# Supplementary material for: Multiplexed proteomics of autophagy-deficient murine macrophages reveals enhanced antimicrobial immunity via the oxidative stress response
Source: eLife. 2021 Jun 4;10:e62320. doi: 10.7554/eLife.62320 (PMC8177894; doi:10.7554/eLife.62320)
Supplement: Supplementary file 6. [file elife-62320-supp6.xlsx]

## Sheet: v1_8_0_Shigella_Global_MSstatsT
Protein	Label	log2FC	SE	DF	pvalue	adj.pvalue	log10p	abslog2FC	log10adjp
1433B_MOUSE|Q9CQV8	KO_Early-WT_Early	-0.199899	0.096373	18.802	0.05204	0.157136	1.28366	0.199899	0.803723
1433B_MOUSE|Q9CQV8	KO_Late-WT_Late	-0.150482	0.096373	18.802	0.135091	0.293189	0.869374	0.150482	0.532852
1433B_MOUSE|Q9CQV8	KO_Uninfected-WT_Uninfected	0.0701055	0.111282	18.802	0.536289	0.71844	0.270601	0.0701055	0.14361
1433B_MOUSE|Q9CQV8	KO_Early-KO_Uninfected	-0.112189	0.104095	18.802	0.294774	0.856222	0.53051	0.112189	0.0674134
1433B_MOUSE|Q9CQV8	KO_Late-KO_Uninfected	-0.0989436	0.104095	18.802	0.35391	0.737554	0.451107	0.0989436	0.132206
1433B_MOUSE|Q9CQV8	WT_Early-Wt_Uninfected	0.157815	0.104095	18.802	0.146133	0.345801	0.835251	0.157815	0.461174
1433B_MOUSE|Q9CQV8	WT_Late-Wt_Uninfected	0.121644	0.104095	18.802	0.257173	0.463784	0.589774	0.121644	0.333684
1433B_MOUSE|Q9CQV8	Infected-Uninfected	0.0170816	0.0652448	18.802	0.796316	0.898978	0.0989145	0.0170816	0.0462511
1433B_MOUSE|Q9CQV8	KO-WT	-0.0934253	0.0586507	18.802	0.127853	0.222816	0.893288	0.0934253	0.652054
1433B_MOUSE|Q9CQV8	Early-Uninfected	0.0228131	0.0736061	18.802	0.76002	0.897141	0.119175	0.0228131	0.0471392
1433B_MOUSE|Q9CQV8	Late-Uninfected	0.0113502	0.0736061	18.802	0.879094	0.93965	0.0559647	0.0113502	0.027034
1433E_MOUSE|P62259	KO_Early-WT_Early	-0.177693	0.0981775	18.802	0.0863226	0.222532	1.06388	0.177693	0.652607
1433E_MOUSE|P62259	KO_Late-WT_Late	-0.142203	0.0981775	18.802	0.16397	0.335306	0.785235	0.142203	0.474559
1433E_MOUSE|P62259	KO_Uninfected-WT_Uninfected	-0.0245882	0.113366	18.802	0.830628	0.911571	0.0805936	0.0245882	0.0402096
1433E_MOUSE|P62259	KO_Early-KO_Uninfected	-0.064977	0.106044	18.802	0.54739	0.940032	0.261703	0.064977	0.0268574
1433E_MOUSE|P62259	KO_Late-KO_Uninfected	-0.0169825	0.106044	18.802	0.874474	0.964499	0.0582531	0.0169825	0.0156983
1433E_MOUSE|P62259	WT_Early-Wt_Uninfected	0.0881282	0.106044	18.802	0.416372	0.646578	0.380518	0.0881282	0.189379
1433E_MOUSE|P62259	WT_Late-Wt_Uninfected	0.100632	0.106044	18.802	0.354676	0.565643	0.450168	0.100632	0.247458
1433E_MOUSE|P62259	Infected-Uninfected	0.0267002	0.0664665	18.802	0.692428	0.834596	0.159626	0.0267002	0.0785238
1433E_MOUSE|P62259	KO-WT	-0.114828	0.0597489	18.802	0.0699135	0.140132	1.15544	0.114828	0.853464
1433E_MOUSE|P62259	Early-Uninfected	0.0115756	0.0749843	18.802	0.878961	0.952476	0.0560306	0.0115756	0.0211461
1433E_MOUSE|P62259	Late-Uninfected	0.0418248	0.0749843	18.802	0.583575	0.766106	0.233903	0.0418248	0.115711
1433F_MOUSE|P68510	KO_Early-WT_Early	-0.507752	0.084955	18.8021	9.85506e-06	0.000262523	5.00634	0.507752	3.58083
1433F_MOUSE|P68510	KO_Late-WT_Late	-0.363667	0.084955	18.8021	0.000412252	0.00597163	3.38484	0.363667	2.22391
1433F_MOUSE|P68510	KO_Uninfected-WT_Uninfected	-0.298742	0.0980976	18.8021	0.00671463	0.0484522	2.17298	0.298742	1.31469
1433F_MOUSE|P68510	KO_Early-KO_Uninfected	-0.0570803	0.0917619	18.8021	0.541381	0.939328	0.266497	0.0570803	0.0271829
1433F_MOUSE|P68510	KO_Late-KO_Uninfected	-0.0260472	0.0917619	18.8021	0.779622	0.935428	0.108116	0.0260472	0.0289898
1433F_MOUSE|P68510	WT_Early-Wt_Uninfected	0.15193	0.0917619	18.8021	0.114379	0.298721	0.941654	0.15193	0.524734
1433F_MOUSE|P68510	WT_Late-Wt_Uninfected	0.0388773	0.0917619	18.8021	0.676609	0.822083	0.169662	0.0388773	0.0850843
1433F_MOUSE|P68510	Infected-Uninfected	0.0269198	0.0575148	18.8021	0.645128	0.806453	0.190354	0.0269198	0.0934208
1433F_MOUSE|P68510	KO-WT	-0.390054	0.0517019	18.8021	4.23461e-07	9.44937e-06	6.37319	0.390054	5.0246
1433F_MOUSE|P68510	Early-Uninfected	0.0474246	0.0648854	18.8021	0.473852	0.730816	0.324357	0.0474246	0.136192
1433F_MOUSE|P68510	Late-Uninfected	0.00641503	0.0648854	18.8021	0.92229	0.960919	0.0351323	0.00641503	0.0173133
1433G_MOUSE|P61982	KO_Early-WT_Early	-0.0840789	0.135458	18.802	0.542247	0.713563	0.265803	0.0840789	0.146568
1433G_MOUSE|P61982	KO_Late-WT_Late	-0.137622	0.135458	18.802	0.322538	0.519649	0.49142	0.137622	0.28429
1433G_MOUSE|P61982	KO_Uninfected-WT_Uninfected	-0.0680911	0.156413	18.802	0.66828	0.814753	0.175041	0.0680911	0.0889741
1433G_MOUSE|P61982	KO_Early-KO_Uninfected	0.028306	0.146311	18.802	0.84867	0.985368	0.0712612	0.028306	0.00640153
1433G_MOUSE|P61982	KO_Late-KO_Uninfected	-0.0805381	0.146311	18.802	0.588486	0.864459	0.230264	0.0805381	0.0632556
1433G_MOUSE|P61982	WT_Early-Wt_Uninfected	0.0442938	0.146311	18.802	0.765414	0.88274	0.116104	0.0442938	0.0541672
1433G_MOUSE|P61982	WT_Late-Wt_Uninfected	-0.0110076	0.146311	18.802	0.940823	0.970322	0.026492	0.0110076	0.0130839
1433G_MOUSE|P61982	Infected-Uninfected	-0.00473646	0.0917053	18.802	0.959353	0.978633	0.0180214	0.00473646	0.00938015
1433G_MOUSE|P61982	KO-WT	-0.0965972	0.0824369	18.802	0.255924	0.376441	0.591889	0.0965972	0.424303
1433G_MOUSE|P61982	Early-Uninfected	0.0362999	0.103458	18.802	0.729588	0.883496	0.136922	0.0362999	0.0537956
1433G_MOUSE|P61982	Late-Uninfected	-0.0457728	0.103458	18.802	0.663225	0.816815	0.178339	0.0457728	0.0878764
1433T_MOUSE|P68254	KO_Early-WT_Early	-0.303994	0.106151	18.802	0.0100095	0.0494188	1.99959	0.303994	1.30611
1433T_MOUSE|P68254	KO_Late-WT_Late	-0.298435	0.106151	18.802	0.0112194	0.0560081	1.95003	0.298435	1.25175
1433T_MOUSE|P68254	KO_Uninfected-WT_Uninfected	-0.0648322	0.122572	18.802	0.603042	0.767879	0.219652	0.0648322	0.114707
1433T_MOUSE|P68254	KO_Early-KO_Uninfected	-0.0434271	0.114656	18.802	0.709108	0.968002	0.149287	0.0434271	0.0141236
1433T_MOUSE|P68254	KO_Late-KO_Uninfected	-0.064502	0.114656	18.802	0.580374	0.861648	0.236292	0.064502	0.0646702
1433T_MOUSE|P68254	WT_Early-Wt_Uninfected	0.195735	0.114656	18.802	0.104255	0.282143	0.981905	0.195735	0.549531
1433T_MOUSE|P68254	WT_Late-Wt_Uninfected	0.169101	0.114656	18.802	0.1568	0.338061	0.804653	0.169101	0.471005
1433T_MOUSE|P68254	Infected-Uninfected	0.0642266	0.0718643	18.802	0.382769	0.604348	0.417063	0.0642266	0.218713
1433T_MOUSE|P68254	KO-WT	-0.22242	0.0646012	18.802	0.00275878	0.0109079	2.55928	0.22242	1.96226
1433T_MOUSE|P68254	Early-Uninfected	0.0761539	0.0810739	18.802	0.359481	0.647712	0.444325	0.0761539	0.188618
1433T_MOUSE|P68254	Late-Uninfected	0.0522993	0.0810739	18.802	0.526668	0.72319	0.278463	0.0522993	0.140747
1433Z_MOUSE|P63101	KO_Early-WT_Early	-0.206527	0.101492	18.802	0.0562084	0.165278	1.2502	0.206527	0.781786
1433Z_MOUSE|P63101	KO_Late-WT_Late	-0.0936698	0.101492	18.802	0.367739	0.56631	0.43446	0.0936698	0.246946
1433Z_MOUSE|P63101	KO_Uninfected-WT_Uninfected	0.120177	0.117193	18.802	0.318159	0.53096	0.497356	0.120177	0.274938
1433Z_MOUSE|P63101	KO_Early-KO_Uninfected	-0.172004	0.109624	18.802	0.133316	0.691982	0.875117	0.172004	0.159905
1433Z_MOUSE|P63101	KO_Late-KO_Uninfected	-0.165785	0.109624	18.802	0.147085	0.526337	0.832433	0.165785	0.278736
1433Z_MOUSE|P63101	WT_Early-Wt_Uninfected	0.1547	0.109624	18.802	0.174524	0.38817	0.758144	0.1547	0.410978
1433Z_MOUSE|P63101	WT_Late-Wt_Uninfected	0.0480623	0.109624	18.802	0.666072	0.814742	0.176479	0.0480623	0.0889801
1433Z_MOUSE|P63101	Infected-Uninfected	-0.0337567	0.0687106	18.802	0.628909	0.795886	0.201412	0.0337567	0.0991491
1433Z_MOUSE|P63101	KO-WT	-0.0600066	0.0617663	18.802	0.343627	0.469692	0.463912	0.0600066	0.328187
1433Z_MOUSE|P63101	Early-Uninfected	-0.00865219	0.077516	18.802	0.912309	0.966123	0.0398579	0.00865219	0.0149676
1433Z_MOUSE|P63101	Late-Uninfected	-0.0588612	0.077516	18.802	0.457063	0.667264	0.340024	0.0588612	0.175702
1A1L1_MOUSE|A2AIG8	KO_Early-WT_Early	0.125385	0.354854	7.80203	0.733187	0.848442	0.134785	0.125385	0.0713777
1A1L1_MOUSE|A2AIG8	KO_Late-WT_Late	-0.151679	0.354854	7.80203	0.68061	0.815324	0.167102	0.151679	0.0886698
1A1L1_MOUSE|A2AIG8	KO_Uninfected-WT_Uninfected	0.997509	0.434605	7.80203	0.0516502	0.172005	1.28693	0.997509	0.76446
1A1L1_MOUSE|A2AIG8	KO_Early-KO_Uninfected	-0.309725	0.434605	7.80203	0.496814	0.933601	0.303806	0.309725	0.0298386
1A1L1_MOUSE|A2AIG8	KO_Late-KO_Uninfected	-0.465313	0.434605	7.80203	0.316323	0.711784	0.499869	0.465313	0.147652
1A1L1_MOUSE|A2AIG8	WT_Early-Wt_Uninfected	0.562399	0.354854	7.80203	0.152609	0.355711	0.816419	0.562399	0.448902
1A1L1_MOUSE|A2AIG8	WT_Late-Wt_Uninfected	0.683875	0.354854	7.80203	0.0910335	0.234449	1.0408	0.683875	0.629952
1A1L1_MOUSE|A2AIG8	Infected-Uninfected	0.117809	0.250919	7.80203	0.651547	0.809753	0.186054	0.117809	0.0916476
1A1L1_MOUSE|A2AIG8	KO-WT	0.323739	0.22129	7.80203	0.182563	0.292132	0.738587	0.323739	0.534421
1A1L1_MOUSE|A2AIG8	Early-Uninfected	0.126337	0.280536	7.80203	0.664715	0.850215	0.177365	0.126337	0.0704714
1A1L1_MOUSE|A2AIG8	Late-Uninfected	0.109281	0.280536	7.80203	0.707291	0.842377	0.150402	0.109281	0.0744933
2A5A_MOUSE|Q6PD03	KO_Early-WT_Early	0.0972157	0.0859448	18.8021	0.272218	0.46683	0.565083	0.0972157	0.330841
2A5A_MOUSE|Q6PD03	KO_Late-WT_Late	-0.0666732	0.0859448	18.8021	0.447534	0.639335	0.349174	0.0666732	0.194272
2A5A_MOUSE|Q6PD03	KO_Uninfected-WT_Uninfected	-0.058745	0.0992405	18.8021	0.560938	0.736525	0.251085	0.058745	0.132812
2A5A_MOUSE|Q6PD03	KO_Early-KO_Uninfected	-0.00344145	0.092831	18.8021	0.970818	0.998056	0.0128621	0.00344145	0.000844918
2A5A_MOUSE|Q6PD03	KO_Late-KO_Uninfected	-0.110109	0.092831	18.8021	0.250345	0.64688	0.601461	0.110109	0.189176
2A5A_MOUSE|Q6PD03	WT_Early-Wt_Uninfected	-0.159402	0.092831	18.8021	0.102385	0.279119	0.989765	0.159402	0.554211
2A5A_MOUSE|Q6PD03	WT_Late-Wt_Uninfected	-0.102181	0.092831	18.8021	0.284911	0.494034	0.545291	0.102181	0.306243
2A5A_MOUSE|Q6PD03	Infected-Uninfected	-0.0937835	0.0581849	18.8021	0.123661	0.313492	0.907768	0.0937835	0.503774
2A5A_MOUSE|Q6PD03	KO-WT	-0.00940084	0.0523043	18.8021	0.859285	0.901919	0.065863	0.00940084	0.0448326
2A5A_MOUSE|Q6PD03	Early-Uninfected	-0.0814218	0.0656414	18.8021	0.230083	0.524102	0.638115	0.0814218	0.280584
2A5A_MOUSE|Q6PD03	Late-Uninfected	-0.106145	0.0656414	18.8021	0.122523	0.315458	0.911784	0.106145	0.501059
2A5B_MOUSE|Q6PD28	KO_Early-WT_Early	0.0721266	0.0732905	18.8021	0.337552	0.535694	0.471659	0.0721266	0.271083
2A5B_MOUSE|Q6PD28	KO_Late-WT_Late	0.067986	0.0732905	18.8021	0.365358	0.563976	0.437281	0.067986	0.248739
2A5B_MOUSE|Q6PD28	KO_Uninfected-WT_Uninfected	0.0207581	0.0846286	18.8021	0.808893	0.899789	0.0921087	0.0207581	0.0458593
2A5B_MOUSE|Q6PD28	KO_Early-KO_Uninfected	0.051077	0.0791628	18.8021	0.526584	0.93743	0.278532	0.051077	0.028061
2A5B_MOUSE|Q6PD28	KO_Late-KO_Uninfected	-0.0284265	0.0791628	18.8021	0.723529	0.914698	0.140544	0.0284265	0.0387223
2A5B_MOUSE|Q6PD28	WT_Early-Wt_Uninfected	-0.000291539	0.0791628	18.8021	0.9971	0.998714	0.00126112	0.000291539	0.000558706
2A5B_MOUSE|Q6PD28	WT_Late-Wt_Uninfected	-0.0756544	0.0791628	18.8021	0.35136	0.563156	0.454247	0.0756544	0.249371
2A5B_MOUSE|Q6PD28	Infected-Uninfected	-0.0133239	0.0496179	18.8021	0.791216	0.897555	0.101705	0.0133239	0.0469387
2A5B_MOUSE|Q6PD28	KO-WT	0.0536236	0.0446032	18.8021	0.244195	0.363498	0.612263	0.0536236	0.439498
2A5B_MOUSE|Q6PD28	Early-Uninfected	0.0253927	0.0559765	18.8021	0.655286	0.844167	0.183569	0.0253927	0.0735718
2A5B_MOUSE|Q6PD28	Late-Uninfected	-0.0520405	0.0559765	18.8021	0.364318	0.588583	0.438519	0.0520405	0.230192
2A5E_MOUSE|Q61151	KO_Early-WT_Early	-0.0925097	0.0781157	18.8021	0.251064	0.444523	0.600216	0.0925097	0.352105
2A5E_MOUSE|Q61151	KO_Late-WT_Late	-0.109092	0.0781157	18.8021	0.178819	0.355977	0.747586	0.109092	0.448578
2A5E_MOUSE|Q61151	KO_Uninfected-WT_Uninfected	-0.145082	0.0902003	18.8021	0.124401	0.294859	0.905175	0.145082	0.530386
2A5E_MOUSE|Q61151	KO_Early-KO_Uninfected	-0.0192862	0.0843746	18.8021	0.821665	0.985368	0.0853053	0.0192862	0.00640153
2A5E_MOUSE|Q61151	KO_Late-KO_Uninfected	-0.140137	0.0843746	18.8021	0.11332	0.471735	0.945693	0.140137	0.326302
2A5E_MOUSE|Q61151	WT_Early-Wt_Uninfected	-0.0718582	0.0843746	18.8021	0.405122	0.635282	0.392414	0.0718582	0.197033
2A5E_MOUSE|Q61151	WT_Late-Wt_Uninfected	-0.176126	0.0843746	18.8021	0.0507037	0.157163	1.29496	0.176126	0.803649
2A5E_MOUSE|Q61151	Infected-Uninfected	-0.101852	0.0528846	18.8021	0.0693709	0.222081	1.15882	0.101852	0.653489
2A5E_MOUSE|Q61151	KO-WT	-0.115561	0.0475397	18.8021	0.0252508	0.06296	1.59773	0.115561	1.20094
2A5E_MOUSE|Q61151	Early-Uninfected	-0.0455722	0.0596619	18.8021	0.454441	0.717667	0.342522	0.0455722	0.144077
2A5E_MOUSE|Q61151	Late-Uninfected	-0.158132	0.0596619	18.8021	0.0158772	0.0899579	1.79923	0.158132	1.04596
2A5G_MOUSE|Q60996	KO_Early-WT_Early	-0.160067	0.0657881	18.8021	0.0251333	0.0944977	1.59975	0.160067	1.02458
2A5G_MOUSE|Q60996	KO_Late-WT_Late	-0.15713	0.0657881	18.8021	0.0275764	0.101819	1.55946	0.15713	0.992171
2A5G_MOUSE|Q60996	KO_Uninfected-WT_Uninfected	-0.122252	0.0759656	18.8021	0.12421	0.294669	0.905844	0.122252	0.530666
2A5G_MOUSE|Q60996	KO_Early-KO_Uninfected	-0.0510295	0.0710593	18.8021	0.481509	0.92982	0.317396	0.0510295	0.031601
2A5G_MOUSE|Q60996	KO_Late-KO_Uninfected	-0.0919862	0.0710593	18.8021	0.211167	0.604272	0.675375	0.0919862	0.218767
2A5G_MOUSE|Q60996	WT_Early-Wt_Uninfected	-0.0132144	0.0710593	18.8021	0.854465	0.93209	0.0683057	0.0132144	0.0305422
2A5G_MOUSE|Q60996	WT_Late-Wt_Uninfected	-0.0571085	0.0710593	18.8021	0.431629	0.636903	0.364889	0.0571085	0.195927
2A5G_MOUSE|Q60996	Infected-Uninfected	-0.0533346	0.0445388	18.8021	0.245996	0.465358	0.609072	0.0533346	0.332213
2A5G_MOUSE|Q60996	KO-WT	-0.146483	0.0400374	18.8021	0.00169347	0.00737279	2.77122	0.146483	2.13237
2A5G_MOUSE|Q60996	Early-Uninfected	-0.032122	0.0502465	18.8021	0.530348	0.770782	0.275439	0.032122	0.113069
2A5G_MOUSE|Q60996	Late-Uninfected	-0.0745473	0.0502465	18.8021	0.154477	0.363911	0.811136	0.0745473	0.439004
2A5G_MOUSE|Q60996-3	KO_Early-WT_Early	-0.154624	0.212381	7.80203	0.487854	0.672597	0.31171	0.154624	0.172245
2A5G_MOUSE|Q60996-3	KO_Late-WT_Late	-0.107314	0.212381	7.80203	0.627317	0.777345	0.202513	0.107314	0.109386
2A5G_MOUSE|Q60996-3	KO_Uninfected-WT_Uninfected	-0.487231	0.260112	7.80203	0.0988676	0.255758	1.00495	0.487231	0.59217
2A5G_MOUSE|Q60996-3	KO_Early-KO_Uninfected	-0.147953	0.260112	7.80203	0.585485	0.947214	0.232484	0.147953	0.0235518
2A5G_MOUSE|Q60996-3	KO_Late-KO_Uninfected	-0.0810972	0.260112	7.80203	0.763378	0.928838	0.11726	0.0810972	0.0320602
2A5G_MOUSE|Q60996-3	WT_Early-Wt_Uninfected	-0.48056	0.212381	7.80203	0.054308	0.185272	1.26514	0.48056	0.73219
2A5G_MOUSE|Q60996-3	WT_Late-Wt_Uninfected	-0.461014	0.212381	7.80203	0.062601	0.181618	1.20342	0.461014	0.740841
2A5G_MOUSE|Q60996-3	Infected-Uninfected	-0.292656	0.150176	7.80203	0.0880795	0.255512	1.05513	0.292656	0.592589
2A5G_MOUSE|Q60996-3	KO-WT	-0.249723	0.132443	7.80203	0.0970208	0.1801	1.01314	0.249723	0.744487
2A5G_MOUSE|Q60996-3	Early-Uninfected	-0.314256	0.167902	7.80203	0.099092	0.340706	1.00396	0.314256	0.46762
2A5G_MOUSE|Q60996-3	Late-Uninfected	-0.271056	0.167902	7.80203	0.146068	0.352303	0.835445	0.271056	0.453083
2AAA_MOUSE|Q76MZ3	KO_Early-WT_Early	-0.128304	0.067611	18.8021	0.0732016	0.198817	1.13548	0.128304	0.701547
2AAA_MOUSE|Q76MZ3	KO_Late-WT_Late	-0.181179	0.067611	18.8021	0.0149121	0.0679985	1.82646	0.181179	1.1675
2AAA_MOUSE|Q76MZ3	KO_Uninfected-WT_Uninfected	0.0556137	0.0780705	18.8021	0.484993	0.678621	0.314264	0.0556137	0.168373
2AAA_MOUSE|Q76MZ3	KO_Early-KO_Uninfected	-0.0860291	0.0730282	18.8021	0.253482	0.834099	0.596053	0.0860291	0.0787822
2AAA_MOUSE|Q76MZ3	KO_Late-KO_Uninfected	-0.155531	0.0730282	18.8021	0.04663	0.302918	1.33133	0.155531	0.518674
2AAA_MOUSE|Q76MZ3	WT_Early-Wt_Uninfected	0.0978889	0.0730282	18.8021	0.19608	0.414221	0.707566	0.0978889	0.382768
2AAA_MOUSE|Q76MZ3	WT_Late-Wt_Uninfected	0.0812613	0.0730282	18.8021	0.279846	0.488577	0.553081	0.0812613	0.311067
2AAA_MOUSE|Q76MZ3	Infected-Uninfected	-0.0156026	0.0457729	18.8021	0.736981	0.864211	0.132544	0.0156026	0.0633802
2AAA_MOUSE|Q76MZ3	KO-WT	-0.0846232	0.0411467	18.8021	0.0538704	0.114208	1.26865	0.0846232	0.942303
2AAA_MOUSE|Q76MZ3	Early-Uninfected	0.00592989	0.0516388	18.8021	0.909794	0.96507	0.0410569	0.00592989	0.0154413
2AAA_MOUSE|Q76MZ3	Late-Uninfected	-0.0371351	0.0516388	18.8021	0.480903	0.688044	0.317942	0.0371351	0.162384
2AAB_MOUSE|Q7TNP2	KO_Early-WT_Early	-0.106708	0.0683848	18.8021	0.135339	0.29966	0.868576	0.106708	0.523372
2AAB_MOUSE|Q7TNP2	KO_Late-WT_Late	-0.210424	0.0683848	18.8021	0.0062592	0.0380556	2.20348	0.210424	1.41958
2AAB_MOUSE|Q7TNP2	KO_Uninfected-WT_Uninfected	0.0217625	0.078964	18.8021	0.785861	0.885668	0.104654	0.0217625	0.0527289
2AAB_MOUSE|Q7TNP2	KO_Early-KO_Uninfected	-0.0277491	0.073864	18.8021	0.711362	0.968605	0.14791	0.0277491	0.0138533
2AAB_MOUSE|Q7TNP2	KO_Late-KO_Uninfected	-0.0816497	0.073864	18.8021	0.282929	0.682445	0.548323	0.0816497	0.165933
2AAB_MOUSE|Q7TNP2	WT_Early-Wt_Uninfected	0.100721	0.073864	18.8021	0.188798	0.404457	0.724002	0.100721	0.393127
2AAB_MOUSE|Q7TNP2	WT_Late-Wt_Uninfected	0.150537	0.073864	18.8021	0.0558665	0.16835	1.25285	0.150537	0.773788
2AAB_MOUSE|Q7TNP2	Infected-Uninfected	0.0354648	0.0462967	18.8021	0.453167	0.666323	0.343741	0.0354648	0.176315
2AAB_MOUSE|Q7TNP2	KO-WT	-0.0984564	0.0416177	18.8021	0.0289011	0.0698635	1.53909	0.0984564	1.15575
2AAB_MOUSE|Q7TNP2	Early-Uninfected	0.036486	0.0522298	18.8021	0.493373	0.745436	0.306824	0.036486	0.127589
2AAB_MOUSE|Q7TNP2	Late-Uninfected	0.0344436	0.0522298	18.8021	0.517595	0.716038	0.28601	0.0344436	0.145064
2ABA_MOUSE|Q6P1F6	KO_Early-WT_Early	-0.0375334	0.0775444	18.8021	0.633958	0.780798	0.197939	0.0375334	0.107461
2ABA_MOUSE|Q6P1F6	KO_Late-WT_Late	-0.124856	0.0775444	18.8021	0.124034	0.277099	0.906461	0.124856	0.557364
2ABA_MOUSE|Q6P1F6	KO_Uninfected-WT_Uninfected	0.0633635	0.0895406	18.8021	0.487842	0.680898	0.311721	0.0633635	0.166918
2ABA_MOUSE|Q6P1F6	KO_Early-KO_Uninfected	-0.0165198	0.0837576	18.8021	0.845761	0.985368	0.0727523	0.0165198	0.00640153
2ABA_MOUSE|Q6P1F6	KO_Late-KO_Uninfected	-0.0228087	0.0837576	18.8021	0.788346	0.938297	0.103283	0.0228087	0.0276597
2ABA_MOUSE|Q6P1F6	WT_Early-Wt_Uninfected	0.0843771	0.0837576	18.8021	0.326534	0.557895	0.486072	0.0843771	0.253447
2ABA_MOUSE|Q6P1F6	WT_Late-Wt_Uninfected	0.16541	0.0837576	18.8021	0.0631525	0.182937	1.19961	0.16541	0.737699
2ABA_MOUSE|Q6P1F6	Infected-Uninfected	0.0526147	0.0524978	18.8021	0.328959	0.552346	0.482858	0.0526147	0.257789
2ABA_MOUSE|Q6P1F6	KO-WT	-0.0330085	0.047192	18.8021	0.492834	0.611205	0.307299	0.0330085	0.213813
2ABA_MOUSE|Q6P1F6	Early-Uninfected	0.0339286	0.0592255	18.8021	0.57352	0.797532	0.241452	0.0339286	0.098252
2ABA_MOUSE|Q6P1F6	Late-Uninfected	0.0713008	0.0592255	18.8021	0.243572	0.466462	0.613373	0.0713008	0.331184
3BP1_MOUSE|P55194	KO_Early-WT_Early	0.196621	0.0747994	18.8021	0.0166352	0.0709819	1.77897	0.196621	1.14885
3BP1_MOUSE|P55194	KO_Late-WT_Late	0.164546	0.0747994	18.8021	0.0405324	0.13247	1.3922	0.164546	0.877884
3BP1_MOUSE|P55194	KO_Uninfected-WT_Uninfected	0.259976	0.0863709	18.8021	0.00726066	0.050632	2.13902	0.259976	1.29557
3BP1_MOUSE|P55194	KO_Early-KO_Uninfected	0.0128954	0.0807926	18.8021	0.874889	0.985983	0.0580469	0.0128954	0.00613057
3BP1_MOUSE|P55194	KO_Late-KO_Uninfected	-0.0556718	0.0807926	18.8021	0.499195	0.825517	0.30173	0.0556718	0.0832738
3BP1_MOUSE|P55194	WT_Early-Wt_Uninfected	0.0762504	0.0807926	18.8021	0.357253	0.589749	0.447024	0.0762504	0.229333
3BP1_MOUSE|P55194	WT_Late-Wt_Uninfected	0.0397578	0.0807926	18.8021	0.628347	0.791179	0.2018	0.0397578	0.101725
3BP1_MOUSE|P55194	Infected-Uninfected	0.018308	0.0506395	18.8021	0.72173	0.853975	0.141625	0.018308	0.0685549
3BP1_MOUSE|P55194	KO-WT	0.207048	0.0455215	18.8021	0.000225077	0.00146986	3.64767	0.207048	2.83272
3BP1_MOUSE|P55194	Early-Uninfected	0.0445729	0.057129	18.8021	0.444976	0.711393	0.351663	0.0445729	0.14789
3BP1_MOUSE|P55194	Late-Uninfected	-0.007957	0.057129	18.8021	0.890709	0.945463	0.0502641	0.007957	0.0243553
3BP2_MOUSE|Q06649	KO_Early-WT_Early	0.122308	0.062893	18.8021	0.0669242	0.186549	1.17442	0.122308	0.729207
3BP2_MOUSE|Q06649	KO_Late-WT_Late	0.0707273	0.062893	18.8021	0.274926	0.467783	0.560785	0.0707273	0.329956
3BP2_MOUSE|Q06649	KO_Uninfected-WT_Uninfected	0.150814	0.0726226	18.8021	0.0517895	0.172217	1.28576	0.150814	0.763923
3BP2_MOUSE|Q06649	KO_Early-KO_Uninfected	0.0907055	0.0679322	18.8021	0.197741	0.782455	0.703903	0.0907055	0.10654
3BP2_MOUSE|Q06649	KO_Late-KO_Uninfected	-0.0542336	0.0679322	18.8021	0.434636	0.789775	0.361874	0.0542336	0.102497
3BP2_MOUSE|Q06649	WT_Early-Wt_Uninfected	0.119211	0.0679322	18.8021	0.0955663	0.267128	1.0197	0.119211	0.573281
3BP2_MOUSE|Q06649	WT_Late-Wt_Uninfected	0.0258527	0.0679322	18.8021	0.707791	0.84291	0.150095	0.0258527	0.0742186
3BP2_MOUSE|Q06649	Infected-Uninfected	0.0453839	0.0425787	18.8021	0.299974	0.522071	0.522917	0.0453839	0.28227
3BP2_MOUSE|Q06649	KO-WT	0.114616	0.0382754	18.8021	0.00751299	0.0243045	2.12419	0.114616	1.61431
3BP2_MOUSE|Q06649	Early-Uninfected	0.104958	0.0480353	18.8021	0.0417565	0.21331	1.37928	0.104958	0.670989
3BP2_MOUSE|Q06649	Late-Uninfected	-0.0141905	0.0480353	18.8021	0.770913	0.881171	0.112995	0.0141905	0.0549399
3BP5_MOUSE|Q9Z131	KO_Early-WT_Early	0.130925	0.0943647	18.802	0.181534	0.361535	0.741043	0.130925	0.441849
3BP5_MOUSE|Q9Z131	KO_Late-WT_Late	-0.0946106	0.0943647	18.802	0.32878	0.526265	0.483094	0.0946106	0.278795
3BP5_MOUSE|Q9Z131	KO_Uninfected-WT_Uninfected	-0.0237712	0.108963	18.802	0.829656	0.910984	0.0811022	0.0237712	0.0404894
3BP5_MOUSE|Q9Z131	KO_Early-KO_Uninfected	-0.197479	0.101925	18.802	0.0678555	0.509742	1.16841	0.197479	0.292649
3BP5_MOUSE|Q9Z131	KO_Late-KO_Uninfected	-0.35804	0.101925	18.802	0.00235651	0.0377121	2.62773	0.35804	1.42352
3BP5_MOUSE|Q9Z131	WT_Early-Wt_Uninfected	-0.352176	0.101925	18.802	0.00268356	0.0283296	2.57129	0.352176	1.54776
3BP5_MOUSE|Q9Z131	WT_Late-Wt_Uninfected	-0.287201	0.101925	18.802	0.0110662	0.0542544	1.956	0.287201	1.26556
3BP5_MOUSE|Q9Z131	Infected-Uninfected	-0.298724	0.0638852	18.802	0.000168907	0.00295995	3.77235	0.298724	2.52872
3BP5_MOUSE|Q9Z131	KO-WT	0.0041812	0.0574285	18.802	0.942729	0.96253	0.0256133	0.0041812	0.0165856
3BP5_MOUSE|Q9Z131	Early-Uninfected	-0.274827	0.0720722	18.802	0.00119229	0.0209328	2.92362	0.274827	1.67917
3BP5_MOUSE|Q9Z131	Late-Uninfected	-0.32262	0.0720722	18.802	0.000264777	0.00399411	3.57712	0.32262	2.39858
3BP5L_MOUSE|Q99LH9	KO_Early-WT_Early	-0.36135	0.16849	7.80203	0.0651696	0.183324	1.18596	0.36135	0.73678
3BP5L_MOUSE|Q99LH9	KO_Late-WT_Late	-0.455412	0.16849	7.80203	0.0275754	0.101819	1.55948	0.455412	0.992171
3BP5L_MOUSE|Q99LH9	KO_Uninfected-WT_Uninfected	0.152273	0.206358	7.80203	0.482173	0.67629	0.316797	0.152273	0.169867
3BP5L_MOUSE|Q99LH9	KO_Early-KO_Uninfected	-0.243391	0.206358	7.80203	0.272926	0.846273	0.563955	0.243391	0.0724893
3BP5L_MOUSE|Q99LH9	KO_Late-KO_Uninfected	-0.176783	0.206358	7.80203	0.417156	0.776567	0.379702	0.176783	0.109821
3BP5L_MOUSE|Q99LH9	WT_Early-Wt_Uninfected	0.270231	0.16849	7.80203	0.148374	0.349088	0.828643	0.270231	0.457066
3BP5L_MOUSE|Q99LH9	WT_Late-Wt_Uninfected	0.430902	0.16849	7.80203	0.0344688	0.121232	1.46257	0.430902	0.916381
3BP5L_MOUSE|Q99LH9	Infected-Uninfected	0.0702397	0.119141	7.80203	0.572162	0.759172	0.242481	0.0702397	0.11966
3BP5L_MOUSE|Q99LH9	KO-WT	-0.221496	0.105072	7.80203	0.0689523	0.13862	1.16145	0.221496	0.858174
3BP5L_MOUSE|Q99LH9	Early-Uninfected	0.01342	0.133203	7.80203	0.922291	0.970191	0.0351319	0.01342	0.0131425
3BP5L_MOUSE|Q99LH9	Late-Uninfected	0.127059	0.133203	7.80203	0.36876	0.592379	0.433256	0.127059	0.227401
3HIDH_MOUSE|Q99L13	KO_Early-WT_Early	0.0106246	0.0591586	18.8021	0.859392	0.921545	0.0658087	0.0106246	0.0354834
3HIDH_MOUSE|Q99L13	KO_Late-WT_Late	0.044028	0.0591586	18.8021	0.465934	0.655197	0.331676	0.044028	0.183628
3HIDH_MOUSE|Q99L13	KO_Uninfected-WT_Uninfected	0.0499224	0.0683105	18.8021	0.473901	0.669203	0.324312	0.0499224	0.174442
3HIDH_MOUSE|Q99L13	KO_Early-KO_Uninfected	-0.0373603	0.0638986	18.8021	0.565713	0.947167	0.247404	0.0373603	0.0235737
3HIDH_MOUSE|Q99L13	KO_Late-KO_Uninfected	0.00222997	0.0638986	18.8021	0.972529	0.990926	0.0120977	0.00222997	0.00395891
3HIDH_MOUSE|Q99L13	WT_Early-Wt_Uninfected	0.00193746	0.0638986	18.8021	0.976131	0.988824	0.010492	0.00193746	0.00488097
3HIDH_MOUSE|Q99L13	WT_Late-Wt_Uninfected	0.0081243	0.0638986	18.8021	0.900177	0.949644	0.0456722	0.0081243	0.0224394
3HIDH_MOUSE|Q99L13	Infected-Uninfected	-0.00626715	0.0400506	18.8021	0.877322	0.939397	0.056841	0.00626715	0.0271508
3HIDH_MOUSE|Q99L13	KO-WT	0.0348583	0.0360028	18.8021	0.345229	0.471277	0.461893	0.0348583	0.326724
3HIDH_MOUSE|Q99L13	Early-Uninfected	-0.0177114	0.0451831	18.8021	0.699472	0.868971	0.15523	0.0177114	0.0609948
3HIDH_MOUSE|Q99L13	Late-Uninfected	0.00517713	0.0451831	18.8021	0.909992	0.955177	0.0409624	0.00517713	0.0199159
3MG_MOUSE|Q04841	KO_Early-WT_Early	0.0814602	0.130227	7.80203	0.549481	0.719169	0.260047	0.0814602	0.143169
3MG_MOUSE|Q04841	KO_Late-WT_Late	0.113217	0.130227	7.80203	0.410584	0.606443	0.386598	0.113217	0.21721
3MG_MOUSE|Q04841	KO_Uninfected-WT_Uninfected	-0.526377	0.159495	7.80203	0.0112426	0.0670994	1.94913	0.526377	1.17328
3MG_MOUSE|Q04841	KO_Early-KO_Uninfected	0.11954	0.159495	7.80203	0.475549	0.927846	0.322805	0.11954	0.0325241
3MG_MOUSE|Q04841	KO_Late-KO_Uninfected	0.0552759	0.159495	7.80203	0.738076	0.92032	0.131899	0.0552759	0.0360609
3MG_MOUSE|Q04841	WT_Early-Wt_Uninfected	-0.488297	0.130227	7.80203	0.00588819	0.0453819	2.23002	0.488297	1.34312
3MG_MOUSE|Q04841	WT_Late-Wt_Uninfected	-0.584318	0.130227	7.80203	0.00216873	0.0180109	2.6638	0.584318	1.74446
3MG_MOUSE|Q04841	Infected-Uninfected	-0.22445	0.0920843	7.80203	0.0414669	0.162355	1.3823	0.22445	0.789536
3MG_MOUSE|Q04841	KO-WT	-0.110566	0.0812107	7.80203	0.211375	0.326445	0.674945	0.110566	0.48619
3MG_MOUSE|Q04841	Early-Uninfected	-0.184378	0.102953	7.80203	0.112038	0.364743	0.950634	0.184378	0.438013
3MG_MOUSE|Q04841	Late-Uninfected	-0.264521	0.102953	7.80203	0.0338438	0.14376	1.47052	0.264521	0.842363
41_MOUSE|P48193	KO_Early-WT_Early	-0.501235	0.0720688	18.8021	1.33005e-06	5.94425e-05	5.87613	0.501235	4.2259
41_MOUSE|P48193	KO_Late-WT_Late	-0.52345	0.0720688	18.8021	7.26665e-07	6.91738e-05	6.13867	0.52345	4.16006
41_MOUSE|P48193	KO_Uninfected-WT_Uninfected	-0.473553	0.0832178	18.8021	1.81237e-05	0.00116359	4.74175	0.473553	2.9342
41_MOUSE|P48193	KO_Early-KO_Uninfected	-0.0121208	0.0778432	18.8021	0.877923	0.985983	0.0565438	0.0121208	0.00613057
41_MOUSE|P48193	KO_Late-KO_Uninfected	-0.0515744	0.0778432	18.8021	0.515663	0.8366	0.287634	0.0515744	0.0774824
41_MOUSE|P48193	WT_Early-Wt_Uninfected	0.0155611	0.0778432	18.8021	0.843702	0.925598	0.0738109	0.0155611	0.0335778
41_MOUSE|P48193	WT_Late-Wt_Uninfected	-0.00167769	0.0778432	18.8021	0.983032	0.991269	0.00743225	0.00167769	0.00380845
41_MOUSE|P48193	Infected-Uninfected	-0.012453	0.0487908	18.8021	0.801315	0.901898	0.0961966	0.012453	0.0448426
41_MOUSE|P48193	KO-WT	-0.499413	0.0438596	18.8021	7.06392e-10	6.59532e-08	9.15095	0.499413	7.18076
41_MOUSE|P48193	Early-Uninfected	0.00172016	0.0550434	18.8021	0.975399	0.992187	0.0108178	0.00172016	0.00340629
41_MOUSE|P48193	Late-Uninfected	-0.0266261	0.0550434	18.8021	0.634164	0.800389	0.197798	0.0266261	0.0966992
4EBP2_MOUSE|P70445	KO_Early-WT_Early	0.319263	0.387344	7.80203	0.434278	0.629746	0.362233	0.319263	0.200835
4EBP2_MOUSE|P70445	KO_Late-WT_Late	0.200642	0.387344	7.80203	0.618826	0.771638	0.208432	0.200642	0.112586
4EBP2_MOUSE|P70445	KO_Uninfected-WT_Uninfected	-1.01686	0.474398	7.80203	0.0652864	0.199113	1.18518	1.01686	0.7009
4EBP2_MOUSE|P70445	KO_Early-KO_Uninfected	0.193341	0.474398	7.80203	0.694557	0.966778	0.158292	0.193341	0.0146732
4EBP2_MOUSE|P70445	KO_Late-KO_Uninfected	0.224806	0.474398	7.80203	0.648565	0.887539	0.188047	0.224806	0.0518123
4EBP2_MOUSE|P70445	WT_Early-Wt_Uninfected	-1.14278	0.387344	7.80203	0.0189351	0.09401	1.72273	1.14278	1.02683
4EBP2_MOUSE|P70445	WT_Late-Wt_Uninfected	-0.992695	0.387344	7.80203	0.034184	0.120546	1.46618	0.992695	0.918849
4EBP2_MOUSE|P70445	Infected-Uninfected	-0.429332	0.273894	7.80203	0.156584	0.3583	0.805252	0.429332	0.445754
4EBP2_MOUSE|P70445	KO-WT	-0.165651	0.241552	7.80203	0.51271	0.629129	0.290128	0.165651	0.20126
4EBP2_MOUSE|P70445	Early-Uninfected	-0.47472	0.306223	7.80203	0.160631	0.435625	0.794171	0.47472	0.360887
4EBP2_MOUSE|P70445	Late-Uninfected	-0.383944	0.306223	7.80203	0.246175	0.468876	0.608757	0.383944	0.328942
4ET_MOUSE|Q9EST3	KO_Early-WT_Early	-0.268111	0.0900743	18.802	0.00781632	0.04104	2.107	0.268111	1.38679
4ET_MOUSE|Q9EST3	KO_Late-WT_Late	-0.163542	0.0900743	18.802	0.0854101	0.216626	1.06849	0.163542	0.664289
4ET_MOUSE|Q9EST3	KO_Uninfected-WT_Uninfected	-0.0460249	0.104009	18.802	0.663169	0.811784	0.178376	0.0460249	0.0905596
4ET_MOUSE|Q9EST3	KO_Early-KO_Uninfected	-0.113299	0.0972913	18.802	0.25877	0.836912	0.587086	0.113299	0.0773201
4ET_MOUSE|Q9EST3	KO_Late-KO_Uninfected	-0.137781	0.0972913	18.802	0.173081	0.561953	0.761751	0.137781	0.2503
4ET_MOUSE|Q9EST3	WT_Early-Wt_Uninfected	0.108787	0.0972913	18.802	0.277585	0.506291	0.556605	0.108787	0.2956
4ET_MOUSE|Q9EST3	WT_Late-Wt_Uninfected	-0.020264	0.0972913	18.802	0.837249	0.91745	0.0771455	0.020264	0.0374175
4ET_MOUSE|Q9EST3	Infected-Uninfected	-0.0406394	0.0609806	18.802	0.513231	0.714733	0.289687	0.0406394	0.145856
4ET_MOUSE|Q9EST3	KO-WT	-0.159226	0.0548175	18.802	0.00915385	0.0284231	2.0384	0.159226	1.54633
4ET_MOUSE|Q9EST3	Early-Uninfected	-0.00225636	0.0687954	18.802	0.974181	0.991534	0.0113602	0.00225636	0.00369233
4ET_MOUSE|Q9EST3	Late-Uninfected	-0.0790223	0.0687954	18.802	0.265101	0.488923	0.576589	0.0790223	0.31076
4F2_MOUSE|P10852	KO_Early-WT_Early	0.439827	0.0935968	18.802	0.000160331	0.00220718	3.79498	0.439827	2.65616
4F2_MOUSE|P10852	KO_Late-WT_Late	0.545719	0.0935968	18.802	1.34361e-05	0.00053916	4.87173	0.545719	3.26828
4F2_MOUSE|P10852	KO_Uninfected-WT_Uninfected	0.367411	0.108076	18.802	0.00304254	0.0301356	2.51676	0.367411	1.52092
4F2_MOUSE|P10852	KO_Early-KO_Uninfected	-0.0923474	0.101096	18.802	0.372565	0.904265	0.428797	0.0923474	0.0437044
4F2_MOUSE|P10852	KO_Late-KO_Uninfected	-0.0177006	0.101096	18.802	0.862883	0.961752	0.064048	0.0177006	0.0169368
4F2_MOUSE|P10852	WT_Early-Wt_Uninfected	-0.164764	0.101096	18.802	0.119789	0.307079	0.921583	0.164764	0.51275
4F2_MOUSE|P10852	WT_Late-Wt_Uninfected	-0.196009	0.101096	18.802	0.0676801	0.191828	1.16954	0.196009	0.717089
4F2_MOUSE|P10852	Infected-Uninfected	-0.117705	0.0633654	18.802	0.0789646	0.239459	1.10257	0.117705	0.620769
4F2_MOUSE|P10852	KO-WT	0.450985	0.0569612	18.802	2.10175e-07	5.45992e-06	6.67742	0.450985	5.26281
4F2_MOUSE|P10852	Early-Uninfected	-0.128555	0.0714858	18.802	0.0881996	0.318844	1.05453	0.128555	0.496421
4F2_MOUSE|P10852	Late-Uninfected	-0.106855	0.0714858	18.802	0.15157	0.36013	0.819388	0.106855	0.443541
5NT3A_MOUSE|Q9D020	KO_Early-WT_Early	0.797843	0.105104	18.802	3.87518e-07	2.5202e-05	6.41171	0.797843	4.59856
5NT3A_MOUSE|Q9D020	KO_Late-WT_Late	0.56606	0.105104	18.802	3.50509e-05	0.00108371	4.4553	0.56606	2.96509
5NT3A_MOUSE|Q9D020	KO_Uninfected-WT_Uninfected	0.871804	0.121364	18.802	8.48737e-07	0.000163235	6.07123	0.871804	3.78719
5NT3A_MOUSE|Q9D020	KO_Early-KO_Uninfected	-0.116173	0.113525	18.802	0.319141	0.872962	0.496017	0.116173	0.0590049
5NT3A_MOUSE|Q9D020	KO_Late-KO_Uninfected	0.171215	0.113525	18.802	0.148133	0.526427	0.829347	0.171215	0.278662
5NT3A_MOUSE|Q9D020	WT_Early-Wt_Uninfected	-0.0422118	0.113525	18.802	0.714179	0.854187	0.146193	0.0422118	0.0684468
5NT3A_MOUSE|Q9D020	WT_Late-Wt_Uninfected	0.476959	0.113525	18.802	0.000493563	0.006525	3.30666	0.476959	2.18542
5NT3A_MOUSE|Q9D020	Infected-Uninfected	0.122447	0.0711558	18.802	0.101696	0.277283	0.992694	0.122447	0.557077
5NT3A_MOUSE|Q9D020	KO-WT	0.745235	0.0639643	18.802	4.82956e-10	5.31171e-08	9.31609	0.745235	7.27477
5NT3A_MOUSE|Q9D020	Early-Uninfected	-0.0791926	0.0802746	18.802	0.336403	0.626305	0.47314	0.0791926	0.203214
5NT3A_MOUSE|Q9D020	Late-Uninfected	0.324087	0.0802746	18.802	0.000716546	0.00919129	3.14476	0.324087	2.03662
5NT3B_MOUSE|Q3UFY7	KO_Early-WT_Early	-0.268685	0.0807569	18.8021	0.0035812	0.0230826	2.44597	0.268685	1.63672
5NT3B_MOUSE|Q3UFY7	KO_Late-WT_Late	-0.186818	0.0807569	18.8021	0.0321894	0.113688	1.49229	0.186818	0.944287
5NT3B_MOUSE|Q3UFY7	KO_Uninfected-WT_Uninfected	-0.178372	0.09325	18.8021	0.0711233	0.21021	1.14799	0.178372	0.677346
5NT3B_MOUSE|Q3UFY7	KO_Early-KO_Uninfected	-0.0500731	0.0872274	18.8021	0.572736	0.947214	0.242045	0.0500731	0.0235518
5NT3B_MOUSE|Q3UFY7	KO_Late-KO_Uninfected	-0.0397509	0.0872274	18.8021	0.653814	0.888915	0.184546	0.0397509	0.0511398
5NT3B_MOUSE|Q3UFY7	WT_Early-Wt_Uninfected	0.0402401	0.0872274	18.8021	0.649859	0.818718	0.187181	0.0402401	0.0868657
5NT3B_MOUSE|Q3UFY7	WT_Late-Wt_Uninfected	-0.031305	0.0872274	18.8021	0.723676	0.851926	0.140456	0.031305	0.0695982
5NT3B_MOUSE|Q3UFY7	Infected-Uninfected	-0.0202223	0.0546727	18.8021	0.715606	0.849929	0.145326	0.0202223	0.0706174
5NT3B_MOUSE|Q3UFY7	KO-WT	-0.211292	0.0491471	18.8021	0.00039534	0.00234616	3.40303	0.211292	2.62964
5NT3B_MOUSE|Q3UFY7	Early-Uninfected	-0.00491654	0.0616791	18.8021	0.937309	0.976566	0.0281173	0.00491654	0.0102983
5NT3B_MOUSE|Q3UFY7	Late-Uninfected	-0.035528	0.0616791	18.8021	0.571437	0.758164	0.243031	0.035528	0.120237
5NTC_MOUSE|Q3V1L4	KO_Early-WT_Early	0.0575838	0.0540844	18.8021	0.300494	0.497394	0.522165	0.0575838	0.303299
5NTC_MOUSE|Q3V1L4	KO_Late-WT_Late	-0.0418625	0.0540844	18.8021	0.448542	0.640192	0.348197	0.0418625	0.193689
5NTC_MOUSE|Q3V1L4	KO_Uninfected-WT_Uninfected	-0.0176783	0.0624513	18.8021	0.780214	0.882787	0.107786	0.0176783	0.0541439
5NTC_MOUSE|Q3V1L4	KO_Early-KO_Uninfected	0.0496225	0.0584178	18.8021	0.406322	0.913898	0.391129	0.0496225	0.0391021
5NTC_MOUSE|Q3V1L4	KO_Late-KO_Uninfected	-0.0382239	0.0584178	18.8021	0.520831	0.838528	0.283303	0.0382239	0.0764824
5NTC_MOUSE|Q3V1L4	WT_Early-Wt_Uninfected	-0.0256396	0.0584178	18.8021	0.665736	0.82634	0.176698	0.0256396	0.082841
5NTC_MOUSE|Q3V1L4	WT_Late-Wt_Uninfected	-0.0140397	0.0584178	18.8021	0.812674	0.905414	0.0900836	0.0140397	0.0431529
5NTC_MOUSE|Q3V1L4	Infected-Uninfected	-0.00707016	0.0366153	18.8021	0.848957	0.927215	0.0711144	0.00707016	0.0328196
5NTC_MOUSE|Q3V1L4	KO-WT	-0.000652324	0.0329147	18.8021	0.984397	0.988993	0.00682977	0.000652324	0.00480687
5NTC_MOUSE|Q3V1L4	Early-Uninfected	0.0119915	0.0413076	18.8021	0.774767	0.905143	0.110829	0.0119915	0.0432828
5NTC_MOUSE|Q3V1L4	Late-Uninfected	-0.0261318	0.0413076	18.8021	0.534605	0.728992	0.271967	0.0261318	0.137277
68MP_MOUSE|P56379	KO_Early-WT_Early	-0.211959	0.0973151	18.802	0.0423429	0.137467	1.37322	0.211959	0.861801
68MP_MOUSE|P56379	KO_Late-WT_Late	-0.0812406	0.0973151	18.802	0.414301	0.609494	0.382684	0.0812406	0.21503
68MP_MOUSE|P56379	KO_Uninfected-WT_Uninfected	-0.326335	0.11237	18.802	0.00916472	0.0585593	2.03788	0.326335	1.2324
68MP_MOUSE|P56379	KO_Early-KO_Uninfected	0.2071	0.105112	18.802	0.0637143	0.496585	1.19576	0.2071	0.304007
68MP_MOUSE|P56379	KO_Late-KO_Uninfected	0.242787	0.105112	18.802	0.0324248	0.246156	1.48912	0.242787	0.60879
68MP_MOUSE|P56379	WT_Early-Wt_Uninfected	0.0927246	0.105112	18.802	0.388836	0.619954	0.410234	0.0927246	0.207641
68MP_MOUSE|P56379	WT_Late-Wt_Uninfected	-0.00230749	0.105112	18.802	0.982717	0.991269	0.00757149	0.00230749	0.00380845
68MP_MOUSE|P56379	Infected-Uninfected	0.135076	0.0658826	18.802	0.0545466	0.19326	1.26323	0.135076	0.713858
68MP_MOUSE|P56379	KO-WT	-0.206511	0.0592241	18.802	0.00249805	0.0100712	2.6024	0.206511	1.99692
68MP_MOUSE|P56379	Early-Uninfected	0.149912	0.0743256	18.802	0.0582073	0.252895	1.23502	0.149912	0.597059
68MP_MOUSE|P56379	Late-Uninfected	0.12024	0.0743256	18.802	0.122372	0.315383	0.912318	0.12024	0.501162
6PGD_MOUSE|Q9DCD0	KO_Early-WT_Early	0.42679	0.0544043	18.8021	2.40521e-07	1.85911e-05	6.61885	0.42679	4.7307
6PGD_MOUSE|Q9DCD0	KO_Late-WT_Late	0.475401	0.0544043	18.8021	4.79939e-08	1.3224e-05	7.31881	0.475401	4.87864
6PGD_MOUSE|Q9DCD0	KO_Uninfected-WT_Uninfected	0.38515	0.0628207	18.8021	7.12711e-06	0.000692432	5.14709	0.38515	3.15962
6PGD_MOUSE|Q9DCD0	KO_Early-KO_Uninfected	-0.0898458	0.0587634	18.8021	0.142929	0.706184	0.84488	0.0898458	0.151082
6PGD_MOUSE|Q9DCD0	KO_Late-KO_Uninfected	-0.135163	0.0587634	18.8021	0.033072	0.24919	1.48054	0.135163	0.603469
6PGD_MOUSE|Q9DCD0	WT_Early-Wt_Uninfected	-0.131486	0.0587634	18.8021	0.0375615	0.145942	1.42526	0.131486	0.83582
6PGD_MOUSE|Q9DCD0	WT_Late-Wt_Uninfected	-0.225414	0.0587634	18.8021	0.00113223	0.0114881	2.94606	0.225414	1.93975
6PGD_MOUSE|Q9DCD0	Infected-Uninfected	-0.145477	0.0368319	18.8021	0.000874161	0.0111826	3.05841	0.145477	1.95146
6PGD_MOUSE|Q9DCD0	KO-WT	0.429114	0.0331094	18.8021	8.05132e-11	1.332e-08	10.0941	0.429114	7.8755
6PGD_MOUSE|Q9DCD0	Early-Uninfected	-0.110666	0.041552	18.8021	0.0154462	0.11697	1.81118	0.110666	0.931927
6PGD_MOUSE|Q9DCD0	Late-Uninfected	-0.180289	0.041552	18.8021	0.00036134	0.00516386	3.44208	0.180289	2.28703
6PGL_MOUSE|Q9CQ60	KO_Early-WT_Early	-0.192251	0.0850342	18.8021	0.0358272	0.12166	1.44579	0.192251	0.914851
6PGL_MOUSE|Q9CQ60	KO_Late-WT_Late	-0.151604	0.0850342	18.8021	0.0907634	0.225415	1.04209	0.151604	0.647018
6PGL_MOUSE|Q9CQ60	KO_Uninfected-WT_Uninfected	0.17994	0.098189	18.8021	0.0827506	0.229905	1.08223	0.17994	0.638452
6PGL_MOUSE|Q9CQ60	KO_Early-KO_Uninfected	-0.0689309	0.0918474	18.8021	0.462247	0.920782	0.335126	0.0689309	0.0358433
6PGL_MOUSE|Q9CQ60	KO_Late-KO_Uninfected	-0.0627714	0.0918474	18.8021	0.50267	0.828786	0.298717	0.0627714	0.0815574
6PGL_MOUSE|Q9CQ60	WT_Early-Wt_Uninfected	0.303259	0.0918474	18.8021	0.00379068	0.0351337	2.42128	0.303259	1.45428
6PGL_MOUSE|Q9CQ60	WT_Late-Wt_Uninfected	0.268772	0.0918474	18.8021	0.00872978	0.0466479	2.059	0.268772	1.33117
6PGL_MOUSE|Q9CQ60	Infected-Uninfected	0.110082	0.0575684	18.8021	0.0712101	0.225974	1.14746	0.110082	0.645941
6PGL_MOUSE|Q9CQ60	KO-WT	-0.0546383	0.0517502	18.8021	0.304434	0.428096	0.516507	0.0546383	0.368459
6PGL_MOUSE|Q9CQ60	Early-Uninfected	0.117164	0.064946	18.8021	0.0872731	0.317245	1.05912	0.117164	0.498605
6PGL_MOUSE|Q9CQ60	Late-Uninfected	0.103	0.064946	18.8021	0.129428	0.325921	0.887972	0.103	0.486888
A0A023I6U2_SHIFL|A0A023I6U2	KO_Early-WT_Early	0.451411	0.487459	18.802	0.366156	0.564837	0.436334	0.451411	0.248077
A0A023I6U2_SHIFL|A0A023I6U2	KO_Late-WT_Late	0.277878	0.487459	18.802	0.57539	0.740842	0.240038	0.277878	0.130274
A0A023I6U2_SHIFL|A0A023I6U2	KO_Uninfected-WT_Uninfected	0.724838	0.562869	18.802	0.213456	0.415965	0.670692	0.724838	0.380943
A0A023I6U2_SHIFL|A0A023I6U2	KO_Early-KO_Uninfected	3.2074	0.526516	18.802	7.73672e-06	0.000375909	5.11144	3.2074	3.42492
A0A023I6U2_SHIFL|A0A023I6U2	KO_Late-KO_Uninfected	4.21773	0.526516	18.802	1.76943e-07	9.17775e-06	6.75217	4.21773	5.03726
A0A023I6U2_SHIFL|A0A023I6U2	WT_Early-Wt_Uninfected	3.48083	0.526516	18.802	2.65063e-06	0.000221174	5.57665	3.48083	3.65527
A0A023I6U2_SHIFL|A0A023I6U2	WT_Late-Wt_Uninfected	4.66469	0.526516	18.802	3.8872e-08	2.63602e-06	7.41036	4.66469	5.57905
A0A023I6U2_SHIFL|A0A023I6U2	Infected-Uninfected	3.89266	0.330011	18.802	3.93235e-10	2.62937e-08	9.40535	3.89266	7.58015
A0A023I6U2_SHIFL|A0A023I6U2	KO-WT	0.484709	0.296658	18.802	0.118913	0.210816	0.924769	0.484709	0.676096
A0A023I6U2_SHIFL|A0A023I6U2	Early-Uninfected	3.34412	0.372303	18.802	3.14603e-08	2.14933e-06	7.50224	3.34412	5.6677
A0A023I6U2_SHIFL|A0A023I6U2	Late-Uninfected	4.44121	0.372303	18.802	3.25905e-10	2.02147e-08	9.48691	4.44121	7.69433
A0A087WP63_MOUSE|A0A087WP63	KO_Early-WT_Early	0.118641	0.0843108	18.8021	0.175688	0.354101	0.755258	0.118641	0.450873
A0A087WP63_MOUSE|A0A087WP63	KO_Late-WT_Late	0.0695574	0.0843108	18.8021	0.419709	0.615052	0.377051	0.0695574	0.211088
A0A087WP63_MOUSE|A0A087WP63	KO_Uninfected-WT_Uninfected	-0.210584	0.0973538	18.8021	0.0436327	0.154121	1.36019	0.210584	0.812138
A0A087WP63_MOUSE|A0A087WP63	KO_Early-KO_Uninfected	0.101554	0.0910661	18.8021	0.278829	0.849189	0.554662	0.101554	0.0709956
A0A087WP63_MOUSE|A0A087WP63	KO_Late-KO_Uninfected	0.119274	0.0910661	18.8021	0.206057	0.597983	0.686013	0.119274	0.223311
A0A087WP63_MOUSE|A0A087WP63	WT_Early-Wt_Uninfected	-0.227671	0.0910661	18.8021	0.0218448	0.103472	1.66065	0.227671	0.985177
A0A087WP63_MOUSE|A0A087WP63	WT_Late-Wt_Uninfected	-0.160867	0.0910661	18.8021	0.0935457	0.238766	1.02898	0.160867	0.622028
A0A087WP63_MOUSE|A0A087WP63	Infected-Uninfected	-0.0419272	0.0570787	18.8021	0.471676	0.680796	0.326357	0.0419272	0.166983
A0A087WP63_MOUSE|A0A087WP63	KO-WT	-0.00746168	0.0513099	18.8021	0.885924	0.920986	0.0526035	0.00746168	0.035747
A0A087WP63_MOUSE|A0A087WP63	Early-Uninfected	-0.0630583	0.0643935	18.8021	0.339882	0.630221	0.468672	0.0630583	0.200507
A0A087WP63_MOUSE|A0A087WP63	Late-Uninfected	-0.0207961	0.0643935	18.8021	0.750294	0.869334	0.124769	0.0207961	0.0608133
A0A087WP73_MOUSE|A0A087WP73	KO_Early-WT_Early	-0.216332	0.169019	7.80203	0.237313	0.429531	0.624679	0.216332	0.367005
A0A087WP73_MOUSE|A0A087WP73	KO_Late-WT_Late	-0.678174	0.169019	7.80203	0.00408668	0.0288238	2.38863	0.678174	1.54025
A0A087WP73_MOUSE|A0A087WP73	KO_Uninfected-WT_Uninfected	-0.52786	0.207005	7.80203	0.0348654	0.13362	1.4576	0.52786	0.874128
A0A087WP73_MOUSE|A0A087WP73	KO_Early-KO_Uninfected	0.0576512	0.207005	7.80203	0.787866	0.98293	0.103548	0.0576512	0.00747749
A0A087WP73_MOUSE|A0A087WP73	KO_Late-KO_Uninfected	-0.257052	0.207005	7.80203	0.250352	0.64688	0.601449	0.257052	0.189176
A0A087WP73_MOUSE|A0A087WP73	WT_Early-Wt_Uninfected	-0.253876	0.169019	7.80203	0.172426	0.385504	0.763398	0.253876	0.413971
A0A087WP73_MOUSE|A0A087WP73	WT_Late-Wt_Uninfected	-0.106738	0.169019	7.80203	0.545757	0.734691	0.263001	0.106738	0.133895
A0A087WP73_MOUSE|A0A087WP73	Infected-Uninfected	-0.140004	0.119514	7.80203	0.275952	0.496549	0.559167	0.140004	0.304038
A0A087WP73_MOUSE|A0A087WP73	KO-WT	-0.474122	0.105402	7.80203	0.00213707	0.00887397	2.67018	0.474122	2.05188
A0A087WP73_MOUSE|A0A087WP73	Early-Uninfected	-0.0981126	0.133621	7.80203	0.484269	0.737592	0.314913	0.0981126	0.132184
A0A087WP73_MOUSE|A0A087WP73	Late-Uninfected	-0.181895	0.133621	7.80203	0.211437	0.428456	0.67482	0.181895	0.368094
A0A087WPL5_MOUSE|A0A087WPL5	KO_Early-WT_Early	-0.124001	0.173029	18.802	0.482398	0.667697	0.316594	0.124001	0.175421
A0A087WPL5_MOUSE|A0A087WPL5	KO_Late-WT_Late	-0.0174302	0.173029	18.802	0.920827	0.95759	0.0358219	0.0174302	0.0188204
A0A087WPL5_MOUSE|A0A087WPL5	KO_Uninfected-WT_Uninfected	-0.488033	0.199797	18.802	0.0246367	0.1089	1.60842	0.488033	0.96297
A0A087WPL5_MOUSE|A0A087WPL5	KO_Early-KO_Uninfected	-0.0890202	0.186893	18.802	0.639338	0.95211	0.19427	0.0890202	0.0213128
A0A087WPL5_MOUSE|A0A087WPL5	KO_Late-KO_Uninfected	0.16421	0.186893	18.802	0.390692	0.758624	0.408166	0.16421	0.119974
A0A087WPL5_MOUSE|A0A087WPL5	WT_Early-Wt_Uninfected	-0.453052	0.186893	18.802	0.0256062	0.113744	1.59165	0.453052	0.944073
A0A087WPL5_MOUSE|A0A087WPL5	WT_Late-Wt_Uninfected	-0.306393	0.186893	18.802	0.117754	0.280645	0.929023	0.306393	0.551842
A0A087WPL5_MOUSE|A0A087WPL5	Infected-Uninfected	-0.171064	0.117141	18.802	0.160712	0.364141	0.793952	0.171064	0.438731
A0A087WPL5_MOUSE|A0A087WPL5	KO-WT	-0.209822	0.105302	18.802	0.0610301	0.126016	1.21446	0.209822	0.899575
A0A087WPL5_MOUSE|A0A087WPL5	Early-Uninfected	-0.271036	0.132153	18.802	0.0544753	0.244452	1.2638	0.271036	0.611807
A0A087WPL5_MOUSE|A0A087WPL5	Late-Uninfected	-0.0710913	0.132153	18.802	0.596926	0.775501	0.22408	0.0710913	0.110417
A0A087WPT0_MOUSE|A0A087WPT0	KO_Early-WT_Early	0.343151	0.351204	7.80203	0.357853	0.554751	0.446296	0.343151	0.255902
A0A087WPT0_MOUSE|A0A087WPT0	KO_Late-WT_Late	0.271358	0.351204	7.80203	0.462491	0.652485	0.334897	0.271358	0.185429
A0A087WPT0_MOUSE|A0A087WPT0	KO_Uninfected-WT_Uninfected	0.938888	0.430135	7.80203	0.0614448	0.191108	1.21151	0.938888	0.718722
A0A087WPT0_MOUSE|A0A087WPT0	KO_Early-KO_Uninfected	-0.00772479	0.430135	7.80203	0.986122	0.998582	0.00606921	0.00772479	0.000616473
A0A087WPT0_MOUSE|A0A087WPT0	KO_Late-KO_Uninfected	0.321656	0.430135	7.80203	0.476512	0.810468	0.321926	0.321656	0.091264
A0A087WPT0_MOUSE|A0A087WPT0	WT_Early-Wt_Uninfected	0.588012	0.351204	7.80203	0.133568	0.327795	0.874297	0.588012	0.484398
A0A087WPT0_MOUSE|A0A087WPT0	WT_Late-Wt_Uninfected	0.989186	0.351204	7.80203	0.0231869	0.0910665	1.63476	0.989186	1.04064
A0A087WPT0_MOUSE|A0A087WPT0	Infected-Uninfected	0.472782	0.248339	7.80203	0.0943527	0.266095	1.02525	0.472782	0.574962
A0A087WPT0_MOUSE|A0A087WPT0	KO-WT	0.517799	0.219014	7.80203	0.0464275	0.101412	1.33322	0.517799	0.993911
A0A087WPT0_MOUSE|A0A087WPT0	Early-Uninfected	0.290144	0.277651	7.80203	0.327319	0.618182	0.485029	0.290144	0.208884
A0A087WPT0_MOUSE|A0A087WPT0	Late-Uninfected	0.655421	0.277651	7.80203	0.0466889	0.175862	1.33079	0.655421	0.754828
A0A087WQM0_MOUSE|A0A087WQM0	KO_Early-WT_Early	0.0903064	0.180259	18.802	0.622198	0.772038	0.206072	0.0903064	0.112361
A0A087WQM0_MOUSE|A0A087WQM0	KO_Late-WT_Late	-0.0244129	0.180259	18.802	0.893709	0.942495	0.0488037	0.0244129	0.0257207
A0A087WQM0_MOUSE|A0A087WQM0	KO_Uninfected-WT_Uninfected	-0.173745	0.208145	18.802	0.414349	0.619913	0.382633	0.173745	0.20767
A0A087WQM0_MOUSE|A0A087WQM0	KO_Early-KO_Uninfected	0.220895	0.194701	18.802	0.270828	0.844567	0.567306	0.220895	0.0733658
A0A087WQM0_MOUSE|A0A087WQM0	KO_Late-KO_Uninfected	0.211262	0.194701	18.802	0.291615	0.691512	0.535191	0.211262	0.1602
A0A087WQM0_MOUSE|A0A087WQM0	WT_Early-Wt_Uninfected	-0.0431559	0.194701	18.802	0.826975	0.915343	0.0825078	0.0431559	0.038416
A0A087WQM0_MOUSE|A0A087WQM0	WT_Late-Wt_Uninfected	0.0619296	0.194701	18.802	0.753934	0.870691	0.122667	0.0619296	0.0601358
A0A087WQM0_MOUSE|A0A087WQM0	Infected-Uninfected	0.112733	0.122036	18.802	0.367311	0.588876	0.434966	0.112733	0.229976
A0A087WQM0_MOUSE|A0A087WQM0	KO-WT	-0.0359505	0.109702	18.802	0.746751	0.820252	0.126824	0.0359505	0.0860527
A0A087WQM0_MOUSE|A0A087WQM0	Early-Uninfected	0.0888698	0.137675	18.802	0.526399	0.767537	0.278685	0.0888698	0.114901
A0A087WQM0_MOUSE|A0A087WQM0	Late-Uninfected	0.136596	0.137675	18.802	0.333716	0.558806	0.476623	0.136596	0.252739
A0A087WS73_MOUSE|A0A087WS73	KO_Early-WT_Early	-0.00379889	0.141622	18.802	0.978883	0.988908	0.00926935	0.00379889	0.00484428
A0A087WS73_MOUSE|A0A087WS73	KO_Late-WT_Late	-0.142306	0.141622	18.802	0.327737	0.524829	0.484475	0.142306	0.279982
A0A087WS73_MOUSE|A0A087WS73	KO_Uninfected-WT_Uninfected	-0.0567454	0.163531	18.802	0.732445	0.854494	0.135225	0.0567454	0.0682911
A0A087WS73_MOUSE|A0A087WS73	KO_Early-KO_Uninfected	-0.083223	0.15297	18.802	0.592801	0.947214	0.227091	0.083223	0.0235518
A0A087WS73_MOUSE|A0A087WS73	KO_Late-KO_Uninfected	-0.0894938	0.15297	18.802	0.565474	0.858707	0.247587	0.0894938	0.0661548
A0A087WS73_MOUSE|A0A087WS73	WT_Early-Wt_Uninfected	-0.136169	0.15297	18.802	0.384622	0.616023	0.414966	0.136169	0.210403
A0A087WS73_MOUSE|A0A087WS73	WT_Late-Wt_Uninfected	-0.00393294	0.15297	18.802	0.979759	0.990265	0.00888069	0.00393294	0.00424867
A0A087WS73_MOUSE|A0A087WS73	Infected-Uninfected	-0.0782048	0.0958788	18.802	0.424906	0.642092	0.371707	0.0782048	0.192403
A0A087WS73_MOUSE|A0A087WS73	KO-WT	-0.0676169	0.0861886	18.802	0.442507	0.56466	0.35408	0.0676169	0.248213
A0A087WS73_MOUSE|A0A087WS73	Early-Uninfected	-0.109696	0.108166	18.802	0.323386	0.615851	0.490279	0.109696	0.210524
A0A087WS73_MOUSE|A0A087WS73	Late-Uninfected	-0.0467134	0.108166	18.802	0.670749	0.821063	0.17344	0.0467134	0.0856238
A0A0A0MQ82_MOUSE|A0A0A0MQ82	KO_Early-WT_Early	0.193239	0.10428	7.80203	0.101938	0.24865	0.991662	0.193239	0.604412
A0A0A0MQ82_MOUSE|A0A0A0MQ82	KO_Late-WT_Late	0.366749	0.10428	7.80203	0.00820204	0.045524	2.08608	0.366749	1.34176
A0A0A0MQ82_MOUSE|A0A0A0MQ82	KO_Uninfected-WT_Uninfected	-0.0954614	0.127716	7.80203	0.476712	0.671195	0.321744	0.0954614	0.173151
A0A0A0MQ82_MOUSE|A0A0A0MQ82	KO_Early-KO_Uninfected	0.0570804	0.127716	7.80203	0.667069	0.9591	0.175829	0.0570804	0.0181362
A0A0A0MQ82_MOUSE|A0A0A0MQ82	KO_Late-KO_Uninfected	0.24541	0.127716	7.80203	0.0918275	0.426597	1.03703	0.24541	0.369982
A0A0A0MQ82_MOUSE|A0A0A0MQ82	WT_Early-Wt_Uninfected	-0.23162	0.10428	7.80203	0.0579109	0.192886	1.23724	0.23162	0.714699
A0A0A0MQ82_MOUSE|A0A0A0MQ82	WT_Late-Wt_Uninfected	-0.2168	0.10428	7.80203	0.0721045	0.200371	1.14204	0.2168	0.698166
A0A0A0MQ82_MOUSE|A0A0A0MQ82	Infected-Uninfected	-0.0364824	0.0737369	7.80203	0.634396	0.799056	0.19764	0.0364824	0.097423
A0A0A0MQ82_MOUSE|A0A0A0MQ82	KO-WT	0.154842	0.0650298	7.80203	0.0452341	0.0993612	1.34453	0.154842	1.00278
A0A0A0MQ82_MOUSE|A0A0A0MQ82	Early-Uninfected	-0.0872696	0.0824403	7.80203	0.321462	0.614007	0.492871	0.0872696	0.211826
A0A0A0MQ82_MOUSE|A0A0A0MQ82	Late-Uninfected	0.0143048	0.0824403	7.80203	0.866663	0.935188	0.0621499	0.0143048	0.0291013
A0A0A0MQ99_MOUSE|A0A0A0MQ99	KO_Early-WT_Early	-0.23662	0.195683	18.802	0.241572	0.434506	0.616953	0.23662	0.362004
A0A0A0MQ99_MOUSE|A0A0A0MQ99	KO_Late-WT_Late	-0.204178	0.195683	18.802	0.309989	0.506268	0.508654	0.204178	0.295619
A0A0A0MQ99_MOUSE|A0A0A0MQ99	KO_Uninfected-WT_Uninfected	0.0650462	0.225955	18.802	0.776594	0.880987	0.109806	0.0650462	0.0550305
A0A0A0MQ99_MOUSE|A0A0A0MQ99	KO_Early-KO_Uninfected	0.0649741	0.211362	18.802	0.761913	0.976638	0.118095	0.0649741	0.0102664
A0A0A0MQ99_MOUSE|A0A0A0MQ99	KO_Late-KO_Uninfected	0.0423981	0.211362	18.802	0.843169	0.956403	0.0740853	0.0423981	0.0193589
A0A0A0MQ99_MOUSE|A0A0A0MQ99	WT_Early-Wt_Uninfected	0.36664	0.211362	18.802	0.0991655	0.273154	1.00364	0.36664	0.563592
A0A0A0MQ99_MOUSE|A0A0A0MQ99	WT_Late-Wt_Uninfected	0.311622	0.211362	18.802	0.156934	0.338271	0.804284	0.311622	0.470736
A0A0A0MQ99_MOUSE|A0A0A0MQ99	Infected-Uninfected	0.196409	0.132478	18.802	0.154755	0.355721	0.810355	0.196409	0.448891
A0A0A0MQ99_MOUSE|A0A0A0MQ99	KO-WT	-0.12525	0.119089	18.802	0.306249	0.429851	0.513925	0.12525	0.366682
A0A0A0MQ99_MOUSE|A0A0A0MQ99	Early-Uninfected	0.215807	0.149455	18.802	0.165208	0.441742	0.781969	0.215807	0.354831
A0A0A0MQ99_MOUSE|A0A0A0MQ99	Late-Uninfected	0.17701	0.149455	18.802	0.251024	0.473559	0.600285	0.17701	0.324626
A0A0A0UCD5_MOUSE|A0A0A0UCD5	KO_Early-WT_Early	-0.659666	0.0970762	18.802	1.82814e-06	7.39886e-05	5.73799	0.659666	4.13084
A0A0A0UCD5_MOUSE|A0A0A0UCD5	KO_Late-WT_Late	-0.511314	0.0970762	18.802	4.54281e-05	0.00127496	4.34268	0.511314	2.8945
A0A0A0UCD5_MOUSE|A0A0A0UCD5	KO_Uninfected-WT_Uninfected	-0.52657	0.112094	18.802	0.000160903	0.0045866	3.79344	0.52657	2.33851
A0A0A0UCD5_MOUSE|A0A0A0UCD5	KO_Early-KO_Uninfected	-0.11467	0.104854	18.802	0.287937	0.853543	0.540703	0.11467	0.0687745
A0A0A0UCD5_MOUSE|A0A0A0UCD5	KO_Late-KO_Uninfected	0.147799	0.104854	18.802	0.174995	0.564451	0.756975	0.147799	0.248374
A0A0A0UCD5_MOUSE|A0A0A0UCD5	WT_Early-Wt_Uninfected	0.0184264	0.104854	18.802	0.862383	0.936384	0.0643001	0.0184264	0.028546
A0A0A0UCD5_MOUSE|A0A0A0UCD5	WT_Late-Wt_Uninfected	0.132543	0.104854	18.802	0.221651	0.421566	0.65433	0.132543	0.375134
A0A0A0UCD5_MOUSE|A0A0A0UCD5	Infected-Uninfected	0.0460245	0.0657209	18.802	0.492313	0.697873	0.307758	0.0460245	0.156223
A0A0A0UCD5_MOUSE|A0A0A0UCD5	KO-WT	-0.56585	0.0590787	18.802	1.15634e-08	4.8898e-07	7.93692	0.56585	6.31071
A0A0A0UCD5_MOUSE|A0A0A0UCD5	Early-Uninfected	-0.048122	0.0741432	18.802	0.524161	0.767001	0.280535	0.048122	0.115204
A0A0A0UCD5_MOUSE|A0A0A0UCD5	Late-Uninfected	0.140171	0.0741432	18.802	0.0741987	0.23233	1.1296	0.140171	0.633895
A0A0A6YWG7_MOUSE|A0A0A6YWG7	KO_Early-WT_Early	-0.0106225	0.162493	7.80203	0.949521	0.974531	0.0224952	0.0106225	0.0112045
A0A0A6YWG7_MOUSE|A0A0A6YWG7	KO_Late-WT_Late	-0.401175	0.162493	7.80203	0.0395042	0.130162	1.40336	0.401175	0.885515
A0A0A6YWG7_MOUSE|A0A0A6YWG7	KO_Uninfected-WT_Uninfected	-0.371578	0.199012	7.80203	0.0997827	0.257208	1.00094	0.371578	0.589716
A0A0A6YWG7_MOUSE|A0A0A6YWG7	KO_Early-KO_Uninfected	-0.0414851	0.199012	7.80203	0.840212	0.985368	0.0756109	0.0414851	0.00640153
A0A0A6YWG7_MOUSE|A0A0A6YWG7	KO_Late-KO_Uninfected	1.11629	0.199012	7.80203	0.000551909	0.0114336	3.25813	1.11629	1.94182
A0A0A6YWG7_MOUSE|A0A0A6YWG7	WT_Early-Wt_Uninfected	-0.402441	0.162493	7.80203	0.0390329	0.15005	1.40857	0.402441	0.823763
A0A0A6YWG7_MOUSE|A0A0A6YWG7	WT_Late-Wt_Uninfected	1.14589	0.162493	7.80203	0.000120766	0.00234226	3.91806	1.14589	2.63036
A0A0A6YWG7_MOUSE|A0A0A6YWG7	Infected-Uninfected	0.454565	0.1149	7.80203	0.00441508	0.036804	2.35506	0.454565	1.4341
A0A0A6YWG7_MOUSE|A0A0A6YWG7	KO-WT	-0.261125	0.101332	7.80203	0.0334509	0.0784096	1.47559	0.261125	1.10563
A0A0A6YWG7_MOUSE|A0A0A6YWG7	Early-Uninfected	-0.221963	0.128462	7.80203	0.123236	0.380571	0.909261	0.221963	0.419564
A0A0A6YWG7_MOUSE|A0A0A6YWG7	Late-Uninfected	1.13109	0.128462	7.80203	2.5451e-05	0.000520697	4.59429	1.13109	3.28342
A0A0A6YX61_MOUSE|A0A0A6YX61	KO_Early-WT_Early	0.552506	0.0982383	7.80203	0.000542562	0.00563609	3.26555	0.552506	2.24902
A0A0A6YX61_MOUSE|A0A0A6YX61	KO_Late-WT_Late	0.661585	0.0982383	7.80203	0.000165267	0.00319063	3.78181	0.661585	2.49612
A0A0A6YX61_MOUSE|A0A0A6YX61	KO_Uninfected-WT_Uninfected	-0.651333	0.120317	7.80203	0.000691852	0.0118116	3.15999	0.651333	1.92769
A0A0A6YX61_MOUSE|A0A0A6YX61	KO_Early-KO_Uninfected	0.502172	0.120317	7.80203	0.0032824	0.0712901	2.48381	0.502172	1.14697
A0A0A6YX61_MOUSE|A0A0A6YX61	KO_Late-KO_Uninfected	0.623379	0.120317	7.80203	0.000910894	0.017231	3.04053	0.623379	1.76369
A0A0A6YX61_MOUSE|A0A0A6YX61	WT_Early-Wt_Uninfected	-0.701667	0.0982383	7.80203	0.000110645	0.00404242	3.95607	0.701667	2.39336
A0A0A6YX61_MOUSE|A0A0A6YX61	WT_Late-Wt_Uninfected	-0.689538	0.0982383	7.80203	0.000124696	0.00238414	3.90415	0.689538	2.62267
A0A0A6YX61_MOUSE|A0A0A6YX61	Infected-Uninfected	-0.0664135	0.069465	7.80203	0.367717	0.589334	0.434486	0.0664135	0.229639
A0A0A6YX61_MOUSE|A0A0A6YX61	KO-WT	0.187586	0.0612623	7.80203	0.0160087	0.0442704	1.79564	0.187586	1.35389
A0A0A6YX61_MOUSE|A0A0A6YX61	Early-Uninfected	-0.0997474	0.0776642	7.80203	0.235843	0.52979	0.627377	0.0997474	0.275896
A0A0A6YX61_MOUSE|A0A0A6YX61	Late-Uninfected	-0.0330797	0.0776642	7.80203	0.681664	0.828355	0.16643	0.0330797	0.0817836
A0A0A6YXE5_MOUSE|A0A0A6YXE5	KO_Early-WT_Early	0.0888611	0.397181	7.80203	0.828714	0.903965	0.0815951	0.0888611	0.0438484
A0A0A6YXE5_MOUSE|A0A0A6YXE5	KO_Late-WT_Late	0.288905	0.397181	7.80203	0.488238	0.672325	0.311369	0.288905	0.172421
A0A0A6YXE5_MOUSE|A0A0A6YXE5	KO_Uninfected-WT_Uninfected	0.744866	0.486445	7.80203	0.165192	0.355833	0.782011	0.744866	0.448754
A0A0A6YXE5_MOUSE|A0A0A6YXE5	KO_Early-KO_Uninfected	-0.280087	0.486445	7.80203	0.580985	0.947214	0.235835	0.280087	0.0235518
A0A0A6YXE5_MOUSE|A0A0A6YXE5	KO_Late-KO_Uninfected	-0.152633	0.486445	7.80203	0.761919	0.928607	0.118091	0.152633	0.0321681
A0A0A6YXE5_MOUSE|A0A0A6YXE5	WT_Early-Wt_Uninfected	0.375918	0.397181	7.80203	0.372297	0.604261	0.42911	0.375918	0.218775
A0A0A6YXE5_MOUSE|A0A0A6YXE5	WT_Late-Wt_Uninfected	0.303328	0.397181	7.80203	0.467507	0.669206	0.330212	0.303328	0.17444
A0A0A6YXE5_MOUSE|A0A0A6YXE5	Infected-Uninfected	0.0616317	0.280849	7.80203	0.831933	0.918633	0.0799115	0.0616317	0.0368579
A0A0A6YXE5_MOUSE|A0A0A6YXE5	KO-WT	0.374211	0.247686	7.80203	0.170223	0.277164	0.768981	0.374211	0.557264
A0A0A6YXE5_MOUSE|A0A0A6YXE5	Early-Uninfected	0.0479157	0.313999	7.80203	0.882587	0.954247	0.0542423	0.0479157	0.0203392
A0A0A6YXE5_MOUSE|A0A0A6YXE5	Late-Uninfected	0.0753478	0.313999	7.80203	0.816544	0.906972	0.0880205	0.0753478	0.0424063
A0A0A6YXJ2_MOUSE|A0A0A6YXJ2	KO_Early-WT_Early	-0.601744	0.106262	18.802	1.92336e-05	0.000429961	4.71594	0.601744	3.36657
A0A0A6YXJ2_MOUSE|A0A0A6YXJ2	KO_Late-WT_Late	-0.406803	0.106262	18.802	0.00115209	0.0121933	2.93851	0.406803	1.91388
A0A0A6YXJ2_MOUSE|A0A0A6YXJ2	KO_Uninfected-WT_Uninfected	-0.685215	0.1227	18.802	2.2772e-05	0.00133294	4.6426	0.685215	2.87519
A0A0A6YXJ2_MOUSE|A0A0A6YXJ2	KO_Early-KO_Uninfected	-0.168419	0.114776	18.802	0.158804	0.731689	0.799139	0.168419	0.135673
A0A0A6YXJ2_MOUSE|A0A0A6YXJ2	KO_Late-KO_Uninfected	0.105492	0.114776	18.802	0.369677	0.743773	0.432178	0.105492	0.12856
A0A0A6YXJ2_MOUSE|A0A0A6YXJ2	WT_Early-Wt_Uninfected	-0.251889	0.114776	18.802	0.0409592	0.154618	1.38765	0.251889	0.810739
A0A0A6YXJ2_MOUSE|A0A0A6YXJ2	WT_Late-Wt_Uninfected	-0.17292	0.114776	18.802	0.148532	0.326152	0.828179	0.17292	0.48658
A0A0A6YXJ2_MOUSE|A0A0A6YXJ2	Infected-Uninfected	-0.121934	0.0719395	18.802	0.106583	0.285797	0.972313	0.121934	0.543943
A0A0A6YXJ2_MOUSE|A0A0A6YXJ2	KO-WT	-0.564587	0.0646688	18.802	4.86575e-08	1.61563e-06	7.31285	0.564587	5.79166
A0A0A6YXJ2_MOUSE|A0A0A6YXJ2	Early-Uninfected	-0.210154	0.0811586	18.802	0.0180846	0.130549	1.74269	0.210154	0.884226
A0A0A6YXJ2_MOUSE|A0A0A6YXJ2	Late-Uninfected	-0.0337141	0.0811586	18.802	0.682544	0.828859	0.165869	0.0337141	0.0815192
A0A0A6YXL7_MOUSE|A0A0A6YXL7	KO_Early-WT_Early	-0.0342057	0.115134	7.80203	0.774149	0.872241	0.111175	0.0342057	0.0593633
A0A0A6YXL7_MOUSE|A0A0A6YXL7	KO_Late-WT_Late	-0.214972	0.115134	7.80203	0.0997763	0.23923	1.00097	0.214972	0.621185
A0A0A6YXL7_MOUSE|A0A0A6YXL7	KO_Uninfected-WT_Uninfected	0.298713	0.14101	7.80203	0.0678609	0.203622	1.16838	0.298713	0.691175
A0A0A6YXL7_MOUSE|A0A0A6YXL7	KO_Early-KO_Uninfected	-0.128235	0.14101	7.80203	0.390365	0.9106	0.408529	0.128235	0.0406724
A0A0A6YXL7_MOUSE|A0A0A6YXL7	KO_Late-KO_Uninfected	-0.180125	0.14101	7.80203	0.238162	0.630947	0.623128	0.180125	0.200007
A0A0A6YXL7_MOUSE|A0A0A6YXL7	WT_Early-Wt_Uninfected	0.204685	0.115134	7.80203	0.114282	0.298648	0.942022	0.204685	0.524841
A0A0A6YXL7_MOUSE|A0A0A6YXL7	WT_Late-Wt_Uninfected	0.333561	0.115134	7.80203	0.020518	0.0832195	1.68787	0.333561	1.07977
A0A0A6YXL7_MOUSE|A0A0A6YXL7	Infected-Uninfected	0.0574717	0.0814119	7.80203	0.500759	0.703719	0.300371	0.0574717	0.152601
A0A0A6YXL7_MOUSE|A0A0A6YXL7	KO-WT	0.0165118	0.0717985	7.80203	0.824027	0.877634	0.0840588	0.0165118	0.0566866
A0A0A6YXL7_MOUSE|A0A0A6YXL7	Early-Uninfected	0.038225	0.0910212	7.80203	0.685843	0.86215	0.163775	0.038225	0.0644171
A0A0A6YXL7_MOUSE|A0A0A6YXL7	Late-Uninfected	0.0767183	0.0910212	7.80203	0.424389	0.640388	0.372236	0.0767183	0.193557
A0A0A6YXX3_MOUSE|A0A0A6YXX3	KO_Early-WT_Early	0.114623	0.131461	18.802	0.394255	0.592991	0.404223	0.114623	0.226952
A0A0A6YXX3_MOUSE|A0A0A6YXX3	KO_Late-WT_Late	0.26625	0.131461	18.802	0.0572697	0.165255	1.24207	0.26625	0.781845
A0A0A6YXX3_MOUSE|A0A0A6YXX3	KO_Uninfected-WT_Uninfected	0.188225	0.151798	18.802	0.23024	0.436611	0.63782	0.188225	0.359905
A0A0A6YXX3_MOUSE|A0A0A6YXX3	KO_Early-KO_Uninfected	-0.29568	0.141994	18.802	0.0512154	0.447153	1.2906	0.29568	0.349543
A0A0A6YXX3_MOUSE|A0A0A6YXX3	KO_Late-KO_Uninfected	-0.195913	0.141994	18.802	0.183861	0.57594	0.73551	0.195913	0.239623
A0A0A6YXX3_MOUSE|A0A0A6YXX3	WT_Early-Wt_Uninfected	-0.222078	0.141994	18.802	0.134495	0.328945	0.871293	0.222078	0.482877
A0A0A6YXX3_MOUSE|A0A0A6YXX3	WT_Late-Wt_Uninfected	-0.273937	0.141994	18.802	0.0689372	0.193971	1.16155	0.273937	0.712264
A0A0A6YXX3_MOUSE|A0A0A6YXX3	Infected-Uninfected	-0.246902	0.0889997	18.802	0.0121637	0.0734185	1.91493	0.246902	1.13419
A0A0A6YXX3_MOUSE|A0A0A6YXX3	KO-WT	0.189699	0.0800048	18.802	0.0285828	0.0692894	1.5439	0.189699	1.15933
A0A0A6YXX3_MOUSE|A0A0A6YXX3	Early-Uninfected	-0.258879	0.100405	18.802	0.0185151	0.132544	1.73247	0.258879	0.87764
A0A0A6YXX3_MOUSE|A0A0A6YXX3	Late-Uninfected	-0.234925	0.100405	18.802	0.0304897	0.134998	1.51585	0.234925	0.869673
A0A0F6M9M0_SHIFL|A0A0F6M9M0	KO_Early-WT_Early	1.0722	0.150314	7.80203	0.000111651	0.00168999	3.95214	1.0722	2.77212
A0A0F6M9M0_SHIFL|A0A0F6M9M0	KO_Late-WT_Late	0.666874	0.150314	7.80203	0.00231595	0.0197853	2.63527	0.666874	1.70366
A0A0F6M9M0_SHIFL|A0A0F6M9M0	KO_Uninfected-WT_Uninfected	-0.201621	0.184096	7.80203	0.306084	0.519361	0.51416	0.201621	0.28453
A0A0F6M9M0_SHIFL|A0A0F6M9M0	KO_Early-KO_Uninfected	1.88307	0.184096	7.80203	8.5967e-06	0.000411333	5.06567	1.88307	3.38581
A0A0F6M9M0_SHIFL|A0A0F6M9M0	KO_Late-KO_Uninfected	2.22937	0.184096	7.80203	2.47115e-06	9.91193e-05	5.6071	2.22937	4.00384
A0A0F6M9M0_SHIFL|A0A0F6M9M0	WT_Early-Wt_Uninfected	0.609242	0.150314	7.80203	0.00386538	0.0354772	2.41281	0.609242	1.45005
A0A0F6M9M0_SHIFL|A0A0F6M9M0	WT_Late-Wt_Uninfected	1.36088	0.150314	7.80203	2.08399e-05	0.000571036	4.68111	1.36088	3.24334
A0A0F6M9M0_SHIFL|A0A0F6M9M0	Infected-Uninfected	1.52064	0.106288	7.80203	7.07887e-07	2.47184e-05	6.15004	1.52064	4.60698
A0A0F6M9M0_SHIFL|A0A0F6M9M0	KO-WT	0.512485	0.093737	7.80203	0.000649854	0.00346399	3.18718	0.512485	2.46042
A0A0F6M9M0_SHIFL|A0A0F6M9M0	Early-Uninfected	1.24615	0.118833	7.80203	7.16343e-06	0.000278527	5.14488	1.24615	3.55513
A0A0F6M9M0_SHIFL|A0A0F6M9M0	Late-Uninfected	1.79512	0.118833	7.80203	4.69355e-07	1.54723e-05	6.3285	1.79512	4.81045
A0A0F6MA18_SHIFL|A0A0F6MA18	KO_Early-WT_Early	1.27093	0.282366	7.80203	0.0021294	0.0157863	2.67174	1.27093	1.80172
A0A0F6MA18_SHIFL|A0A0F6MA18	KO_Late-WT_Late	0.594645	0.282366	7.80203	0.0691762	0.1881	1.16004	0.594645	0.725611
A0A0F6MA18_SHIFL|A0A0F6MA18	KO_Uninfected-WT_Uninfected	0.961208	0.345826	7.80203	0.024534	0.108577	1.61023	0.961208	0.964261
A0A0F6MA18_SHIFL|A0A0F6MA18	KO_Early-KO_Uninfected	0.889085	0.345826	7.80203	0.033762	0.355576	1.47157	0.889085	0.449067
A0A0F6MA18_SHIFL|A0A0F6MA18	KO_Late-KO_Uninfected	1.36285	0.345826	7.80203	0.00450943	0.0638227	2.34588	1.36285	1.19502
A0A0F6MA18_SHIFL|A0A0F6MA18	WT_Early-Wt_Uninfected	0.579361	0.282366	7.80203	0.0751894	0.229625	1.12384	0.579361	0.638981
A0A0F6MA18_SHIFL|A0A0F6MA18	WT_Late-Wt_Uninfected	1.72942	0.282366	7.80203	0.000311639	0.00470001	3.50635	1.72942	2.3279
A0A0F6MA18_SHIFL|A0A0F6MA18	Infected-Uninfected	1.14018	0.199663	7.80203	0.000491933	0.00709551	3.30809	1.14018	2.14902
A0A0F6MA18_SHIFL|A0A0F6MA18	KO-WT	0.942262	0.176086	7.80203	0.000744298	0.00383957	3.12825	0.942262	2.41572
A0A0F6MA18_SHIFL|A0A0F6MA18	Early-Uninfected	0.734223	0.22323	7.80203	0.0114289	0.0982452	1.94199	0.734223	1.00769
A0A0F6MA18_SHIFL|A0A0F6MA18	Late-Uninfected	1.54613	0.22323	7.80203	0.000136569	0.00225494	3.86465	1.54613	2.64687
A0A0G2JDJ5_MOUSE|A0A0G2JDJ5	KO_Early-WT_Early	-0.25581	0.210595	18.802	0.239515	0.432108	0.620667	0.25581	0.364408
A0A0G2JDJ5_MOUSE|A0A0G2JDJ5	KO_Late-WT_Late	-0.184963	0.210595	18.802	0.390873	0.587775	0.407964	0.184963	0.230789
A0A0G2JDJ5_MOUSE|A0A0G2JDJ5	KO_Uninfected-WT_Uninfected	0.0627109	0.243174	18.802	0.799297	0.893438	0.0972918	0.0627109	0.0489356
A0A0G2JDJ5_MOUSE|A0A0G2JDJ5	KO_Early-KO_Uninfected	-0.0281237	0.227468	18.802	0.902914	0.989645	0.0443536	0.0281237	0.00452057
A0A0G2JDJ5_MOUSE|A0A0G2JDJ5	KO_Late-KO_Uninfected	-0.040377	0.227468	18.802	0.861009	0.961293	0.0649922	0.040377	0.0171441
A0A0G2JDJ5_MOUSE|A0A0G2JDJ5	WT_Early-Wt_Uninfected	0.290397	0.227468	18.802	0.21727	0.43901	0.663001	0.290397	0.357525
A0A0G2JDJ5_MOUSE|A0A0G2JDJ5	WT_Late-Wt_Uninfected	0.207297	0.227468	18.802	0.373663	0.583329	0.42752	0.207297	0.234086
A0A0G2JDJ5_MOUSE|A0A0G2JDJ5	Infected-Uninfected	0.107298	0.142573	18.802	0.46102	0.672519	0.336281	0.107298	0.172295
A0A0G2JDJ5_MOUSE|A0A0G2JDJ5	KO-WT	-0.12602	0.128164	18.802	0.337956	0.463957	0.47114	0.12602	0.333522
A0A0G2JDJ5_MOUSE|A0A0G2JDJ5	Early-Uninfected	0.131137	0.160844	18.802	0.425108	0.6963	0.371501	0.131137	0.157203
A0A0G2JDJ5_MOUSE|A0A0G2JDJ5	Late-Uninfected	0.0834598	0.160844	18.802	0.609894	0.785478	0.214746	0.0834598	0.104866
A0A0G2JDV2_MOUSE|A0A0G2JDV2	KO_Early-WT_Early	-0.0321511	0.119386	7.80203	0.79468	0.885168	0.0998077	0.0321511	0.0529743
A0A0G2JDV2_MOUSE|A0A0G2JDV2	KO_Late-WT_Late	0.0948541	0.119386	7.80203	0.450383	0.641799	0.346418	0.0948541	0.192601
A0A0G2JDV2_MOUSE|A0A0G2JDV2	KO_Uninfected-WT_Uninfected	-0.217103	0.146217	7.80203	0.176838	0.372087	0.752425	0.217103	0.429356
A0A0G2JDV2_MOUSE|A0A0G2JDV2	KO_Early-KO_Uninfected	-0.0294834	0.146217	7.80203	0.845355	0.985368	0.0729608	0.0294834	0.00640153
A0A0G2JDV2_MOUSE|A0A0G2JDV2	KO_Late-KO_Uninfected	0.249373	0.146217	7.80203	0.127452	0.495204	0.894652	0.249373	0.305216
A0A0G2JDV2_MOUSE|A0A0G2JDV2	WT_Early-Wt_Uninfected	-0.214435	0.119386	7.80203	0.111148	0.293242	0.954098	0.214435	0.532774
A0A0G2JDV2_MOUSE|A0A0G2JDV2	WT_Late-Wt_Uninfected	-0.0625836	0.119386	7.80203	0.614692	0.780979	0.211343	0.0625836	0.107361
A0A0G2JDV2_MOUSE|A0A0G2JDV2	Infected-Uninfected	-0.0142822	0.0844184	7.80203	0.869956	0.937185	0.0605025	0.0142822	0.0281747
A0A0G2JDV2_MOUSE|A0A0G2JDV2	KO-WT	-0.0514666	0.07445	7.80203	0.509426	0.626076	0.292919	0.0514666	0.203373
A0A0G2JDV2_MOUSE|A0A0G2JDV2	Early-Uninfected	-0.121959	0.0943827	7.80203	0.233252	0.526352	0.632175	0.121959	0.278724
A0A0G2JDV2_MOUSE|A0A0G2JDV2	Late-Uninfected	0.0933948	0.0943827	7.80203	0.352093	0.576108	0.453342	0.0933948	0.239496
A0A0G2JDZ4_MOUSE|A0A0G2JDZ4	KO_Early-WT_Early	1.51948	0.28576	7.80203	0.000774577	0.00728242	3.11094	1.51948	2.13772
A0A0G2JDZ4_MOUSE|A0A0G2JDZ4	KO_Late-WT_Late	1.4952	0.28576	7.80203	0.000856767	0.00996216	3.06714	1.4952	2.00165
A0A0G2JDZ4_MOUSE|A0A0G2JDZ4	KO_Uninfected-WT_Uninfected	0.859189	0.349983	7.80203	0.0403623	0.146693	1.39402	0.859189	0.833591
A0A0G2JDZ4_MOUSE|A0A0G2JDZ4	KO_Early-KO_Uninfected	-0.92662	0.349983	7.80203	0.0300114	0.332705	1.52271	0.92662	0.477941
A0A0G2JDZ4_MOUSE|A0A0G2JDZ4	KO_Late-KO_Uninfected	-0.894055	0.349983	7.80203	0.0346209	0.256151	1.46066	0.894055	0.591504
A0A0G2JDZ4_MOUSE|A0A0G2JDZ4	WT_Early-Wt_Uninfected	-1.58691	0.28576	7.80203	0.000588397	0.0115306	3.23033	1.58691	1.93815
A0A0G2JDZ4_MOUSE|A0A0G2JDZ4	WT_Late-Wt_Uninfected	-1.53006	0.28576	7.80203	0.000741485	0.00873655	3.1299	1.53006	2.05866
A0A0G2JDZ4_MOUSE|A0A0G2JDZ4	Infected-Uninfected	-1.23441	0.202063	7.80203	0.00031695	0.00497206	3.49901	1.23441	2.30346
A0A0G2JDZ4_MOUSE|A0A0G2JDZ4	KO-WT	1.29129	0.178203	7.80203	0.000100199	0.000773856	3.99914	1.29129	3.11134
A0A0G2JDZ4_MOUSE|A0A0G2JDZ4	Early-Uninfected	-1.25676	0.225913	7.80203	0.000581843	0.0117717	3.23519	1.25676	1.92916
A0A0G2JDZ4_MOUSE|A0A0G2JDZ4	Late-Uninfected	-1.21206	0.225913	7.80203	0.00073214	0.00932786	3.13541	1.21206	2.03022
A0A0G2JFP4_MOUSE|A0A0G2JFP4	KO_Early-WT_Early	-0.013912	0.131387	18.802	0.916795	0.956336	0.0377279	0.013912	0.0193897
A0A0G2JFP4_MOUSE|A0A0G2JFP4	KO_Late-WT_Late	0.0804984	0.131387	18.802	0.547428	0.718375	0.261673	0.0804984	0.143649
A0A0G2JFP4_MOUSE|A0A0G2JFP4	KO_Uninfected-WT_Uninfected	-0.17343	0.151713	18.802	0.267326	0.478994	0.572959	0.17343	0.31967
A0A0G2JFP4_MOUSE|A0A0G2JFP4	KO_Early-KO_Uninfected	-0.162226	0.141915	18.802	0.267335	0.840806	0.572945	0.162226	0.0753041
A0A0G2JFP4_MOUSE|A0A0G2JFP4	KO_Late-KO_Uninfected	-0.176411	0.141915	18.802	0.229118	0.621029	0.639941	0.176411	0.206888
A0A0G2JFP4_MOUSE|A0A0G2JFP4	WT_Early-Wt_Uninfected	-0.321744	0.141915	18.802	0.0353711	0.140029	1.45135	0.321744	0.853783
A0A0G2JFP4_MOUSE|A0A0G2JFP4	WT_Late-Wt_Uninfected	-0.430339	0.141915	18.802	0.00691017	0.0400832	2.16051	0.430339	1.39704
A0A0G2JFP4_MOUSE|A0A0G2JFP4	Infected-Uninfected	-0.27268	0.0889497	18.802	0.00642091	0.0478707	2.1924	0.27268	1.31993
A0A0G2JFP4_MOUSE|A0A0G2JFP4	KO-WT	-0.0356146	0.0799598	18.802	0.661112	0.753297	0.179725	0.0356146	0.123034
A0A0G2JFP4_MOUSE|A0A0G2JFP4	Early-Uninfected	-0.241985	0.100349	18.802	0.0262907	0.163658	1.5802	0.241985	0.786064
A0A0G2JFP4_MOUSE|A0A0G2JFP4	Late-Uninfected	-0.303375	0.100349	18.802	0.00705177	0.0511522	2.1517	0.303375	1.29114
A0A0G2JFZ4_MOUSE|A0A0G2JFZ4	KO_Early-WT_Early	0.080049	0.113469	18.802	0.489166	0.67363	0.310544	0.080049	0.171578
A0A0G2JFZ4_MOUSE|A0A0G2JFZ4	KO_Late-WT_Late	0.231424	0.113469	18.802	0.0557022	0.162724	1.25413	0.231424	0.788549
A0A0G2JFZ4_MOUSE|A0A0G2JFZ4	KO_Uninfected-WT_Uninfected	0.0766138	0.131023	18.802	0.565676	0.740509	0.247433	0.0766138	0.130469
A0A0G2JFZ4_MOUSE|A0A0G2JFZ4	KO_Early-KO_Uninfected	0.0892613	0.12256	18.802	0.475401	0.927846	0.32294	0.0892613	0.0325241
A0A0G2JFZ4_MOUSE|A0A0G2JFZ4	KO_Late-KO_Uninfected	0.201127	0.12256	18.802	0.11741	0.477592	0.930296	0.201127	0.320943
A0A0G2JFZ4_MOUSE|A0A0G2JFZ4	WT_Early-Wt_Uninfected	0.0858261	0.12256	18.802	0.49233	0.706993	0.307744	0.0858261	0.150585
A0A0G2JFZ4_MOUSE|A0A0G2JFZ4	WT_Late-Wt_Uninfected	0.0463175	0.12256	18.802	0.709726	0.844468	0.148909	0.0463175	0.0734169
A0A0G2JFZ4_MOUSE|A0A0G2JFZ4	Infected-Uninfected	0.105633	0.0768188	18.802	0.185268	0.397034	0.7322	0.105633	0.401172
A0A0G2JFZ4_MOUSE|A0A0G2JFZ4	KO-WT	0.129362	0.0690549	18.802	0.0766549	0.150266	1.11546	0.129362	0.823138
A0A0G2JFZ4_MOUSE|A0A0G2JFZ4	Early-Uninfected	0.0875437	0.0866633	18.802	0.325243	0.616599	0.487792	0.0875437	0.209997
A0A0G2JFZ4_MOUSE|A0A0G2JFZ4	Late-Uninfected	0.123722	0.0866633	18.802	0.1698	0.383956	0.770062	0.123722	0.415719
A0A0G2JGT1_MOUSE|A0A0G2JGT1	KO_Early-WT_Early	0.829252	0.187278	7.80203	0.00234227	0.0170036	2.63036	0.829252	1.76946
A0A0G2JGT1_MOUSE|A0A0G2JGT1	KO_Late-WT_Late	0.58347	0.187278	7.80203	0.0147787	0.067521	1.83036	0.58347	1.17056
A0A0G2JGT1_MOUSE|A0A0G2JGT1	KO_Uninfected-WT_Uninfected	0.649671	0.229368	7.80203	0.0226339	0.103294	1.64524	0.649671	0.985926
A0A0G2JGT1_MOUSE|A0A0G2JGT1	KO_Early-KO_Uninfected	-0.19238	0.229368	7.80203	0.426563	0.914797	0.370016	0.19238	0.0386754
A0A0G2JGT1_MOUSE|A0A0G2JGT1	KO_Late-KO_Uninfected	-0.504788	0.229368	7.80203	0.0597604	0.347288	1.22359	0.504788	0.45931
A0A0G2JGT1_MOUSE|A0A0G2JGT1	WT_Early-Wt_Uninfected	-0.371961	0.187278	7.80203	0.0831729	0.244843	1.08002	0.371961	0.611112
A0A0G2JGT1_MOUSE|A0A0G2JGT1	WT_Late-Wt_Uninfected	-0.438587	0.187278	7.80203	0.0480561	0.151548	1.31825	0.438587	0.81945
A0A0G2JGT1_MOUSE|A0A0G2JGT1	Infected-Uninfected	-0.376929	0.132426	7.80203	0.0221609	0.109031	1.65441	0.376929	0.962449
A0A0G2JGT1_MOUSE|A0A0G2JGT1	KO-WT	0.687464	0.116789	7.80203	0.000404179	0.00238511	3.39343	0.687464	2.62249
A0A0G2JGT1_MOUSE|A0A0G2JGT1	Early-Uninfected	-0.282171	0.148056	7.80203	0.0940574	0.331009	1.02661	0.282171	0.48016
A0A0G2JGT1_MOUSE|A0A0G2JGT1	Late-Uninfected	-0.471688	0.148056	7.80203	0.013311	0.0793777	1.87579	0.471688	1.1003
A0A0G2JGY6_MOUSE|A0A0G2JGY6	KO_Early-WT_Early	-0.28538	0.151279	18.802	0.0747766	0.201668	1.12623	0.28538	0.695363
A0A0G2JGY6_MOUSE|A0A0G2JGY6	KO_Late-WT_Late	0.210815	0.151279	18.802	0.179709	0.356995	0.745431	0.210815	0.447338
A0A0G2JGY6_MOUSE|A0A0G2JGY6	KO_Uninfected-WT_Uninfected	0.25303	0.174682	18.802	0.163945	0.354687	0.785302	0.25303	0.450155
A0A0G2JGY6_MOUSE|A0A0G2JGY6	KO_Early-KO_Uninfected	-0.231258	0.1634	18.802	0.173335	0.755901	0.761114	0.231258	0.121535
A0A0G2JGY6_MOUSE|A0A0G2JGY6	KO_Late-KO_Uninfected	0.0115902	0.1634	18.802	0.944201	0.984216	0.0249354	0.0115902	0.00690954
A0A0G2JGY6_MOUSE|A0A0G2JGY6	WT_Early-Wt_Uninfected	0.307152	0.1634	18.802	0.0757291	0.230524	1.12074	0.307152	0.637284
A0A0G2JGY6_MOUSE|A0A0G2JGY6	WT_Late-Wt_Uninfected	0.053805	0.1634	18.802	0.745581	0.866138	0.127505	0.053805	0.0624129
A0A0G2JGY6_MOUSE|A0A0G2JGY6	Infected-Uninfected	0.0353224	0.102416	18.802	0.734005	0.862223	0.134301	0.0353224	0.0643805
A0A0G2JGY6_MOUSE|A0A0G2JGY6	KO-WT	0.0594881	0.0920654	18.802	0.525991	0.641336	0.279022	0.0594881	0.192914
A0A0G2JGY6_MOUSE|A0A0G2JGY6	Early-Uninfected	0.0379471	0.115541	18.802	0.746216	0.889651	0.127135	0.0379471	0.0507802
A0A0G2JGY6_MOUSE|A0A0G2JGY6	Late-Uninfected	0.0326976	0.115541	18.802	0.780273	0.886458	0.107754	0.0326976	0.0523419
A0A0H2UZ41_SHIFL|A0A0H2UZ41	KO_Early-WT_Early	1.55432	0.293697	18.802	4.2994e-05	0.000810451	4.36659	1.55432	3.09127
A0A0H2UZ41_SHIFL|A0A0H2UZ41	KO_Late-WT_Late	0.9076	0.293697	18.802	0.00607856	0.0374879	2.2162	0.9076	1.42611
A0A0H2UZ41_SHIFL|A0A0H2UZ41	KO_Uninfected-WT_Uninfected	0.481947	0.339132	18.802	0.171656	0.364864	0.76534	0.481947	0.437869
A0A0H2UZ41_SHIFL|A0A0H2UZ41	KO_Early-KO_Uninfected	3.67404	0.317229	18.802	5.33144e-10	7.97686e-08	9.27316	3.67404	7.09817
A0A0H2UZ41_SHIFL|A0A0H2UZ41	KO_Late-KO_Uninfected	4.31095	0.317229	18.802	3.58518e-11	4.89767e-09	10.4455	4.31095	8.31001
A0A0H2UZ41_SHIFL|A0A0H2UZ41	WT_Early-Wt_Uninfected	2.60167	0.317229	18.802	1.24894e-07	1.96209e-05	6.90346	2.60167	4.70728
A0A0H2UZ41_SHIFL|A0A0H2UZ41	WT_Late-Wt_Uninfected	3.8853	0.317229	18.802	2.09524e-10	3.18544e-08	9.67877	3.8853	7.49683
A0A0H2UZ41_SHIFL|A0A0H2UZ41	Infected-Uninfected	3.61799	0.198834	18.802	2.15309e-13	3.75465e-11	12.6669	3.61799	10.4254
A0A0H2UZ41_SHIFL|A0A0H2UZ41	KO-WT	0.98129	0.178738	18.802	2.79313e-05	0.000277255	4.55391	0.98129	3.55712
A0A0H2UZ41_SHIFL|A0A0H2UZ41	Early-Uninfected	3.13786	0.224315	18.802	2.17946e-11	3.42466e-09	10.6617	3.13786	8.46538
A0A0H2UZ41_SHIFL|A0A0H2UZ41	Late-Uninfected	4.09813	0.224315	18.802	2.0037e-13	2.90629e-11	12.6982	4.09813	10.5367
A0A0J9YTR2_MOUSE|A0A0J9YTR2	KO_Early-WT_Early	0.28691	0.174526	18.802	0.116807	0.272127	0.932533	0.28691	0.565229
A0A0J9YTR2_MOUSE|A0A0J9YTR2	KO_Late-WT_Late	0.167416	0.174526	18.802	0.349601	0.547631	0.456427	0.167416	0.261512
A0A0J9YTR2_MOUSE|A0A0J9YTR2	KO_Uninfected-WT_Uninfected	-0.419603	0.201525	18.802	0.0512357	0.17121	1.29043	0.419603	0.766472
A0A0J9YTR2_MOUSE|A0A0J9YTR2	KO_Early-KO_Uninfected	-0.132767	0.18851	18.802	0.489879	0.931582	0.309911	0.132767	0.0307787
A0A0J9YTR2_MOUSE|A0A0J9YTR2	KO_Late-KO_Uninfected	-0.224672	0.18851	18.802	0.248153	0.644022	0.605281	0.224672	0.1911
A0A0J9YTR2_MOUSE|A0A0J9YTR2	WT_Early-Wt_Uninfected	-0.83928	0.18851	18.802	0.000279632	0.00738322	3.55341	0.83928	2.13175
A0A0J9YTR2_MOUSE|A0A0J9YTR2	WT_Late-Wt_Uninfected	-0.811692	0.18851	18.802	0.000389419	0.00554481	3.40958	0.811692	2.25611
A0A0J9YTR2_MOUSE|A0A0J9YTR2	Infected-Uninfected	-0.502103	0.118155	18.802	0.000442436	0.00652784	3.35415	0.502103	2.18523
A0A0J9YTR2_MOUSE|A0A0J9YTR2	KO-WT	0.011574	0.106213	18.802	0.914381	0.941651	0.0388729	0.011574	0.0261102
A0A0J9YTR2_MOUSE|A0A0J9YTR2	Early-Uninfected	-0.486023	0.133296	18.802	0.00174208	0.0275114	2.75893	0.486023	1.56049
A0A0J9YTR2_MOUSE|A0A0J9YTR2	Late-Uninfected	-0.518182	0.133296	18.802	0.00100722	0.0119147	2.99688	0.518182	1.92392
A0A0J9YU76_MOUSE|A0A0J9YU76	KO_Early-WT_Early	-0.031695	0.140269	7.80203	0.827041	0.902896	0.0824732	0.031695	0.0443621
A0A0J9YU76_MOUSE|A0A0J9YU76	KO_Late-WT_Late	0.0151028	0.140269	7.80203	0.916975	0.956006	0.0376427	0.0151028	0.0195396
A0A0J9YU76_MOUSE|A0A0J9YU76	KO_Uninfected-WT_Uninfected	0.228373	0.171794	7.80203	0.22129	0.426097	0.655038	0.228373	0.370492
A0A0J9YU76_MOUSE|A0A0J9YU76	KO_Early-KO_Uninfected	-0.245013	0.171794	7.80203	0.192572	0.780229	0.715407	0.245013	0.107778
A0A0J9YU76_MOUSE|A0A0J9YU76	KO_Late-KO_Uninfected	-0.265499	0.171794	7.80203	0.16177	0.544976	0.791102	0.265499	0.263622
A0A0J9YU76_MOUSE|A0A0J9YU76	WT_Early-Wt_Uninfected	0.0150545	0.140269	7.80203	0.917239	0.960935	0.0375175	0.0150545	0.017306
A0A0J9YU76_MOUSE|A0A0J9YU76	WT_Late-Wt_Uninfected	-0.0522297	0.140269	7.80203	0.71954	0.84971	0.142945	0.0522297	0.0707291
A0A0J9YU76_MOUSE|A0A0J9YU76	Infected-Uninfected	-0.136922	0.0991852	7.80203	0.205699	0.419369	0.686767	0.136922	0.377404
A0A0J9YU76_MOUSE|A0A0J9YU76	KO-WT	0.0705935	0.0874731	7.80203	0.443553	0.565536	0.353054	0.0705935	0.24754
A0A0J9YU76_MOUSE|A0A0J9YU76	Early-Uninfected	-0.114979	0.110892	7.80203	0.330868	0.621368	0.480346	0.114979	0.206651
A0A0J9YU76_MOUSE|A0A0J9YU76	Late-Uninfected	-0.158865	0.110892	7.80203	0.190796	0.406637	0.71943	0.158865	0.390793
A0A0J9YUS1_MOUSE|A0A0J9YUS1	KO_Early-WT_Early	-0.157607	0.111522	18.802	0.173929	0.351736	0.759629	0.157607	0.453783
A0A0J9YUS1_MOUSE|A0A0J9YUS1	KO_Late-WT_Late	-0.0568502	0.111522	18.802	0.616146	0.770114	0.210316	0.0568502	0.113445
A0A0J9YUS1_MOUSE|A0A0J9YUS1	KO_Uninfected-WT_Uninfected	-0.264756	0.128774	18.802	0.0539392	0.176617	1.2681	0.264756	0.752967
A0A0J9YUS1_MOUSE|A0A0J9YUS1	KO_Early-KO_Uninfected	-0.163576	0.120457	18.802	0.190551	0.778221	0.719989	0.163576	0.108897
A0A0J9YUS1_MOUSE|A0A0J9YUS1	KO_Late-KO_Uninfected	-0.00678255	0.120457	18.802	0.955692	0.985381	0.0196822	0.00678255	0.00639602
A0A0J9YUS1_MOUSE|A0A0J9YUS1	WT_Early-Wt_Uninfected	-0.270725	0.120457	18.802	0.0368138	0.143748	1.43399	0.270725	0.842399
A0A0J9YUS1_MOUSE|A0A0J9YUS1	WT_Late-Wt_Uninfected	-0.214688	0.120457	18.802	0.0908609	0.234324	1.04162	0.214688	0.630183
A0A0J9YUS1_MOUSE|A0A0J9YUS1	Infected-Uninfected	-0.163943	0.0755007	18.802	0.0429112	0.166073	1.36743	0.163943	0.779702
A0A0J9YUS1_MOUSE|A0A0J9YUS1	KO-WT	-0.159738	0.06787	18.802	0.0296349	0.0713084	1.5282	0.159738	1.14686
A0A0J9YUS1_MOUSE|A0A0J9YUS1	Early-Uninfected	-0.217151	0.0851762	18.802	0.0196849	0.137677	1.70587	0.217151	0.861137
A0A0J9YUS1_MOUSE|A0A0J9YUS1	Late-Uninfected	-0.110735	0.0851762	18.802	0.209288	0.426145	0.679256	0.110735	0.370443
A0A0N4SUI7_MOUSE|A0A0N4SUI7	KO_Early-WT_Early	0.364642	0.109518	18.802	0.00356165	0.0230124	2.44835	0.364642	1.63804
A0A0N4SUI7_MOUSE|A0A0N4SUI7	KO_Late-WT_Late	0.619016	0.109518	18.802	1.96794e-05	0.000692451	4.70599	0.619016	3.15961
A0A0N4SUI7_MOUSE|A0A0N4SUI7	KO_Uninfected-WT_Uninfected	0.227907	0.12646	18.802	0.0875693	0.237825	1.05765	0.227907	0.623742
A0A0N4SUI7_MOUSE|A0A0N4SUI7	KO_Early-KO_Uninfected	0.147753	0.118293	18.802	0.226976	0.807304	0.64402	0.147753	0.0929628
A0A0N4SUI7_MOUSE|A0A0N4SUI7	KO_Late-KO_Uninfected	0.158331	0.118293	18.802	0.196704	0.58965	0.706186	0.158331	0.229405
A0A0N4SUI7_MOUSE|A0A0N4SUI7	WT_Early-Wt_Uninfected	0.0110174	0.118293	18.802	0.92678	0.966115	0.0330232	0.0110174	0.0149713
A0A0N4SUI7_MOUSE|A0A0N4SUI7	WT_Late-Wt_Uninfected	-0.232778	0.118293	18.802	0.0640172	0.184421	1.1937	0.232778	0.734189
A0A0N4SUI7_MOUSE|A0A0N4SUI7	Infected-Uninfected	0.0210809	0.0741439	18.802	0.779269	0.891637	0.108312	0.0210809	0.0498117
A0A0N4SUI7_MOUSE|A0A0N4SUI7	KO-WT	0.403855	0.0666504	18.802	8.28182e-06	0.000102625	5.08187	0.403855	3.98875
A0A0N4SUI7_MOUSE|A0A0N4SUI7	Early-Uninfected	0.0793852	0.0836456	18.802	0.354627	0.643585	0.450228	0.0793852	0.191394
A0A0N4SUI7_MOUSE|A0A0N4SUI7	Late-Uninfected	-0.0372234	0.0836456	18.802	0.661391	0.815964	0.179542	0.0372234	0.0883291
A0A0N4SVH4_MOUSE|A0A0N4SVH4	KO_Early-WT_Early	0.980244	0.267155	7.80203	0.00659712	0.0364742	2.18065	0.980244	1.43801
A0A0N4SVH4_MOUSE|A0A0N4SVH4	KO_Late-WT_Late	0.823269	0.267155	7.80203	0.0155461	0.0698396	1.80838	0.823269	1.1559
A0A0N4SVH4_MOUSE|A0A0N4SVH4	KO_Uninfected-WT_Uninfected	0.612645	0.327197	7.80203	0.0989806	0.255981	1.00445	0.612645	0.591793
A0A0N4SVH4_MOUSE|A0A0N4SVH4	KO_Early-KO_Uninfected	-0.686093	0.327197	7.80203	0.0701484	0.518603	1.15398	0.686093	0.285165
A0A0N4SVH4_MOUSE|A0A0N4SVH4	KO_Late-KO_Uninfected	-0.60951	0.327197	7.80203	0.100437	0.443812	0.998107	0.60951	0.352801
A0A0N4SVH4_MOUSE|A0A0N4SVH4	WT_Early-Wt_Uninfected	-1.05369	0.267155	7.80203	0.00448917	0.0389751	2.34783	1.05369	1.40921
A0A0N4SVH4_MOUSE|A0A0N4SVH4	WT_Late-Wt_Uninfected	-0.820133	0.267155	7.80203	0.0158214	0.0699168	1.80075	0.820133	1.15542
A0A0N4SVH4_MOUSE|A0A0N4SVH4	Infected-Uninfected	-0.792357	0.188907	7.80203	0.00319237	0.0290237	2.49589	0.792357	1.53725
A0A0N4SVH4_MOUSE|A0A0N4SVH4	KO-WT	0.805386	0.1666	7.80203	0.00139298	0.00632138	2.85605	0.805386	2.19919
A0A0N4SVH4_MOUSE|A0A0N4SVH4	Early-Uninfected	-0.869892	0.211205	7.80203	0.00353565	0.0436882	2.45153	0.869892	1.35964
A0A0N4SVH4_MOUSE|A0A0N4SVH4	Late-Uninfected	-0.714821	0.211205	7.80203	0.00993862	0.0652971	2.00267	0.714821	1.18511
A0A0N4SW73_MOUSE|A0A0N4SW73	KO_Early-WT_Early	0.231979	0.176479	18.802	0.204493	0.391038	0.689321	0.231979	0.407781
A0A0N4SW73_MOUSE|A0A0N4SW73	KO_Late-WT_Late	0.0759597	0.176479	18.802	0.671786	0.809797	0.172769	0.0759597	0.0916237
A0A0N4SW73_MOUSE|A0A0N4SW73	KO_Uninfected-WT_Uninfected	0.125679	0.203781	18.802	0.544805	0.723846	0.263759	0.125679	0.140354
A0A0N4SW73_MOUSE|A0A0N4SW73	KO_Early-KO_Uninfected	0.0205982	0.190619	18.802	0.915093	0.990712	0.0385346	0.0205982	0.00405279
A0A0N4SW73_MOUSE|A0A0N4SW73	KO_Late-KO_Uninfected	-0.00538151	0.190619	18.802	0.977775	0.993617	0.00976113	0.00538151	0.00278086
A0A0N4SW73_MOUSE|A0A0N4SW73	WT_Early-Wt_Uninfected	-0.085702	0.190619	18.802	0.658141	0.823528	0.181681	0.085702	0.0843216
A0A0N4SW73_MOUSE|A0A0N4SW73	WT_Late-Wt_Uninfected	0.0443379	0.190619	18.802	0.818586	0.908726	0.0869356	0.0443379	0.041567
A0A0N4SW73_MOUSE|A0A0N4SW73	Infected-Uninfected	-0.00653685	0.119477	18.802	0.956945	0.978003	0.019113	0.00653685	0.00965984
A0A0N4SW73_MOUSE|A0A0N4SW73	KO-WT	0.144539	0.107402	18.802	0.194378	0.305742	0.711353	0.144539	0.514645
A0A0N4SW73_MOUSE|A0A0N4SW73	Early-Uninfected	-0.0325519	0.134788	18.802	0.811779	0.922325	0.0905622	0.0325519	0.035116
A0A0N4SW73_MOUSE|A0A0N4SW73	Late-Uninfected	0.0194782	0.134788	18.802	0.886636	0.943903	0.0522546	0.0194782	0.0250727
A0A0R4J009_MOUSE|A0A0R4J009	KO_Early-WT_Early	-0.0534275	0.131288	7.80203	0.69498	0.824775	0.158028	0.0534275	0.0836645
A0A0R4J009_MOUSE|A0A0R4J009	KO_Late-WT_Late	-0.233582	0.131288	7.80203	0.114046	0.262162	0.942919	0.233582	0.58143
A0A0R4J009_MOUSE|A0A0R4J009	KO_Uninfected-WT_Uninfected	-0.013703	0.160794	7.80203	0.934232	0.964884	0.0295454	0.013703	0.0155249
A0A0R4J009_MOUSE|A0A0R4J009	KO_Early-KO_Uninfected	-0.030415	0.160794	7.80203	0.854799	0.985368	0.0681359	0.030415	0.00640153
A0A0R4J009_MOUSE|A0A0R4J009	KO_Late-KO_Uninfected	-0.131288	0.160794	7.80203	0.438433	0.791107	0.358097	0.131288	0.101765
A0A0R4J009_MOUSE|A0A0R4J009	WT_Early-Wt_Uninfected	0.00930948	0.131288	7.80203	0.945254	0.974526	0.0244514	0.00930948	0.0112065
A0A0R4J009_MOUSE|A0A0R4J009	WT_Late-Wt_Uninfected	0.0885914	0.131288	7.80203	0.519302	0.712613	0.28458	0.0885914	0.147146
A0A0R4J009_MOUSE|A0A0R4J009	Infected-Uninfected	-0.0159505	0.0928345	7.80203	0.867954	0.937136	0.0615032	0.0159505	0.0281973
A0A0R4J009_MOUSE|A0A0R4J009	KO-WT	-0.100238	0.0818723	7.80203	0.256513	0.376895	0.590891	0.100238	0.423779
A0A0R4J009_MOUSE|A0A0R4J009	Early-Uninfected	-0.0105528	0.103792	7.80203	0.921581	0.969826	0.0354664	0.0105528	0.0133063
A0A0R4J009_MOUSE|A0A0R4J009	Late-Uninfected	-0.0213483	0.103792	7.80203	0.842303	0.92115	0.0745314	0.0213483	0.0356695
A0A0R4J015_MOUSE|A0A0R4J015	KO_Early-WT_Early	0.0562132	0.113569	7.80203	0.634258	0.78102	0.197734	0.0562132	0.107338
A0A0R4J015_MOUSE|A0A0R4J015	KO_Late-WT_Late	0.0752007	0.113569	7.80203	0.52694	0.70214	0.278239	0.0752007	0.153576
A0A0R4J015_MOUSE|A0A0R4J015	KO_Uninfected-WT_Uninfected	-0.610913	0.139093	7.80203	0.00245487	0.0263794	2.60997	0.610913	1.57873
A0A0R4J015_MOUSE|A0A0R4J015	KO_Early-KO_Uninfected	0.128165	0.139093	7.80203	0.38443	0.90818	0.415183	0.128165	0.0418281
A0A0R4J015_MOUSE|A0A0R4J015	KO_Late-KO_Uninfected	0.223616	0.139093	7.80203	0.147531	0.526344	0.831117	0.223616	0.27873
A0A0R4J015_MOUSE|A0A0R4J015	WT_Early-Wt_Uninfected	-0.53896	0.113569	7.80203	0.00155687	0.0205821	2.80775	0.53896	1.68651
A0A0R4J015_MOUSE|A0A0R4J015	WT_Late-Wt_Uninfected	-0.462497	0.113569	7.80203	0.00376529	0.0263878	2.4242	0.462497	1.5786
A0A0R4J015_MOUSE|A0A0R4J015	Infected-Uninfected	-0.162419	0.0803055	7.80203	0.0786543	0.238902	1.10428	0.162419	0.62178
A0A0R4J015_MOUSE|A0A0R4J015	KO-WT	-0.159833	0.0708228	7.80203	0.0548074	0.115804	1.26116	0.159833	0.936276
A0A0R4J015_MOUSE|A0A0R4J015	Early-Uninfected	-0.205397	0.0897843	7.80203	0.0522546	0.239852	1.28188	0.205397	0.620056
A0A0R4J015_MOUSE|A0A0R4J015	Late-Uninfected	-0.119441	0.0897843	7.80203	0.220987	0.440385	0.655634	0.119441	0.356168
A0A0R4J025_MOUSE|A0A0R4J025	KO_Early-WT_Early	-0.525051	0.118137	18.802	0.000284567	0.00342279	3.54582	0.525051	2.46562
A0A0R4J025_MOUSE|A0A0R4J025	KO_Late-WT_Late	-0.463872	0.118137	18.802	0.000921481	0.0104658	3.03551	0.463872	1.98023
A0A0R4J025_MOUSE|A0A0R4J025	KO_Uninfected-WT_Uninfected	-0.440927	0.136412	18.802	0.00442905	0.0372673	2.35369	0.440927	1.42867
A0A0R4J025_MOUSE|A0A0R4J025	KO_Early-KO_Uninfected	-0.12506	0.127602	18.802	0.339491	0.88575	0.469172	0.12506	0.0526888
A0A0R4J025_MOUSE|A0A0R4J025	KO_Late-KO_Uninfected	-0.129324	0.127602	18.802	0.32369	0.716054	0.48987	0.129324	0.145054
A0A0R4J025_MOUSE|A0A0R4J025	WT_Early-Wt_Uninfected	-0.040936	0.127602	18.802	0.751893	0.877255	0.123844	0.040936	0.0568741
A0A0R4J025_MOUSE|A0A0R4J025	WT_Late-Wt_Uninfected	-0.106379	0.127602	18.802	0.41493	0.622258	0.382025	0.106379	0.206029
A0A0R4J025_MOUSE|A0A0R4J025	Infected-Uninfected	-0.100425	0.0799788	18.802	0.224627	0.442446	0.648538	0.100425	0.35414
A0A0R4J025_MOUSE|A0A0R4J025	KO-WT	-0.476617	0.0718956	18.802	2.55451e-06	3.99486e-05	5.59269	0.476617	4.3985
A0A0R4J025_MOUSE|A0A0R4J025	Early-Uninfected	-0.082998	0.0902283	18.802	0.369294	0.657666	0.432628	0.082998	0.181995
A0A0R4J025_MOUSE|A0A0R4J025	Late-Uninfected	-0.117851	0.0902283	18.802	0.207257	0.424603	0.68349	0.117851	0.372017
A0A0R4J046_MOUSE|A0A0R4J046	KO_Early-WT_Early	-0.170383	0.143301	7.80203	0.269369	0.464976	0.569653	0.170383	0.332569
A0A0R4J046_MOUSE|A0A0R4J046	KO_Late-WT_Late	-0.0987081	0.143301	7.80203	0.510897	0.690223	0.291667	0.0987081	0.16101
A0A0R4J046_MOUSE|A0A0R4J046	KO_Uninfected-WT_Uninfected	-0.506715	0.175507	7.80203	0.0208312	0.0982229	1.68129	0.506715	1.00779
A0A0R4J046_MOUSE|A0A0R4J046	KO_Early-KO_Uninfected	0.205811	0.175507	7.80203	0.275486	0.846273	0.559901	0.205811	0.0724893
A0A0R4J046_MOUSE|A0A0R4J046	KO_Late-KO_Uninfected	0.0920996	0.175507	7.80203	0.614326	0.876307	0.211601	0.0920996	0.0573437
A0A0R4J046_MOUSE|A0A0R4J046	WT_Early-Wt_Uninfected	-0.13052	0.143301	7.80203	0.389666	0.620467	0.409308	0.13052	0.207281
A0A0R4J046_MOUSE|A0A0R4J046	WT_Late-Wt_Uninfected	-0.315907	0.143301	7.80203	0.0594173	0.175515	1.22609	0.315907	0.755686
A0A0R4J046_MOUSE|A0A0R4J046	Infected-Uninfected	-0.0371291	0.101329	7.80203	0.723788	0.855014	0.140389	0.0371291	0.0680266
A0A0R4J046_MOUSE|A0A0R4J046	KO-WT	-0.258602	0.0893636	7.80203	0.020622	0.0539381	1.68567	0.258602	1.2681
A0A0R4J046_MOUSE|A0A0R4J046	Early-Uninfected	0.0376456	0.113289	7.80203	0.748416	0.889848	0.125857	0.0376456	0.0506841
A0A0R4J046_MOUSE|A0A0R4J046	Late-Uninfected	-0.111904	0.113289	7.80203	0.352903	0.576653	0.452345	0.111904	0.239085
A0A0R4J065_MOUSE|A0A0R4J065	KO_Early-WT_Early	0.0295233	0.17565	18.802	0.868315	0.926268	0.0613228	0.0295233	0.0332634
A0A0R4J065_MOUSE|A0A0R4J065	KO_Late-WT_Late	0.0843117	0.17565	18.802	0.636765	0.784722	0.196021	0.0843117	0.105284
A0A0R4J065_MOUSE|A0A0R4J065	KO_Uninfected-WT_Uninfected	-0.0347965	0.202823	18.802	0.865616	0.93111	0.0626749	0.0347965	0.030999
A0A0R4J065_MOUSE|A0A0R4J065	KO_Early-KO_Uninfected	-0.188653	0.189724	18.802	0.332675	0.883057	0.47798	0.188653	0.0540115
A0A0R4J065_MOUSE|A0A0R4J065	KO_Late-KO_Uninfected	-0.35357	0.189724	18.802	0.0780719	0.394165	1.10751	0.35357	0.404322
A0A0R4J065_MOUSE|A0A0R4J065	WT_Early-Wt_Uninfected	-0.252973	0.189724	18.802	0.198339	0.417123	0.702592	0.252973	0.379736
A0A0R4J065_MOUSE|A0A0R4J065	WT_Late-Wt_Uninfected	-0.472678	0.189724	18.802	0.0222459	0.088179	1.65275	0.472678	1.05463
A0A0R4J065_MOUSE|A0A0R4J065	Infected-Uninfected	-0.316968	0.118916	18.802	0.0153744	0.086434	1.8132	0.316968	1.06332
A0A0R4J065_MOUSE|A0A0R4J065	KO-WT	0.0263462	0.106897	18.802	0.807995	0.865741	0.0925916	0.0263462	0.0626119
A0A0R4J065_MOUSE|A0A0R4J065	Early-Uninfected	-0.220813	0.134155	18.802	0.116386	0.368961	0.934098	0.220813	0.433019
A0A0R4J065_MOUSE|A0A0R4J065	Late-Uninfected	-0.413124	0.134155	18.802	0.00622601	0.0467421	2.20579	0.413124	1.33029
A0A0R4J072_MOUSE|A0A0R4J072	KO_Early-WT_Early	0.578242	0.157088	18.802	0.00160976	0.0128527	2.79324	0.578242	1.891
A0A0R4J072_MOUSE|A0A0R4J072	KO_Late-WT_Late	0.468198	0.157088	18.802	0.00774891	0.0438872	2.11076	0.468198	1.35766
A0A0R4J072_MOUSE|A0A0R4J072	KO_Uninfected-WT_Uninfected	0.255654	0.181389	18.802	0.175036	0.369604	0.756872	0.255654	0.432264
A0A0R4J072_MOUSE|A0A0R4J072	KO_Early-KO_Uninfected	0.138576	0.169674	18.802	0.424319	0.914797	0.372308	0.138576	0.0386754
A0A0R4J072_MOUSE|A0A0R4J072	KO_Late-KO_Uninfected	0.236079	0.169674	18.802	0.180359	0.571518	0.743862	0.236079	0.24297
A0A0R4J072_MOUSE|A0A0R4J072	WT_Early-Wt_Uninfected	-0.184012	0.169674	18.802	0.291852	0.52211	0.534837	0.184012	0.282238
A0A0R4J072_MOUSE|A0A0R4J072	WT_Late-Wt_Uninfected	0.0235353	0.169674	18.802	0.891155	0.945246	0.0500466	0.0235353	0.0244554
A0A0R4J072_MOUSE|A0A0R4J072	Infected-Uninfected	0.0535444	0.106349	18.802	0.620475	0.79073	0.207275	0.0535444	0.101972
A0A0R4J072_MOUSE|A0A0R4J072	KO-WT	0.434031	0.0956006	18.802	0.000229329	0.00149414	3.63954	0.434031	2.82561
A0A0R4J072_MOUSE|A0A0R4J072	Early-Uninfected	-0.0227184	0.119978	18.802	0.851844	0.941372	0.0696401	0.0227184	0.0262388
A0A0R4J072_MOUSE|A0A0R4J072	Late-Uninfected	0.129807	0.119978	18.802	0.292966	0.519189	0.533182	0.129807	0.284674
A0A0R4J078_MOUSE|A0A0R4J078	KO_Early-WT_Early	0.886518	0.213344	7.80203	0.00336486	0.0220658	2.47303	0.886518	1.65628
A0A0R4J078_MOUSE|A0A0R4J078	KO_Late-WT_Late	0.441396	0.213344	7.80203	0.0732333	0.194887	1.13529	0.441396	0.710217
A0A0R4J078_MOUSE|A0A0R4J078	KO_Uninfected-WT_Uninfected	-0.291527	0.261292	7.80203	0.297728	0.510616	0.526181	0.291527	0.291906
A0A0R4J078_MOUSE|A0A0R4J078	KO_Early-KO_Uninfected	0.301119	0.261292	7.80203	0.283232	0.852417	0.547857	0.301119	0.0693481
A0A0R4J078_MOUSE|A0A0R4J078	KO_Late-KO_Uninfected	0.00709462	0.261292	7.80203	0.97902	0.993887	0.0092084	0.00709462	0.00266288
A0A0R4J078_MOUSE|A0A0R4J078	WT_Early-Wt_Uninfected	-0.876925	0.213344	7.80203	0.00357585	0.0336723	2.44662	0.876925	1.47273
A0A0R4J078_MOUSE|A0A0R4J078	WT_Late-Wt_Uninfected	-0.725828	0.213344	7.80203	0.0096863	0.0496752	2.01384	0.725828	1.30386
A0A0R4J078_MOUSE|A0A0R4J078	Infected-Uninfected	-0.323635	0.150857	7.80203	0.0651019	0.213866	1.18641	0.323635	0.669858
A0A0R4J078_MOUSE|A0A0R4J078	KO-WT	0.345462	0.133044	7.80203	0.0324542	0.0764917	1.48873	0.345462	1.11639
A0A0R4J078_MOUSE|A0A0R4J078	Early-Uninfected	-0.287903	0.168663	7.80203	0.127171	0.386765	0.895611	0.287903	0.412553
A0A0R4J078_MOUSE|A0A0R4J078	Late-Uninfected	-0.359367	0.168663	7.80203	0.066588	0.216629	1.1766	0.359367	0.664283
A0A0R4J0B4_MOUSE|A0A0R4J0B4	KO_Early-WT_Early	-0.464177	0.373658	7.80203	0.250184	0.443862	0.601741	0.464177	0.352752
A0A0R4J0B4_MOUSE|A0A0R4J0B4	KO_Late-WT_Late	-0.356804	0.373658	7.80203	0.368277	0.566453	0.433825	0.356804	0.246836
A0A0R4J0B4_MOUSE|A0A0R4J0B4	KO_Uninfected-WT_Uninfected	0.0722382	0.457636	7.80203	0.878583	0.936943	0.0562171	0.0722382	0.0282867
A0A0R4J0B4_MOUSE|A0A0R4J0B4	KO_Early-KO_Uninfected	0.0154933	0.457636	7.80203	0.973843	0.998056	0.0115112	0.0154933	0.000844918
A0A0R4J0B4_MOUSE|A0A0R4J0B4	KO_Late-KO_Uninfected	0.0942025	0.457636	7.80203	0.842181	0.956048	0.0745947	0.0942025	0.0195204
A0A0R4J0B4_MOUSE|A0A0R4J0B4	WT_Early-Wt_Uninfected	0.551909	0.373658	7.80203	0.178853	0.393683	0.747504	0.551909	0.404854
A0A0R4J0B4_MOUSE|A0A0R4J0B4	WT_Late-Wt_Uninfected	0.523245	0.373658	7.80203	0.199905	0.396029	0.699176	0.523245	0.402273
A0A0R4J0B4_MOUSE|A0A0R4J0B4	Infected-Uninfected	0.296212	0.264216	7.80203	0.295564	0.517663	0.529348	0.296212	0.285953
A0A0R4J0B4_MOUSE|A0A0R4J0B4	KO-WT	-0.249581	0.233017	7.80203	0.316143	0.440423	0.500117	0.249581	0.35613
A0A0R4J0B4_MOUSE|A0A0R4J0B4	Early-Uninfected	0.283701	0.295403	7.80203	0.365674	0.653284	0.436906	0.283701	0.184898
A0A0R4J0B4_MOUSE|A0A0R4J0B4	Late-Uninfected	0.308724	0.295403	7.80203	0.327276	0.55381	0.485086	0.308724	0.256639
A0A0R4J0B5_MOUSE|A0A0R4J0B5	KO_Early-WT_Early	0.2421	0.172238	18.802	0.176148	0.354478	0.754123	0.2421	0.45041
A0A0R4J0B5_MOUSE|A0A0R4J0B5	KO_Late-WT_Late	0.378814	0.172238	18.802	0.0405703	0.132472	1.39179	0.378814	0.877877
A0A0R4J0B5_MOUSE|A0A0R4J0B5	KO_Uninfected-WT_Uninfected	-0.000569465	0.198883	18.802	0.997746	0.998704	0.000980193	0.000569465	0.000563279
A0A0R4J0B5_MOUSE|A0A0R4J0B5	KO_Early-KO_Uninfected	-0.0632046	0.186038	18.802	0.737818	0.975741	0.132051	0.0632046	0.0106655
A0A0R4J0B5_MOUSE|A0A0R4J0B5	KO_Late-KO_Uninfected	-0.074491	0.186038	18.802	0.693369	0.90347	0.159035	0.074491	0.0440865
A0A0R4J0B5_MOUSE|A0A0R4J0B5	WT_Early-Wt_Uninfected	-0.305874	0.186038	18.802	0.116762	0.302445	0.932699	0.305874	0.519353
A0A0R4J0B5_MOUSE|A0A0R4J0B5	WT_Late-Wt_Uninfected	-0.453874	0.186038	18.802	0.0247891	0.09498	1.60574	0.453874	1.02237
A0A0R4J0B5_MOUSE|A0A0R4J0B5	Infected-Uninfected	-0.224361	0.116605	18.802	0.0696126	0.222628	1.15731	0.224361	0.65242
A0A0R4J0B5_MOUSE|A0A0R4J0B5	KO-WT	0.206781	0.10482	18.802	0.0634149	0.129944	1.19781	0.206781	0.886244
A0A0R4J0B5_MOUSE|A0A0R4J0B5	Early-Uninfected	-0.184539	0.131549	18.802	0.176967	0.456131	0.752107	0.184539	0.340911
A0A0R4J0B5_MOUSE|A0A0R4J0B5	Late-Uninfected	-0.264183	0.131549	18.802	0.0592019	0.203484	1.22766	0.264183	0.691471
A0A0R4J0E4_MOUSE|A0A0R4J0E4	KO_Early-WT_Early	-0.0327367	0.0866222	18.8021	0.709719	0.83439	0.148914	0.0327367	0.0786307
A0A0R4J0E4_MOUSE|A0A0R4J0E4	KO_Late-WT_Late	-0.0151731	0.0866222	18.8021	0.862823	0.924278	0.0640781	0.0151731	0.0341972
A0A0R4J0E4_MOUSE|A0A0R4J0E4	KO_Uninfected-WT_Uninfected	-0.373195	0.100023	18.8021	0.00143676	0.0189902	2.84262	0.373195	1.72147
A0A0R4J0E4_MOUSE|A0A0R4J0E4	KO_Early-KO_Uninfected	0.0590662	0.0935626	18.8021	0.535444	0.938205	0.271286	0.0590662	0.0277021
A0A0R4J0E4_MOUSE|A0A0R4J0E4	KO_Late-KO_Uninfected	0.0147423	0.0935626	18.8021	0.876479	0.965376	0.0572585	0.0147423	0.0153034
A0A0R4J0E4_MOUSE|A0A0R4J0E4	WT_Early-Wt_Uninfected	-0.281392	0.0935626	18.8021	0.00730027	0.0513908	2.13666	0.281392	1.28911
A0A0R4J0E4_MOUSE|A0A0R4J0E4	WT_Late-Wt_Uninfected	-0.34328	0.0935626	18.8021	0.00165428	0.0148225	2.78139	0.34328	1.82908
A0A0R4J0E4_MOUSE|A0A0R4J0E4	Infected-Uninfected	-0.137716	0.0586435	18.8021	0.0299555	0.13191	1.52352	0.137716	0.879721
A0A0R4J0E4_MOUSE|A0A0R4J0E4	KO-WT	-0.140368	0.0527166	18.8021	0.0154667	0.0430365	1.8106	0.140368	1.36616
A0A0R4J0E4_MOUSE|A0A0R4J0E4	Early-Uninfected	-0.111163	0.0661588	18.8021	0.109448	0.359665	0.96079	0.111163	0.444101
A0A0R4J0E4_MOUSE|A0A0R4J0E4	Late-Uninfected	-0.164269	0.0661588	18.8021	0.0226442	0.112422	1.64504	0.164269	0.949149
A0A0R4J0H6_MOUSE|A0A0R4J0H6	KO_Early-WT_Early	0.564874	0.0942228	7.80203	0.000358671	0.00405062	3.4453	0.564874	2.39248
A0A0R4J0H6_MOUSE|A0A0R4J0H6	KO_Late-WT_Late	0.482811	0.0942228	7.80203	0.000975606	0.0109134	3.01073	0.482811	1.96204
A0A0R4J0H6_MOUSE|A0A0R4J0H6	KO_Uninfected-WT_Uninfected	-0.465117	0.115399	7.80203	0.00398668	0.0353106	2.39939	0.465117	1.4521
A0A0R4J0H6_MOUSE|A0A0R4J0H6	KO_Early-KO_Uninfected	-0.0329284	0.115399	7.80203	0.782809	0.982655	0.106344	0.0329284	0.00759885
A0A0R4J0H6_MOUSE|A0A0R4J0H6	KO_Late-KO_Uninfected	0.444724	0.115399	7.80203	0.00508832	0.0699162	2.29343	0.444724	1.15542
A0A0R4J0H6_MOUSE|A0A0R4J0H6	WT_Early-Wt_Uninfected	-1.06292	0.0942228	7.80203	4.18293e-06	0.00031797	5.37852	1.06292	3.49761
A0A0R4J0H6_MOUSE|A0A0R4J0H6	WT_Late-Wt_Uninfected	-0.503204	0.0942228	7.80203	0.000753614	0.00885732	3.12285	0.503204	2.0527
A0A0R4J0H6_MOUSE|A0A0R4J0H6	Infected-Uninfected	-0.288582	0.0666256	7.80203	0.00265948	0.0257835	2.5752	0.288582	1.58866
A0A0R4J0H6_MOUSE|A0A0R4J0H6	KO-WT	0.194189	0.0587582	7.80203	0.0111668	0.0333327	1.95207	0.194189	1.47713
A0A0R4J0H6_MOUSE|A0A0R4J0H6	Early-Uninfected	-0.547924	0.0744897	7.80203	9.03382e-05	0.00254241	4.04413	0.547924	2.59475
A0A0R4J0H6_MOUSE|A0A0R4J0H6	Late-Uninfected	-0.0292401	0.0744897	7.80203	0.705165	0.84149	0.151709	0.0292401	0.0749511
A0A0R4J0H7_MOUSE|A0A0R4J0H7	KO_Early-WT_Early	-0.596511	0.224168	7.80203	0.0294017	0.106025	1.53163	0.596511	0.974594
A0A0R4J0H7_MOUSE|A0A0R4J0H7	KO_Late-WT_Late	-0.737259	0.224168	7.80203	0.0114326	0.0568899	1.94186	0.737259	1.24496
A0A0R4J0H7_MOUSE|A0A0R4J0H7	KO_Uninfected-WT_Uninfected	-1.34269	0.274548	7.80203	0.00129868	0.0177631	2.8865	1.34269	1.75048
A0A0R4J0H7_MOUSE|A0A0R4J0H7	KO_Early-KO_Uninfected	0.332675	0.274548	7.80203	0.261037	0.83817	0.583297	0.332675	0.0766679
A0A0R4J0H7_MOUSE|A0A0R4J0H7	KO_Late-KO_Uninfected	0.188672	0.274548	7.80203	0.511856	0.834589	0.290852	0.188672	0.0785273
A0A0R4J0H7_MOUSE|A0A0R4J0H7	WT_Early-Wt_Uninfected	-0.4135	0.224168	7.80203	0.103262	0.280586	0.986058	0.4135	0.551935
A0A0R4J0H7_MOUSE|A0A0R4J0H7	WT_Late-Wt_Uninfected	-0.416755	0.224168	7.80203	0.101005	0.252137	0.995658	0.416755	0.598363
A0A0R4J0H7_MOUSE|A0A0R4J0H7	Infected-Uninfected	-0.0772269	0.15851	7.80203	0.639506	0.802903	0.194155	0.0772269	0.0953372
A0A0R4J0H7_MOUSE|A0A0R4J0H7	KO-WT	-0.892152	0.139793	7.80203	0.000237223	0.00153431	3.62484	0.892152	2.81409
A0A0R4J0H7_MOUSE|A0A0R4J0H7	Early-Uninfected	-0.0404124	0.17722	7.80203	0.825481	0.929714	0.0832928	0.0404124	0.0316506
A0A0R4J0H7_MOUSE|A0A0R4J0H7	Late-Uninfected	-0.114041	0.17722	7.80203	0.538349	0.731808	0.268936	0.114041	0.135603
A0A0R4J0H8_MOUSE|A0A0R4J0H8	KO_Early-WT_Early	0.293665	0.125609	18.802	0.0306056	0.109117	1.5142	0.293665	0.962107
A0A0R4J0H8_MOUSE|A0A0R4J0H8	KO_Late-WT_Late	0.574228	0.125609	18.802	0.000213615	0.00378645	3.67037	0.574228	2.42177
A0A0R4J0H8_MOUSE|A0A0R4J0H8	KO_Uninfected-WT_Uninfected	0.248971	0.145041	18.802	0.10249	0.261524	0.989317	0.248971	0.582488
A0A0R4J0H8_MOUSE|A0A0R4J0H8	KO_Early-KO_Uninfected	-0.0519623	0.135673	18.802	0.706018	0.967578	0.151184	0.0519623	0.0143142
A0A0R4J0H8_MOUSE|A0A0R4J0H8	KO_Late-KO_Uninfected	0.134584	0.135673	18.802	0.333806	0.722022	0.476506	0.134584	0.14145
A0A0R4J0H8_MOUSE|A0A0R4J0H8	WT_Early-Wt_Uninfected	-0.0966562	0.135673	18.802	0.484953	0.702127	0.3143	0.0966562	0.153585
A0A0R4J0H8_MOUSE|A0A0R4J0H8	WT_Late-Wt_Uninfected	-0.190673	0.135673	18.802	0.176216	0.364978	0.753954	0.190673	0.437734
A0A0R4J0H8_MOUSE|A0A0R4J0H8	Infected-Uninfected	-0.0511768	0.0850378	18.802	0.554487	0.745856	0.256109	0.0511768	0.127345
A0A0R4J0H8_MOUSE|A0A0R4J0H8	KO-WT	0.372288	0.0764433	18.802	0.000109366	0.000830372	3.96112	0.372288	3.08073
A0A0R4J0H8_MOUSE|A0A0R4J0H8	Early-Uninfected	-0.0743093	0.0959355	18.802	0.448223	0.713378	0.348506	0.0743093	0.146681
A0A0R4J0H8_MOUSE|A0A0R4J0H8	Late-Uninfected	-0.0280443	0.0959355	18.802	0.77324	0.882636	0.111686	0.0280443	0.0542182
A0A0R4J0K5_MOUSE|A0A0R4J0K5	KO_Early-WT_Early	0.391298	0.173839	18.802	0.0365582	0.123476	1.43702	0.391298	0.908419
A0A0R4J0K5_MOUSE|A0A0R4J0K5	KO_Late-WT_Late	0.643573	0.173839	18.802	0.00153451	0.0148269	2.81403	0.643573	1.82895
A0A0R4J0K5_MOUSE|A0A0R4J0K5	KO_Uninfected-WT_Uninfected	0.125866	0.200732	18.802	0.538177	0.719638	0.269075	0.125866	0.142886
A0A0R4J0K5_MOUSE|A0A0R4J0K5	KO_Early-KO_Uninfected	0.0258921	0.187768	18.802	0.89179	0.987482	0.0497374	0.0258921	0.00547085
A0A0R4J0K5_MOUSE|A0A0R4J0K5	KO_Late-KO_Uninfected	0.202578	0.187768	18.802	0.294292	0.694193	0.531222	0.202578	0.15852
A0A0R4J0K5_MOUSE|A0A0R4J0K5	WT_Early-Wt_Uninfected	-0.239539	0.187768	18.802	0.217591	0.439283	0.662359	0.239539	0.357256
A0A0R4J0K5_MOUSE|A0A0R4J0K5	WT_Late-Wt_Uninfected	-0.315129	0.187768	18.802	0.109835	0.267313	0.959259	0.315129	0.572979
A0A0R4J0K5_MOUSE|A0A0R4J0K5	Infected-Uninfected	-0.0815496	0.11769	18.802	0.496831	0.701531	0.303792	0.0815496	0.153953
A0A0R4J0K5_MOUSE|A0A0R4J0K5	KO-WT	0.386912	0.105795	18.802	0.00169919	0.00739424	2.76976	0.386912	2.13111
A0A0R4J0K5_MOUSE|A0A0R4J0K5	Early-Uninfected	-0.106824	0.132772	18.802	0.431128	0.700043	0.365394	0.106824	0.154876
A0A0R4J0K5_MOUSE|A0A0R4J0K5	Late-Uninfected	-0.0562755	0.132772	18.802	0.676484	0.824763	0.169742	0.0562755	0.0836708
A0A0R4J0L5_MOUSE|A0A0R4J0L5	KO_Early-WT_Early	0.561829	0.128832	7.80203	0.00255767	0.0181208	2.59216	0.561829	1.74182
A0A0R4J0L5_MOUSE|A0A0R4J0L5	KO_Late-WT_Late	0.532903	0.128832	7.80203	0.00345194	0.0256717	2.46194	0.532903	1.59054
A0A0R4J0L5_MOUSE|A0A0R4J0L5	KO_Uninfected-WT_Uninfected	0.116393	0.157786	7.80203	0.482312	0.676385	0.316672	0.116393	0.169806
A0A0R4J0L5_MOUSE|A0A0R4J0L5	KO_Early-KO_Uninfected	-0.11294	0.157786	7.80203	0.494989	0.932318	0.305404	0.11294	0.0304359
A0A0R4J0L5_MOUSE|A0A0R4J0L5	KO_Late-KO_Uninfected	-0.238206	0.157786	7.80203	0.170511	0.55821	0.768247	0.238206	0.253202
A0A0R4J0L5_MOUSE|A0A0R4J0L5	WT_Early-Wt_Uninfected	-0.558376	0.128832	7.80203	0.00264984	0.0281912	2.57678	0.558376	1.54989
A0A0R4J0L5_MOUSE|A0A0R4J0L5	WT_Late-Wt_Uninfected	-0.654716	0.128832	7.80203	0.00102675	0.0107894	2.98854	0.654716	1.967
A0A0R4J0L5_MOUSE|A0A0R4J0L5	Infected-Uninfected	-0.391059	0.0910978	7.80203	0.00279937	0.0266322	2.55294	0.391059	1.57459
A0A0R4J0L5_MOUSE|A0A0R4J0L5	KO-WT	0.403708	0.0803407	7.80203	0.00110055	0.00520208	2.95839	0.403708	2.28382
A0A0R4J0L5_MOUSE|A0A0R4J0L5	Early-Uninfected	-0.335658	0.10185	7.80203	0.0113202	0.0979146	1.94615	0.335658	1.00915
A0A0R4J0L5_MOUSE|A0A0R4J0L5	Late-Uninfected	-0.446461	0.10185	7.80203	0.00248284	0.0239593	2.60505	0.446461	1.62053
A0A0R4J0M1_MOUSE|A0A0R4J0M1	KO_Early-WT_Early	-0.207611	0.177379	7.80203	0.27633	0.471668	0.558571	0.207611	0.326364
A0A0R4J0M1_MOUSE|A0A0R4J0M1	KO_Late-WT_Late	-0.267398	0.177379	7.80203	0.171058	0.344969	0.766857	0.267398	0.46222
A0A0R4J0M1_MOUSE|A0A0R4J0M1	KO_Uninfected-WT_Uninfected	0.234951	0.217244	7.80203	0.311762	0.524558	0.506176	0.234951	0.280207
A0A0R4J0M1_MOUSE|A0A0R4J0M1	KO_Early-KO_Uninfected	-0.193643	0.217244	7.80203	0.399388	0.910767	0.398605	0.193643	0.0405928
A0A0R4J0M1_MOUSE|A0A0R4J0M1	KO_Late-KO_Uninfected	-0.448184	0.217244	7.80203	0.0739004	0.384005	1.13135	0.448184	0.415663
A0A0R4J0M1_MOUSE|A0A0R4J0M1	WT_Early-Wt_Uninfected	0.248919	0.177379	7.80203	0.199045	0.418048	0.701048	0.248919	0.378774
A0A0R4J0M1_MOUSE|A0A0R4J0M1	WT_Late-Wt_Uninfected	0.0541647	0.177379	7.80203	0.768078	0.878629	0.114595	0.0541647	0.0561943
A0A0R4J0M1_MOUSE|A0A0R4J0M1	Infected-Uninfected	-0.0846858	0.125426	7.80203	0.519061	0.718818	0.284781	0.0846858	0.143381
A0A0R4J0M1_MOUSE|A0A0R4J0M1	KO-WT	-0.0800193	0.110615	7.80203	0.490549	0.609228	0.309318	0.0800193	0.21522
A0A0R4J0M1_MOUSE|A0A0R4J0M1	Early-Uninfected	0.027638	0.14023	7.80203	0.848794	0.940869	0.0711975	0.027638	0.026471
A0A0R4J0M1_MOUSE|A0A0R4J0M1	Late-Uninfected	-0.19701	0.14023	7.80203	0.198592	0.415333	0.702039	0.19701	0.381603
A0A0R4J0S4_MOUSE|A0A0R4J0S4	KO_Early-WT_Early	0.00911136	0.123929	7.80203	0.943241	0.97115	0.0253771	0.00911136	0.0127135
A0A0R4J0S4_MOUSE|A0A0R4J0S4	KO_Late-WT_Late	-0.116702	0.123929	7.80203	0.374592	0.57242	0.426441	0.116702	0.242285
A0A0R4J0S4_MOUSE|A0A0R4J0S4	KO_Uninfected-WT_Uninfected	-0.0212972	0.151781	7.80203	0.891965	0.943724	0.049652	0.0212972	0.025155
A0A0R4J0S4_MOUSE|A0A0R4J0S4	KO_Early-KO_Uninfected	-0.494419	0.151781	7.80203	0.011974	0.188617	1.92176	0.494419	0.724419
A0A0R4J0S4_MOUSE|A0A0R4J0S4	KO_Late-KO_Uninfected	-0.404263	0.151781	7.80203	0.029291	0.231627	1.53327	0.404263	0.635212
A0A0R4J0S4_MOUSE|A0A0R4J0S4	WT_Early-Wt_Uninfected	-0.524827	0.123929	7.80203	0.00302371	0.0302885	2.51946	0.524827	1.51872
A0A0R4J0S4_MOUSE|A0A0R4J0S4	WT_Late-Wt_Uninfected	-0.308859	0.123929	7.80203	0.0381078	0.12963	1.41899	0.308859	0.887295
A0A0R4J0S4_MOUSE|A0A0R4J0S4	Infected-Uninfected	-0.433092	0.0876308	7.80203	0.00121819	0.0144285	2.91428	0.433092	1.84078
A0A0R4J0S4_MOUSE|A0A0R4J0S4	KO-WT	-0.0429626	0.0772831	7.80203	0.59385	0.699116	0.226323	0.0429626	0.155451
A0A0R4J0S4_MOUSE|A0A0R4J0S4	Early-Uninfected	-0.509623	0.0979742	7.80203	0.000888828	0.0165758	3.05118	0.509623	1.78053
A0A0R4J0S4_MOUSE|A0A0R4J0S4	Late-Uninfected	-0.356561	0.0979742	7.80203	0.00688327	0.0500737	2.16221	0.356561	1.30039
A0A0R4J0T2_MOUSE|A0A0R4J0T2	KO_Early-WT_Early	-0.313963	0.14968	7.80203	0.0700746	0.192823	1.15444	0.313963	0.71484
A0A0R4J0T2_MOUSE|A0A0R4J0T2	KO_Late-WT_Late	0.036838	0.14968	7.80203	0.811946	0.895461	0.0904728	0.036838	0.0479535
A0A0R4J0T2_MOUSE|A0A0R4J0T2	KO_Uninfected-WT_Uninfected	-1.03612	0.183319	7.80203	0.000525622	0.0100885	3.27933	1.03612	1.99617
A0A0R4J0T2_MOUSE|A0A0R4J0T2	KO_Early-KO_Uninfected	0.214884	0.183319	7.80203	0.275669	0.846273	0.559611	0.214884	0.0724893
A0A0R4J0T2_MOUSE|A0A0R4J0T2	KO_Late-KO_Uninfected	0.428985	0.183319	7.80203	0.0481903	0.307961	1.31704	0.428985	0.511505
A0A0R4J0T2_MOUSE|A0A0R4J0T2	WT_Early-Wt_Uninfected	-0.507278	0.14968	7.80203	0.00987229	0.0628629	2.00558	0.507278	1.20161
A0A0R4J0T2_MOUSE|A0A0R4J0T2	WT_Late-Wt_Uninfected	-0.643977	0.14968	7.80203	0.00276378	0.0215123	2.5585	0.643977	1.66731
A0A0R4J0T2_MOUSE|A0A0R4J0T2	Infected-Uninfected	-0.126847	0.105839	7.80203	0.265864	0.485957	0.575341	0.126847	0.313403
A0A0R4J0T2_MOUSE|A0A0R4J0T2	KO-WT	-0.43775	0.0933416	7.80203	0.00167106	0.00730895	2.77701	0.43775	2.13614
A0A0R4J0T2_MOUSE|A0A0R4J0T2	Early-Uninfected	-0.146197	0.118332	7.80203	0.252558	0.548771	0.597639	0.146197	0.260609
A0A0R4J0T2_MOUSE|A0A0R4J0T2	Late-Uninfected	-0.107496	0.118332	7.80203	0.390848	0.611097	0.407992	0.107496	0.21389
A0A0R4J101_MOUSE|A0A0R4J101	KO_Early-WT_Early	0.23851	0.150572	7.80203	0.152802	0.323512	0.815871	0.23851	0.490109
A0A0R4J101_MOUSE|A0A0R4J101	KO_Late-WT_Late	0.459817	0.150572	7.80203	0.0162069	0.0717695	1.7903	0.459817	1.14406
A0A0R4J101_MOUSE|A0A0R4J101	KO_Uninfected-WT_Uninfected	-0.734986	0.184413	7.80203	0.00424021	0.0362692	2.37261	0.734986	1.44046
A0A0R4J101_MOUSE|A0A0R4J101	KO_Early-KO_Uninfected	0.343219	0.184413	7.80203	0.100694	0.618756	0.996997	0.343219	0.208481
A0A0R4J101_MOUSE|A0A0R4J101	KO_Late-KO_Uninfected	0.356712	0.184413	7.80203	0.0900489	0.424663	1.04552	0.356712	0.371955
A0A0R4J101_MOUSE|A0A0R4J101	WT_Early-Wt_Uninfected	-0.630277	0.150572	7.80203	0.00322927	0.0316744	2.4909	0.630277	1.49929
A0A0R4J101_MOUSE|A0A0R4J101	WT_Late-Wt_Uninfected	-0.838092	0.150572	7.80203	0.000579844	0.00731674	3.23669	0.838092	2.13568
A0A0R4J101_MOUSE|A0A0R4J101	Infected-Uninfected	-0.192109	0.106471	7.80203	0.109777	0.291625	0.959489	0.192109	0.535176
A0A0R4J101_MOUSE|A0A0R4J101	KO-WT	-0.0122194	0.0938984	7.80203	0.899753	0.931153	0.0458768	0.0122194	0.0309788
A0A0R4J101_MOUSE|A0A0R4J101	Early-Uninfected	-0.143529	0.119038	7.80203	0.263208	0.559911	0.579701	0.143529	0.251881
A0A0R4J101_MOUSE|A0A0R4J101	Late-Uninfected	-0.24069	0.119038	7.80203	0.0787214	0.240345	1.10391	0.24069	0.619165
A0A0R4J1R7_MOUSE|A0A0R4J1R7	KO_Early-WT_Early	0.331682	0.138824	18.802	0.0275307	0.101096	1.56018	0.331682	0.995266
A0A0R4J1R7_MOUSE|A0A0R4J1R7	KO_Late-WT_Late	0.406408	0.138824	18.802	0.00870646	0.0473483	2.06016	0.406408	1.3247
A0A0R4J1R7_MOUSE|A0A0R4J1R7	KO_Uninfected-WT_Uninfected	0.121353	0.1603	18.802	0.458412	0.656759	0.338744	0.121353	0.182594
A0A0R4J1R7_MOUSE|A0A0R4J1R7	KO_Early-KO_Uninfected	0.0224654	0.149947	18.802	0.8825	0.986133	0.0542852	0.0224654	0.00606462
A0A0R4J1R7_MOUSE|A0A0R4J1R7	KO_Late-KO_Uninfected	-0.105608	0.149947	18.802	0.489877	0.819156	0.309913	0.105608	0.0866332
A0A0R4J1R7_MOUSE|A0A0R4J1R7	WT_Early-Wt_Uninfected	-0.187864	0.149947	18.802	0.225612	0.448754	0.646637	0.187864	0.347992
A0A0R4J1R7_MOUSE|A0A0R4J1R7	WT_Late-Wt_Uninfected	-0.390664	0.149947	18.802	0.0174823	0.0744973	1.7574	0.390664	1.12786
A0A0R4J1R7_MOUSE|A0A0R4J1R7	Infected-Uninfected	-0.165418	0.0939843	18.802	0.0946581	0.266757	1.02384	0.165418	0.573884
A0A0R4J1R7_MOUSE|A0A0R4J1R7	KO-WT	0.286481	0.0844856	18.802	0.00310249	0.0120249	2.50829	0.286481	1.91992
A0A0R4J1R7_MOUSE|A0A0R4J1R7	Early-Uninfected	-0.0826992	0.106029	18.802	0.445116	0.711393	0.351526	0.0826992	0.14789
A0A0R4J1R7_MOUSE|A0A0R4J1R7	Late-Uninfected	-0.248136	0.106029	18.802	0.0304581	0.134974	1.5163	0.248136	0.869749
A0A0R4J217_MOUSE|A0A0R4J217	KO_Early-WT_Early	0.502073	0.173319	7.80203	0.0205288	0.0818546	1.68764	0.502073	1.08696
A0A0R4J217_MOUSE|A0A0R4J217	KO_Late-WT_Late	0.370817	0.173319	7.80203	0.065687	0.180802	1.18252	0.370817	0.742797
A0A0R4J217_MOUSE|A0A0R4J217	KO_Uninfected-WT_Uninfected	0.356958	0.212272	7.80203	0.132108	0.307024	0.879072	0.356958	0.512828
A0A0R4J217_MOUSE|A0A0R4J217	KO_Early-KO_Uninfected	-0.266582	0.212272	7.80203	0.24547	0.827245	0.610001	0.266582	0.0823659
A0A0R4J217_MOUSE|A0A0R4J217	KO_Late-KO_Uninfected	-0.367036	0.212272	7.80203	0.123006	0.488193	0.910072	0.367036	0.311408
A0A0R4J217_MOUSE|A0A0R4J217	WT_Early-Wt_Uninfected	-0.411698	0.173319	7.80203	0.0456352	0.164994	1.3407	0.411698	0.782531
A0A0R4J217_MOUSE|A0A0R4J217	WT_Late-Wt_Uninfected	-0.380896	0.173319	7.80203	0.060049	0.176551	1.22149	0.380896	0.75313
A0A0R4J217_MOUSE|A0A0R4J217	Infected-Uninfected	-0.356553	0.122555	7.80203	0.0201437	0.102991	1.69586	0.356553	0.987202
A0A0R4J217_MOUSE|A0A0R4J217	KO-WT	0.409949	0.108083	7.80203	0.00554046	0.0191029	2.25645	0.409949	1.7189
A0A0R4J217_MOUSE|A0A0R4J217	Early-Uninfected	-0.33914	0.137021	7.80203	0.0391272	0.20574	1.40752	0.33914	0.686682
A0A0R4J217_MOUSE|A0A0R4J217	Late-Uninfected	-0.373966	0.137021	7.80203	0.0264861	0.124089	1.57698	0.373966	0.906266
A0A0U1RP97_MOUSE|A0A0U1RP97	KO_Early-WT_Early	-1.16369	1.48431	7.80203	0.456182	0.646376	0.340862	1.16369	0.189515
A0A0U1RP97_MOUSE|A0A0U1RP97	KO_Late-WT_Late	-2.40083	1.48431	7.80203	0.145395	0.308177	0.837449	2.40083	0.5112
A0A0U1RP97_MOUSE|A0A0U1RP97	KO_Uninfected-WT_Uninfected	-1.23661	1.8179	7.80203	0.516026	0.703563	0.287329	1.23661	0.152697
A0A0U1RP97_MOUSE|A0A0U1RP97	KO_Early-KO_Uninfected	1.08469	1.8179	7.80203	0.567633	0.947214	0.245932	1.08469	0.0235518
A0A0U1RP97_MOUSE|A0A0U1RP97	KO_Late-KO_Uninfected	-1.16756	1.8179	7.80203	0.539116	0.847894	0.268318	1.16756	0.0716586
A0A0U1RP97_MOUSE|A0A0U1RP97	WT_Early-Wt_Uninfected	1.01177	1.48431	7.80203	0.515184	0.727618	0.288038	1.01177	0.138097
A0A0U1RP97_MOUSE|A0A0U1RP97	WT_Late-Wt_Uninfected	-0.00333757	1.48431	7.80203	0.998262	0.998898	0.000755317	0.00333757	0.000478785
A0A0U1RP97_MOUSE|A0A0U1RP97	Infected-Uninfected	0.231391	1.04956	7.80203	0.83117	0.918133	0.0803103	0.231391	0.0370943
A0A0U1RP97_MOUSE|A0A0U1RP97	KO-WT	-1.60038	0.925629	7.80203	0.12303	0.21629	0.909987	1.60038	0.664965
A0A0U1RP97_MOUSE|A0A0U1RP97	Early-Uninfected	1.04823	1.17345	7.80203	0.398418	0.677174	0.399661	1.04823	0.169299
A0A0U1RP97_MOUSE|A0A0U1RP97	Late-Uninfected	-0.585447	1.17345	7.80203	0.631602	0.798866	0.199557	0.585447	0.0975263
A0A0U1RPL8_MOUSE|A0A0U1RPL8	KO_Early-WT_Early	-0.0554268	0.0895503	7.80203	0.55359	0.722186	0.256812	0.0554268	0.141351
A0A0U1RPL8_MOUSE|A0A0U1RPL8	KO_Late-WT_Late	-0.133246	0.0895503	7.80203	0.176027	0.351978	0.754422	0.133246	0.453484
A0A0U1RPL8_MOUSE|A0A0U1RPL8	KO_Uninfected-WT_Uninfected	-0.385561	0.109676	7.80203	0.00822009	0.0547464	2.08512	0.385561	1.26164
A0A0U1RPL8_MOUSE|A0A0U1RPL8	KO_Early-KO_Uninfected	0.176603	0.109676	7.80203	0.146973	0.712988	0.832762	0.176603	0.146918
A0A0U1RPL8_MOUSE|A0A0U1RPL8	KO_Late-KO_Uninfected	0.200799	0.109676	7.80203	0.105447	0.456358	0.976964	0.200799	0.340695
A0A0U1RPL8_MOUSE|A0A0U1RPL8	WT_Early-Wt_Uninfected	-0.153532	0.0895503	7.80203	0.125744	0.315953	0.900513	0.153532	0.500377
A0A0U1RPL8_MOUSE|A0A0U1RPL8	WT_Late-Wt_Uninfected	-0.051516	0.0895503	7.80203	0.581312	0.759137	0.23559	0.051516	0.11968
A0A0U1RPL8_MOUSE|A0A0U1RPL8	Infected-Uninfected	0.0430886	0.0633217	7.80203	0.515886	0.716575	0.287446	0.0430886	0.144739
A0A0U1RPL8_MOUSE|A0A0U1RPL8	KO-WT	-0.191411	0.0558444	7.80203	0.00933453	0.0288511	2.02991	0.191411	1.53984
A0A0U1RPL8_MOUSE|A0A0U1RPL8	Early-Uninfected	0.0115356	0.0707958	7.80203	0.874705	0.950711	0.0581383	0.0115356	0.0219516
A0A0U1RPL8_MOUSE|A0A0U1RPL8	Late-Uninfected	0.0746417	0.0707958	7.80203	0.323287	0.549477	0.490412	0.0746417	0.26005
A0A0U1RQ65_MOUSE|A0A0U1RQ65	KO_Early-WT_Early	0.461925	0.0919952	7.80203	0.00110561	0.00960032	2.9564	0.461925	2.01771
A0A0U1RQ65_MOUSE|A0A0U1RQ65	KO_Late-WT_Late	0.250272	0.0919952	7.80203	0.0268438	0.100133	1.57116	0.250272	0.999421
A0A0U1RQ65_MOUSE|A0A0U1RQ65	KO_Uninfected-WT_Uninfected	0.0132795	0.112671	7.80203	0.909155	0.951035	0.041362	0.0132795	0.0218033
A0A0U1RQ65_MOUSE|A0A0U1RQ65	KO_Early-KO_Uninfected	0.186436	0.112671	7.80203	0.13754	0.697298	0.861571	0.186436	0.156582
A0A0U1RQ65_MOUSE|A0A0U1RQ65	KO_Late-KO_Uninfected	-0.0705035	0.112671	7.80203	0.549342	0.852305	0.260157	0.0705035	0.0694051
A0A0U1RQ65_MOUSE|A0A0U1RQ65	WT_Early-Wt_Uninfected	-0.26221	0.0919952	7.80203	0.0220296	0.103929	1.65699	0.26221	0.983262
A0A0U1RQ65_MOUSE|A0A0U1RQ65	WT_Late-Wt_Uninfected	-0.307496	0.0919952	7.80203	0.0105673	0.052786	1.97604	0.307496	1.27748
A0A0U1RQ65_MOUSE|A0A0U1RQ65	Infected-Uninfected	-0.113443	0.0650504	7.80203	0.120284	0.308449	0.919792	0.113443	0.510817
A0A0U1RQ65_MOUSE|A0A0U1RQ65	KO-WT	0.241826	0.0573691	7.80203	0.00310435	0.0120271	2.50803	0.241826	1.91984
A0A0U1RQ65_MOUSE|A0A0U1RQ65	Early-Uninfected	-0.0378871	0.0727286	7.80203	0.616866	0.825524	0.209809	0.0378871	0.0832702
A0A0U1RQ65_MOUSE|A0A0U1RQ65	Late-Uninfected	-0.189	0.0727286	7.80203	0.0323504	0.140161	1.49012	0.189	0.853374
A0A140DKP8_MOUSE|A0A140DKP8	KO_Early-WT_Early	-0.550586	0.147425	18.802	0.00142516	0.0116965	2.84614	0.550586	1.93194
A0A140DKP8_MOUSE|A0A140DKP8	KO_Late-WT_Late	-0.243199	0.147425	18.802	0.115622	0.264641	0.936958	0.243199	0.577343
A0A140DKP8_MOUSE|A0A140DKP8	KO_Uninfected-WT_Uninfected	-0.328353	0.170232	18.802	0.0689843	0.205991	1.16125	0.328353	0.686151
A0A140DKP8_MOUSE|A0A140DKP8	KO_Early-KO_Uninfected	-0.179099	0.159237	18.802	0.274859	0.846273	0.56089	0.179099	0.0724893
A0A140DKP8_MOUSE|A0A140DKP8	KO_Late-KO_Uninfected	-0.044966	0.159237	18.802	0.780735	0.93569	0.107497	0.044966	0.0288679
A0A140DKP8_MOUSE|A0A140DKP8	WT_Early-Wt_Uninfected	0.0431343	0.159237	18.802	0.789435	0.897721	0.102684	0.0431343	0.0468585
A0A140DKP8_MOUSE|A0A140DKP8	WT_Late-Wt_Uninfected	-0.130119	0.159237	18.802	0.424082	0.631201	0.37255	0.130119	0.199833
A0A140DKP8_MOUSE|A0A140DKP8	Infected-Uninfected	-0.0777625	0.0998074	18.802	0.445602	0.658692	0.351053	0.0777625	0.181318
A0A140DKP8_MOUSE|A0A140DKP8	KO-WT	-0.374046	0.0897202	18.802	0.00053113	0.0029549	3.2748	0.374046	2.52946
A0A140DKP8_MOUSE|A0A140DKP8	Early-Uninfected	-0.0679822	0.112598	18.802	0.553218	0.784666	0.257104	0.0679822	0.105315
A0A140DKP8_MOUSE|A0A140DKP8	Late-Uninfected	-0.0875428	0.112598	18.802	0.446548	0.657821	0.350132	0.0875428	0.181892
A0A140LI34_MOUSE|A0A140LI34	KO_Early-WT_Early	-0.401097	0.40851	18.802	0.338638	0.536609	0.470264	0.401097	0.270342
A0A140LI34_MOUSE|A0A140LI34	KO_Late-WT_Late	-0.425999	0.40851	18.802	0.310259	0.506622	0.508276	0.425999	0.295316
A0A140LI34_MOUSE|A0A140LI34	KO_Uninfected-WT_Uninfected	0.142236	0.471707	18.802	0.766317	0.874769	0.115591	0.142236	0.0581064
A0A140LI34_MOUSE|A0A140LI34	KO_Early-KO_Uninfected	-0.355812	0.441241	18.802	0.430102	0.914797	0.366429	0.355812	0.0386754
A0A140LI34_MOUSE|A0A140LI34	KO_Late-KO_Uninfected	-0.453148	0.441241	18.802	0.317459	0.712539	0.498312	0.453148	0.147192
A0A140LI34_MOUSE|A0A140LI34	WT_Early-Wt_Uninfected	0.187521	0.441241	18.802	0.675671	0.832642	0.170265	0.187521	0.0795417
A0A140LI34_MOUSE|A0A140LI34	WT_Late-Wt_Uninfected	0.115087	0.441241	18.802	0.797063	0.896126	0.0985072	0.115087	0.047631
A0A140LI34_MOUSE|A0A140LI34	Infected-Uninfected	-0.126588	0.276563	18.802	0.652399	0.810109	0.185486	0.126588	0.0914565
A0A140LI34_MOUSE|A0A140LI34	KO-WT	-0.228287	0.248611	18.802	0.370119	0.494948	0.431659	0.228287	0.30544
A0A140LI34_MOUSE|A0A140LI34	Early-Uninfected	-0.0841452	0.312005	18.802	0.790335	0.912616	0.102189	0.0841452	0.0397121
A0A140LI34_MOUSE|A0A140LI34	Late-Uninfected	-0.169031	0.312005	18.802	0.594348	0.773966	0.225959	0.169031	0.111278
A0A140LJ04_MOUSE|A0A140LJ04	KO_Early-WT_Early	0.11435	0.1288	18.802	0.385857	0.585359	0.413574	0.11435	0.232577
A0A140LJ04_MOUSE|A0A140LJ04	KO_Late-WT_Late	0.025239	0.1288	18.802	0.846747	0.915513	0.0722462	0.025239	0.0383356
A0A140LJ04_MOUSE|A0A140LJ04	KO_Uninfected-WT_Uninfected	-0.257429	0.148725	18.802	0.099847	0.257301	1.00066	0.257429	0.589558
A0A140LJ04_MOUSE|A0A140LJ04	KO_Early-KO_Uninfected	0.123535	0.13912	18.802	0.385772	0.90851	0.413669	0.123535	0.0416701
A0A140LJ04_MOUSE|A0A140LJ04	KO_Late-KO_Uninfected	0.00942595	0.13912	18.802	0.946697	0.984482	0.0237892	0.00942595	0.00679234
A0A140LJ04_MOUSE|A0A140LJ04	WT_Early-Wt_Uninfected	-0.248244	0.13912	18.802	0.0905057	0.258496	1.04332	0.248244	0.587545
A0A140LJ04_MOUSE|A0A140LJ04	WT_Late-Wt_Uninfected	-0.273242	0.13912	18.802	0.0644791	0.185325	1.19058	0.273242	0.732065
A0A140LJ04_MOUSE|A0A140LJ04	Infected-Uninfected	-0.0971313	0.0871978	18.802	0.279351	0.500321	0.553849	0.0971313	0.300751
A0A140LJ04_MOUSE|A0A140LJ04	KO-WT	-0.0392798	0.078385	18.802	0.622107	0.721938	0.206135	0.0392798	0.1415
A0A140LJ04_MOUSE|A0A140LJ04	Early-Uninfected	-0.0623547	0.0983724	18.802	0.533806	0.772718	0.272617	0.0623547	0.111979
A0A140LJ04_MOUSE|A0A140LJ04	Late-Uninfected	-0.131908	0.0983724	18.802	0.195927	0.412967	0.707905	0.131908	0.384084
A0A1B0GR85_MOUSE|A0A1B0GR85	KO_Early-WT_Early	-0.380325	0.0856183	18.8021	0.000286079	0.00342311	3.54351	0.380325	2.46558
A0A1B0GR85_MOUSE|A0A1B0GR85	KO_Late-WT_Late	-0.265133	0.0856183	18.8021	0.0059924	0.0372255	2.2224	0.265133	1.42916
A0A1B0GR85_MOUSE|A0A1B0GR85	KO_Uninfected-WT_Uninfected	-0.188548	0.0988635	18.8021	0.0718963	0.212177	1.14329	0.188548	0.673302
A0A1B0GR85_MOUSE|A0A1B0GR85	KO_Early-KO_Uninfected	-0.0578279	0.0924784	18.8021	0.539282	0.938508	0.268184	0.0578279	0.0275619
A0A1B0GR85_MOUSE|A0A1B0GR85	KO_Late-KO_Uninfected	-0.152878	0.0924784	18.8021	0.114906	0.47416	0.939659	0.152878	0.324075
A0A1B0GR85_MOUSE|A0A1B0GR85	WT_Early-Wt_Uninfected	0.133949	0.0924784	18.8021	0.163968	0.37227	0.785241	0.133949	0.429142
A0A1B0GR85_MOUSE|A0A1B0GR85	WT_Late-Wt_Uninfected	-0.0762935	0.0924784	18.8021	0.419723	0.626494	0.377037	0.0762935	0.203083
A0A1B0GR85_MOUSE|A0A1B0GR85	Infected-Uninfected	-0.0382627	0.0579639	18.8021	0.517187	0.717734	0.286352	0.0382627	0.144036
A0A1B0GR85_MOUSE|A0A1B0GR85	KO-WT	-0.278002	0.0521057	18.8021	3.91245e-05	0.000363503	4.40755	0.278002	3.43949
A0A1B0GR85_MOUSE|A0A1B0GR85	Early-Uninfected	0.0380604	0.0653921	18.8021	0.567458	0.79365	0.246066	0.0380604	0.100371
A0A1B0GR85_MOUSE|A0A1B0GR85	Late-Uninfected	-0.114586	0.0653921	18.8021	0.0960169	0.27028	1.01765	0.114586	0.568186
A0A1B0GT33_MOUSE|A0A1B0GT33	KO_Early-WT_Early	0.293783	0.186292	7.80203	0.1544	0.325653	0.811352	0.293783	0.487245
A0A1B0GT33_MOUSE|A0A1B0GT33	KO_Late-WT_Late	0.182695	0.186292	7.80203	0.356171	0.55451	0.448342	0.182695	0.256091
A0A1B0GT33_MOUSE|A0A1B0GT33	KO_Uninfected-WT_Uninfected	0.2741	0.22816	7.80203	0.264811	0.476437	0.577064	0.2741	0.321994
A0A1B0GT33_MOUSE|A0A1B0GT33	KO_Early-KO_Uninfected	0.0791173	0.22816	7.80203	0.737936	0.975741	0.131981	0.0791173	0.0106655
A0A1B0GT33_MOUSE|A0A1B0GT33	KO_Late-KO_Uninfected	0.17553	0.22816	7.80203	0.464348	0.803852	0.333157	0.17553	0.0948241
A0A1B0GT33_MOUSE|A0A1B0GT33	WT_Early-Wt_Uninfected	0.059435	0.186292	7.80203	0.758068	0.879833	0.120292	0.059435	0.0555999
A0A1B0GT33_MOUSE|A0A1B0GT33	WT_Late-Wt_Uninfected	0.266935	0.186292	7.80203	0.190716	0.384122	0.719613	0.266935	0.415531
A0A1B0GT33_MOUSE|A0A1B0GT33	Infected-Uninfected	0.145255	0.131728	7.80203	0.303012	0.524761	0.51854	0.145255	0.280038
A0A1B0GT33_MOUSE|A0A1B0GT33	KO-WT	0.250193	0.116173	7.80203	0.0642726	0.131075	1.19197	0.250193	0.88248
A0A1B0GT33_MOUSE|A0A1B0GT33	Early-Uninfected	0.0692762	0.147277	7.80203	0.650951	0.842587	0.186452	0.0692762	0.0743851
A0A1B0GT33_MOUSE|A0A1B0GT33	Late-Uninfected	0.221233	0.147277	7.80203	0.172401	0.385896	0.76346	0.221233	0.413529
A0A1D5RLD1_MOUSE|A0A1D5RLD1	KO_Early-WT_Early	-0.0395254	0.175047	7.80203	0.82716	0.902896	0.0824103	0.0395254	0.0443621
A0A1D5RLD1_MOUSE|A0A1D5RLD1	KO_Late-WT_Late	0.0945592	0.175047	7.80203	0.604136	0.761586	0.218865	0.0945592	0.118281
A0A1D5RLD1_MOUSE|A0A1D5RLD1	KO_Uninfected-WT_Uninfected	-0.295559	0.214388	7.80203	0.206246	0.40722	0.685614	0.295559	0.39017
A0A1D5RLD1_MOUSE|A0A1D5RLD1	KO_Early-KO_Uninfected	0.061958	0.214388	7.80203	0.780111	0.981596	0.107843	0.061958	0.00806727
A0A1D5RLD1_MOUSE|A0A1D5RLD1	KO_Late-KO_Uninfected	-0.0978599	0.214388	7.80203	0.660496	0.890986	0.18013	0.0978599	0.0501293
A0A1D5RLD1_MOUSE|A0A1D5RLD1	WT_Early-Wt_Uninfected	-0.194076	0.175047	7.80203	0.30056	0.529894	0.522068	0.194076	0.275811
A0A1D5RLD1_MOUSE|A0A1D5RLD1	WT_Late-Wt_Uninfected	-0.487978	0.175047	7.80203	0.0242278	0.0937899	1.61569	0.487978	1.02784
A0A1D5RLD1_MOUSE|A0A1D5RLD1	Infected-Uninfected	-0.179489	0.123777	7.80203	0.186011	0.398029	0.730461	0.179489	0.400085
A0A1D5RLD1_MOUSE|A0A1D5RLD1	KO-WT	-0.080175	0.109161	7.80203	0.484151	0.60311	0.315019	0.080175	0.219603
A0A1D5RLD1_MOUSE|A0A1D5RLD1	Early-Uninfected	-0.0660587	0.138387	7.80203	0.646199	0.841057	0.189634	0.0660587	0.0751746
A0A1D5RLD1_MOUSE|A0A1D5RLD1	Late-Uninfected	-0.292919	0.138387	7.80203	0.0680414	0.220056	1.16723	0.292919	0.657466
A0A1D5RLM2_MOUSE|A0A1D5RLM2	KO_Early-WT_Early	-0.421812	0.0948359	18.802	0.000282409	0.00340552	3.54912	0.421812	2.46782
A0A1D5RLM2_MOUSE|A0A1D5RLM2	KO_Late-WT_Late	-0.323104	0.0948359	18.802	0.00299202	0.0233566	2.52403	0.323104	1.63159
A0A1D5RLM2_MOUSE|A0A1D5RLM2	KO_Uninfected-WT_Uninfected	-0.1585	0.109507	18.802	0.164254	0.354961	0.784484	0.1585	0.44982
A0A1D5RLM2_MOUSE|A0A1D5RLM2	KO_Early-KO_Uninfected	-0.235974	0.102434	18.802	0.032834	0.349315	1.48368	0.235974	0.456782
A0A1D5RLM2_MOUSE|A0A1D5RLM2	KO_Late-KO_Uninfected	-0.105363	0.102434	18.802	0.316726	0.712096	0.499316	0.105363	0.147461
A0A1D5RLM2_MOUSE|A0A1D5RLM2	WT_Early-Wt_Uninfected	0.0273381	0.102434	18.802	0.792464	0.899213	0.101021	0.0273381	0.0461374
A0A1D5RLM2_MOUSE|A0A1D5RLM2	WT_Late-Wt_Uninfected	0.0592411	0.102434	18.802	0.569904	0.75235	0.244199	0.0592411	0.12358
A0A1D5RLM2_MOUSE|A0A1D5RLM2	Infected-Uninfected	-0.0636893	0.0642042	18.802	0.333803	0.557304	0.47651	0.0636893	0.253908
A0A1D5RLM2_MOUSE|A0A1D5RLM2	KO-WT	-0.301139	0.0577153	18.802	5.06428e-05	0.00045053	4.29548	0.301139	3.34628
A0A1D5RLM2_MOUSE|A0A1D5RLM2	Early-Uninfected	-0.104318	0.0724321	18.802	0.166251	0.442898	0.779235	0.104318	0.353696
A0A1D5RLM2_MOUSE|A0A1D5RLM2	Late-Uninfected	-0.0230607	0.0724321	18.802	0.753708	0.871045	0.122797	0.0230607	0.0599592
A0A1L1SSC0_MOUSE|A0A1L1SSC0	KO_Early-WT_Early	0.00691259	0.238962	7.80203	0.977649	0.988347	0.00981725	0.00691259	0.00509049
A0A1L1SSC0_MOUSE|A0A1L1SSC0	KO_Late-WT_Late	0.168366	0.238962	7.80203	0.501561	0.682992	0.299676	0.168366	0.165584
A0A1L1SSC0_MOUSE|A0A1L1SSC0	KO_Uninfected-WT_Uninfected	0.74261	0.292667	7.80203	0.0355479	0.135246	1.44919	0.74261	0.868877
A0A1L1SSC0_MOUSE|A0A1L1SSC0	KO_Early-KO_Uninfected	-0.246505	0.292667	7.80203	0.424699	0.914797	0.371918	0.246505	0.0386754
A0A1L1SSC0_MOUSE|A0A1L1SSC0	KO_Late-KO_Uninfected	-0.216711	0.292667	7.80203	0.480703	0.812712	0.318123	0.216711	0.0900631
A0A1L1SSC0_MOUSE|A0A1L1SSC0	WT_Early-Wt_Uninfected	0.489192	0.238962	7.80203	0.0757296	0.230524	1.12073	0.489192	0.637284
A0A1L1SSC0_MOUSE|A0A1L1SSC0	WT_Late-Wt_Uninfected	0.357533	0.238962	7.80203	0.173914	0.362399	0.759665	0.357533	0.440812
A0A1L1SSC0_MOUSE|A0A1L1SSC0	Infected-Uninfected	0.0958772	0.168971	7.80203	0.586382	0.767999	0.231819	0.0958772	0.114639
A0A1L1SSC0_MOUSE|A0A1L1SSC0	KO-WT	0.305963	0.149019	7.80203	0.0750306	0.147877	1.12476	0.305963	0.830099
A0A1L1SSC0_MOUSE|A0A1L1SSC0	Early-Uninfected	0.121343	0.188916	7.80203	0.53908	0.776183	0.268347	0.121343	0.110036
A0A1L1SSC0_MOUSE|A0A1L1SSC0	Late-Uninfected	0.0704111	0.188916	7.80203	0.719284	0.849907	0.1431	0.0704111	0.0706285
A0A1L1SSC7_MOUSE|A0A1L1SSC7	KO_Early-WT_Early	0.112145	0.112443	18.802	0.331258	0.529629	0.479834	0.112145	0.276028
A0A1L1SSC7_MOUSE|A0A1L1SSC7	KO_Late-WT_Late	0.151133	0.112443	18.802	0.194914	0.376186	0.710156	0.151133	0.424598
A0A1L1SSC7_MOUSE|A0A1L1SSC7	KO_Uninfected-WT_Uninfected	0.273125	0.129838	18.802	0.0491125	0.166308	1.30881	0.273125	0.779086
A0A1L1SSC7_MOUSE|A0A1L1SSC7	KO_Early-KO_Uninfected	-0.209266	0.121452	18.802	0.101289	0.620003	0.994436	0.209266	0.207606
A0A1L1SSC7_MOUSE|A0A1L1SSC7	KO_Late-KO_Uninfected	-0.24633	0.121452	18.802	0.0569477	0.339013	1.24452	0.24633	0.469783
A0A1L1SSC7_MOUSE|A0A1L1SSC7	WT_Early-Wt_Uninfected	-0.048287	0.121452	18.802	0.695417	0.84363	0.157754	0.048287	0.073848
A0A1L1SSC7_MOUSE|A0A1L1SSC7	WT_Late-Wt_Uninfected	-0.124339	0.121452	18.802	0.318938	0.53093	0.496294	0.124339	0.274963
A0A1L1SSC7_MOUSE|A0A1L1SSC7	Infected-Uninfected	-0.157056	0.0761243	18.802	0.053185	0.191056	1.27421	0.157056	0.718839
A0A1L1SSC7_MOUSE|A0A1L1SSC7	KO-WT	0.178801	0.0684306	18.802	0.0172039	0.0468745	1.76437	0.178801	1.32906
A0A1L1SSC7_MOUSE|A0A1L1SSC7	Early-Uninfected	-0.128777	0.0858798	18.802	0.150348	0.422624	0.822902	0.128777	0.374046
A0A1L1SSC7_MOUSE|A0A1L1SSC7	Late-Uninfected	-0.185334	0.0858798	18.802	0.0440716	0.169733	1.35584	0.185334	0.770233
A0A1N9PTV1_MOUSE|A0A1N9PTV1	KO_Early-WT_Early	-0.049826	0.132125	18.802	0.710313	0.834714	0.14855	0.049826	0.0784625
A0A1N9PTV1_MOUSE|A0A1N9PTV1	KO_Late-WT_Late	0.0168355	0.132125	18.802	0.89996	0.945447	0.0457766	0.0168355	0.0243629
A0A1N9PTV1_MOUSE|A0A1N9PTV1	KO_Uninfected-WT_Uninfected	-0.1032	0.152565	18.802	0.507002	0.696185	0.29499	0.1032	0.157275
A0A1N9PTV1_MOUSE|A0A1N9PTV1	KO_Early-KO_Uninfected	-0.0718116	0.142712	18.802	0.620672	0.951294	0.207138	0.0718116	0.0216854
A0A1N9PTV1_MOUSE|A0A1N9PTV1	KO_Late-KO_Uninfected	0.275665	0.142712	18.802	0.0686207	0.371145	1.16355	0.275665	0.430456
A0A1N9PTV1_MOUSE|A0A1N9PTV1	WT_Early-Wt_Uninfected	-0.125186	0.142712	18.802	0.391452	0.622125	0.407322	0.125186	0.206122
A0A1N9PTV1_MOUSE|A0A1N9PTV1	WT_Late-Wt_Uninfected	0.155629	0.142712	18.802	0.289266	0.499107	0.538703	0.155629	0.301806
A0A1N9PTV1_MOUSE|A0A1N9PTV1	Infected-Uninfected	0.058574	0.0894493	18.802	0.520509	0.719554	0.283572	0.058574	0.142937
A0A1N9PTV1_MOUSE|A0A1N9PTV1	KO-WT	-0.0453969	0.0804089	18.802	0.579036	0.687783	0.237294	0.0453969	0.162548
A0A1N9PTV1_MOUSE|A0A1N9PTV1	Early-Uninfected	-0.0984988	0.100912	18.802	0.341416	0.631698	0.466716	0.0984988	0.199491
A0A1N9PTV1_MOUSE|A0A1N9PTV1	Late-Uninfected	0.215647	0.100912	18.802	0.0459647	0.174038	1.33758	0.215647	0.759356
A0A1S5R8A0_SHIFL|A0A1S5R8A0	KO_Early-WT_Early	-0.568353	0.152539	7.80203	0.00608786	0.0343352	2.21554	0.568353	1.46426
A0A1S5R8A0_SHIFL|A0A1S5R8A0	KO_Late-WT_Late	-0.515417	0.152539	7.80203	0.0100199	0.0518311	1.99913	0.515417	1.28541
A0A1S5R8A0_SHIFL|A0A1S5R8A0	KO_Uninfected-WT_Uninfected	-0.613468	0.186822	7.80203	0.0115199	0.0681775	1.93855	0.613468	1.16636
A0A1S5R8A0_SHIFL|A0A1S5R8A0	KO_Early-KO_Uninfected	0.00964331	0.186822	7.80203	0.96013	0.997878	0.0176698	0.00964331	0.000922631
A0A1S5R8A0_SHIFL|A0A1S5R8A0	KO_Late-KO_Uninfected	0.0354564	0.186822	7.80203	0.854321	0.960125	0.0683792	0.0354564	0.0176723
A0A1S5R8A0_SHIFL|A0A1S5R8A0	WT_Early-Wt_Uninfected	-0.0354718	0.152539	7.80203	0.822101	0.912624	0.0850748	0.0354718	0.0397083
A0A1S5R8A0_SHIFL|A0A1S5R8A0	WT_Late-Wt_Uninfected	-0.062594	0.152539	7.80203	0.692589	0.832803	0.159524	0.062594	0.0794576
A0A1S5R8A0_SHIFL|A0A1S5R8A0	Infected-Uninfected	-0.0132415	0.107862	7.80203	0.905397	0.954286	0.0431608	0.0132415	0.0203215
A0A1S5R8A0_SHIFL|A0A1S5R8A0	KO-WT	-0.565746	0.0951251	7.80203	0.000377907	0.00226552	3.42262	0.565746	2.64483
A0A1S5R8A0_SHIFL|A0A1S5R8A0	Early-Uninfected	-0.0129142	0.120593	7.80203	0.91742	0.967607	0.0374316	0.0129142	0.014301
A0A1S5R8A0_SHIFL|A0A1S5R8A0	Late-Uninfected	-0.0135688	0.120593	7.80203	0.913254	0.956366	0.0394083	0.0135688	0.0193759
A0A1W2MEC2_SHIFL|A0A1W2MEC2	KO_Early-WT_Early	-0.109229	0.176844	7.80203	0.554398	0.722832	0.256178	0.109229	0.140963
A0A1W2MEC2_SHIFL|A0A1W2MEC2	KO_Late-WT_Late	-0.0101852	0.176844	7.80203	0.95552	0.976499	0.0197604	0.0101852	0.0103281
A0A1W2MEC2_SHIFL|A0A1W2MEC2	KO_Uninfected-WT_Uninfected	0.109068	0.216589	7.80203	0.628469	0.786441	0.201716	0.109068	0.104334
A0A1W2MEC2_SHIFL|A0A1W2MEC2	KO_Early-KO_Uninfected	-0.127917	0.216589	7.80203	0.571496	0.947214	0.242987	0.127917	0.0235518
A0A1W2MEC2_SHIFL|A0A1W2MEC2	KO_Late-KO_Uninfected	-0.150769	0.216589	7.80203	0.506566	0.830704	0.295364	0.150769	0.0805537
A0A1W2MEC2_SHIFL|A0A1W2MEC2	WT_Early-Wt_Uninfected	0.0903797	0.176844	7.80203	0.623447	0.802486	0.205201	0.0903797	0.0955623
A0A1W2MEC2_SHIFL|A0A1W2MEC2	WT_Late-Wt_Uninfected	-0.0315155	0.176844	7.80203	0.863098	0.930981	0.0639399	0.0315155	0.0310592
A0A1W2MEC2_SHIFL|A0A1W2MEC2	Infected-Uninfected	-0.0549556	0.125048	7.80203	0.672234	0.82288	0.172479	0.0549556	0.0846633
A0A1W2MEC2_SHIFL|A0A1W2MEC2	KO-WT	-0.00344851	0.110282	7.80203	0.975839	0.984189	0.0106217	0.00344851	0.00692159
A0A1W2MEC2_SHIFL|A0A1W2MEC2	Early-Uninfected	-0.0187688	0.139808	7.80203	0.896605	0.959718	0.0473987	0.0187688	0.0178565
A0A1W2MEC2_SHIFL|A0A1W2MEC2	Late-Uninfected	-0.0911423	0.139808	7.80203	0.533188	0.727935	0.27312	0.0911423	0.137907
A0A1W2MI56_SHIFL|A0A1W2MI56	KO_Early-WT_Early	0.181324	0.143254	7.80203	0.242089	0.434506	0.616026	0.181324	0.362004
A0A1W2MI56_SHIFL|A0A1W2MI56	KO_Late-WT_Late	0.178148	0.143254	7.80203	0.249719	0.438928	0.602549	0.178148	0.357607
A0A1W2MI56_SHIFL|A0A1W2MI56	KO_Uninfected-WT_Uninfected	0.101136	0.175449	7.80203	0.580561	0.750818	0.236152	0.101136	0.124466
A0A1W2MI56_SHIFL|A0A1W2MI56	KO_Early-KO_Uninfected	-0.297346	0.175449	7.80203	0.129524	0.686755	0.887649	0.297346	0.163198
A0A1W2MI56_SHIFL|A0A1W2MI56	KO_Late-KO_Uninfected	-0.328814	0.175449	7.80203	0.098721	0.440304	1.00559	0.328814	0.356247
A0A1W2MI56_SHIFL|A0A1W2MI56	WT_Early-Wt_Uninfected	-0.377534	0.143254	7.80203	0.0305777	0.127816	1.5146	0.377534	0.893414
A0A1W2MI56_SHIFL|A0A1W2MI56	WT_Late-Wt_Uninfected	-0.405826	0.143254	7.80203	0.0226174	0.0893137	1.64556	0.405826	1.04908
A0A1W2MI56_SHIFL|A0A1W2MI56	Infected-Uninfected	-0.35238	0.101296	7.80203	0.00866756	0.0583937	2.0621	0.35238	1.23363
A0A1W2MI56_SHIFL|A0A1W2MI56	KO-WT	0.153536	0.0893344	7.80203	0.124953	0.219008	0.903254	0.153536	0.65954
A0A1W2MI56_SHIFL|A0A1W2MI56	Early-Uninfected	-0.33744	0.113252	7.80203	0.0181186	0.130549	1.74188	0.33744	0.884226
A0A1W2MI56_SHIFL|A0A1W2MI56	Late-Uninfected	-0.36732	0.113252	7.80203	0.012225	0.0749179	1.91275	0.36732	1.12541
A0A1W2MJR7_SHIFL|A0A1W2MJR7	KO_Early-WT_Early	-0.313517	1.82406	7.80203	0.867908	0.925938	0.0615265	0.313517	0.0334179
A0A1W2MJR7_SHIFL|A0A1W2MJR7	KO_Late-WT_Late	0.345532	1.82406	7.80203	0.854591	0.920043	0.0682417	0.345532	0.0361917
A0A1W2MJR7_SHIFL|A0A1W2MJR7	KO_Uninfected-WT_Uninfected	1.73256	2.23401	7.80203	0.46088	0.658879	0.336412	1.73256	0.181194
A0A1W2MJR7_SHIFL|A0A1W2MJR7	KO_Early-KO_Uninfected	-0.495652	2.23401	7.80203	0.830115	0.985368	0.0808618	0.495652	0.00640153
A0A1W2MJR7_SHIFL|A0A1W2MJR7	KO_Late-KO_Uninfected	0.288121	2.23401	7.80203	0.900644	0.97334	0.0454469	0.288121	0.0117356
A0A1W2MJR7_SHIFL|A0A1W2MJR7	WT_Early-Wt_Uninfected	1.55042	1.82406	7.80203	0.42065	0.651075	0.376079	1.55042	0.186369
A0A1W2MJR7_SHIFL|A0A1W2MJR7	WT_Late-Wt_Uninfected	1.67515	1.82406	7.80203	0.38594	0.596079	0.41348	1.67515	0.224696
A0A1W2MJR7_SHIFL|A0A1W2MJR7	Infected-Uninfected	0.754511	1.28981	7.80203	0.575084	0.760647	0.240269	0.754511	0.118817
A0A1W2MJR7_SHIFL|A0A1W2MJR7	KO-WT	0.588192	1.1375	7.80203	0.619428	0.719774	0.208009	0.588192	0.142804
A0A1W2MJR7_SHIFL|A0A1W2MJR7	Early-Uninfected	0.527387	1.44205	7.80203	0.72429	0.881907	0.140087	0.527387	0.0545771
A0A1W2MJR7_SHIFL|A0A1W2MJR7	Late-Uninfected	0.981635	1.44205	7.80203	0.515736	0.714528	0.287572	0.981635	0.145981
A0A1W2P7J4_MOUSE|A0A1W2P7J4	KO_Early-WT_Early	0.210391	0.0959035	18.802	0.0410291	0.134342	1.38691	0.210391	0.871789
A0A1W2P7J4_MOUSE|A0A1W2P7J4	KO_Late-WT_Late	0.231386	0.0959035	18.802	0.0262222	0.0987128	1.58133	0.231386	1.00563
A0A1W2P7J4_MOUSE|A0A1W2P7J4	KO_Uninfected-WT_Uninfected	0.352782	0.11074	18.802	0.00491533	0.0398688	2.30845	0.352782	1.39937
A0A1W2P7J4_MOUSE|A0A1W2P7J4	KO_Early-KO_Uninfected	-0.0474365	0.103588	18.802	0.652246	0.955745	0.185588	0.0474365	0.019658
A0A1W2P7J4_MOUSE|A0A1W2P7J4	KO_Late-KO_Uninfected	-0.0129716	0.103588	18.802	0.901676	0.97363	0.0449495	0.0129716	0.0116059
A0A1W2P7J4_MOUSE|A0A1W2P7J4	WT_Early-Wt_Uninfected	0.0949552	0.103588	18.802	0.370926	0.603236	0.430712	0.0949552	0.219513
A0A1W2P7J4_MOUSE|A0A1W2P7J4	WT_Late-Wt_Uninfected	0.108425	0.103588	18.802	0.308508	0.520778	0.510733	0.108425	0.283347
A0A1W2P7J4_MOUSE|A0A1W2P7J4	Infected-Uninfected	0.035743	0.0649269	18.802	0.58845	0.769581	0.23029	0.035743	0.113746
A0A1W2P7J4_MOUSE|A0A1W2P7J4	KO-WT	0.264853	0.058365	18.802	0.000230457	0.0014998	3.63741	0.264853	2.82397
A0A1W2P7J4_MOUSE|A0A1W2P7J4	Early-Uninfected	0.0237593	0.0732475	18.802	0.749238	0.890323	0.12538	0.0237593	0.0504526
A0A1W2P7J4_MOUSE|A0A1W2P7J4	Late-Uninfected	0.0477267	0.0732475	18.802	0.522556	0.719641	0.281867	0.0477267	0.142884
A0A1W2P8G5_MOUSE|A0A1W2P8G5	KO_Early-WT_Early	0.142091	0.062171	18.8021	0.0340758	0.117543	1.46755	0.142091	0.929803
A0A1W2P8G5_MOUSE|A0A1W2P8G5	KO_Late-WT_Late	0.0857053	0.062171	18.8021	0.184219	0.36214	0.734665	0.0857053	0.441123
A0A1W2P8G5_MOUSE|A0A1W2P8G5	KO_Uninfected-WT_Uninfected	0.155375	0.0717889	18.8021	0.0435236	0.154082	1.36128	0.155375	0.812248
A0A1W2P8G5_MOUSE|A0A1W2P8G5	KO_Early-KO_Uninfected	-0.024255	0.0671524	18.8021	0.721981	0.971921	0.141474	0.024255	0.0123689
A0A1W2P8G5_MOUSE|A0A1W2P8G5	KO_Late-KO_Uninfected	-0.0623534	0.0671524	18.8021	0.364898	0.743385	0.437829	0.0623534	0.128786
A0A1W2P8G5_MOUSE|A0A1W2P8G5	WT_Early-Wt_Uninfected	-0.0109709	0.0671524	18.8021	0.871968	0.941918	0.0594993	0.0109709	0.0259871
A0A1W2P8G5_MOUSE|A0A1W2P8G5	WT_Late-Wt_Uninfected	0.00731623	0.0671524	18.8021	0.914397	0.956648	0.0388654	0.00731623	0.0192477
A0A1W2P8G5_MOUSE|A0A1W2P8G5	Infected-Uninfected	-0.0225658	0.04209	18.8021	0.598154	0.775357	0.223187	0.0225658	0.110498
A0A1W2P8G5_MOUSE|A0A1W2P8G5	KO-WT	0.127724	0.0378361	18.8021	0.00321031	0.0123108	2.49345	0.127724	1.90971
A0A1W2P8G5_MOUSE|A0A1W2P8G5	Early-Uninfected	-0.017613	0.0474839	18.8021	0.71484	0.877883	0.145791	0.017613	0.0565632
A0A1W2P8G5_MOUSE|A0A1W2P8G5	Late-Uninfected	-0.0275186	0.0474839	18.8021	0.569108	0.757097	0.244805	0.0275186	0.120848
A0A1Y7VJM8_MOUSE|A0A1Y7VJM8	KO_Early-WT_Early	0.100196	0.167382	7.80203	0.566405	0.731171	0.246873	0.100196	0.135981
A0A1Y7VJM8_MOUSE|A0A1Y7VJM8	KO_Late-WT_Late	0.327959	0.167382	7.80203	0.0866619	0.21886	1.06217	0.327959	0.659834
A0A1Y7VJM8_MOUSE|A0A1Y7VJM8	KO_Uninfected-WT_Uninfected	-0.897984	0.205	7.80203	0.00249297	0.0265983	2.60328	0.897984	1.57515
A0A1Y7VJM8_MOUSE|A0A1Y7VJM8	KO_Early-KO_Uninfected	0.363117	0.205	7.80203	0.115411	0.648609	0.937752	0.363117	0.188017
A0A1Y7VJM8_MOUSE|A0A1Y7VJM8	KO_Late-KO_Uninfected	0.452881	0.205	7.80203	0.0589911	0.345839	1.22921	0.452881	0.461126
A0A1Y7VJM8_MOUSE|A0A1Y7VJM8	WT_Early-Wt_Uninfected	-0.635062	0.167382	7.80203	0.00553124	0.0438498	2.25718	0.635062	1.35803
A0A1Y7VJM8_MOUSE|A0A1Y7VJM8	WT_Late-Wt_Uninfected	-0.773063	0.167382	7.80203	0.00182995	0.0159272	2.73756	0.773063	1.79786
A0A1Y7VJM8_MOUSE|A0A1Y7VJM8	Infected-Uninfected	-0.148032	0.118357	7.80203	0.24724	0.466359	0.606881	0.148032	0.33128
A0A1Y7VJM8_MOUSE|A0A1Y7VJM8	KO-WT	-0.15661	0.104381	7.80203	0.172855	0.280266	0.762317	0.15661	0.55243
A0A1Y7VJM8_MOUSE|A0A1Y7VJM8	Early-Uninfected	-0.135973	0.132327	7.80203	0.334962	0.624362	0.475005	0.135973	0.204564
A0A1Y7VJM8_MOUSE|A0A1Y7VJM8	Late-Uninfected	-0.160091	0.132327	7.80203	0.261729	0.485267	0.582148	0.160091	0.314019
A0A1Y7VLJ5_MOUSE|A0A1Y7VLJ5	KO_Early-WT_Early	-0.187043	0.219621	7.80203	0.419771	0.617061	0.376987	0.187043	0.209672
A0A1Y7VLJ5_MOUSE|A0A1Y7VLJ5	KO_Late-WT_Late	-0.00377915	0.219621	7.80203	0.986703	0.993339	0.00581361	0.00377915	0.00290244
A0A1Y7VLJ5_MOUSE|A0A1Y7VLJ5	KO_Uninfected-WT_Uninfected	-0.541029	0.26898	7.80203	0.0800073	0.22534	1.09687	0.541029	0.647161
A0A1Y7VLJ5_MOUSE|A0A1Y7VLJ5	KO_Early-KO_Uninfected	0.248344	0.26898	7.80203	0.383526	0.90818	0.416206	0.248344	0.0418281
A0A1Y7VLJ5_MOUSE|A0A1Y7VLJ5	KO_Late-KO_Uninfected	0.108963	0.26898	7.80203	0.696285	0.904269	0.157213	0.108963	0.0437024
A0A1Y7VLJ5_MOUSE|A0A1Y7VLJ5	WT_Early-Wt_Uninfected	-0.105642	0.219621	7.80203	0.643702	0.815005	0.191315	0.105642	0.0888397
A0A1Y7VLJ5_MOUSE|A0A1Y7VLJ5	WT_Late-Wt_Uninfected	-0.428287	0.219621	7.80203	0.0878955	0.229435	1.05603	0.428287	0.63934
A0A1Y7VLJ5_MOUSE|A0A1Y7VLJ5	Infected-Uninfected	-0.0441555	0.155295	7.80203	0.783556	0.894437	0.10593	0.0441555	0.0484501
A0A1Y7VLJ5_MOUSE|A0A1Y7VLJ5	KO-WT	-0.243951	0.136958	7.80203	0.113693	0.203516	0.944266	0.243951	0.6914
A0A1Y7VLJ5_MOUSE|A0A1Y7VLJ5	Early-Uninfected	0.0713509	0.173626	7.80203	0.692166	0.865387	0.15979	0.0713509	0.0627899
A0A1Y7VLJ5_MOUSE|A0A1Y7VLJ5	Late-Uninfected	-0.159662	0.173626	7.80203	0.385343	0.605099	0.414153	0.159662	0.218174
A0A1Y7VNG3_MOUSE|A0A1Y7VNG3	KO_Early-WT_Early	-0.456523	0.101186	7.80203	0.00209998	0.0156297	2.67778	0.456523	1.80605
A0A1Y7VNG3_MOUSE|A0A1Y7VNG3	KO_Late-WT_Late	-0.52916	0.101186	7.80203	0.000859589	0.00997039	3.06571	0.52916	2.00129
A0A1Y7VNG3_MOUSE|A0A1Y7VNG3	KO_Uninfected-WT_Uninfected	-0.505244	0.123927	7.80203	0.00374194	0.0341786	2.4269	0.505244	1.46625
A0A1Y7VNG3_MOUSE|A0A1Y7VNG3	KO_Early-KO_Uninfected	-0.151142	0.123927	7.80203	0.258196	0.836054	0.588051	0.151142	0.0777657
A0A1Y7VNG3_MOUSE|A0A1Y7VNG3	KO_Late-KO_Uninfected	-0.258173	0.123927	7.80203	0.0716349	0.377646	1.14488	0.258173	0.422915
A0A1Y7VNG3_MOUSE|A0A1Y7VNG3	WT_Early-Wt_Uninfected	-0.199863	0.101186	7.80203	0.0845799	0.24767	1.07273	0.199863	0.606127
A0A1Y7VNG3_MOUSE|A0A1Y7VNG3	WT_Late-Wt_Uninfected	-0.234256	0.101186	7.80203	0.0500865	0.155762	1.30028	0.234256	0.807537
A0A1Y7VNG3_MOUSE|A0A1Y7VNG3	Infected-Uninfected	-0.210858	0.0715491	7.80203	0.0190282	0.0993344	1.7206	0.210858	1.0029
A0A1Y7VNG3_MOUSE|A0A1Y7VNG3	KO-WT	-0.496976	0.0631004	7.80203	5.61131e-05	0.000492229	4.25094	0.496976	3.30783
A0A1Y7VNG3_MOUSE|A0A1Y7VNG3	Early-Uninfected	-0.175502	0.0799943	7.80203	0.0603951	0.258269	1.219	0.175502	0.587928
A0A1Y7VNG3_MOUSE|A0A1Y7VNG3	Late-Uninfected	-0.246214	0.0799943	7.80203	0.0156328	0.0890549	1.80596	0.246214	1.05034
A0AUN0_MOUSE|A0AUN0	KO_Early-WT_Early	0.345993	0.212607	18.802	0.120298	0.276887	0.919742	0.345993	0.557697
A0AUN0_MOUSE|A0AUN0	KO_Late-WT_Late	0.233477	0.212607	18.802	0.285997	0.479885	0.543638	0.233477	0.318862
A0AUN0_MOUSE|A0AUN0	KO_Uninfected-WT_Uninfected	0.322872	0.245497	18.802	0.204265	0.405262	0.689805	0.322872	0.392264
A0AUN0_MOUSE|A0AUN0	KO_Early-KO_Uninfected	-0.0220009	0.229642	18.802	0.924689	0.992046	0.0340043	0.0220009	0.00346803
A0AUN0_MOUSE|A0AUN0	KO_Late-KO_Uninfected	-0.150229	0.229642	18.802	0.520913	0.838528	0.283235	0.150229	0.0764824
A0AUN0_MOUSE|A0AUN0	WT_Early-Wt_Uninfected	-0.0451216	0.229642	18.802	0.846337	0.927194	0.0724566	0.0451216	0.0328295
A0AUN0_MOUSE|A0AUN0	WT_Late-Wt_Uninfected	-0.0608338	0.229642	18.802	0.793963	0.893954	0.1002	0.0608338	0.0486847
A0AUN0_MOUSE|A0AUN0	Infected-Uninfected	-0.0695463	0.143936	18.802	0.634549	0.799056	0.197535	0.0695463	0.097423
A0AUN0_MOUSE|A0AUN0	KO-WT	0.300781	0.129388	18.802	0.0314526	0.0746159	1.50234	0.300781	1.12717
A0AUN0_MOUSE|A0AUN0	Early-Uninfected	-0.0335612	0.162381	18.802	0.83848	0.936301	0.0765072	0.0335612	0.0285844
A0AUN0_MOUSE|A0AUN0	Late-Uninfected	-0.105531	0.162381	18.802	0.52362	0.720579	0.280984	0.105531	0.142318
A0JLN1_MOUSE|A0JLN1	KO_Early-WT_Early	-0.0358179	0.0726686	18.8021	0.627794	0.77661	0.202183	0.0358179	0.109797
A0JLN1_MOUSE|A0JLN1	KO_Late-WT_Late	-0.0568209	0.0726686	18.8021	0.443999	0.636115	0.352618	0.0568209	0.196465
A0JLN1_MOUSE|A0JLN1	KO_Uninfected-WT_Uninfected	0.00739726	0.0839105	18.8021	0.930684	0.963154	0.0311975	0.00739726	0.0163041
A0JLN1_MOUSE|A0JLN1	KO_Early-KO_Uninfected	-0.0124513	0.0784911	18.8021	0.875649	0.985983	0.05767	0.0124513	0.00613057
A0JLN1_MOUSE|A0JLN1	KO_Late-KO_Uninfected	-0.066267	0.0784911	18.8021	0.409137	0.770998	0.388131	0.066267	0.112947
A0JLN1_MOUSE|A0JLN1	WT_Early-Wt_Uninfected	0.0307639	0.0784911	18.8021	0.699509	0.845176	0.155207	0.0307639	0.073053
A0JLN1_MOUSE|A0JLN1	WT_Late-Wt_Uninfected	-0.00204882	0.0784911	18.8021	0.979451	0.990165	0.00901748	0.00204882	0.00429231
A0JLN1_MOUSE|A0JLN1	Infected-Uninfected	-0.0125008	0.0491969	18.8021	0.802178	0.902167	0.0957292	0.0125008	0.0447129
A0JLN1_MOUSE|A0JLN1	KO-WT	-0.0284139	0.0442247	18.8021	0.528314	0.643341	0.277108	0.0284139	0.191559
A0JLN1_MOUSE|A0JLN1	Early-Uninfected	0.00915626	0.0555016	18.8021	0.870726	0.94959	0.0601185	0.00915626	0.0224639
A0JLN1_MOUSE|A0JLN1	Late-Uninfected	-0.0341579	0.0555016	18.8021	0.545642	0.738171	0.263092	0.0341579	0.131843
A0JLR7_MOUSE|A0JLR7	KO_Early-WT_Early	-0.193413	0.0814718	18.8021	0.0284126	0.103289	1.54649	0.193413	0.985947
A0JLR7_MOUSE|A0JLR7	KO_Late-WT_Late	-0.201958	0.0814718	18.8021	0.0228385	0.0901117	1.64133	0.201958	1.04522
A0JLR7_MOUSE|A0JLR7	KO_Uninfected-WT_Uninfected	-0.106553	0.0940756	18.8021	0.271607	0.483953	0.566059	0.106553	0.315197
A0JLR7_MOUSE|A0JLR7	KO_Early-KO_Uninfected	-0.056202	0.0879996	18.8021	0.530747	0.937765	0.275113	0.056202	0.0279061
A0JLR7_MOUSE|A0JLR7	KO_Late-KO_Uninfected	-0.0547846	0.0879996	18.8021	0.541055	0.849228	0.266759	0.0547846	0.0709759
A0JLR7_MOUSE|A0JLR7	WT_Early-Wt_Uninfected	0.0306583	0.0879996	18.8021	0.731417	0.864602	0.135835	0.0306583	0.0631836
A0JLR7_MOUSE|A0JLR7	WT_Late-Wt_Uninfected	0.040621	0.0879996	18.8021	0.649661	0.804166	0.187313	0.040621	0.0946543
A0JLR7_MOUSE|A0JLR7	Infected-Uninfected	-0.00992682	0.0551567	18.8021	0.859098	0.932662	0.0659574	0.00992682	0.0302759
A0JLR7_MOUSE|A0JLR7	KO-WT	-0.167308	0.0495822	18.8021	0.00322009	0.0123336	2.49213	0.167308	1.90891
A0JLR7_MOUSE|A0JLR7	Early-Uninfected	-0.0127719	0.0622251	18.8021	0.839581	0.936708	0.0759376	0.0127719	0.0283957
A0JLR7_MOUSE|A0JLR7	Late-Uninfected	-0.00708176	0.0622251	18.8021	0.910596	0.955495	0.0406743	0.00708176	0.0197715
A16A1_MOUSE|Q571I9	KO_Early-WT_Early	-0.285132	0.0607445	18.8021	0.000162215	0.00222986	3.78991	0.285132	2.65172
A16A1_MOUSE|Q571I9	KO_Late-WT_Late	-0.27658	0.0607445	18.8021	0.000222649	0.00384878	3.65238	0.27658	2.41468
A16A1_MOUSE|Q571I9	KO_Uninfected-WT_Uninfected	-0.183961	0.0701417	18.8021	0.0168472	0.0858205	1.77347	0.183961	1.06641
A16A1_MOUSE|Q571I9	KO_Early-KO_Uninfected	0.0364457	0.0656116	18.8021	0.585118	0.947214	0.232756	0.0364457	0.0235518
A16A1_MOUSE|Q571I9	KO_Late-KO_Uninfected	-0.0456749	0.0656116	18.8021	0.494857	0.823685	0.30552	0.0456749	0.0842391
A16A1_MOUSE|Q571I9	WT_Early-Wt_Uninfected	0.137616	0.0656116	18.8021	0.049712	0.174829	1.30354	0.137616	0.757386
A16A1_MOUSE|Q571I9	WT_Late-Wt_Uninfected	0.0469435	0.0656116	18.8021	0.483106	0.682007	0.315957	0.0469435	0.166211
A16A1_MOUSE|Q571I9	Infected-Uninfected	0.0438327	0.0411242	18.8021	0.299983	0.522071	0.522903	0.0438327	0.28227
A16A1_MOUSE|Q571I9	KO-WT	-0.248558	0.0369679	18.8021	2.11147e-06	3.42116e-05	5.67542	0.248558	4.46583
A16A1_MOUSE|Q571I9	Early-Uninfected	0.0870311	0.0463944	18.8021	0.0762833	0.293103	1.11757	0.0870311	0.532979
A16A1_MOUSE|Q571I9	Late-Uninfected	0.000634313	0.0463944	18.8021	0.989236	0.993556	0.00470029	0.000634313	0.00280753
A16L1_MOUSE|Q8C0J2	KO_Early-WT_Early	-2.19173	0.108378	18.802	3.24064e-14	1.52796e-10	13.4894	2.19173	9.81589
A16L1_MOUSE|Q8C0J2	KO_Late-WT_Late	-2.12589	0.108378	18.802	5.60969e-14	5.28994e-10	13.2511	2.12589	9.27655
A16L1_MOUSE|Q8C0J2	KO_Uninfected-WT_Uninfected	-2.19746	0.125144	18.802	4.05955e-13	1.91286e-09	12.3915	2.19746	8.71832
A16L1_MOUSE|Q8C0J2	KO_Early-KO_Uninfected	0.149976	0.117062	18.802	0.21571	0.798619	0.66613	0.149976	0.0976605
A16L1_MOUSE|Q8C0J2	KO_Late-KO_Uninfected	0.159698	0.117062	18.802	0.188607	0.581555	0.724441	0.159698	0.235409
A16L1_MOUSE|Q8C0J2	WT_Early-Wt_Uninfected	0.144243	0.117062	18.802	0.233064	0.458157	0.632524	0.144243	0.338986
A16L1_MOUSE|Q8C0J2	WT_Late-Wt_Uninfected	0.0881287	0.117062	18.802	0.46087	0.663332	0.336422	0.0881287	0.178269
A16L1_MOUSE|Q8C0J2	Infected-Uninfected	0.135511	0.0733724	18.802	0.0805618	0.241872	1.09387	0.135511	0.616415
A16L1_MOUSE|Q8C0J2	KO-WT	-2.17169	0.0659569	18.802	4.34747e-18	2.04983e-14	17.3618	2.17169	13.6883
A16L1_MOUSE|Q8C0J2	Early-Uninfected	0.14711	0.0827752	18.802	0.0917134	0.326238	1.03757	0.14711	0.486465
A16L1_MOUSE|Q8C0J2	Late-Uninfected	0.123913	0.0827752	18.802	0.150997	0.359346	0.821033	0.123913	0.444487
A1CF_MOUSE|Q5YD48	KO_Early-WT_Early	0.0548078	1.21725	7.80203	0.965218	0.982832	0.0153747	0.0548078	0.00752089
A1CF_MOUSE|Q5YD48	KO_Late-WT_Late	0.103819	1.21725	7.80203	0.934179	0.964241	0.02957	0.103819	0.0158144
A1CF_MOUSE|Q5YD48	KO_Uninfected-WT_Uninfected	1.7239	1.49082	7.80203	0.281719	0.494606	0.550183	1.7239	0.30574
A1CF_MOUSE|Q5YD48	KO_Early-KO_Uninfected	-0.299023	1.49082	7.80203	0.84616	0.985368	0.0725476	0.299023	0.00640153
A1CF_MOUSE|Q5YD48	KO_Late-KO_Uninfected	0.0862572	1.49082	7.80203	0.955315	0.985316	0.0198532	0.0862572	0.00642444
A1CF_MOUSE|Q5YD48	WT_Early-Wt_Uninfected	1.37007	1.21725	7.80203	0.293788	0.523983	0.531965	1.37007	0.280683
A1CF_MOUSE|Q5YD48	WT_Late-Wt_Uninfected	1.70634	1.21725	7.80203	0.199483	0.395798	0.700093	1.70634	0.402526
A1CF_MOUSE|Q5YD48	Infected-Uninfected	0.71591	0.860727	7.80203	0.430269	0.64657	0.36626	0.71591	0.189385
A1CF_MOUSE|Q5YD48	KO-WT	0.627509	0.75909	7.80203	0.432982	0.554911	0.36353	0.627509	0.255777
A1CF_MOUSE|Q5YD48	Early-Uninfected	0.535522	0.962322	7.80203	0.593473	0.810262	0.226599	0.535522	0.0913743
A1CF_MOUSE|Q5YD48	Late-Uninfected	0.896297	0.962322	7.80203	0.379571	0.601343	0.420707	0.896297	0.220878
A1L341_MOUSE|A1L341	KO_Early-WT_Early	-0.106619	0.215236	7.80203	0.633995	0.780798	0.197914	0.106619	0.107461
A1L341_MOUSE|A1L341	KO_Late-WT_Late	-0.158893	0.215236	7.80203	0.481989	0.667852	0.316963	0.158893	0.17532
A1L341_MOUSE|A1L341	KO_Uninfected-WT_Uninfected	-0.00898842	0.26361	7.80203	0.973656	0.984811	0.0115946	0.00898842	0.00664707
A1L341_MOUSE|A1L341	KO_Early-KO_Uninfected	-0.0301825	0.26361	7.80203	0.911735	0.990551	0.0401312	0.0301825	0.00412331
A1L341_MOUSE|A1L341	KO_Late-KO_Uninfected	0.265748	0.26361	7.80203	0.343638	0.729215	0.463899	0.265748	0.137144
A1L341_MOUSE|A1L341	WT_Early-Wt_Uninfected	0.0674483	0.215236	7.80203	0.762214	0.881658	0.117923	0.0674483	0.0547001
A1L341_MOUSE|A1L341	WT_Late-Wt_Uninfected	0.415653	0.215236	7.80203	0.090486	0.233741	1.04342	0.415653	0.631265
A1L341_MOUSE|A1L341	Infected-Uninfected	0.179667	0.152195	7.80203	0.272536	0.492518	0.564576	0.179667	0.307578
A1L341_MOUSE|A1L341	KO-WT	-0.0915002	0.134223	7.80203	0.51515	0.631301	0.288066	0.0915002	0.199763
A1L341_MOUSE|A1L341	Early-Uninfected	0.0186329	0.170159	7.80203	0.915568	0.96698	0.0383095	0.0186329	0.0145826
A1L341_MOUSE|A1L341	Late-Uninfected	0.340701	0.170159	7.80203	0.0811418	0.244567	1.09076	0.340701	0.611602
A1L3P4_MOUSE|A1L3P4	KO_Early-WT_Early	-0.0215445	0.195152	18.802	0.913263	0.954352	0.039404	0.0215445	0.0202914
A1L3P4_MOUSE|A1L3P4	KO_Late-WT_Late	0.0165025	0.195152	18.802	0.933503	0.964092	0.0298842	0.0165025	0.0158817
A1L3P4_MOUSE|A1L3P4	KO_Uninfected-WT_Uninfected	-0.0643174	0.225342	18.802	0.778442	0.881914	0.108774	0.0643174	0.0545737
A1L3P4_MOUSE|A1L3P4	KO_Early-KO_Uninfected	-0.161018	0.210789	18.802	0.454416	0.920472	0.342547	0.161018	0.0359894
A1L3P4_MOUSE|A1L3P4	KO_Late-KO_Uninfected	-0.0732627	0.210789	18.802	0.732027	0.918675	0.135473	0.0732627	0.036838
A1L3P4_MOUSE|A1L3P4	WT_Early-Wt_Uninfected	-0.203791	0.210789	18.802	0.345915	0.578735	0.461031	0.203791	0.23752
A1L3P4_MOUSE|A1L3P4	WT_Late-Wt_Uninfected	-0.154083	0.210789	18.802	0.473802	0.674122	0.324403	0.154083	0.171262
A1L3P4_MOUSE|A1L3P4	Infected-Uninfected	-0.148039	0.132119	18.802	0.276611	0.497498	0.558131	0.148039	0.303208
A1L3P4_MOUSE|A1L3P4	KO-WT	-0.0231198	0.118766	18.802	0.847742	0.893607	0.0717364	0.0231198	0.0488536
A1L3P4_MOUSE|A1L3P4	Early-Uninfected	-0.182405	0.14905	18.802	0.23615	0.529841	0.626812	0.182405	0.275855
A1L3P4_MOUSE|A1L3P4	Late-Uninfected	-0.113673	0.14905	18.802	0.455136	0.665584	0.341859	0.113673	0.176797
A1L3S5_MOUSE|A1L3S5	KO_Early-WT_Early	0.572034	0.131792	18.802	0.000360075	0.00406161	3.44361	0.572034	2.3913
A1L3S5_MOUSE|A1L3S5	KO_Late-WT_Late	0.31628	0.131792	18.802	0.0269318	0.100215	1.56973	0.31628	0.999067
A1L3S5_MOUSE|A1L3S5	KO_Uninfected-WT_Uninfected	0.0696295	0.152181	18.802	0.652523	0.804968	0.185404	0.0696295	0.0942216
A1L3S5_MOUSE|A1L3S5	KO_Early-KO_Uninfected	0.0966881	0.142352	18.802	0.505275	0.934518	0.296472	0.0966881	0.0294124
A1L3S5_MOUSE|A1L3S5	KO_Late-KO_Uninfected	-0.0168589	0.142352	18.802	0.906982	0.975158	0.0424013	0.0168589	0.0109249
A1L3S5_MOUSE|A1L3S5	WT_Early-Wt_Uninfected	-0.405716	0.142352	18.802	0.0103135	0.0642109	1.98659	0.405716	1.19239
A1L3S5_MOUSE|A1L3S5	WT_Late-Wt_Uninfected	-0.263509	0.142352	18.802	0.0799276	0.215195	1.0973	0.263509	0.667168
A1L3S5_MOUSE|A1L3S5	Infected-Uninfected	-0.147349	0.0892238	18.802	0.115249	0.299617	0.938362	0.147349	0.523434
A1L3S5_MOUSE|A1L3S5	KO-WT	0.319314	0.0802062	18.802	0.000813935	0.0041045	3.08941	0.319314	2.38674
A1L3S5_MOUSE|A1L3S5	Early-Uninfected	-0.154514	0.100658	18.802	0.141431	0.410779	0.849457	0.154514	0.386392
A1L3S5_MOUSE|A1L3S5	Late-Uninfected	-0.140184	0.100658	18.802	0.179969	0.39542	0.744802	0.140184	0.402941
A2A472_MOUSE|A2A472	KO_Early-WT_Early	-1.74856	0.161889	18.802	1.6816e-09	8.80971e-07	8.77428	1.74856	6.05504
A2A472_MOUSE|A2A472	KO_Late-WT_Late	-1.8693	0.161889	18.802	5.60473e-10	6.91279e-07	9.25145	1.8693	6.16035
A2A472_MOUSE|A2A472	KO_Uninfected-WT_Uninfected	-1.3927	0.186933	18.802	5.06717e-07	0.000112312	6.29523	1.3927	3.94957
A2A472_MOUSE|A2A472	KO_Early-KO_Uninfected	-0.556977	0.17486	18.802	0.00491984	0.0982832	2.30805	0.556977	1.00752
A2A472_MOUSE|A2A472	KO_Late-KO_Uninfected	-0.702807	0.17486	18.802	0.000746417	0.0147191	3.12702	0.702807	1.83212
A2A472_MOUSE|A2A472	WT_Early-Wt_Uninfected	-0.201111	0.17486	18.802	0.26451	0.493214	0.577557	0.201111	0.306965
A2A472_MOUSE|A2A472	WT_Late-Wt_Uninfected	-0.226199	0.17486	18.802	0.211469	0.409136	0.674752	0.226199	0.388132
A2A472_MOUSE|A2A472	Infected-Uninfected	-0.421774	0.109599	18.802	0.00110087	0.0133406	2.95827	0.421774	1.87483
A2A472_MOUSE|A2A472	KO-WT	-1.67019	0.0985224	18.802	7.57743e-13	6.37757e-10	12.1205	1.67019	9.19534
A2A472_MOUSE|A2A472	Early-Uninfected	-0.379044	0.123645	18.802	0.00642033	0.0674204	2.19244	0.379044	1.17121
A2A472_MOUSE|A2A472	Late-Uninfected	-0.464503	0.123645	18.802	0.00135545	0.0149733	2.86792	0.464503	1.82468
A2A6H1_MOUSE|A2A6H1	KO_Early-WT_Early	0.134226	0.431179	7.80203	0.763728	0.865788	0.117062	0.134226	0.0625886
A2A6H1_MOUSE|A2A6H1	KO_Late-WT_Late	0.12392	0.431179	7.80203	0.781294	0.87856	0.107186	0.12392	0.0562288
A2A6H1_MOUSE|A2A6H1	KO_Uninfected-WT_Uninfected	0.614365	0.528085	7.80203	0.279017	0.491946	0.55437	0.614365	0.308082
A2A6H1_MOUSE|A2A6H1	KO_Early-KO_Uninfected	-0.495061	0.528085	7.80203	0.376627	0.904519	0.424089	0.495061	0.0435823
A2A6H1_MOUSE|A2A6H1	KO_Late-KO_Uninfected	-0.452378	0.528085	7.80203	0.417177	0.776567	0.37968	0.452378	0.109821
A2A6H1_MOUSE|A2A6H1	WT_Early-Wt_Uninfected	-0.0149218	0.431179	7.80203	0.973262	0.98751	0.0117702	0.0149218	0.00545849
A2A6H1_MOUSE|A2A6H1	WT_Late-Wt_Uninfected	0.0380675	0.431179	7.80203	0.931873	0.966744	0.0306434	0.0380675	0.0146887
A2A6H1_MOUSE|A2A6H1	Infected-Uninfected	-0.231073	0.30489	7.80203	0.470785	0.680031	0.327177	0.231073	0.167471
A2A6H1_MOUSE|A2A6H1	KO-WT	0.290837	0.268887	7.80203	0.311711	0.435602	0.506247	0.290837	0.360911
A2A6H1_MOUSE|A2A6H1	Early-Uninfected	-0.254991	0.340877	7.80203	0.476373	0.733145	0.322053	0.254991	0.13481
A2A6H1_MOUSE|A2A6H1	Late-Uninfected	-0.207155	0.340877	7.80203	0.560646	0.750393	0.251312	0.207155	0.124711
A2A6J4_MOUSE|A2A6J4	KO_Early-WT_Early	-0.540983	0.189468	7.80203	0.0218625	0.0855712	1.6603	0.540983	1.06767
A2A6J4_MOUSE|A2A6J4	KO_Late-WT_Late	-0.253391	0.189468	7.80203	0.218772	0.404514	0.660008	0.253391	0.393066
A2A6J4_MOUSE|A2A6J4	KO_Uninfected-WT_Uninfected	-0.300742	0.232049	7.80203	0.231989	0.438305	0.634533	0.300742	0.358224
A2A6J4_MOUSE|A2A6J4	KO_Early-KO_Uninfected	-1.00609	0.232049	7.80203	0.00264451	0.0592095	2.57765	1.00609	1.22761
A2A6J4_MOUSE|A2A6J4	KO_Late-KO_Uninfected	-1.22089	0.232049	7.80203	0.000827687	0.0161194	3.08213	1.22089	1.79265
A2A6J4_MOUSE|A2A6J4	WT_Early-Wt_Uninfected	-0.765848	0.189468	7.80203	0.00392403	0.0357026	2.40627	0.765848	1.4473
A2A6J4_MOUSE|A2A6J4	WT_Late-Wt_Uninfected	-1.26824	0.189468	7.80203	0.000172197	0.00302259	3.76397	1.26824	2.51962
A2A6J4_MOUSE|A2A6J4	Infected-Uninfected	-1.06527	0.133974	7.80203	5.24821e-05	0.00112711	4.27999	1.06527	2.94803
A2A6J4_MOUSE|A2A6J4	KO-WT	-0.365038	0.118154	7.80203	0.0153636	0.0428129	1.81351	0.365038	1.36842
A2A6J4_MOUSE|A2A6J4	Early-Uninfected	-0.885969	0.149787	7.80203	0.000391684	0.00864823	3.40706	0.885969	2.06307
A2A6J4_MOUSE|A2A6J4	Late-Uninfected	-1.24457	0.149787	7.80203	3.84702e-05	0.000737188	4.41488	1.24457	3.13242
A2A6P4_MOUSE|A2A6P4	KO_Early-WT_Early	0.6096	0.229401	7.80203	0.0295667	0.106458	1.5292	0.6096	0.972821
A2A6P4_MOUSE|A2A6P4	KO_Late-WT_Late	0.701459	0.229401	7.80203	0.0161105	0.0715938	1.79289	0.701459	1.14512
A2A6P4_MOUSE|A2A6P4	KO_Uninfected-WT_Uninfected	0.120929	0.280958	7.80203	0.678536	0.821074	0.168427	0.120929	0.0856176
A2A6P4_MOUSE|A2A6P4	KO_Early-KO_Uninfected	0.203331	0.280958	7.80203	0.490373	0.931582	0.309473	0.203331	0.0307787
A2A6P4_MOUSE|A2A6P4	KO_Late-KO_Uninfected	0.241382	0.280958	7.80203	0.415879	0.776099	0.381033	0.241382	0.110083
A2A6P4_MOUSE|A2A6P4	WT_Early-Wt_Uninfected	-0.285341	0.229401	7.80203	0.249626	0.476504	0.60271	0.285341	0.321933
A2A6P4_MOUSE|A2A6P4	WT_Late-Wt_Uninfected	-0.339149	0.229401	7.80203	0.178496	0.367922	0.748371	0.339149	0.434244
A2A6P4_MOUSE|A2A6P4	Infected-Uninfected	-0.0449442	0.162211	7.80203	0.788924	0.89604	0.102965	0.0449442	0.0476727
A2A6P4_MOUSE|A2A6P4	KO-WT	0.477329	0.143057	7.80203	0.0106587	0.0320713	1.9723	0.477329	1.49388
A2A6P4_MOUSE|A2A6P4	Early-Uninfected	-0.0410049	0.181358	7.80203	0.826934	0.930054	0.0825289	0.0410049	0.0314917
A2A6P4_MOUSE|A2A6P4	Late-Uninfected	-0.0488836	0.181358	7.80203	0.794504	0.894184	0.099904	0.0488836	0.048573
A2A716_MOUSE|A2A716	KO_Early-WT_Early	0.129896	0.103172	18.802	0.223431	0.413534	0.650858	0.129896	0.383489
A2A716_MOUSE|A2A716	KO_Late-WT_Late	0.0610328	0.103172	18.802	0.561189	0.728527	0.25089	0.0610328	0.137555
A2A716_MOUSE|A2A716	KO_Uninfected-WT_Uninfected	0.00729741	0.119133	18.802	0.951803	0.973624	0.0214529	0.00729741	0.0116087
A2A716_MOUSE|A2A716	KO_Early-KO_Uninfected	0.052057	0.111439	18.802	0.645771	0.953151	0.189922	0.052057	0.0208384
A2A716_MOUSE|A2A716	KO_Late-KO_Uninfected	0.0281013	0.111439	18.802	0.803647	0.945004	0.0949347	0.0281013	0.0245662
A2A716_MOUSE|A2A716	WT_Early-Wt_Uninfected	-0.0705415	0.111439	18.802	0.534353	0.74169	0.272172	0.0705415	0.129778
A2A716_MOUSE|A2A716	WT_Late-Wt_Uninfected	-0.0256341	0.111439	18.802	0.820554	0.909625	0.085893	0.0256341	0.0411378
A2A716_MOUSE|A2A716	Infected-Uninfected	-0.00400431	0.0698479	18.802	0.954888	0.976664	0.0200476	0.00400431	0.0102548
A2A716_MOUSE|A2A716	KO-WT	0.0660754	0.0627886	18.802	0.305978	0.429627	0.51431	0.0660754	0.366909
A2A716_MOUSE|A2A716	Early-Uninfected	-0.00924223	0.0787991	18.802	0.907875	0.96406	0.0419739	0.00924223	0.0158961
A2A716_MOUSE|A2A716	Late-Uninfected	0.00123362	0.0787991	18.802	0.987674	0.992822	0.0053862	0.00123362	0.0031286
A2A7F4_MOUSE|A2A7F4	KO_Early-WT_Early	-0.049794	0.157093	18.802	0.754757	0.860294	0.122193	0.049794	0.065353
A2A7F4_MOUSE|A2A7F4	KO_Late-WT_Late	-0.00314421	0.157093	18.802	0.984242	0.992406	0.00689798	0.00314421	0.00331055
A2A7F4_MOUSE|A2A7F4	KO_Uninfected-WT_Uninfected	-0.550805	0.181395	18.802	0.00684756	0.049036	2.16446	0.550805	1.30948
A2A7F4_MOUSE|A2A7F4	KO_Early-KO_Uninfected	0.202434	0.169679	18.802	0.247692	0.829595	0.606087	0.202434	0.0811341
A2A7F4_MOUSE|A2A7F4	KO_Late-KO_Uninfected	0.282394	0.169679	18.802	0.112634	0.470606	0.948331	0.282394	0.327342
A2A7F4_MOUSE|A2A7F4	WT_Early-Wt_Uninfected	-0.298577	0.169679	18.802	0.0947278	0.265824	1.02352	0.298577	0.575405
A2A7F4_MOUSE|A2A7F4	WT_Late-Wt_Uninfected	-0.265267	0.169679	18.802	0.134647	0.304994	0.870804	0.265267	0.515708
A2A7F4_MOUSE|A2A7F4	Infected-Uninfected	-0.0197541	0.106352	18.802	0.854636	0.930054	0.0682189	0.0197541	0.0314918
A2A7F4_MOUSE|A2A7F4	KO-WT	-0.201248	0.0956034	18.802	0.0489723	0.105851	1.31005	0.201248	0.975305
A2A7F4_MOUSE|A2A7F4	Early-Uninfected	-0.0480715	0.119981	18.802	0.693188	0.865613	0.159149	0.0480715	0.0626761
A2A7F4_MOUSE|A2A7F4	Late-Uninfected	0.00856324	0.119981	18.802	0.943856	0.972958	0.0250943	0.00856324	0.0119059
A2A7S7_MOUSE|A2A7S7	KO_Early-WT_Early	-0.0761372	0.126339	7.80203	0.563848	0.729303	0.248838	0.0761372	0.137092
A2A7S7_MOUSE|A2A7S7	KO_Late-WT_Late	-0.107804	0.126339	7.80203	0.41892	0.614276	0.377869	0.107804	0.211636
A2A7S7_MOUSE|A2A7S7	KO_Uninfected-WT_Uninfected	-0.040375	0.154733	7.80203	0.800899	0.894698	0.0964225	0.040375	0.0483238
A2A7S7_MOUSE|A2A7S7	KO_Early-KO_Uninfected	-0.35373	0.154733	7.80203	0.0523845	0.450526	1.2808	0.35373	0.34628
A2A7S7_MOUSE|A2A7S7	KO_Late-KO_Uninfected	-0.336012	0.154733	7.80203	0.0625176	0.354781	1.204	0.336012	0.45004
A2A7S7_MOUSE|A2A7S7	WT_Early-Wt_Uninfected	-0.317968	0.126339	7.80203	0.0366934	0.143694	1.43541	0.317968	0.842561
A2A7S7_MOUSE|A2A7S7	WT_Late-Wt_Uninfected	-0.268582	0.126339	7.80203	0.0670812	0.190569	1.1734	0.268582	0.719948
A2A7S7_MOUSE|A2A7S7	Infected-Uninfected	-0.319073	0.0893351	7.80203	0.00758225	0.0535071	2.1202	0.319073	1.27159
A2A7S7_MOUSE|A2A7S7	KO-WT	-0.0747722	0.0787861	7.80203	0.37106	0.495833	0.430556	0.0747722	0.304665
A2A7S7_MOUSE|A2A7S7	Early-Uninfected	-0.335849	0.0998797	7.80203	0.0102624	0.0915363	1.98875	0.335849	1.03841
A2A7S7_MOUSE|A2A7S7	Late-Uninfected	-0.302297	0.0998797	7.80203	0.0168811	0.0929642	1.7726	0.302297	1.03168
A2ACM0_MOUSE|A2ACM0	KO_Early-WT_Early	-0.121303	0.091484	18.802	0.200741	0.386377	0.697363	0.121303	0.412989
A2ACM0_MOUSE|A2ACM0	KO_Late-WT_Late	-0.11449	0.091484	18.802	0.226109	0.413126	0.645682	0.11449	0.383918
A2ACM0_MOUSE|A2ACM0	KO_Uninfected-WT_Uninfected	-0.109893	0.105637	18.802	0.311398	0.524225	0.506684	0.109893	0.280482
A2ACM0_MOUSE|A2ACM0	KO_Early-KO_Uninfected	-0.0263553	0.098814	18.802	0.792591	0.983533	0.100951	0.0263553	0.00721099
A2ACM0_MOUSE|A2ACM0	KO_Late-KO_Uninfected	-0.0361736	0.098814	18.802	0.718393	0.912365	0.143638	0.0361736	0.0398312
A2ACM0_MOUSE|A2ACM0	WT_Early-Wt_Uninfected	-0.0149452	0.098814	18.802	0.881393	0.946044	0.0548304	0.0149452	0.0240887
A2ACM0_MOUSE|A2ACM0	WT_Late-Wt_Uninfected	-0.0315768	0.098814	18.802	0.752827	0.870372	0.123305	0.0315768	0.0602949
A2ACM0_MOUSE|A2ACM0	Infected-Uninfected	-0.0272627	0.0619349	18.802	0.664823	0.818667	0.177294	0.0272627	0.0868928
A2ACM0_MOUSE|A2ACM0	KO-WT	-0.115228	0.0556754	18.802	0.0525102	0.11208	1.27976	0.115228	0.95047
A2ACM0_MOUSE|A2ACM0	Early-Uninfected	-0.0206502	0.069872	18.802	0.770818	0.902318	0.113048	0.0206502	0.0446403
A2ACM0_MOUSE|A2ACM0	Late-Uninfected	-0.0338752	0.069872	18.802	0.633406	0.799859	0.198318	0.0338752	0.0969865
A2ACV6_MOUSE|A2ACV6	KO_Early-WT_Early	-0.145703	0.080178	18.8021	0.0851539	0.220722	1.0698	0.145703	0.656155
A2ACV6_MOUSE|A2ACV6	KO_Late-WT_Late	-0.206344	0.080178	18.8021	0.0187035	0.0786679	1.72808	0.206344	1.1042
A2ACV6_MOUSE|A2ACV6	KO_Uninfected-WT_Uninfected	-0.234505	0.0925816	18.8021	0.0203824	0.0971456	1.69074	0.234505	1.01258
A2ACV6_MOUSE|A2ACV6	KO_Early-KO_Uninfected	-0.165971	0.0866021	18.8021	0.0706321	0.519563	1.151	0.165971	0.284361
A2ACV6_MOUSE|A2ACV6	KO_Late-KO_Uninfected	-0.279094	0.0866021	18.8021	0.00452514	0.0638533	2.34437	0.279094	1.19482
A2ACV6_MOUSE|A2ACV6	WT_Early-Wt_Uninfected	-0.254773	0.0866021	18.8021	0.00843601	0.0564972	2.07386	0.254773	1.24797
A2ACV6_MOUSE|A2ACV6	WT_Late-Wt_Uninfected	-0.307254	0.0866021	18.8021	0.00217656	0.0180442	2.66223	0.307254	1.74366
A2ACV6_MOUSE|A2ACV6	Infected-Uninfected	-0.251773	0.0542808	18.8021	0.000183798	0.00316213	3.73566	0.251773	2.50002
A2ACV6_MOUSE|A2ACV6	KO-WT	-0.195517	0.0487948	18.8021	0.000767637	0.00392135	3.11484	0.195517	2.40656
A2ACV6_MOUSE|A2ACV6	Early-Uninfected	-0.210372	0.061237	18.8021	0.00280648	0.0377453	2.55184	0.210372	1.42314
A2ACV6_MOUSE|A2ACV6	Late-Uninfected	-0.293174	0.061237	18.8021	0.000131526	0.00217931	3.88099	0.293174	2.66168
A2ADB1_MOUSE|A2ADB1	KO_Early-WT_Early	-0.197211	0.124881	18.802	0.130968	0.293643	0.882834	0.197211	0.532181
A2ADB1_MOUSE|A2ADB1	KO_Late-WT_Late	-0.11232	0.124881	18.802	0.379806	0.577765	0.420439	0.11232	0.238249
A2ADB1_MOUSE|A2ADB1	KO_Uninfected-WT_Uninfected	-0.379453	0.1442	18.802	0.0165363	0.0847708	1.78156	0.379453	1.07175
A2ADB1_MOUSE|A2ADB1	KO_Early-KO_Uninfected	0.188295	0.134887	18.802	0.178995	0.763448	0.747158	0.188295	0.117221
A2ADB1_MOUSE|A2ADB1	KO_Late-KO_Uninfected	0.315461	0.134887	18.802	0.0305561	0.237411	1.5149	0.315461	0.624498
A2ADB1_MOUSE|A2ADB1	WT_Early-Wt_Uninfected	0.00605333	0.134887	18.802	0.964678	0.98314	0.0156174	0.00605333	0.00738479
A2ADB1_MOUSE|A2ADB1	WT_Late-Wt_Uninfected	0.0483282	0.134887	18.802	0.72412	0.852022	0.14019	0.0483282	0.069549
A2ADB1_MOUSE|A2ADB1	Infected-Uninfected	0.139534	0.0845447	18.802	0.115462	0.299966	0.937561	0.139534	0.522929
A2ADB1_MOUSE|A2ADB1	KO-WT	-0.229661	0.076	18.802	0.00707285	0.0231426	2.15041	0.229661	1.63559
A2ADB1_MOUSE|A2ADB1	Early-Uninfected	0.0971744	0.0953793	18.802	0.32122	0.613926	0.493198	0.0971744	0.211884
A2ADB1_MOUSE|A2ADB1	Late-Uninfected	0.181895	0.0953793	18.802	0.0719088	0.22873	1.14322	0.181895	0.640676
A2AE27_MOUSE|A2AE27	KO_Early-WT_Early	0.502806	0.176349	18.802	0.0102886	0.0503654	1.98764	0.502806	1.29787
A2AE27_MOUSE|A2AE27	KO_Late-WT_Late	0.196866	0.176349	18.802	0.278339	0.471188	0.555426	0.196866	0.326806
A2AE27_MOUSE|A2AE27	KO_Uninfected-WT_Uninfected	0.22007	0.20363	18.802	0.293483	0.505443	0.532417	0.22007	0.296328
A2AE27_MOUSE|A2AE27	KO_Early-KO_Uninfected	-0.00418936	0.190479	18.802	0.982685	0.998363	0.00758585	0.00418936	0.000711522
A2AE27_MOUSE|A2AE27	KO_Late-KO_Uninfected	-0.174297	0.190479	18.802	0.371753	0.7458	0.429745	0.174297	0.127377
A2AE27_MOUSE|A2AE27	WT_Early-Wt_Uninfected	-0.286925	0.190479	18.802	0.148597	0.349177	0.827989	0.286925	0.456954
A2AE27_MOUSE|A2AE27	WT_Late-Wt_Uninfected	-0.151093	0.190479	18.802	0.437542	0.641906	0.35898	0.151093	0.192529
A2AE27_MOUSE|A2AE27	Infected-Uninfected	-0.154126	0.119389	18.802	0.212366	0.428184	0.672915	0.154126	0.36837
A2AE27_MOUSE|A2AE27	KO-WT	0.306581	0.107323	18.802	0.0101675	0.0308393	1.99279	0.306581	1.5109
A2AE27_MOUSE|A2AE27	Early-Uninfected	-0.145557	0.134689	18.802	0.293501	0.589001	0.53239	0.145557	0.229884
A2AE27_MOUSE|A2AE27	Late-Uninfected	-0.162695	0.134689	18.802	0.242048	0.46478	0.616098	0.162695	0.332753
A2AFK4_MOUSE|A2AFK4	KO_Early-WT_Early	0.0298846	0.15579	7.80203	0.852777	0.916849	0.0691646	0.0298846	0.037702
A2AFK4_MOUSE|A2AFK4	KO_Late-WT_Late	0.0608913	0.15579	7.80203	0.706361	0.831999	0.150974	0.0608913	0.0798774
A2AFK4_MOUSE|A2AFK4	KO_Uninfected-WT_Uninfected	-0.205171	0.190803	7.80203	0.314365	0.526964	0.502565	0.205171	0.278219
A2AFK4_MOUSE|A2AFK4	KO_Early-KO_Uninfected	0.15206	0.190803	7.80203	0.449052	0.920472	0.347704	0.15206	0.0359894
A2AFK4_MOUSE|A2AFK4	KO_Late-KO_Uninfected	0.291232	0.190803	7.80203	0.166387	0.552983	0.778881	0.291232	0.257288
A2AFK4_MOUSE|A2AFK4	WT_Early-Wt_Uninfected	-0.0829953	0.15579	7.80203	0.609049	0.794917	0.215348	0.0829953	0.0996781
A2AFK4_MOUSE|A2AFK4	WT_Late-Wt_Uninfected	0.0251698	0.15579	7.80203	0.875756	0.936458	0.0576169	0.0251698	0.0285117
A2AFK4_MOUSE|A2AFK4	Infected-Uninfected	0.0963666	0.11016	7.80203	0.407812	0.627164	0.38954	0.0963666	0.202619
A2AFK4_MOUSE|A2AFK4	KO-WT	-0.0381316	0.0971522	7.80203	0.705198	0.787123	0.151689	0.0381316	0.103958
A2AFK4_MOUSE|A2AFK4	Early-Uninfected	0.0345323	0.123163	7.80203	0.786477	0.910922	0.104314	0.0345323	0.0405188
A2AFK4_MOUSE|A2AFK4	Late-Uninfected	0.158201	0.123163	7.80203	0.235796	0.458368	0.627463	0.158201	0.338786
A2AGQ8_MOUSE|A2AGQ8	KO_Early-WT_Early	0.182618	0.159719	7.80203	0.286752	0.482698	0.542493	0.182618	0.316324
A2AGQ8_MOUSE|A2AGQ8	KO_Late-WT_Late	-0.00807234	0.159719	7.80203	0.960961	0.979822	0.0172941	0.00807234	0.00885263
A2AGQ8_MOUSE|A2AGQ8	KO_Uninfected-WT_Uninfected	-0.202426	0.195615	7.80203	0.331759	0.544517	0.479177	0.202426	0.263989
A2AGQ8_MOUSE|A2AGQ8	KO_Early-KO_Uninfected	0.083551	0.195615	7.80203	0.680834	0.963688	0.166958	0.083551	0.0160635
A2AGQ8_MOUSE|A2AGQ8	KO_Late-KO_Uninfected	-0.123919	0.195615	7.80203	0.544534	0.850496	0.263975	0.123919	0.0703276
A2AGQ8_MOUSE|A2AGQ8	WT_Early-Wt_Uninfected	-0.301493	0.159719	7.80203	0.0967057	0.269319	1.01455	0.301493	0.569733
A2AGQ8_MOUSE|A2AGQ8	WT_Late-Wt_Uninfected	-0.318273	0.159719	7.80203	0.0823387	0.21943	1.0844	0.318273	0.658704
A2AGQ8_MOUSE|A2AGQ8	Infected-Uninfected	-0.165034	0.112938	7.80203	0.183012	0.394116	0.73752	0.165034	0.404376
A2AGQ8_MOUSE|A2AGQ8	KO-WT	-0.00929358	0.0996022	7.80203	0.928011	0.951418	0.0324468	0.00929358	0.0216285
A2AGQ8_MOUSE|A2AGQ8	Early-Uninfected	-0.108971	0.126269	7.80203	0.413873	0.690199	0.383133	0.108971	0.161026
A2AGQ8_MOUSE|A2AGQ8	Late-Uninfected	-0.221096	0.126269	7.80203	0.119008	0.310025	0.924425	0.221096	0.508604
A2AIX1_MOUSE|A2AIX1	KO_Early-WT_Early	0.361616	0.127735	18.802	0.010752	0.0518738	1.96851	0.361616	1.28505
A2AIX1_MOUSE|A2AIX1	KO_Late-WT_Late	0.335057	0.127735	18.802	0.0168344	0.0735285	1.7738	0.335057	1.13354
A2AIX1_MOUSE|A2AIX1	KO_Uninfected-WT_Uninfected	0.351222	0.147495	18.802	0.0279899	0.117875	1.553	0.351222	0.928579
A2AIX1_MOUSE|A2AIX1	KO_Early-KO_Uninfected	0.163152	0.137969	18.802	0.251736	0.833325	0.599055	0.163152	0.0791858
A2AIX1_MOUSE|A2AIX1	KO_Late-KO_Uninfected	0.105397	0.137969	18.802	0.454396	0.798855	0.342566	0.105397	0.0975322
A2AIX1_MOUSE|A2AIX1	WT_Early-Wt_Uninfected	0.152758	0.137969	18.802	0.282176	0.511627	0.54948	0.152758	0.291046
A2AIX1_MOUSE|A2AIX1	WT_Late-Wt_Uninfected	0.121562	0.137969	18.802	0.389398	0.59877	0.409607	0.121562	0.22274
A2AIX1_MOUSE|A2AIX1	Infected-Uninfected	0.135718	0.0864769	18.802	0.133229	0.327448	0.875402	0.135718	0.484858
A2AIX1_MOUSE|A2AIX1	KO-WT	0.349298	0.0777369	18.802	0.000254817	0.0016291	3.59377	0.349298	2.78805
A2AIX1_MOUSE|A2AIX1	Early-Uninfected	0.157955	0.0975591	18.802	0.122083	0.378659	0.913343	0.157955	0.421751
A2AIX1_MOUSE|A2AIX1	Late-Uninfected	0.11348	0.0975591	18.802	0.259302	0.482633	0.586194	0.11348	0.316383
A2AJ72_MOUSE|A2AJ72	KO_Early-WT_Early	-0.267438	0.222629	7.80203	0.26484	0.459385	0.577016	0.267438	0.337824
A2AJ72_MOUSE|A2AJ72	KO_Late-WT_Late	0.150992	0.222629	7.80203	0.517237	0.695302	0.286311	0.150992	0.157827
A2AJ72_MOUSE|A2AJ72	KO_Uninfected-WT_Uninfected	-0.553919	0.272664	7.80203	0.0775742	0.221735	1.11028	0.553919	0.654166
A2AJ72_MOUSE|A2AJ72	KO_Early-KO_Uninfected	0.202654	0.272664	7.80203	0.479117	0.928934	0.319558	0.202654	0.0320149
A2AJ72_MOUSE|A2AJ72	KO_Late-KO_Uninfected	0.453817	0.272664	7.80203	0.135562	0.505062	0.867862	0.453817	0.296655
A2AJ72_MOUSE|A2AJ72	WT_Early-Wt_Uninfected	-0.0838269	0.222629	7.80203	0.716555	0.85551	0.14475	0.0838269	0.0677751
A2AJ72_MOUSE|A2AJ72	WT_Late-Wt_Uninfected	-0.251095	0.222629	7.80203	0.292866	0.502598	0.533332	0.251095	0.298779
A2AJ72_MOUSE|A2AJ72	Infected-Uninfected	0.0803873	0.157423	7.80203	0.623729	0.792774	0.205004	0.0803873	0.100851
A2AJ72_MOUSE|A2AJ72	KO-WT	-0.223455	0.138834	7.80203	0.147127	0.247943	0.832309	0.223455	0.605648
A2AJ72_MOUSE|A2AJ72	Early-Uninfected	0.0594137	0.176004	7.80203	0.744589	0.888944	0.128083	0.0594137	0.0511258
A2AJ72_MOUSE|A2AJ72	Late-Uninfected	0.101361	0.176004	7.80203	0.580908	0.764368	0.235892	0.101361	0.116697
A2AJW4_MOUSE|A2AJW4	KO_Early-WT_Early	0.161063	0.106782	18.802	0.14809	0.31683	0.829475	0.161063	0.499174
A2AJW4_MOUSE|A2AJW4	KO_Late-WT_Late	0.0864171	0.106782	18.802	0.428474	0.621904	0.368076	0.0864171	0.206277
A2AJW4_MOUSE|A2AJW4	KO_Uninfected-WT_Uninfected	-0.0902611	0.123301	18.802	0.473172	0.668664	0.324981	0.0902611	0.174792
A2AJW4_MOUSE|A2AJW4	KO_Early-KO_Uninfected	0.17395	0.115338	18.802	0.148129	0.714234	0.829361	0.17395	0.14616
A2AJW4_MOUSE|A2AJW4	KO_Late-KO_Uninfected	0.186994	0.115338	18.802	0.121609	0.485989	0.915034	0.186994	0.313374
A2AJW4_MOUSE|A2AJW4	WT_Early-Wt_Uninfected	-0.0773738	0.115338	18.802	0.510476	0.723571	0.292025	0.0773738	0.140519
A2AJW4_MOUSE|A2AJW4	WT_Late-Wt_Uninfected	0.0103154	0.115338	18.802	0.929681	0.965983	0.031666	0.0103154	0.0150305
A2AJW4_MOUSE|A2AJW4	Infected-Uninfected	0.0734712	0.0722917	18.802	0.322379	0.544694	0.491633	0.0734712	0.263848
A2AJW4_MOUSE|A2AJW4	KO-WT	0.0524062	0.0649854	18.802	0.430078	0.552976	0.366453	0.0524062	0.257294
A2AJW4_MOUSE|A2AJW4	Early-Uninfected	0.048288	0.081556	18.802	0.560848	0.789205	0.251155	0.048288	0.10281
A2AJW4_MOUSE|A2AJW4	Late-Uninfected	0.0986545	0.081556	18.802	0.241402	0.463926	0.617258	0.0986545	0.333551
A2AK37_MOUSE|A2AK37	KO_Early-WT_Early	1.07097	0.322599	7.80203	0.0109245	0.0525334	1.9616	1.07097	1.27956
A2AK37_MOUSE|A2AK37	KO_Late-WT_Late	1.00287	0.322599	7.80203	0.0149292	0.0680437	1.82596	1.00287	1.16721
A2AK37_MOUSE|A2AK37	KO_Uninfected-WT_Uninfected	0.93765	0.395101	7.80203	0.0457893	0.15853	1.33924	0.93765	0.799889
A2AK37_MOUSE|A2AK37	KO_Early-KO_Uninfected	-0.216392	0.395101	7.80203	0.599219	0.947612	0.222414	0.216392	0.0233693
A2AK37_MOUSE|A2AK37	KO_Late-KO_Uninfected	-0.0314619	0.395101	7.80203	0.938536	0.982771	0.0275491	0.0314619	0.00754761
A2AK37_MOUSE|A2AK37	WT_Early-Wt_Uninfected	-0.349715	0.322599	7.80203	0.3107	0.540841	0.507659	0.349715	0.26693
A2AK37_MOUSE|A2AK37	WT_Late-Wt_Uninfected	-0.0966842	0.322599	7.80203	0.772232	0.880998	0.112252	0.0966842	0.0550253
A2AK37_MOUSE|A2AK37	Infected-Uninfected	-0.173563	0.228112	7.80203	0.469104	0.678746	0.328731	0.173563	0.168293
A2AK37_MOUSE|A2AK37	KO-WT	1.00383	0.201176	7.80203	0.00114891	0.00539821	2.93971	1.00383	2.26775
A2AK37_MOUSE|A2AK37	Early-Uninfected	-0.283053	0.255037	7.80203	0.300094	0.595122	0.522742	0.283053	0.225394
A2AK37_MOUSE|A2AK37	Late-Uninfected	-0.0640731	0.255037	7.80203	0.808126	0.902298	0.0925211	0.0640731	0.0446498
A2ANP1_MOUSE|A2ANP1	KO_Early-WT_Early	1.15867	0.529111	7.80203	0.0607775	0.174789	1.21626	1.15867	0.757487
A2ANP1_MOUSE|A2ANP1	KO_Late-WT_Late	1.53173	0.529111	7.80203	0.020588	0.0840452	1.68639	1.53173	1.07549
A2ANP1_MOUSE|A2ANP1	KO_Uninfected-WT_Uninfected	0.187283	0.648026	7.80203	0.780108	0.882773	0.107845	0.187283	0.0541509
A2ANP1_MOUSE|A2ANP1	KO_Early-KO_Uninfected	0.253903	0.648026	7.80203	0.705683	0.967578	0.15139	0.253903	0.0143142
A2ANP1_MOUSE|A2ANP1	KO_Late-KO_Uninfected	0.247713	0.648026	7.80203	0.712472	0.909872	0.147232	0.247713	0.0410198
A2ANP1_MOUSE|A2ANP1	WT_Early-Wt_Uninfected	-0.717487	0.529111	7.80203	0.21303	0.434261	0.671559	0.717487	0.362249
A2ANP1_MOUSE|A2ANP1	WT_Late-Wt_Uninfected	-1.09673	0.529111	7.80203	0.0728006	0.201852	1.13787	1.09673	0.694967
A2ANP1_MOUSE|A2ANP1	Infected-Uninfected	-0.328152	0.374138	7.80203	0.406635	0.626305	0.390796	0.328152	0.203214
A2ANP1_MOUSE|A2ANP1	KO-WT	0.959228	0.329959	7.80203	0.0202113	0.0531935	1.69441	0.959228	1.27414
A2ANP1_MOUSE|A2ANP1	Early-Uninfected	-0.231792	0.418299	7.80203	0.595011	0.811597	0.225475	0.231792	0.0906595
A2ANP1_MOUSE|A2ANP1	Late-Uninfected	-0.424511	0.418299	7.80203	0.340611	0.565765	0.467741	0.424511	0.247364
A2ANX3_MOUSE|A2ANX3	KO_Early-WT_Early	0.439048	0.0947452	18.802	0.000185611	0.00248271	3.7314	0.439048	2.60507
A2ANX3_MOUSE|A2ANX3	KO_Late-WT_Late	0.449755	0.0947452	18.802	0.000144025	0.00289813	3.84156	0.449755	2.53788
A2ANX3_MOUSE|A2ANX3	KO_Uninfected-WT_Uninfected	0.14768	0.109402	18.802	0.193082	0.392325	0.714259	0.14768	0.406354
A2ANX3_MOUSE|A2ANX3	KO_Early-KO_Uninfected	-0.0460475	0.102337	18.802	0.657883	0.958095	0.181851	0.0460475	0.0185913
A2ANX3_MOUSE|A2ANX3	KO_Late-KO_Uninfected	-0.0665069	0.102337	18.802	0.523628	0.839551	0.280977	0.0665069	0.0759529
A2ANX3_MOUSE|A2ANX3	WT_Early-Wt_Uninfected	-0.337415	0.102337	18.802	0.00383056	0.0353296	2.41674	0.337415	1.45186
A2ANX3_MOUSE|A2ANX3	WT_Late-Wt_Uninfected	-0.368581	0.102337	18.802	0.00192706	0.0165132	2.7151	0.368581	1.78217
A2ANX3_MOUSE|A2ANX3	Infected-Uninfected	-0.204638	0.0641428	18.802	0.00486452	0.0394348	2.31296	0.204638	1.40412
A2ANX3_MOUSE|A2ANX3	KO-WT	0.345494	0.0576601	18.802	9.5441e-06	0.000113823	5.02026	0.345494	3.94377
A2ANX3_MOUSE|A2ANX3	Early-Uninfected	-0.191731	0.0723628	18.802	0.0159073	0.119318	1.7984	0.191731	0.923296
A2ANX3_MOUSE|A2ANX3	Late-Uninfected	-0.217544	0.0723628	18.802	0.00732018	0.0523234	2.13548	0.217544	1.2813
A2ANY6_MOUSE|A2ANY6	KO_Early-WT_Early	0.0289957	0.103974	18.802	0.783386	0.877587	0.106024	0.0289957	0.0567099
A2ANY6_MOUSE|A2ANY6	KO_Late-WT_Late	0.123522	0.103974	18.802	0.249622	0.438922	0.602716	0.123522	0.357613
A2ANY6_MOUSE|A2ANY6	KO_Uninfected-WT_Uninfected	-0.492992	0.120059	18.802	0.000612542	0.0110164	3.21286	0.492992	1.95796
A2ANY6_MOUSE|A2ANY6	KO_Early-KO_Uninfected	0.179029	0.112305	18.802	0.127579	0.681183	0.894221	0.179029	0.166736
A2ANY6_MOUSE|A2ANY6	KO_Late-KO_Uninfected	0.189519	0.112305	18.802	0.108019	0.461762	0.966501	0.189519	0.335582
A2ANY6_MOUSE|A2ANY6	WT_Early-Wt_Uninfected	-0.342958	0.112305	18.802	0.00659013	0.0484922	2.18111	0.342958	1.31433
A2ANY6_MOUSE|A2ANY6	WT_Late-Wt_Uninfected	-0.426994	0.112305	18.802	0.00122283	0.0119997	2.91264	0.426994	1.92083
A2ANY6_MOUSE|A2ANY6	Infected-Uninfected	-0.100351	0.0703909	18.802	0.170368	0.378013	0.768612	0.100351	0.422493
A2ANY6_MOUSE|A2ANY6	KO-WT	-0.113491	0.0632767	18.802	0.0889821	0.168765	1.0507	0.113491	0.772717
A2ANY6_MOUSE|A2ANY6	Early-Uninfected	-0.0819648	0.0794117	18.802	0.315097	0.608881	0.501556	0.0819648	0.215468
A2ANY6_MOUSE|A2ANY6	Late-Uninfected	-0.118737	0.0794117	18.802	0.151454	0.359948	0.819718	0.118737	0.443761
A2ARL5_MOUSE|A2ARL5	KO_Early-WT_Early	0.279632	0.172243	7.80203	0.144101	0.312312	0.841334	0.279632	0.505411
A2ARL5_MOUSE|A2ARL5	KO_Late-WT_Late	0.593312	0.172243	7.80203	0.00910631	0.0488883	2.04066	0.593312	1.3108
A2ARL5_MOUSE|A2ARL5	KO_Uninfected-WT_Uninfected	-0.818065	0.210953	7.80203	0.00492014	0.0398688	2.30802	0.818065	1.39937
A2ARL5_MOUSE|A2ARL5	KO_Early-KO_Uninfected	0.824148	0.210953	7.80203	0.00472712	0.0958234	2.3254	0.824148	1.01853
A2ARL5_MOUSE|A2ARL5	KO_Late-KO_Uninfected	0.777331	0.210953	7.80203	0.0064522	0.083226	2.19029	0.777331	1.07974
A2ARL5_MOUSE|A2ARL5	WT_Early-Wt_Uninfected	-0.273549	0.172243	7.80203	0.151868	0.354564	0.818535	0.273549	0.450305
A2ARL5_MOUSE|A2ARL5	WT_Late-Wt_Uninfected	-0.634045	0.172243	7.80203	0.00648646	0.0383091	2.18799	0.634045	1.4167
A2ARL5_MOUSE|A2ARL5	Infected-Uninfected	0.173471	0.121794	7.80203	0.193103	0.405654	0.714211	0.173471	0.391845
A2ARL5_MOUSE|A2ARL5	KO-WT	0.0182929	0.107412	7.80203	0.869103	0.909212	0.0609289	0.0182929	0.0413347
A2ARL5_MOUSE|A2ARL5	Early-Uninfected	0.275299	0.13617	7.80203	0.0787483	0.29925	1.10376	0.275299	0.523966
A2ARL5_MOUSE|A2ARL5	Late-Uninfected	0.0716431	0.13617	7.80203	0.61342	0.786953	0.212242	0.0716431	0.104051
A2AT37_MOUSE|A2AT37	KO_Early-WT_Early	0.0893752	0.0570919	18.8021	0.13415	0.298358	0.872409	0.0893752	0.525263
A2AT37_MOUSE|A2AT37	KO_Late-WT_Late	0.144357	0.0570919	18.8021	0.0205744	0.0840282	1.68667	0.144357	1.07557
A2AT37_MOUSE|A2AT37	KO_Uninfected-WT_Uninfected	-0.1355	0.0659241	18.8021	0.0539999	0.176617	1.26761	0.1355	0.752967
A2AT37_MOUSE|A2AT37	KO_Early-KO_Uninfected	0.0129446	0.0616663	18.8021	0.835993	0.985368	0.0777972	0.0129446	0.00640153
A2AT37_MOUSE|A2AT37	KO_Late-KO_Uninfected	-0.0147617	0.0616663	18.8021	0.813401	0.946717	0.0896955	0.0147617	0.0237797
A2AT37_MOUSE|A2AT37	WT_Early-Wt_Uninfected	-0.211931	0.0616663	18.8021	0.00279791	0.0290772	2.55317	0.211931	1.53645
A2AT37_MOUSE|A2AT37	WT_Late-Wt_Uninfected	-0.294619	0.0616663	18.8021	0.000134473	0.00250998	3.87137	0.294619	2.60033
A2AT37_MOUSE|A2AT37	Infected-Uninfected	-0.127092	0.0386514	18.8021	0.0039083	0.0339921	2.40801	0.127092	1.46862
A2AT37_MOUSE|A2AT37	KO-WT	0.0327442	0.034745	18.8021	0.357933	0.483824	0.446198	0.0327442	0.315312
A2AT37_MOUSE|A2AT37	Early-Uninfected	-0.099493	0.0436047	18.8021	0.0343392	0.190142	1.46421	0.099493	0.720922
A2AT37_MOUSE|A2AT37	Late-Uninfected	-0.15469	0.0436047	18.8021	0.00217813	0.0218695	2.66192	0.15469	1.66016
A2ATY4_MOUSE|A2ATY4	KO_Early-WT_Early	0.121436	0.108287	7.80203	0.295434	0.492518	0.52954	0.121436	0.307578
A2ATY4_MOUSE|A2ATY4	KO_Late-WT_Late	0.348934	0.108287	7.80203	0.0126118	0.0607091	1.89922	0.348934	1.21675
A2ATY4_MOUSE|A2ATY4	KO_Uninfected-WT_Uninfected	-0.38875	0.132624	7.80203	0.0194883	0.0943771	1.71023	0.38875	1.02513
A2ATY4_MOUSE|A2ATY4	KO_Early-KO_Uninfected	-0.00762258	0.132624	7.80203	0.955611	0.996773	0.0197187	0.00762258	0.00140394
A2ATY4_MOUSE|A2ATY4	KO_Late-KO_Uninfected	0.0356272	0.132624	7.80203	0.795178	0.942811	0.0995355	0.0356272	0.0255752
A2ATY4_MOUSE|A2ATY4	WT_Early-Wt_Uninfected	-0.517808	0.108287	7.80203	0.00148757	0.0202044	2.82752	0.517808	1.69455
A2ATY4_MOUSE|A2ATY4	WT_Late-Wt_Uninfected	-0.702057	0.108287	7.80203	0.000213503	0.00357456	3.6706	0.702057	2.44678
A2ATY4_MOUSE|A2ATY4	Infected-Uninfected	-0.297965	0.0765706	7.80203	0.00482918	0.0392158	2.31613	0.297965	1.40654
A2ATY4_MOUSE|A2ATY4	KO-WT	0.0272066	0.0675289	7.80203	0.697844	0.781843	0.156242	0.0272066	0.106881
A2ATY4_MOUSE|A2ATY4	Early-Uninfected	-0.262715	0.0856085	7.80203	0.0158469	0.119048	1.80006	0.262715	0.924279
A2ATY4_MOUSE|A2ATY4	Late-Uninfected	-0.333215	0.0856085	7.80203	0.00482295	0.0386	2.31669	0.333215	1.41341
A2AUY4_MOUSE|A2AUY4	KO_Early-WT_Early	0.0673326	0.0807734	18.8021	0.414972	0.612296	0.381981	0.0673326	0.213038
A2AUY4_MOUSE|A2AUY4	KO_Late-WT_Late	0.076726	0.0807734	18.8021	0.354218	0.552477	0.450729	0.076726	0.257686
A2AUY4_MOUSE|A2AUY4	KO_Uninfected-WT_Uninfected	-0.153444	0.0932691	18.8021	0.116549	0.282864	0.93349	0.153444	0.548422
A2AUY4_MOUSE|A2AUY4	KO_Early-KO_Uninfected	0.100004	0.0872452	18.8021	0.266075	0.840141	0.574996	0.100004	0.075648
A2AUY4_MOUSE|A2AUY4	KO_Late-KO_Uninfected	0.190665	0.0872452	18.8021	0.0417255	0.283074	1.3796	0.190665	0.5481
A2AUY4_MOUSE|A2AUY4	WT_Early-Wt_Uninfected	-0.120772	0.0872452	18.8021	0.182483	0.398259	0.738778	0.120772	0.399834
A2AUY4_MOUSE|A2AUY4	WT_Late-Wt_Uninfected	-0.0395045	0.0872452	18.8021	0.655876	0.807825	0.183179	0.0395045	0.0926828
A2AUY4_MOUSE|A2AUY4	Infected-Uninfected	0.0325981	0.0546838	18.8021	0.558204	0.749039	0.253207	0.0325981	0.125495
A2AUY4_MOUSE|A2AUY4	KO-WT	-0.00312832	0.0491571	18.8021	0.949929	0.966742	0.0223088	0.00312832	0.0146894
A2AUY4_MOUSE|A2AUY4	Early-Uninfected	-0.0103841	0.0616917	18.8021	0.868127	0.948401	0.0614166	0.0103841	0.0230078
A2AUY4_MOUSE|A2AUY4	Late-Uninfected	0.0755803	0.0616917	18.8021	0.235653	0.45822	0.627727	0.0755803	0.338926
A2AWT6_MOUSE|A2AWT6	KO_Early-WT_Early	-0.0608404	0.103258	18.802	0.562736	0.728629	0.249695	0.0608404	0.137494
A2AWT6_MOUSE|A2AWT6	KO_Late-WT_Late	-0.0567465	0.103258	18.802	0.589091	0.751811	0.229818	0.0567465	0.123892
A2AWT6_MOUSE|A2AWT6	KO_Uninfected-WT_Uninfected	0.0319204	0.119232	18.802	0.791833	0.889844	0.101367	0.0319204	0.0506862
A2AWT6_MOUSE|A2AWT6	KO_Early-KO_Uninfected	0.0441296	0.111532	18.802	0.696803	0.967578	0.15689	0.0441296	0.0143142
A2AWT6_MOUSE|A2AWT6	KO_Late-KO_Uninfected	0.0192761	0.111532	18.802	0.864631	0.96211	0.063169	0.0192761	0.0167752
A2AWT6_MOUSE|A2AWT6	WT_Early-Wt_Uninfected	0.13689	0.111532	18.802	0.234831	0.459957	0.629245	0.13689	0.337282
A2AWT6_MOUSE|A2AWT6	WT_Late-Wt_Uninfected	0.107943	0.111532	18.802	0.345418	0.557614	0.461655	0.107943	0.253666
A2AWT6_MOUSE|A2AWT6	Infected-Uninfected	0.0770598	0.0699062	18.802	0.284229	0.505414	0.546332	0.0770598	0.296352
A2AWT6_MOUSE|A2AWT6	KO-WT	-0.0285555	0.062841	18.802	0.654737	0.747712	0.183933	0.0285555	0.126266
A2AWT6_MOUSE|A2AWT6	Early-Uninfected	0.09051	0.0788649	18.802	0.265503	0.562336	0.575931	0.09051	0.250004
A2AWT6_MOUSE|A2AWT6	Late-Uninfected	0.0636096	0.0788649	18.802	0.430002	0.645011	0.366529	0.0636096	0.190433
A2BG91_MOUSE|A2BG91	KO_Early-WT_Early	0.559877	0.259383	7.80203	0.0637907	0.180809	1.19524	0.559877	0.74278
A2BG91_MOUSE|A2BG91	KO_Late-WT_Late	0.425559	0.259383	7.80203	0.140456	0.301091	0.85246	0.425559	0.521302
A2BG91_MOUSE|A2BG91	KO_Uninfected-WT_Uninfected	-1.20899	0.317678	7.80203	0.00544197	0.0426851	2.26424	1.20899	1.36972
A2BG91_MOUSE|A2BG91	KO_Early-KO_Uninfected	-0.0237191	0.317678	7.80203	0.942361	0.994043	0.0257828	0.0237191	0.00259465
A2BG91_MOUSE|A2BG91	KO_Late-KO_Uninfected	-0.372581	0.317678	7.80203	0.275428	0.673807	0.559993	0.372581	0.171464
A2BG91_MOUSE|A2BG91	WT_Early-Wt_Uninfected	-1.79258	0.259383	7.80203	0.000138636	0.00470067	3.85812	1.79258	2.32784
A2BG91_MOUSE|A2BG91	WT_Late-Wt_Uninfected	-2.00713	0.259383	7.80203	6.3503e-05	0.00142519	4.19721	2.00713	2.84613
A2BG91_MOUSE|A2BG91	Infected-Uninfected	-1.049	0.183412	7.80203	0.000487036	0.00705342	3.31244	1.049	2.1516
A2BG91_MOUSE|A2BG91	KO-WT	-0.0745172	0.161754	7.80203	0.657595	0.750377	0.182042	0.0745172	0.12472
A2BG91_MOUSE|A2BG91	Early-Uninfected	-0.908152	0.20506	7.80203	0.00233985	0.033577	2.63081	0.908152	1.47396
A2BG91_MOUSE|A2BG91	Late-Uninfected	-1.18985	0.20506	7.80203	0.000443698	0.00608906	3.35291	1.18985	2.21545
A2MG_MOUSE|Q6GQT1	KO_Early-WT_Early	0.761888	0.178164	18.802	0.000416358	0.00457073	3.38053	0.761888	2.34001
A2MG_MOUSE|Q6GQT1	KO_Late-WT_Late	0.56744	0.178164	18.802	0.00492365	0.0325596	2.30771	0.56744	1.48732
A2MG_MOUSE|Q6GQT1	KO_Uninfected-WT_Uninfected	0.0825339	0.205726	18.802	0.692808	0.830137	0.159387	0.0825339	0.0808504
A2MG_MOUSE|Q6GQT1	KO_Early-KO_Uninfected	0.104434	0.192439	18.802	0.593723	0.947214	0.226416	0.104434	0.0235518
A2MG_MOUSE|Q6GQT1	KO_Late-KO_Uninfected	-0.1147	0.192439	18.802	0.558261	0.854222	0.253163	0.1147	0.0684294
A2MG_MOUSE|Q6GQT1	WT_Early-Wt_Uninfected	-0.574921	0.192439	18.802	0.00762933	0.0529559	2.11751	0.574921	1.27609
A2MG_MOUSE|Q6GQT1	WT_Late-Wt_Uninfected	-0.599607	0.192439	18.802	0.00574298	0.0351974	2.24086	0.599607	1.45349
A2MG_MOUSE|Q6GQT1	Infected-Uninfected	-0.296199	0.120618	18.802	0.0239749	0.11439	1.62024	0.296199	0.941611
A2MG_MOUSE|Q6GQT1	KO-WT	0.470621	0.108427	18.802	0.000360067	0.00217874	3.44362	0.470621	2.66179
A2MG_MOUSE|Q6GQT1	Early-Uninfected	-0.235244	0.136075	18.802	0.100235	0.342646	0.99898	0.235244	0.465154
A2MG_MOUSE|Q6GQT1	Late-Uninfected	-0.357154	0.136075	18.802	0.0167765	0.0927132	1.7753	0.357154	1.03286
A2NTJ9_MOUSE|A2NTJ9	KO_Early-WT_Early	0.490981	0.369446	18.802	0.199763	0.385227	0.699486	0.490981	0.414283
A2NTJ9_MOUSE|A2NTJ9	KO_Late-WT_Late	0.259372	0.369446	18.802	0.491244	0.674536	0.308702	0.259372	0.170995
A2NTJ9_MOUSE|A2NTJ9	KO_Uninfected-WT_Uninfected	0.460044	0.426599	18.802	0.294497	0.506727	0.530918	0.460044	0.295226
A2NTJ9_MOUSE|A2NTJ9	KO_Early-KO_Uninfected	0.101723	0.399047	18.802	0.801556	0.983982	0.096066	0.101723	0.0070129
A2NTJ9_MOUSE|A2NTJ9	KO_Late-KO_Uninfected	0.0797047	0.399047	18.802	0.84383	0.956923	0.0737449	0.0797047	0.019123
A2NTJ9_MOUSE|A2NTJ9	WT_Early-Wt_Uninfected	0.0707863	0.399047	18.802	0.8611	0.935539	0.0649462	0.0707863	0.0289383
A2NTJ9_MOUSE|A2NTJ9	WT_Late-Wt_Uninfected	0.280377	0.399047	18.802	0.490904	0.688954	0.309004	0.280377	0.161809
A2NTJ9_MOUSE|A2NTJ9	Infected-Uninfected	0.133148	0.250116	18.802	0.600723	0.777115	0.221326	0.133148	0.109514
A2NTJ9_MOUSE|A2NTJ9	KO-WT	0.403466	0.224838	18.802	0.0888332	0.168585	1.05142	0.403466	0.773182
A2NTJ9_MOUSE|A2NTJ9	Early-Uninfected	0.0862547	0.282169	18.802	0.763203	0.898986	0.11736	0.0862547	0.0462472
A2NTJ9_MOUSE|A2NTJ9	Late-Uninfected	0.180041	0.282169	18.802	0.53113	0.726415	0.274799	0.180041	0.138815
A2NTK5_MOUSE|A2NTK5	KO_Early-WT_Early	1.00497	0.193223	7.80203	0.000889376	0.00811889	3.05091	1.00497	2.0905
A2NTK5_MOUSE|A2NTK5	KO_Late-WT_Late	0.685059	0.193223	7.80203	0.00787291	0.0443179	2.10386	0.685059	1.35342
A2NTK5_MOUSE|A2NTK5	KO_Uninfected-WT_Uninfected	0.35144	0.236649	7.80203	0.176767	0.372087	0.752598	0.35144	0.429356
A2NTK5_MOUSE|A2NTK5	KO_Early-KO_Uninfected	-0.166536	0.236649	7.80203	0.502061	0.933601	0.299244	0.166536	0.0298386
A2NTK5_MOUSE|A2NTK5	KO_Late-KO_Uninfected	-0.161974	0.236649	7.80203	0.513506	0.835234	0.289454	0.161974	0.0781919
A2NTK5_MOUSE|A2NTK5	WT_Early-Wt_Uninfected	-0.820066	0.193223	7.80203	0.00298664	0.0299809	2.52482	0.820066	1.52316
A2NTK5_MOUSE|A2NTK5	WT_Late-Wt_Uninfected	-0.495592	0.193223	7.80203	0.0340764	0.120346	1.46755	0.495592	0.919568
A2NTK5_MOUSE|A2NTK5	Infected-Uninfected	-0.411042	0.136629	7.80203	0.0173478	0.0934068	1.76076	0.411042	1.02962
A2NTK5_MOUSE|A2NTK5	KO-WT	0.68049	0.120496	7.80203	0.000528377	0.00294479	3.27706	0.68049	2.53095
A2NTK5_MOUSE|A2NTK5	Early-Uninfected	-0.493301	0.152756	7.80203	0.0124813	0.103132	1.90374	0.493301	0.986605
A2NTK5_MOUSE|A2NTK5	Late-Uninfected	-0.328783	0.152756	7.80203	0.0643994	0.212071	1.19112	0.328783	0.67352
A2RS43_MOUSE|A2RS43	KO_Early-WT_Early	0.257779	0.345716	7.80203	0.477746	0.664574	0.320803	0.257779	0.177457
A2RS43_MOUSE|A2RS43	KO_Late-WT_Late	0.181182	0.345716	7.80203	0.614782	0.769823	0.211279	0.181182	0.113609
A2RS43_MOUSE|A2RS43	KO_Uninfected-WT_Uninfected	0.278031	0.423414	7.80203	0.530299	0.715178	0.27548	0.278031	0.145586
A2RS43_MOUSE|A2RS43	KO_Early-KO_Uninfected	0.582401	0.423414	7.80203	0.207175	0.792224	0.683662	0.582401	0.101152
A2RS43_MOUSE|A2RS43	KO_Late-KO_Uninfected	1.1534	0.423414	7.80203	0.0266983	0.218693	1.57352	1.1534	0.660164
A2RS43_MOUSE|A2RS43	WT_Early-Wt_Uninfected	0.602653	0.345716	7.80203	0.120417	0.307768	0.919313	0.602653	0.511776
A2RS43_MOUSE|A2RS43	WT_Late-Wt_Uninfected	1.25025	0.345716	7.80203	0.00711209	0.0407373	2.148	1.25025	1.39001
A2RS43_MOUSE|A2RS43	Infected-Uninfected	0.897175	0.244458	7.80203	0.00658912	0.0485709	2.18117	0.897175	1.31362
A2RS43_MOUSE|A2RS43	KO-WT	0.238997	0.215592	7.80203	0.300618	0.423614	0.521985	0.238997	0.373029
A2RS43_MOUSE|A2RS43	Early-Uninfected	0.592527	0.273313	7.80203	0.0628675	0.264329	1.20157	0.592527	0.577855
A2RS43_MOUSE|A2RS43	Late-Uninfected	1.20182	0.273313	7.80203	0.00243836	0.0236305	2.6129	1.20182	1.62653
A2RSX9_MOUSE|A2RSX9	KO_Early-WT_Early	-0.0956194	0.210989	7.80203	0.662744	0.801036	0.178654	0.0956194	0.0963481
A2RSX9_MOUSE|A2RSX9	KO_Late-WT_Late	-0.13018	0.210989	7.80203	0.554809	0.723931	0.255856	0.13018	0.140303
A2RSX9_MOUSE|A2RSX9	KO_Uninfected-WT_Uninfected	0.545298	0.258407	7.80203	0.0687204	0.205464	1.16291	0.545298	0.687265
A2RSX9_MOUSE|A2RSX9	KO_Early-KO_Uninfected	-0.493085	0.258407	7.80203	0.0937219	0.596268	1.02816	0.493085	0.224559
A2RSX9_MOUSE|A2RSX9	KO_Late-KO_Uninfected	-0.402998	0.258407	7.80203	0.158439	0.540483	0.800137	0.402998	0.267218
A2RSX9_MOUSE|A2RSX9	WT_Early-Wt_Uninfected	0.147833	0.210989	7.80203	0.503867	0.71784	0.297684	0.147833	0.143972
A2RSX9_MOUSE|A2RSX9	WT_Late-Wt_Uninfected	0.272479	0.210989	7.80203	0.233494	0.436162	0.631724	0.272479	0.360353
A2RSX9_MOUSE|A2RSX9	Infected-Uninfected	-0.118943	0.149191	7.80203	0.448886	0.662197	0.347864	0.118943	0.179013
A2RSX9_MOUSE|A2RSX9	KO-WT	0.1065	0.131574	7.80203	0.442254	0.564415	0.354328	0.1065	0.248402
A2RSX9_MOUSE|A2RSX9	Early-Uninfected	-0.172626	0.166801	7.80203	0.331715	0.621905	0.479235	0.172626	0.206276
A2RSX9_MOUSE|A2RSX9	Late-Uninfected	-0.0652594	0.166801	7.80203	0.706087	0.841657	0.151142	0.0652594	0.074865
A2RTH5_MOUSE|A2RTH5	KO_Early-WT_Early	-0.23881	0.146468	18.802	0.119642	0.275984	0.922116	0.23881	0.559115
A2RTH5_MOUSE|A2RTH5	KO_Late-WT_Late	-0.218522	0.146468	18.802	0.152303	0.318876	0.817292	0.218522	0.496379
A2RTH5_MOUSE|A2RTH5	KO_Uninfected-WT_Uninfected	-0.284895	0.169127	18.802	0.108612	0.270937	0.964122	0.284895	0.567132
A2RTH5_MOUSE|A2RTH5	KO_Early-KO_Uninfected	-0.100577	0.158204	18.802	0.532607	0.937765	0.273593	0.100577	0.0279061
A2RTH5_MOUSE|A2RTH5	KO_Late-KO_Uninfected	-0.0730729	0.158204	18.802	0.649459	0.88786	0.187449	0.0730729	0.0516554
A2RTH5_MOUSE|A2RTH5	WT_Early-Wt_Uninfected	-0.146661	0.158204	18.802	0.365654	0.597858	0.43693	0.146661	0.223402
A2RTH5_MOUSE|A2RTH5	WT_Late-Wt_Uninfected	-0.139446	0.158204	18.802	0.389214	0.598585	0.409812	0.139446	0.222874
A2RTH5_MOUSE|A2RTH5	Infected-Uninfected	-0.114939	0.0991593	18.802	0.260911	0.480538	0.583507	0.114939	0.318273
A2RTH5_MOUSE|A2RTH5	KO-WT	-0.247409	0.0891376	18.802	0.012127	0.0356699	1.91625	0.247409	1.4477
A2RTH5_MOUSE|A2RTH5	Early-Uninfected	-0.123619	0.111867	18.802	0.283077	0.577924	0.548095	0.123619	0.238129
A2RTH5_MOUSE|A2RTH5	Late-Uninfected	-0.106259	0.111867	18.802	0.354228	0.578196	0.450717	0.106259	0.237925
A2T4N6_MOUSE|A2T4N6	KO_Early-WT_Early	0.0869796	0.242688	7.80203	0.729547	0.845905	0.136947	0.0869796	0.0726784
A2T4N6_MOUSE|A2T4N6	KO_Late-WT_Late	0.253364	0.242688	7.80203	0.327754	0.524829	0.484452	0.253364	0.279982
A2T4N6_MOUSE|A2T4N6	KO_Uninfected-WT_Uninfected	1.06296	0.297231	7.80203	0.00753282	0.0515536	2.12304	1.06296	1.28774
A2T4N6_MOUSE|A2T4N6	KO_Early-KO_Uninfected	-0.475875	0.297231	7.80203	0.148994	0.714234	0.82683	0.475875	0.14616
A2T4N6_MOUSE|A2T4N6	KO_Late-KO_Uninfected	-0.38077	0.297231	7.80203	0.236937	0.630182	0.625368	0.38077	0.200534
A2T4N6_MOUSE|A2T4N6	WT_Early-Wt_Uninfected	0.500104	0.242688	7.80203	0.0741693	0.227875	1.12978	0.500104	0.642304
A2T4N6_MOUSE|A2T4N6	WT_Late-Wt_Uninfected	0.428825	0.242688	7.80203	0.116168	0.277636	0.934915	0.428825	0.556524
A2T4N6_MOUSE|A2T4N6	Infected-Uninfected	0.018071	0.171606	7.80203	0.918791	0.960131	0.0367834	0.018071	0.0176696
A2T4N6_MOUSE|A2T4N6	KO-WT	0.467767	0.151342	7.80203	0.0153345	0.042757	1.81433	0.467767	1.36899
A2T4N6_MOUSE|A2T4N6	Early-Uninfected	0.0121143	0.191862	7.80203	0.951242	0.981881	0.021709	0.0121143	0.00794126
A2T4N6_MOUSE|A2T4N6	Late-Uninfected	0.0240277	0.191862	7.80203	0.903505	0.95191	0.0440696	0.0240277	0.0214042
A3KGI3_MOUSE|A3KGI3	KO_Early-WT_Early	-0.843578	0.116239	18.802	7.35084e-07	3.96105e-05	6.13366	0.843578	4.40219
A3KGI3_MOUSE|A3KGI3	KO_Late-WT_Late	-0.585021	0.116239	18.802	7.61469e-05	0.00186027	4.11835	0.585021	2.73042
A3KGI3_MOUSE|A3KGI3	KO_Uninfected-WT_Uninfected	-0.289488	0.134221	18.802	0.0441836	0.155035	1.35474	0.289488	0.80957
A3KGI3_MOUSE|A3KGI3	KO_Early-KO_Uninfected	-0.585629	0.125552	18.802	0.000173339	0.005693	3.7611	0.585629	2.24466
A3KGI3_MOUSE|A3KGI3	KO_Late-KO_Uninfected	-0.313806	0.125552	18.802	0.021875	0.192525	1.66005	0.313806	0.715513
A3KGI3_MOUSE|A3KGI3	WT_Early-Wt_Uninfected	-0.031539	0.125552	18.802	0.804383	0.905101	0.094537	0.031539	0.0433028
A3KGI3_MOUSE|A3KGI3	WT_Late-Wt_Uninfected	-0.0182732	0.125552	18.802	0.885832	0.942208	0.0526488	0.0182732	0.0258531
A3KGI3_MOUSE|A3KGI3	Infected-Uninfected	-0.237312	0.0786942	18.802	0.00717093	0.051429	2.14442	0.237312	1.28879
A3KGI3_MOUSE|A3KGI3	KO-WT	-0.572696	0.0707408	18.802	1.51376e-07	4.16173e-06	6.81994	0.572696	5.38073
A3KGI3_MOUSE|A3KGI3	Early-Uninfected	-0.308584	0.088779	18.802	0.00256138	0.0354606	2.59153	0.308584	1.45025
A3KGI3_MOUSE|A3KGI3	Late-Uninfected	-0.16604	0.088779	18.802	0.077099	0.237254	1.11295	0.16604	0.624786
A3KMN2_MOUSE|A3KMN2	KO_Early-WT_Early	-0.0548755	0.285196	7.80203	0.852332	0.916753	0.0693912	0.0548755	0.0377476
A3KMN2_MOUSE|A3KMN2	KO_Late-WT_Late	0.281642	0.285196	7.80203	0.35301	0.551287	0.452214	0.281642	0.258622
A3KMN2_MOUSE|A3KMN2	KO_Uninfected-WT_Uninfected	-0.78277	0.349292	7.80203	0.0561598	0.180017	1.25057	0.78277	0.744687
A3KMN2_MOUSE|A3KMN2	KO_Early-KO_Uninfected	0.528172	0.349292	7.80203	0.1699	0.751645	0.769806	0.528172	0.123987
A3KMN2_MOUSE|A3KMN2	KO_Late-KO_Uninfected	0.789561	0.349292	7.80203	0.0544983	0.330993	1.26362	0.789561	0.480181
A3KMN2_MOUSE|A3KMN2	WT_Early-Wt_Uninfected	-0.199722	0.285196	7.80203	0.504084	0.717965	0.297497	0.199722	0.143896
A3KMN2_MOUSE|A3KMN2	WT_Late-Wt_Uninfected	-0.274851	0.285196	7.80203	0.364097	0.574544	0.438783	0.274851	0.240677
A3KMN2_MOUSE|A3KMN2	Infected-Uninfected	0.21079	0.201664	7.80203	0.327206	0.550088	0.485179	0.21079	0.259568
A3KMN2_MOUSE|A3KMN2	KO-WT	-0.185334	0.177851	7.80203	0.328586	0.454136	0.48335	0.185334	0.342814
A3KMN2_MOUSE|A3KMN2	Early-Uninfected	0.164225	0.225467	7.80203	0.487665	0.740642	0.311878	0.164225	0.130392
A3KMN2_MOUSE|A3KMN2	Late-Uninfected	0.257355	0.225467	7.80203	0.287511	0.513891	0.541345	0.257355	0.289129
A4_MOUSE|P12023	KO_Early-WT_Early	0.200377	0.0857824	18.8021	0.0307348	0.109493	1.51237	0.200377	0.960612
A4_MOUSE|P12023	KO_Late-WT_Late	0.238796	0.0857824	18.8021	0.0119146	0.0585484	1.92392	0.238796	1.23248
A4_MOUSE|P12023	KO_Uninfected-WT_Uninfected	0.167638	0.099053	18.8021	0.107073	0.268295	0.970319	0.167638	0.571387
A4_MOUSE|P12023	KO_Early-KO_Uninfected	-0.623373	0.0926556	18.8021	2.09349e-06	0.000116078	5.67913	0.623373	3.93525
A4_MOUSE|P12023	KO_Late-KO_Uninfected	-0.414099	0.0926556	18.8021	0.000269069	0.00614103	3.57014	0.414099	2.21176
A4_MOUSE|P12023	WT_Early-Wt_Uninfected	-0.656112	0.0926556	18.8021	1.03678e-06	0.000108585	5.98431	0.656112	3.96423
A4_MOUSE|P12023	WT_Late-Wt_Uninfected	-0.485256	0.0926556	18.8021	4.85135e-05	0.00115232	4.31414	0.485256	2.93843
A4_MOUSE|P12023	Infected-Uninfected	-0.54471	0.058075	18.8021	1.60648e-08	8.18695e-07	7.79413	0.54471	6.08688
A4_MOUSE|P12023	KO-WT	0.20227	0.0522055	18.8021	0.00103728	0.00497282	2.9841	0.20227	2.3034
A4_MOUSE|P12023	Early-Uninfected	-0.639742	0.0655174	18.8021	8.52475e-09	6.81113e-07	8.06932	0.639742	6.16678
A4_MOUSE|P12023	Late-Uninfected	-0.449678	0.0655174	18.8021	1.59534e-06	4.55783e-05	5.79715	0.449678	4.34124
A6H6J9_MOUSE|A6H6J9	KO_Early-WT_Early	0.103505	0.100974	18.802	0.318337	0.516608	0.497113	0.103505	0.286839
A6H6J9_MOUSE|A6H6J9	KO_Late-WT_Late	0.0669799	0.100974	18.802	0.515164	0.6939	0.288054	0.0669799	0.158703
A6H6J9_MOUSE|A6H6J9	KO_Uninfected-WT_Uninfected	0.362625	0.116594	18.802	0.00581593	0.0443082	2.23538	0.362625	1.35352
A6H6J9_MOUSE|A6H6J9	KO_Early-KO_Uninfected	0.000903303	0.109064	18.802	0.993479	0.998782	0.00284131	0.000903303	0.000529435
A6H6J9_MOUSE|A6H6J9	KO_Late-KO_Uninfected	-0.0447851	0.109064	18.802	0.685984	0.901234	0.163686	0.0447851	0.0451624
A6H6J9_MOUSE|A6H6J9	WT_Early-Wt_Uninfected	0.260023	0.109064	18.802	0.0278226	0.119738	1.5556	0.260023	0.921769
A6H6J9_MOUSE|A6H6J9	WT_Late-Wt_Uninfected	0.25086	0.109064	18.802	0.0330723	0.117771	1.48053	0.25086	0.928961
A6H6J9_MOUSE|A6H6J9	Infected-Uninfected	0.11675	0.0683594	18.802	0.104116	0.281423	0.982484	0.11675	0.550641
A6H6J9_MOUSE|A6H6J9	KO-WT	0.177703	0.0614506	18.802	0.00941501	0.02905	2.02618	0.177703	1.53685
A6H6J9_MOUSE|A6H6J9	Early-Uninfected	0.130463	0.0771199	18.802	0.107212	0.356011	0.969755	0.130463	0.448537
A6H6J9_MOUSE|A6H6J9	Late-Uninfected	0.103037	0.0771199	18.802	0.197474	0.414282	0.704491	0.103037	0.382704
A6ZI44_MOUSE|A6ZI44	KO_Early-WT_Early	-0.282186	0.318362	18.802	0.386616	0.585857	0.41272	0.282186	0.232209
A6ZI44_MOUSE|A6ZI44	KO_Late-WT_Late	-0.341997	0.318362	18.802	0.296308	0.492281	0.528256	0.341997	0.307787
A6ZI44_MOUSE|A6ZI44	KO_Uninfected-WT_Uninfected	0.0505684	0.367613	18.802	0.892051	0.943724	0.0496101	0.0505684	0.025155
A6ZI44_MOUSE|A6ZI44	KO_Early-KO_Uninfected	0.0712235	0.34387	18.802	0.83814	0.985368	0.0766833	0.0712235	0.00640153
A6ZI44_MOUSE|A6ZI44	KO_Late-KO_Uninfected	-0.041218	0.34387	18.802	0.905862	0.974732	0.0429381	0.041218	0.0111148
A6ZI44_MOUSE|A6ZI44	WT_Early-Wt_Uninfected	0.403978	0.34387	18.802	0.25474	0.481684	0.593903	0.403978	0.317237
A6ZI44_MOUSE|A6ZI44	WT_Late-Wt_Uninfected	0.351348	0.34387	18.802	0.319869	0.531914	0.495028	0.351348	0.274159
A6ZI44_MOUSE|A6ZI44	Infected-Uninfected	0.196333	0.215532	18.802	0.373868	0.595108	0.427282	0.196333	0.225404
A6ZI44_MOUSE|A6ZI44	KO-WT	-0.191205	0.193749	18.802	0.336237	0.462136	0.473355	0.191205	0.335231
A6ZI44_MOUSE|A6ZI44	Early-Uninfected	0.237601	0.243153	18.802	0.340893	0.631175	0.467382	0.237601	0.19985
A6ZI44_MOUSE|A6ZI44	Late-Uninfected	0.155065	0.243153	18.802	0.531343	0.726541	0.274625	0.155065	0.13874
A6ZI47_MOUSE|A6ZI47	KO_Early-WT_Early	0.327143	0.526577	18.802	0.541886	0.713247	0.266092	0.327143	0.14676
A6ZI47_MOUSE|A6ZI47	KO_Late-WT_Late	-0.0557571	0.526577	18.802	0.916794	0.956006	0.0377281	0.0557571	0.0195396
A6ZI47_MOUSE|A6ZI47	KO_Uninfected-WT_Uninfected	-0.229505	0.608039	18.802	0.710065	0.840026	0.148702	0.229505	0.0757071
A6ZI47_MOUSE|A6ZI47	KO_Early-KO_Uninfected	0.544513	0.568768	18.802	0.350537	0.890854	0.455266	0.544513	0.0501933
A6ZI47_MOUSE|A6ZI47	KO_Late-KO_Uninfected	-0.365197	0.568768	18.802	0.528571	0.842887	0.276897	0.365197	0.0742306
A6ZI47_MOUSE|A6ZI47	WT_Early-Wt_Uninfected	-0.0121351	0.568768	18.802	0.983203	0.991725	0.00735697	0.0121351	0.00360884
A6ZI47_MOUSE|A6ZI47	WT_Late-Wt_Uninfected	-0.538945	0.568768	18.802	0.355371	0.566215	0.449318	0.538945	0.247018
A6ZI47_MOUSE|A6ZI47	Infected-Uninfected	-0.0929409	0.356494	18.802	0.797152	0.899635	0.098459	0.0929409	0.0459339
A6ZI47_MOUSE|A6ZI47	KO-WT	0.0139601	0.320464	18.802	0.965713	0.977253	0.0151521	0.0139601	0.00999294
A6ZI47_MOUSE|A6ZI47	Early-Uninfected	0.266189	0.40218	18.802	0.516088	0.762329	0.287276	0.266189	0.117857
A6ZI47_MOUSE|A6ZI47	Late-Uninfected	-0.452071	0.40218	18.802	0.275138	0.499946	0.560449	0.452071	0.301076
A7L3B_MOUSE|Q3UD01	KO_Early-WT_Early	-0.241266	0.169934	18.802	0.172046	0.349202	0.764356	0.241266	0.456924
A7L3B_MOUSE|Q3UD01	KO_Late-WT_Late	-0.324231	0.169934	18.802	0.0717837	0.19291	1.14397	0.324231	0.714646
A7L3B_MOUSE|Q3UD01	KO_Uninfected-WT_Uninfected	-0.758495	0.196223	18.802	0.00105878	0.0158737	2.97519	0.758495	1.79932
A7L3B_MOUSE|Q3UD01	KO_Early-KO_Uninfected	0.244284	0.18355	18.802	0.199142	0.782455	0.700838	0.244284	0.10654
A7L3B_MOUSE|Q3UD01	KO_Late-KO_Uninfected	0.0301468	0.18355	18.802	0.871292	0.962954	0.0598361	0.0301468	0.0163944
A7L3B_MOUSE|Q3UD01	WT_Early-Wt_Uninfected	-0.272946	0.18355	18.802	0.153582	0.356807	0.813659	0.272946	0.447567
A7L3B_MOUSE|Q3UD01	WT_Late-Wt_Uninfected	-0.404117	0.18355	18.802	0.0403822	0.13455	1.39381	0.404117	0.871116
A7L3B_MOUSE|Q3UD01	Infected-Uninfected	-0.100658	0.115046	18.802	0.392646	0.613175	0.405998	0.100658	0.212416
A7L3B_MOUSE|Q3UD01	KO-WT	-0.44133	0.103418	18.802	0.00042485	0.0024807	3.37176	0.44133	2.60543
A7L3B_MOUSE|Q3UD01	Early-Uninfected	-0.0143311	0.129789	18.802	0.913248	0.966211	0.0394115	0.0143311	0.0149278
A7L3B_MOUSE|Q3UD01	Late-Uninfected	-0.186985	0.129789	18.802	0.16612	0.379496	0.779578	0.186985	0.420793
A8Y5P4_MOUSE|A8Y5P4	KO_Early-WT_Early	0.511651	0.217805	7.80203	0.0475229	0.147706	1.3231	0.511651	0.830601
A8Y5P4_MOUSE|A8Y5P4	KO_Late-WT_Late	0.938543	0.217805	7.80203	0.0027392	0.0220398	2.56238	0.938543	1.65679
A8Y5P4_MOUSE|A8Y5P4	KO_Uninfected-WT_Uninfected	0.173016	0.266755	7.80203	0.535219	0.717988	0.271468	0.173016	0.143883
A8Y5P4_MOUSE|A8Y5P4	KO_Early-KO_Uninfected	0.0597986	0.266755	7.80203	0.828383	0.985368	0.0817687	0.0597986	0.00640153
A8Y5P4_MOUSE|A8Y5P4	KO_Late-KO_Uninfected	0.140955	0.266755	7.80203	0.611913	0.875117	0.21331	0.140955	0.0579339
A8Y5P4_MOUSE|A8Y5P4	WT_Early-Wt_Uninfected	-0.278836	0.217805	7.80203	0.237219	0.462754	0.624851	0.278836	0.33465
A8Y5P4_MOUSE|A8Y5P4	WT_Late-Wt_Uninfected	-0.624572	0.217805	7.80203	0.0214583	0.0859546	1.66841	0.624572	1.06573
A8Y5P4_MOUSE|A8Y5P4	Infected-Uninfected	-0.175664	0.154011	7.80203	0.28784	0.509721	0.540849	0.175664	0.292668
A8Y5P4_MOUSE|A8Y5P4	KO-WT	0.54107	0.135825	7.80203	0.00425169	0.0153732	2.37144	0.54107	1.81323
A8Y5P4_MOUSE|A8Y5P4	Early-Uninfected	-0.109519	0.17219	7.80203	0.542956	0.777962	0.265235	0.109519	0.109042
A8Y5P4_MOUSE|A8Y5P4	Late-Uninfected	-0.241809	0.17219	7.80203	0.198759	0.415383	0.701673	0.241809	0.381552
AAAS_MOUSE|P58742	KO_Early-WT_Early	-0.198124	0.0494157	18.8021	0.000763447	0.00720353	3.11722	0.198124	2.14245
AAAS_MOUSE|P58742	KO_Late-WT_Late	-0.273965	0.0494157	18.8021	2.48469e-05	0.000839806	4.60473	0.273965	3.07582
AAAS_MOUSE|P58742	KO_Uninfected-WT_Uninfected	-0.261277	0.0570603	18.8021	0.000210071	0.00539926	3.67763	0.261277	2.26767
AAAS_MOUSE|P58742	KO_Early-KO_Uninfected	-0.0387773	0.053375	18.8021	0.476476	0.927846	0.321959	0.0387773	0.0325241
AAAS_MOUSE|P58742	KO_Late-KO_Uninfected	-0.0425993	0.053375	18.8021	0.43477	0.789775	0.36174	0.0425993	0.102497
AAAS_MOUSE|P58742	WT_Early-Wt_Uninfected	-0.101931	0.053375	18.8021	0.0715481	0.222793	1.1454	0.101931	0.652099
AAAS_MOUSE|P58742	WT_Late-Wt_Uninfected	-0.0299114	0.053375	18.8021	0.581823	0.759594	0.235209	0.0299114	0.119419
AAAS_MOUSE|P58742	Infected-Uninfected	-0.0533047	0.0334546	18.8021	0.127755	0.32058	0.893623	0.0533047	0.494063
AAAS_MOUSE|P58742	KO-WT	-0.244455	0.0300734	18.8021	1.42532e-07	3.95315e-06	6.84609	0.244455	5.40306
AAAS_MOUSE|P58742	Early-Uninfected	-0.0703541	0.0377419	18.8021	0.0780009	0.297261	1.1079	0.0703541	0.526863
AAAS_MOUSE|P58742	Late-Uninfected	-0.0362553	0.0377419	18.8021	0.348938	0.573233	0.457252	0.0362553	0.241668
AAAT_MOUSE|P51912	KO_Early-WT_Early	-0.00256267	0.105269	18.802	0.980835	0.989973	0.00840413	0.00256267	0.00437657
AAAT_MOUSE|P51912	KO_Late-WT_Late	0.127385	0.105269	18.802	0.241241	0.429552	0.617548	0.127385	0.366985
AAAT_MOUSE|P51912	KO_Uninfected-WT_Uninfected	-0.248812	0.121555	18.802	0.0549038	0.178173	1.2604	0.248812	0.749159
AAAT_MOUSE|P51912	KO_Early-KO_Uninfected	0.175216	0.113704	18.802	0.139983	0.702289	0.853924	0.175216	0.153484
AAAT_MOUSE|P51912	KO_Late-KO_Uninfected	0.190173	0.113704	18.802	0.110978	0.467626	0.954763	0.190173	0.330102
AAAT_MOUSE|P51912	WT_Early-Wt_Uninfected	-0.0710339	0.113704	18.802	0.539658	0.744994	0.267881	0.0710339	0.127847
AAAT_MOUSE|P51912	WT_Late-Wt_Uninfected	-0.186024	0.113704	18.802	0.118462	0.281478	0.926421	0.186024	0.550556
AAAT_MOUSE|P51912	Infected-Uninfected	0.0270828	0.0712677	18.802	0.708193	0.844315	0.149849	0.0270828	0.0734958
AAAT_MOUSE|P51912	KO-WT	-0.0413301	0.0640649	18.802	0.526639	0.641638	0.278487	0.0413301	0.19271
AAAT_MOUSE|P51912	Early-Uninfected	0.0520909	0.0804008	18.802	0.52489	0.767029	0.279932	0.0520909	0.115188
AAAT_MOUSE|P51912	Late-Uninfected	0.0020748	0.0804008	18.802	0.979684	0.989312	0.00891386	0.0020748	0.00466674
AACS_MOUSE|Q9D2R0	KO_Early-WT_Early	-0.261024	0.0503821	18.8021	5.49094e-05	0.000982869	4.26035	0.261024	3.0075
AACS_MOUSE|Q9D2R0	KO_Late-WT_Late	-0.239678	0.0503821	18.8021	0.000140766	0.00286066	3.8515	0.239678	2.54353
AACS_MOUSE|Q9D2R0	KO_Uninfected-WT_Uninfected	-0.318111	0.0581762	18.8021	2.92991e-05	0.001507	4.53315	0.318111	2.82189
AACS_MOUSE|Q9D2R0	KO_Early-KO_Uninfected	0.0605274	0.0544189	18.8021	0.28005	0.849614	0.552764	0.0605274	0.0707782
AACS_MOUSE|Q9D2R0	KO_Late-KO_Uninfected	0.000282246	0.0544189	18.8021	0.995916	0.99843	0.00177712	0.000282246	0.000682226
AACS_MOUSE|Q9D2R0	WT_Early-Wt_Uninfected	0.00344083	0.0544189	18.8021	0.950252	0.976461	0.0221613	0.00344083	0.0103453
AACS_MOUSE|Q9D2R0	WT_Late-Wt_Uninfected	-0.0781509	0.0544189	18.8021	0.167404	0.352379	0.776233	0.0781509	0.45299
AACS_MOUSE|Q9D2R0	Infected-Uninfected	-0.00347509	0.0341088	18.8021	0.919929	0.960433	0.0362458	0.00347509	0.0175331
AACS_MOUSE|Q9D2R0	KO-WT	-0.272938	0.0306616	18.8021	3.61421e-08	1.27172e-06	7.44199	0.272938	5.89561
AACS_MOUSE|Q9D2R0	Early-Uninfected	0.0319841	0.03848	18.8021	0.416298	0.691019	0.380596	0.0319841	0.16051
AACS_MOUSE|Q9D2R0	Late-Uninfected	-0.0389343	0.03848	18.8021	0.324475	0.5509	0.488819	0.0389343	0.258927
AAGAB_MOUSE|Q8R2R3	KO_Early-WT_Early	0.0434787	0.129162	18.802	0.740131	0.851669	0.130692	0.0434787	0.069729
AAGAB_MOUSE|Q8R2R3	KO_Late-WT_Late	-0.0511802	0.129162	18.802	0.696383	0.824468	0.157152	0.0511802	0.083826
AAGAB_MOUSE|Q8R2R3	KO_Uninfected-WT_Uninfected	0.0649168	0.149143	18.802	0.668326	0.814753	0.175012	0.0649168	0.0889741
AAGAB_MOUSE|Q8R2R3	KO_Early-KO_Uninfected	-0.185335	0.139511	18.802	0.199926	0.784274	0.69913	0.185335	0.105532
AAGAB_MOUSE|Q8R2R3	KO_Late-KO_Uninfected	-0.370618	0.139511	18.802	0.0156716	0.157653	1.80489	0.370618	0.802299
AAGAB_MOUSE|Q8R2R3	WT_Early-Wt_Uninfected	-0.163897	0.139511	18.802	0.254742	0.481684	0.5939	0.163897	0.317237
AAGAB_MOUSE|Q8R2R3	WT_Late-Wt_Uninfected	-0.254521	0.139511	18.802	0.0840282	0.222635	1.07558	0.254521	0.652407
AAGAB_MOUSE|Q8R2R3	Infected-Uninfected	-0.243593	0.0874431	18.802	0.0118633	0.0722528	1.92579	0.243593	1.14115
AAGAB_MOUSE|Q8R2R3	KO-WT	0.0190718	0.0786055	18.802	0.810922	0.868022	0.0910209	0.0190718	0.0614692
AAGAB_MOUSE|Q8R2R3	Early-Uninfected	-0.174616	0.0986491	18.802	0.0929305	0.328515	1.03184	0.174616	0.483445
AAGAB_MOUSE|Q8R2R3	Late-Uninfected	-0.31257	0.0986491	18.802	0.00510746	0.0402281	2.2918	0.31257	1.39547
AAK1_MOUSE|Q3UHJ0	KO_Early-WT_Early	0.137425	0.0715598	18.8021	0.0701028	0.192844	1.15426	0.137425	0.714794
AAK1_MOUSE|Q3UHJ0	KO_Late-WT_Late	0.186929	0.0715598	18.8021	0.0172285	0.0744227	1.76375	0.186929	1.12829
AAK1_MOUSE|Q3UHJ0	KO_Uninfected-WT_Uninfected	0.0648176	0.0826301	18.8021	0.442559	0.644947	0.354029	0.0648176	0.190476
AAK1_MOUSE|Q3UHJ0	KO_Early-KO_Uninfected	0.00837054	0.0772934	18.8021	0.914908	0.990712	0.0386224	0.00837054	0.00405279
AAK1_MOUSE|Q3UHJ0	KO_Late-KO_Uninfected	-0.032667	0.0772934	18.8021	0.677355	0.898808	0.169184	0.032667	0.0463332
AAK1_MOUSE|Q3UHJ0	WT_Early-Wt_Uninfected	-0.0642371	0.0772934	18.8021	0.416357	0.646578	0.380534	0.0642371	0.189379
AAK1_MOUSE|Q3UHJ0	WT_Late-Wt_Uninfected	-0.154778	0.0772934	18.8021	0.0598686	0.17624	1.2228	0.154778	0.753895
AAK1_MOUSE|Q3UHJ0	Infected-Uninfected	-0.060828	0.0484462	18.8021	0.224649	0.442446	0.648496	0.060828	0.35414
AAK1_MOUSE|Q3UHJ0	KO-WT	0.129724	0.0435499	18.8021	0.00777872	0.0250096	2.10909	0.129724	1.60189
AAK1_MOUSE|Q3UHJ0	Early-Uninfected	-0.0279333	0.0546547	18.8021	0.615239	0.825197	0.210956	0.0279333	0.0834424
AAK1_MOUSE|Q3UHJ0	Late-Uninfected	-0.0937227	0.0546547	18.8021	0.102814	0.282548	0.987946	0.0937227	0.548908
AAKB1_MOUSE|Q9R078	KO_Early-WT_Early	-0.00872107	0.0620243	18.8021	0.889676	0.940543	0.0507683	0.00872107	0.0266214
AAKB1_MOUSE|Q9R078	KO_Late-WT_Late	0.0294868	0.0620243	18.8021	0.639974	0.786728	0.193838	0.0294868	0.104175
AAKB1_MOUSE|Q9R078	KO_Uninfected-WT_Uninfected	0.171161	0.0716195	18.8021	0.0274939	0.116398	1.56076	0.171161	0.934054
AAKB1_MOUSE|Q9R078	KO_Early-KO_Uninfected	0.0156654	0.0669939	18.8021	0.817642	0.985368	0.0874369	0.0156654	0.00640153
AAKB1_MOUSE|Q9R078	KO_Late-KO_Uninfected	-0.0215023	0.0669939	18.8021	0.751781	0.92518	0.123908	0.0215023	0.0337737
AAKB1_MOUSE|Q9R078	WT_Early-Wt_Uninfected	0.195548	0.0669939	18.8021	0.00887264	0.0586364	2.05195	0.195548	1.23183
AAKB1_MOUSE|Q9R078	WT_Late-Wt_Uninfected	0.120172	0.0669939	18.8021	0.0889477	0.231544	1.05087	0.120172	0.635366
AAKB1_MOUSE|Q9R078	Infected-Uninfected	0.0774708	0.0419907	18.8021	0.0808563	0.242081	1.09229	0.0774708	0.616039
AAKB1_MOUSE|Q9R078	KO-WT	0.0639757	0.0377468	18.8021	0.1066	0.19365	0.972244	0.0639757	0.712983
AAKB1_MOUSE|Q9R078	Early-Uninfected	0.105607	0.0473719	18.8021	0.0381931	0.203208	1.41802	0.105607	0.69206
AAKB1_MOUSE|Q9R078	Late-Uninfected	0.049335	0.0473719	18.8021	0.310878	0.537396	0.50741	0.049335	0.269706
AAKG1_MOUSE|O54950	KO_Early-WT_Early	-0.188594	0.0798845	18.8021	0.0291952	0.105442	1.53469	0.188594	0.976984
AAKG1_MOUSE|O54950	KO_Late-WT_Late	-0.27231	0.0798845	18.8021	0.00297977	0.0232996	2.52582	0.27231	1.63265
AAKG1_MOUSE|O54950	KO_Uninfected-WT_Uninfected	-0.24005	0.0922426	18.8021	0.0175929	0.0885661	1.75466	0.24005	1.05273
AAKG1_MOUSE|O54950	KO_Early-KO_Uninfected	0.017455	0.0862851	18.8021	0.841859	0.985368	0.0747606	0.017455	0.00640153
AAKG1_MOUSE|O54950	KO_Late-KO_Uninfected	-0.0271657	0.0862851	18.8021	0.756353	0.925992	0.121275	0.0271657	0.033393
AAKG1_MOUSE|O54950	WT_Early-Wt_Uninfected	-0.0340016	0.0862851	18.8021	0.697969	0.844992	0.156164	0.0340016	0.0731475
AAKG1_MOUSE|O54950	WT_Late-Wt_Uninfected	0.00509407	0.0862851	18.8021	0.953545	0.977596	0.0206588	0.00509407	0.00984066
AAKG1_MOUSE|O54950	Infected-Uninfected	-0.00965456	0.054082	18.8021	0.860227	0.933389	0.0653872	0.00965456	0.0299374
AAKG1_MOUSE|O54950	KO-WT	-0.233651	0.0486161	18.8021	0.000126191	0.000926059	3.89897	0.233651	3.03336
AAKG1_MOUSE|O54950	Early-Uninfected	-0.00827331	0.0610128	18.8021	0.893579	0.958855	0.048867	0.00827331	0.0182471
AAKG1_MOUSE|O54950	Late-Uninfected	-0.0110358	0.0610128	18.8021	0.8584	0.929896	0.0663105	0.0110358	0.0315654
AAMDC_MOUSE|Q8R0P4	KO_Early-WT_Early	-0.285215	0.0870809	18.8021	0.0040227	0.0248911	2.39548	0.285215	1.60396
AAMDC_MOUSE|Q8R0P4	KO_Late-WT_Late	-0.3509	0.0870809	18.8021	0.000729098	0.00881461	3.13721	0.3509	2.0548
AAMDC_MOUSE|Q8R0P4	KO_Uninfected-WT_Uninfected	-0.0261547	0.100552	18.8021	0.797606	0.892606	0.0982117	0.0261547	0.0493401
AAMDC_MOUSE|Q8R0P4	KO_Early-KO_Uninfected	-0.0582296	0.0940582	18.8021	0.543292	0.939991	0.264967	0.0582296	0.0268763
AAMDC_MOUSE|Q8R0P4	KO_Late-KO_Uninfected	-0.175056	0.0940582	18.8021	0.0784341	0.395458	1.10549	0.175056	0.4029
AAMDC_MOUSE|Q8R0P4	WT_Early-Wt_Uninfected	0.200831	0.0940582	18.8021	0.0461292	0.166396	1.33602	0.200831	0.778858
AAMDC_MOUSE|Q8R0P4	WT_Late-Wt_Uninfected	0.14969	0.0940582	18.8021	0.12818	0.29545	0.892181	0.14969	0.529517
AAMDC_MOUSE|Q8R0P4	Infected-Uninfected	0.0293087	0.0589541	18.8021	0.624851	0.79324	0.204224	0.0293087	0.100595
AAMDC_MOUSE|Q8R0P4	KO-WT	-0.220757	0.0529958	18.8021	0.000535339	0.00297262	3.27137	0.220757	2.52686
AAMDC_MOUSE|Q8R0P4	Early-Uninfected	0.0713005	0.0665092	18.8021	0.29727	0.5919	0.526849	0.0713005	0.227752
AAMDC_MOUSE|Q8R0P4	Late-Uninfected	-0.0126831	0.0665092	18.8021	0.850807	0.925191	0.0701692	0.0126831	0.0337687
AAPK1_MOUSE|Q5EG47	KO_Early-WT_Early	0.00720263	0.0542534	18.8021	0.895794	0.943626	0.0477916	0.00720263	0.0252
AAPK1_MOUSE|Q5EG47	KO_Late-WT_Late	-0.0359569	0.0542534	18.8021	0.515529	0.694193	0.287747	0.0359569	0.15852
AAPK1_MOUSE|Q5EG47	KO_Uninfected-WT_Uninfected	-0.0757	0.0626465	18.8021	0.241884	0.449492	0.616392	0.0757	0.347278
AAPK1_MOUSE|Q5EG47	KO_Early-KO_Uninfected	-0.0107487	0.0586004	18.8021	0.85643	0.985368	0.0673082	0.0107487	0.00640153
AAPK1_MOUSE|Q5EG47	KO_Late-KO_Uninfected	-0.049874	0.0586004	18.8021	0.405431	0.767696	0.392083	0.049874	0.11481
AAPK1_MOUSE|Q5EG47	WT_Early-Wt_Uninfected	-0.0936513	0.0586004	18.8021	0.126683	0.317753	0.897282	0.0936513	0.497911
AAPK1_MOUSE|Q5EG47	WT_Late-Wt_Uninfected	-0.089617	0.0586004	18.8021	0.142843	0.318073	0.845142	0.089617	0.497473
AAPK1_MOUSE|Q5EG47	Infected-Uninfected	-0.0609727	0.0367297	18.8021	0.113493	0.297413	0.94503	0.0609727	0.52664
AAPK1_MOUSE|Q5EG47	KO-WT	-0.0348181	0.0330176	18.8021	0.305003	0.42864	0.515696	0.0348181	0.367907
AAPK1_MOUSE|Q5EG47	Early-Uninfected	-0.0522	0.0414367	18.8021	0.223173	0.516463	0.651359	0.0522	0.286961
AAPK1_MOUSE|Q5EG47	Late-Uninfected	-0.0697455	0.0414367	18.8021	0.108871	0.293101	0.963086	0.0697455	0.532983
AASD1_MOUSE|Q3THG9	KO_Early-WT_Early	-0.259596	0.0822276	18.8021	0.00523953	0.0306887	2.28071	0.259596	1.51302
AASD1_MOUSE|Q3THG9	KO_Late-WT_Late	-0.211077	0.0822276	18.8021	0.0189666	0.0795263	1.72201	0.211077	1.09949
AASD1_MOUSE|Q3THG9	KO_Uninfected-WT_Uninfected	0.0288901	0.0949483	18.8021	0.764263	0.873443	0.116757	0.0288901	0.0587655
AASD1_MOUSE|Q3THG9	KO_Early-KO_Uninfected	-0.172618	0.088816	18.8021	0.0670726	0.507404	1.17346	0.172618	0.294646
AASD1_MOUSE|Q3THG9	KO_Late-KO_Uninfected	-0.141109	0.088816	18.8021	0.128785	0.497582	0.890136	0.141109	0.303135
AASD1_MOUSE|Q3THG9	WT_Early-Wt_Uninfected	0.115869	0.088816	18.8021	0.207775	0.428392	0.682406	0.115869	0.368159
AASD1_MOUSE|Q3THG9	WT_Late-Wt_Uninfected	0.0988583	0.088816	18.8021	0.279707	0.488577	0.553296	0.0988583	0.311067
AASD1_MOUSE|Q3THG9	Infected-Uninfected	-0.02475	0.0556684	18.8021	0.661687	0.816863	0.179347	0.02475	0.0878507
AASD1_MOUSE|Q3THG9	KO-WT	-0.147261	0.0500421	18.8021	0.00842	0.0266445	2.07469	0.147261	1.57439
AASD1_MOUSE|Q3THG9	Early-Uninfected	-0.0283746	0.0628024	18.8021	0.656576	0.844963	0.182715	0.0283746	0.0731622
AASD1_MOUSE|Q3THG9	Late-Uninfected	-0.0211253	0.0628024	18.8021	0.740311	0.862132	0.130586	0.0211253	0.0644262
AATC_MOUSE|P05201	KO_Early-WT_Early	-0.0753186	0.0781296	18.8021	0.347272	0.544978	0.459331	0.0753186	0.263621
AATC_MOUSE|P05201	KO_Late-WT_Late	-0.0858849	0.0781296	18.8021	0.285531	0.479881	0.544347	0.0858849	0.318866
AATC_MOUSE|P05201	KO_Uninfected-WT_Uninfected	-0.0715744	0.0902163	18.8021	0.437464	0.640147	0.359058	0.0715744	0.19372
AATC_MOUSE|P05201	KO_Early-KO_Uninfected	0.0633564	0.0843896	18.8021	0.46209	0.92069	0.335273	0.0633564	0.0358865
AATC_MOUSE|P05201	KO_Late-KO_Uninfected	0.0110526	0.0843896	18.8021	0.89719	0.971887	0.0471157	0.0110526	0.0123842
AATC_MOUSE|P05201	WT_Early-Wt_Uninfected	0.0671006	0.0843896	18.8021	0.436462	0.663943	0.360053	0.0671006	0.177869
AATC_MOUSE|P05201	WT_Late-Wt_Uninfected	0.0253631	0.0843896	18.8021	0.767058	0.877827	0.115172	0.0253631	0.0565913
AATC_MOUSE|P05201	Infected-Uninfected	0.0417182	0.052894	18.8021	0.440112	0.654167	0.356436	0.0417182	0.184312
AATC_MOUSE|P05201	KO-WT	-0.0775926	0.0475482	18.8021	0.119342	0.211262	0.923207	0.0775926	0.675178
AATC_MOUSE|P05201	Early-Uninfected	0.0652285	0.0596725	18.8021	0.288154	0.582848	0.540375	0.0652285	0.234445
AATC_MOUSE|P05201	Late-Uninfected	0.0182078	0.0596725	18.8021	0.76362	0.877536	0.117123	0.0182078	0.056735
AATF_MOUSE|Q9JKX4	KO_Early-WT_Early	-0.0948161	0.0878291	18.8021	0.293996	0.491215	0.531659	0.0948161	0.308728
AATF_MOUSE|Q9JKX4	KO_Late-WT_Late	-0.132693	0.0878291	18.8021	0.147462	0.311506	0.831321	0.132693	0.506533
AATF_MOUSE|Q9JKX4	KO_Uninfected-WT_Uninfected	0.090329	0.101416	18.8021	0.384359	0.592153	0.415263	0.090329	0.227566
AATF_MOUSE|Q9JKX4	KO_Early-KO_Uninfected	-0.0379406	0.0948662	18.8021	0.69371	0.966778	0.158822	0.0379406	0.0146732
AATF_MOUSE|Q9JKX4	KO_Late-KO_Uninfected	-0.0707264	0.0948662	18.8021	0.465165	0.804087	0.332393	0.0707264	0.0946968
AATF_MOUSE|Q9JKX4	WT_Early-Wt_Uninfected	0.147205	0.0948662	18.8021	0.137402	0.333116	0.862006	0.147205	0.477405
AATF_MOUSE|Q9JKX4	WT_Late-Wt_Uninfected	0.152296	0.0948662	18.8021	0.125077	0.291106	0.902822	0.152296	0.53595
AATF_MOUSE|Q9JKX4	Infected-Uninfected	0.0477083	0.0594606	18.8021	0.432375	0.648021	0.36414	0.0477083	0.188411
AATF_MOUSE|Q9JKX4	KO-WT	-0.0457267	0.0534511	18.8021	0.403052	0.528875	0.394638	0.0457267	0.276647
AATF_MOUSE|Q9JKX4	Early-Uninfected	0.054632	0.0670806	18.8021	0.425598	0.6963	0.371001	0.054632	0.157203
AATF_MOUSE|Q9JKX4	Late-Uninfected	0.0407846	0.0670806	18.8021	0.550466	0.741717	0.259269	0.0407846	0.129762
AATM_MOUSE|P05202	KO_Early-WT_Early	-0.102813	0.073899	18.8021	0.180389	0.360243	0.74379	0.102813	0.443404
AATM_MOUSE|P05202	KO_Late-WT_Late	-0.084894	0.073899	18.8021	0.26505	0.457136	0.576671	0.084894	0.339955
AATM_MOUSE|P05202	KO_Uninfected-WT_Uninfected	-0.0938908	0.0853312	18.8021	0.285086	0.497159	0.545025	0.0938908	0.303505
AATM_MOUSE|P05202	KO_Early-KO_Uninfected	0.0502113	0.0798201	18.8021	0.536881	0.938205	0.270122	0.0502113	0.0277021
AATM_MOUSE|P05202	KO_Late-KO_Uninfected	-0.0113643	0.0798201	18.8021	0.888299	0.968427	0.0514408	0.0113643	0.013933
AATM_MOUSE|P05202	WT_Early-Wt_Uninfected	0.0591338	0.0798201	18.8021	0.467943	0.688439	0.329807	0.0591338	0.162134
AATM_MOUSE|P05202	WT_Late-Wt_Uninfected	-0.0203611	0.0798201	18.8021	0.801425	0.898831	0.0961372	0.0203611	0.0463219
AATM_MOUSE|P05202	Infected-Uninfected	0.0194049	0.0500299	18.8021	0.702471	0.841751	0.153372	0.0194049	0.0748165
AATM_MOUSE|P05202	KO-WT	-0.093866	0.0449735	18.8021	0.050733	0.109003	1.29471	0.093866	0.962563
AATM_MOUSE|P05202	Early-Uninfected	0.0546726	0.0564413	18.8021	0.34501	0.634575	0.462168	0.0546726	0.197517
AATM_MOUSE|P05202	Late-Uninfected	-0.0158627	0.0564413	18.8021	0.781743	0.887332	0.106936	0.0158627	0.0519138
AB17A_MOUSE|Q99JW1	KO_Early-WT_Early	0.449022	0.159869	18.802	0.0112865	0.0538164	1.94744	0.449022	1.26909
AB17A_MOUSE|Q99JW1	KO_Late-WT_Late	0.0386635	0.159869	18.802	0.811518	0.895461	0.0907017	0.0386635	0.0479535
AB17A_MOUSE|Q99JW1	KO_Uninfected-WT_Uninfected	0.0158976	0.184601	18.802	0.932283	0.963647	0.0304524	0.0158976	0.0160818
AB17A_MOUSE|Q99JW1	KO_Early-KO_Uninfected	-0.056236	0.172678	18.802	0.748271	0.975741	0.125941	0.056236	0.0106655
AB17A_MOUSE|Q99JW1	KO_Late-KO_Uninfected	-0.156683	0.172678	18.802	0.375695	0.749165	0.425165	0.156683	0.125423
AB17A_MOUSE|Q99JW1	WT_Early-Wt_Uninfected	-0.48936	0.172678	18.802	0.0106831	0.0654755	1.9713	0.48936	1.18392
AB17A_MOUSE|Q99JW1	WT_Late-Wt_Uninfected	-0.179449	0.172678	18.802	0.311888	0.524506	0.506002	0.179449	0.28025
AB17A_MOUSE|Q99JW1	Infected-Uninfected	-0.220432	0.108232	18.802	0.0560153	0.196505	1.25169	0.220432	0.706626
AB17A_MOUSE|Q99JW1	KO-WT	0.167861	0.0972932	18.802	0.10087	0.185602	0.996236	0.167861	0.731418
AB17A_MOUSE|Q99JW1	Early-Uninfected	-0.272798	0.122102	18.802	0.0378188	0.202014	1.42229	0.272798	0.694618
AB17A_MOUSE|Q99JW1	Late-Uninfected	-0.168066	0.122102	18.802	0.184858	0.400378	0.733161	0.168066	0.39753
AB17B_MOUSE|Q7M759	KO_Early-WT_Early	0.175433	0.0908073	18.802	0.0685802	0.190041	1.1638	0.175433	0.721152
AB17B_MOUSE|Q7M759	KO_Late-WT_Late	0.264171	0.0908073	18.802	0.0090643	0.04876	2.04267	0.264171	1.31194
AB17B_MOUSE|Q7M759	KO_Uninfected-WT_Uninfected	-0.151751	0.104855	18.802	0.164297	0.354961	0.784369	0.151751	0.44982
AB17B_MOUSE|Q7M759	KO_Early-KO_Uninfected	0.0296826	0.098083	18.802	0.765497	0.977012	0.116057	0.0296826	0.0100999
AB17B_MOUSE|Q7M759	KO_Late-KO_Uninfected	0.0464942	0.098083	18.802	0.640938	0.88643	0.193184	0.0464942	0.0523557
AB17B_MOUSE|Q7M759	WT_Early-Wt_Uninfected	-0.297501	0.098083	18.802	0.00689832	0.0498539	2.16126	0.297501	1.3023
AB17B_MOUSE|Q7M759	WT_Late-Wt_Uninfected	-0.369428	0.098083	18.802	0.00132586	0.0127859	2.8775	0.369428	1.89327
AB17B_MOUSE|Q7M759	Infected-Uninfected	-0.147688	0.0614768	18.802	0.0267922	0.122534	1.57199	0.147688	0.911743
AB17B_MOUSE|Q7M759	KO-WT	0.0959512	0.0552635	18.802	0.0988778	0.182935	1.0049	0.0959512	0.737704
AB17B_MOUSE|Q7M759	Early-Uninfected	-0.133909	0.0693552	18.802	0.0687313	0.277552	1.16285	0.133909	0.556655
AB17B_MOUSE|Q7M759	Late-Uninfected	-0.161467	0.0693552	18.802	0.0312287	0.136687	1.50545	0.161467	0.864273
AB1IP_MOUSE|Q8R5A3	KO_Early-WT_Early	-0.0504951	0.0843723	18.8021	0.556661	0.725044	0.254409	0.0504951	0.139636
AB1IP_MOUSE|Q8R5A3	KO_Late-WT_Late	-0.0402037	0.0843723	18.8021	0.639206	0.786464	0.194359	0.0402037	0.104321
AB1IP_MOUSE|Q8R5A3	KO_Uninfected-WT_Uninfected	0.0162806	0.0974247	18.8021	0.869068	0.932509	0.0609463	0.0162806	0.0303469
AB1IP_MOUSE|Q8R5A3	KO_Early-KO_Uninfected	0.0397143	0.0911325	18.8021	0.667954	0.9591	0.175254	0.0397143	0.0181362
AB1IP_MOUSE|Q8R5A3	KO_Late-KO_Uninfected	0.00457288	0.0911325	18.8021	0.960509	0.987192	0.0174984	0.00457288	0.00559857
AB1IP_MOUSE|Q8R5A3	WT_Early-Wt_Uninfected	0.10649	0.0911325	18.8021	0.2572	0.484691	0.589728	0.10649	0.314535
AB1IP_MOUSE|Q8R5A3	WT_Late-Wt_Uninfected	0.0610572	0.0911325	18.8021	0.511014	0.705005	0.291567	0.0610572	0.151808
AB1IP_MOUSE|Q8R5A3	Infected-Uninfected	0.0529586	0.0571203	18.8021	0.365602	0.588007	0.436991	0.0529586	0.230617
AB1IP_MOUSE|Q8R5A3	KO-WT	-0.0248061	0.0513473	18.8021	0.6346	0.731663	0.1975	0.0248061	0.135689
AB1IP_MOUSE|Q8R5A3	Early-Uninfected	0.0731022	0.0644404	18.8021	0.270877	0.567635	0.567228	0.0731022	0.245931
AB1IP_MOUSE|Q8R5A3	Late-Uninfected	0.0328151	0.0644404	18.8021	0.616515	0.789506	0.210057	0.0328151	0.102644
ABCA1_MOUSE|P41233	KO_Early-WT_Early	0.311152	0.108885	18.802	0.0101457	0.0499211	1.99372	0.311152	1.30172
ABCA1_MOUSE|P41233	KO_Late-WT_Late	0.0600544	0.108885	18.802	0.587761	0.750342	0.230799	0.0600544	0.124741
ABCA1_MOUSE|P41233	KO_Uninfected-WT_Uninfected	-0.297186	0.12573	18.802	0.0290239	0.120438	1.53724	0.297186	0.919235
ABCA1_MOUSE|P41233	KO_Early-KO_Uninfected	0.19769	0.11761	18.802	0.10932	0.638446	0.9613	0.19769	0.194876
ABCA1_MOUSE|P41233	KO_Late-KO_Uninfected	0.362593	0.11761	18.802	0.00617691	0.0805305	2.20923	0.362593	1.09404
ABCA1_MOUSE|P41233	WT_Early-Wt_Uninfected	-0.410648	0.11761	18.802	0.00247184	0.0268871	2.60698	0.410648	1.57046
ABCA1_MOUSE|P41233	WT_Late-Wt_Uninfected	0.00535336	0.11761	18.802	0.964174	0.983583	0.0158444	0.00535336	0.00718895
ABCA1_MOUSE|P41233	Infected-Uninfected	0.038747	0.0737157	18.802	0.605291	0.780498	0.218036	0.038747	0.107628
ABCA1_MOUSE|P41233	KO-WT	0.0246737	0.0662655	18.802	0.713799	0.793671	0.146424	0.0246737	0.100359
ABCA1_MOUSE|P41233	Early-Uninfected	-0.106479	0.0831626	18.802	0.215984	0.508185	0.665578	0.106479	0.293978
ABCA1_MOUSE|P41233	Late-Uninfected	0.183973	0.0831626	18.802	0.0395344	0.159094	1.40303	0.183973	0.798347
ABCA3_MOUSE|Q8R420	KO_Early-WT_Early	0.116031	0.086926	18.8021	0.197874	0.382807	0.703612	0.116031	0.41702
ABCA3_MOUSE|Q8R420	KO_Late-WT_Late	0.118914	0.086926	18.8021	0.187444	0.366417	0.727129	0.118914	0.436025
ABCA3_MOUSE|Q8R420	KO_Uninfected-WT_Uninfected	-0.274555	0.100374	18.8021	0.01323	0.0738186	1.87844	0.274555	1.13183
ABCA3_MOUSE|Q8R420	KO_Early-KO_Uninfected	0.0514878	0.0938909	18.8021	0.589884	0.947214	0.229233	0.0514878	0.0235518
ABCA3_MOUSE|Q8R420	KO_Late-KO_Uninfected	0.0507407	0.0938909	18.8021	0.59525	0.869088	0.2253	0.0507407	0.0609365
ABCA3_MOUSE|Q8R420	WT_Early-Wt_Uninfected	-0.339098	0.0938909	18.8021	0.00188406	0.0230457	2.7249	0.339098	1.63741
ABCA3_MOUSE|Q8R420	WT_Late-Wt_Uninfected	-0.342728	0.0938909	18.8021	0.00172597	0.0152455	2.76297	0.342728	1.81686
ABCA3_MOUSE|Q8R420	Infected-Uninfected	-0.144899	0.0588492	18.8021	0.0236495	0.113328	1.62618	0.144899	0.945662
ABCA3_MOUSE|Q8R420	KO-WT	-0.0132034	0.0529015	18.8021	0.805615	0.863781	0.0938722	0.0132034	0.0635964
ABCA3_MOUSE|Q8R420	Early-Uninfected	-0.143805	0.0663909	18.8021	0.0433754	0.217292	1.36276	0.143805	0.662957
ABCA3_MOUSE|Q8R420	Late-Uninfected	-0.145994	0.0663909	18.8021	0.0406001	0.161846	1.39147	0.145994	0.790898
ABCA7_MOUSE|Q91V24	KO_Early-WT_Early	0.242421	0.0772145	18.8021	0.00544738	0.0315921	2.26381	0.242421	1.50042
ABCA7_MOUSE|Q91V24	KO_Late-WT_Late	0.323677	0.0772145	18.8021	0.000504224	0.00672536	3.29738	0.323677	2.17228
ABCA7_MOUSE|Q91V24	KO_Uninfected-WT_Uninfected	-0.207015	0.0891596	18.8021	0.0316328	0.125731	1.49986	0.207015	0.900558
ABCA7_MOUSE|Q91V24	KO_Early-KO_Uninfected	0.142664	0.0834012	18.8021	0.10361	0.62722	0.984597	0.142664	0.20258
ABCA7_MOUSE|Q91V24	KO_Late-KO_Uninfected	0.21225	0.0834012	18.8021	0.0198731	0.182934	1.70173	0.21225	0.737706
ABCA7_MOUSE|Q91V24	WT_Early-Wt_Uninfected	-0.306772	0.0834012	18.8021	0.00161979	0.0211113	2.79054	0.306772	1.67549
ABCA7_MOUSE|Q91V24	WT_Late-Wt_Uninfected	-0.318443	0.0834012	18.8021	0.00117887	0.0117463	2.92853	0.318443	1.9301
ABCA7_MOUSE|Q91V24	Infected-Uninfected	-0.0675753	0.0522745	18.8021	0.211774	0.427356	0.674127	0.0675753	0.36921
ABCA7_MOUSE|Q91V24	KO-WT	0.119694	0.0469912	18.8021	0.0197794	0.0523051	1.70379	0.119694	1.28146
ABCA7_MOUSE|Q91V24	Early-Uninfected	-0.0820544	0.0589735	18.8021	0.180356	0.461036	0.743869	0.0820544	0.336265
ABCA7_MOUSE|Q91V24	Late-Uninfected	-0.0530963	0.0589735	18.8021	0.379327	0.601158	0.420987	0.0530963	0.221011
ABCB6_MOUSE|Q9DC29	KO_Early-WT_Early	0.330323	0.113268	18.802	0.00892359	0.0454371	2.04946	0.330323	1.34259
ABCB6_MOUSE|Q9DC29	KO_Late-WT_Late	0.390553	0.113268	18.802	0.00272751	0.0219833	2.56423	0.390553	1.65791
ABCB6_MOUSE|Q9DC29	KO_Uninfected-WT_Uninfected	-0.1235	0.130791	18.802	0.357018	0.568815	0.44731	0.1235	0.245029
ABCB6_MOUSE|Q9DC29	KO_Early-KO_Uninfected	0.0852999	0.122344	18.802	0.4942	0.932017	0.306097	0.0852999	0.0305764
ABCB6_MOUSE|Q9DC29	KO_Late-KO_Uninfected	0.00101963	0.122344	18.802	0.993438	0.997336	0.00285914	0.00101963	0.00115852
ABCB6_MOUSE|Q9DC29	WT_Early-Wt_Uninfected	-0.368522	0.122344	18.802	0.00722562	0.0510178	2.14112	0.368522	1.29228
ABCB6_MOUSE|Q9DC29	WT_Late-Wt_Uninfected	-0.513033	0.122344	18.802	0.000502579	0.00662561	3.2988	0.513033	2.17877
ABCB6_MOUSE|Q9DC29	Infected-Uninfected	-0.198809	0.0766831	18.802	0.0179626	0.0956249	1.74563	0.198809	1.01943
ABCB6_MOUSE|Q9DC29	KO-WT	0.199125	0.068933	18.802	0.00947976	0.0292329	2.0232	0.199125	1.53413
ABCB6_MOUSE|Q9DC29	Early-Uninfected	-0.141611	0.0865102	18.802	0.118274	0.372484	0.927112	0.141611	0.428892
ABCB6_MOUSE|Q9DC29	Late-Uninfected	-0.256007	0.0865102	18.802	0.00811959	0.0563836	2.09047	0.256007	1.24885
ABCB7_MOUSE|Q61102	KO_Early-WT_Early	0.155765	0.0823698	18.8021	0.0741288	0.200757	1.13001	0.155765	0.69733
ABCB7_MOUSE|Q61102	KO_Late-WT_Late	0.175438	0.0823698	18.8021	0.0466177	0.1444	1.33145	0.175438	0.840432
ABCB7_MOUSE|Q61102	KO_Uninfected-WT_Uninfected	-0.166264	0.0951125	18.8021	0.0967611	0.252667	1.0143	0.166264	0.597451
ABCB7_MOUSE|Q61102	KO_Early-KO_Uninfected	-0.0141481	0.0889696	18.8021	0.875347	0.985983	0.0578195	0.0141481	0.00613057
ABCB7_MOUSE|Q61102	KO_Late-KO_Uninfected	0.0157187	0.0889696	18.8021	0.861653	0.961293	0.0646675	0.0157187	0.0171441
ABCB7_MOUSE|Q61102	WT_Early-Wt_Uninfected	-0.336177	0.0889696	18.8021	0.00128997	0.0185194	2.88942	0.336177	1.73237
ABCB7_MOUSE|Q61102	WT_Late-Wt_Uninfected	-0.325983	0.0889696	18.8021	0.00167316	0.0149208	2.77646	0.325983	1.82621
ABCB7_MOUSE|Q61102	Infected-Uninfected	-0.165147	0.0557646	18.8021	0.00807962	0.0556258	2.09261	0.165147	1.25472
ABCB7_MOUSE|Q61102	KO-WT	0.0549795	0.0501287	18.8021	0.286592	0.408928	0.542736	0.0549795	0.388353
ABCB7_MOUSE|Q61102	Early-Uninfected	-0.175163	0.062911	18.8021	0.0119003	0.100136	1.92444	0.175163	0.999412
ABCB7_MOUSE|Q61102	Late-Uninfected	-0.155132	0.062911	18.8021	0.0234679	0.114878	1.62953	0.155132	0.939763
ABCB8_MOUSE|Q9CXJ4	KO_Early-WT_Early	0.0687267	0.0858213	18.8021	0.433244	0.628441	0.363267	0.0687267	0.201736
ABCB8_MOUSE|Q9CXJ4	KO_Late-WT_Late	0.0991113	0.0858213	18.8021	0.262616	0.454441	0.580678	0.0991113	0.342523
ABCB8_MOUSE|Q9CXJ4	KO_Uninfected-WT_Uninfected	-0.483796	0.0990979	18.8021	0.000106505	0.00349724	3.97263	0.483796	2.45628
ABCB8_MOUSE|Q9CXJ4	KO_Early-KO_Uninfected	0.0764923	0.0926976	18.8021	0.419616	0.914797	0.377148	0.0764923	0.0386754
ABCB8_MOUSE|Q9CXJ4	KO_Late-KO_Uninfected	0.130391	0.0926976	18.8021	0.175851	0.565791	0.754854	0.130391	0.247344
ABCB8_MOUSE|Q9CXJ4	WT_Early-Wt_Uninfected	-0.476031	0.0926976	18.8021	6.07159e-05	0.00273832	4.2167	0.476031	2.56252
ABCB8_MOUSE|Q9CXJ4	WT_Late-Wt_Uninfected	-0.452516	0.0926976	18.8021	0.000106591	0.0021202	3.97228	0.452516	2.67362
ABCB8_MOUSE|Q9CXJ4	Infected-Uninfected	-0.180416	0.0581013	18.8021	0.00588024	0.0450723	2.2306	0.180416	1.34609
ABCB8_MOUSE|Q9CXJ4	KO-WT	-0.105319	0.0522292	18.8021	0.058262	0.121497	1.23461	0.105319	0.915433
ABCB8_MOUSE|Q9CXJ4	Early-Uninfected	-0.199769	0.0655471	18.8021	0.00667963	0.0695094	2.17525	0.199769	1.15796
ABCB8_MOUSE|Q9CXJ4	Late-Uninfected	-0.161063	0.0655471	18.8021	0.0238987	0.116235	1.62163	0.161063	0.934662
ABCB9_MOUSE|Q9JJ59	KO_Early-WT_Early	0.250836	0.231924	18.802	0.293133	0.490289	0.532935	0.250836	0.309548
ABCB9_MOUSE|Q9JJ59	KO_Late-WT_Late	0.256797	0.231924	18.802	0.282152	0.475974	0.549516	0.256797	0.322416
ABCB9_MOUSE|Q9JJ59	KO_Uninfected-WT_Uninfected	-0.187425	0.267803	18.802	0.492584	0.684778	0.30752	0.187425	0.16445
ABCB9_MOUSE|Q9JJ59	KO_Early-KO_Uninfected	0.0957205	0.250507	18.802	0.706666	0.967611	0.150786	0.0957205	0.0142991
ABCB9_MOUSE|Q9JJ59	KO_Late-KO_Uninfected	-0.109771	0.250507	18.802	0.666236	0.89333	0.176372	0.109771	0.0489882
ABCB9_MOUSE|Q9JJ59	WT_Early-Wt_Uninfected	-0.34254	0.250507	18.802	0.187629	0.403864	0.7267	0.34254	0.393764
ABCB9_MOUSE|Q9JJ59	WT_Late-Wt_Uninfected	-0.553993	0.250507	18.802	0.039592	0.132904	1.40239	0.553993	0.876462
ABCB9_MOUSE|Q9JJ59	Infected-Uninfected	-0.227646	0.157013	18.802	0.163577	0.368689	0.786278	0.227646	0.43334
ABCB9_MOUSE|Q9JJ59	KO-WT	0.106736	0.141145	18.802	0.458889	0.579878	0.338292	0.106736	0.236664
ABCB9_MOUSE|Q9JJ59	Early-Uninfected	-0.12341	0.177135	18.802	0.494516	0.745984	0.30582	0.12341	0.12727
ABCB9_MOUSE|Q9JJ59	Late-Uninfected	-0.331882	0.177135	18.802	0.0766129	0.236863	1.1157	0.331882	0.625503
ABCBA_MOUSE|Q9JI39	KO_Early-WT_Early	-0.0543607	0.101519	18.802	0.598602	0.755159	0.222862	0.0543607	0.121962
ABCBA_MOUSE|Q9JI39	KO_Late-WT_Late	0.0039101	0.101519	18.802	0.969683	0.984614	0.0133704	0.0039101	0.00673419
ABCBA_MOUSE|Q9JI39	KO_Uninfected-WT_Uninfected	-0.321813	0.117225	18.802	0.0129491	0.073145	1.88776	0.321813	1.13582
ABCBA_MOUSE|Q9JI39	KO_Early-KO_Uninfected	-0.0774824	0.109654	18.802	0.488473	0.931489	0.311159	0.0774824	0.0308223
ABCBA_MOUSE|Q9JI39	KO_Late-KO_Uninfected	-0.0405771	0.109654	18.802	0.715482	0.91079	0.145401	0.0405771	0.0405818
ABCBA_MOUSE|Q9JI39	WT_Early-Wt_Uninfected	-0.344935	0.109654	18.802	0.00537391	0.0431811	2.26971	0.344935	1.36471
ABCBA_MOUSE|Q9JI39	WT_Late-Wt_Uninfected	-0.3663	0.109654	18.802	0.00347474	0.0249071	2.45908	0.3663	1.60368
ABCBA_MOUSE|Q9JI39	Infected-Uninfected	-0.207324	0.068729	18.802	0.00715647	0.0514262	2.1453	0.207324	1.28882
ABCBA_MOUSE|Q9JI39	KO-WT	-0.124088	0.0617828	18.802	0.0591786	0.123055	1.22784	0.124088	0.909901
ABCBA_MOUSE|Q9JI39	Early-Uninfected	-0.211209	0.0775368	18.802	0.013558	0.108143	1.8678	0.211209	0.966002
ABCBA_MOUSE|Q9JI39	Late-Uninfected	-0.203439	0.0775368	18.802	0.0168091	0.0927303	1.77446	0.203439	1.03278
ABCBB_MOUSE|Q9QY30	KO_Early-WT_Early	-0.460415	1.39016	7.80203	0.749216	0.857208	0.125393	0.460415	0.066914
ABCBB_MOUSE|Q9QY30	KO_Late-WT_Late	-0.140298	1.39016	7.80203	0.922157	0.958336	0.0351949	0.140298	0.018482
ABCBB_MOUSE|Q9QY30	KO_Uninfected-WT_Uninfected	2.21139	1.70259	7.80203	0.231067	0.43744	0.636262	2.21139	0.359082
ABCBB_MOUSE|Q9QY30	KO_Early-KO_Uninfected	-0.630682	1.70259	7.80203	0.72092	0.971651	0.142113	0.630682	0.0124896
ABCBB_MOUSE|Q9QY30	KO_Late-KO_Uninfected	-0.210504	1.70259	7.80203	0.904728	0.974524	0.0434821	0.210504	0.0112072
ABCBB_MOUSE|Q9QY30	WT_Early-Wt_Uninfected	2.04113	1.39016	7.80203	0.181156	0.396557	0.741948	2.04113	0.401694
ABCBB_MOUSE|Q9QY30	WT_Late-Wt_Uninfected	2.14119	1.39016	7.80203	0.163016	0.346391	0.787769	2.14119	0.460433
ABCBB_MOUSE|Q9QY30	Infected-Uninfected	0.835281	0.98299	7.80203	0.42078	0.639039	0.375945	0.835281	0.194473
ABCBB_MOUSE|Q9QY30	KO-WT	0.536893	0.866915	7.80203	0.553359	0.66482	0.256993	0.536893	0.177296
ABCBB_MOUSE|Q9QY30	Early-Uninfected	0.705222	1.09902	7.80203	0.539467	0.776351	0.268035	0.705222	0.109942
ABCBB_MOUSE|Q9QY30	Late-Uninfected	0.965341	1.09902	7.80203	0.40598	0.624311	0.391495	0.965341	0.204599
ABCC9_MOUSE|P70170	KO_Early-WT_Early	0.432672	0.163574	7.80203	0.0301266	0.108144	1.52105	0.432672	0.965999
ABCC9_MOUSE|P70170	KO_Late-WT_Late	0.473045	0.163574	7.80203	0.0206811	0.0842066	1.68443	0.473045	1.07465
ABCC9_MOUSE|P70170	KO_Uninfected-WT_Uninfected	0.190635	0.200337	7.80203	0.369858	0.579763	0.431966	0.190635	0.236749
ABCC9_MOUSE|P70170	KO_Early-KO_Uninfected	-0.195242	0.200337	7.80203	0.359018	0.896597	0.444884	0.195242	0.0474029
ABCC9_MOUSE|P70170	KO_Late-KO_Uninfected	-0.0641162	0.200337	7.80203	0.757339	0.925992	0.12071	0.0641162	0.033393
ABCC9_MOUSE|P70170	WT_Early-Wt_Uninfected	-0.437279	0.163574	7.80203	0.0288542	0.122845	1.53979	0.437279	0.910641
ABCC9_MOUSE|P70170	WT_Late-Wt_Uninfected	-0.346527	0.163574	7.80203	0.0678529	0.192124	1.16843	0.346527	0.716418
ABCC9_MOUSE|P70170	Infected-Uninfected	-0.260791	0.115664	7.80203	0.0549838	0.194298	1.25976	0.260791	0.711531
[truncated: 101,731 more rows]
