# Supplementary material for: Multiplexed proteomics of autophagy-deficient murine macrophages reveals enhanced antimicrobial immunity via the oxidative stress response
Source: eLife. 2021 Jun 4;10:e62320. doi: 10.7554/eLife.62320 (PMC8177894; doi:10.7554/eLife.62320)
Supplement: Supplementary file 7. [file elife-62320-supp7.xlsx]

## Sheet: v1_8_0_Shigella_combined_phos_Q
Mixture	TechRepMixture	Run	Channel	ProteinName	Abundance	BioReplicate	Condition	dataset	Charge	PeptideSequence	PSM	Intensity	FeatureType	intensity	intensitySum	intensityRatioWithinPlex	ReferenceOriginal	front_name	back_name
data/OBJ38812_TMT10.txt	1	data/OBJ38812_TMT10.txt_1	127N	1433B_MOUSE|Q9CQV8_S47	19.1025	KO_Early_1	KO_Early	pST	NA	Model	NA	NA	Model	562874	5.50453e+06	0.102256	1433B_MOUSE|Q9CQV8	1433B	MOUSE|Q9CQV8
data/OBJ38812_TMT10.txt	1	data/OBJ38812_TMT10.txt_1	130N	1433B_MOUSE|Q9CQV8_S47	19.098	KO_Early_2	KO_Early	pST	NA	Model	NA	NA	Model	561153	5.50453e+06	0.101944	1433B_MOUSE|Q9CQV8	1433B	MOUSE|Q9CQV8
data/OBJ38812_TMT10.txt	1	data/OBJ38812_TMT10.txt_1	128N	1433B_MOUSE|Q9CQV8_S47	19.3716	KO_Late_1	KO_Late	pST	NA	Model	NA	NA	Model	678321	5.50453e+06	0.123229	1433B_MOUSE|Q9CQV8	1433B	MOUSE|Q9CQV8
data/OBJ38812_TMT10.txt	1	data/OBJ38812_TMT10.txt_1	131N	1433B_MOUSE|Q9CQV8_S47	18.984	KO_Late_2	KO_Late	pST	NA	Model	NA	NA	Model	518508	5.50453e+06	0.0941965	1433B_MOUSE|Q9CQV8	1433B	MOUSE|Q9CQV8
data/OBJ38812_TMT10.txt	1	data/OBJ38812_TMT10.txt_1	129N	1433B_MOUSE|Q9CQV8_S47	19.1414	KO_Uninfect_1	KO_Uninfect	pST	NA	Model	NA	NA	Model	578295	5.50453e+06	0.105058	1433B_MOUSE|Q9CQV8	1433B	MOUSE|Q9CQV8
data/OBJ38812_TMT10.txt	1	data/OBJ38812_TMT10.txt_1	131C	1433B_MOUSE|Q9CQV8_S47	18.628	KO_Uninfect_2	KO_Uninfect	pST	NA	Model	NA	NA	Model	405133	5.50453e+06	0.0735999	1433B_MOUSE|Q9CQV8	1433B	MOUSE|Q9CQV8
data/OBJ38812_TMT10.txt	1	data/OBJ38812_TMT10.txt_1	126C	1433B_MOUSE|Q9CQV8_S47	18.4455	WT_Early_1	WT_Early	pST	NA	Model	NA	NA	Model	356987	5.50453e+06	0.0648532	1433B_MOUSE|Q9CQV8	1433B	MOUSE|Q9CQV8
data/OBJ38812_TMT10.txt	1	data/OBJ38812_TMT10.txt_1	129C	1433B_MOUSE|Q9CQV8_S47	17.8389	WT_Early_2	WT_Early	pST	NA	Model	NA	NA	Model	234453	5.50453e+06	0.0425926	1433B_MOUSE|Q9CQV8	1433B	MOUSE|Q9CQV8
data/OBJ38812_TMT10.txt	1	data/OBJ38812_TMT10.txt_1	127C	1433B_MOUSE|Q9CQV8_S47	18.1794	WT_Late_1	WT_Late	pST	NA	Model	NA	NA	Model	296851	5.50453e+06	0.0539285	1433B_MOUSE|Q9CQV8	1433B	MOUSE|Q9CQV8
data/OBJ38812_TMT10.txt	1	data/OBJ38812_TMT10.txt_1	130C	1433B_MOUSE|Q9CQV8_S47	18.1662	WT_Late_2	WT_Late	pST	NA	Model	NA	NA	Model	294160	5.50453e+06	0.0534396	1433B_MOUSE|Q9CQV8	1433B	MOUSE|Q9CQV8
data/OBJ38812_TMT10.txt	1	data/OBJ38812_TMT10.txt_1	128C	1433B_MOUSE|Q9CQV8_S47	19.1405	WT_Uninfect_1	WT_Uninfect	pST	NA	Model	NA	NA	Model	577903	5.50453e+06	0.104987	1433B_MOUSE|Q9CQV8	1433B	MOUSE|Q9CQV8
data/OBJ38812_TMT10.txt	1	data/OBJ38812_TMT10.txt_1	127N	1433B_MOUSE|Q9CQV8_S66	20.2165	KO_Early_1	KO_Early	pST	NA	Model	NA	NA	Model	1.21835e+06	1.4286e+07	0.0852827	1433B_MOUSE|Q9CQV8	1433B	MOUSE|Q9CQV8
data/OBJ38812_TMT10.txt	1	data/OBJ38812_TMT10.txt_1	130N	1433B_MOUSE|Q9CQV8_S66	20.2991	KO_Early_2	KO_Early	pST	NA	Model	NA	NA	Model	1.29014e+06	1.4286e+07	0.0903078	1433B_MOUSE|Q9CQV8	1433B	MOUSE|Q9CQV8
data/OBJ38812_TMT10.txt	1	data/OBJ38812_TMT10.txt_1	128N	1433B_MOUSE|Q9CQV8_S66	20.1329	KO_Late_1	KO_Late	pST	NA	Model	NA	NA	Model	1.14976e+06	1.4286e+07	0.0804816	1433B_MOUSE|Q9CQV8	1433B	MOUSE|Q9CQV8
data/OBJ38812_TMT10.txt	1	data/OBJ38812_TMT10.txt_1	131N	1433B_MOUSE|Q9CQV8_S66	20.0779	KO_Late_2	KO_Late	pST	NA	Model	NA	NA	Model	1.10673e+06	1.4286e+07	0.0774692	1433B_MOUSE|Q9CQV8	1433B	MOUSE|Q9CQV8
data/OBJ38812_TMT10.txt	1	data/OBJ38812_TMT10.txt_1	129N	1433B_MOUSE|Q9CQV8_S66	20.2459	KO_Uninfect_1	KO_Uninfect	pST	NA	Model	NA	NA	Model	1.2434e+06	1.4286e+07	0.0870366	1433B_MOUSE|Q9CQV8	1433B	MOUSE|Q9CQV8
data/OBJ38812_TMT10.txt	1	data/OBJ38812_TMT10.txt_1	131C	1433B_MOUSE|Q9CQV8_S66	20.1136	KO_Uninfect_2	KO_Uninfect	pST	NA	Model	NA	NA	Model	1.13449e+06	1.4286e+07	0.0794128	1433B_MOUSE|Q9CQV8	1433B	MOUSE|Q9CQV8
data/OBJ38812_TMT10.txt	1	data/OBJ38812_TMT10.txt_1	126C	1433B_MOUSE|Q9CQV8_S66	20.1048	WT_Early_1	WT_Early	pST	NA	Model	NA	NA	Model	1.12755e+06	1.4286e+07	0.0789271	1433B_MOUSE|Q9CQV8	1433B	MOUSE|Q9CQV8
data/OBJ38812_TMT10.txt	1	data/OBJ38812_TMT10.txt_1	129C	1433B_MOUSE|Q9CQV8_S66	20.1107	WT_Early_2	WT_Early	pST	NA	Model	NA	NA	Model	1.1322e+06	1.4286e+07	0.0792521	1433B_MOUSE|Q9CQV8	1433B	MOUSE|Q9CQV8
data/OBJ38812_TMT10.txt	1	data/OBJ38812_TMT10.txt_1	127C	1433B_MOUSE|Q9CQV8_S66	20.135	WT_Late_1	WT_Late	pST	NA	Model	NA	NA	Model	1.15144e+06	1.4286e+07	0.080599	1433B_MOUSE|Q9CQV8	1433B	MOUSE|Q9CQV8
data/OBJ38812_TMT10.txt	1	data/OBJ38812_TMT10.txt_1	130C	1433B_MOUSE|Q9CQV8_S66	20.1992	WT_Late_2	WT_Late	pST	NA	Model	NA	NA	Model	1.20382e+06	1.4286e+07	0.0842654	1433B_MOUSE|Q9CQV8	1433B	MOUSE|Q9CQV8
data/OBJ38812_TMT10.txt	1	data/OBJ38812_TMT10.txt_1	128C	1433B_MOUSE|Q9CQV8_S66	20.3478	WT_Uninfect_1	WT_Uninfect	pST	NA	Model	NA	NA	Model	1.33446e+06	1.4286e+07	0.0934106	1433B_MOUSE|Q9CQV8	1433B	MOUSE|Q9CQV8
data/OBJ38812_TMT10.txt	1	data/OBJ38812_TMT10.txt_1	127N	1433Z_MOUSE|P63101_S110	15.6435	KO_Early_1	KO_Early	pST	NA	Model	NA	NA	Model	51186.7	591342	0.0865603	1433Z_MOUSE|P63101	1433Z	MOUSE|P63101
data/OBJ38812_TMT10.txt	1	data/OBJ38812_TMT10.txt_1	130N	1433Z_MOUSE|P63101_S110	15.7734	KO_Early_2	KO_Early	pST	NA	Model	NA	NA	Model	56008.5	591342	0.0947142	1433Z_MOUSE|P63101	1433Z	MOUSE|P63101
data/OBJ38812_TMT10.txt	1	data/OBJ38812_TMT10.txt_1	128N	1433Z_MOUSE|P63101_S110	15.7813	KO_Late_1	KO_Late	pST	NA	Model	NA	NA	Model	56318.4	591342	0.0952384	1433Z_MOUSE|P63101	1433Z	MOUSE|P63101
data/OBJ38812_TMT10.txt	1	data/OBJ38812_TMT10.txt_1	131N	1433Z_MOUSE|P63101_S110	15.8822	KO_Late_2	KO_Late	pST	NA	Model	NA	NA	Model	60395.8	591342	0.102133	1433Z_MOUSE|P63101	1433Z	MOUSE|P63101
data/OBJ38812_TMT10.txt	1	data/OBJ38812_TMT10.txt_1	129N	1433Z_MOUSE|P63101_S110	15.6786	KO_Uninfect_1	KO_Uninfect	pST	NA	Model	NA	NA	Model	52449.3	591342	0.0886954	1433Z_MOUSE|P63101	1433Z	MOUSE|P63101
data/OBJ38812_TMT10.txt	1	data/OBJ38812_TMT10.txt_1	131C	1433Z_MOUSE|P63101_S110	15.7575	KO_Uninfect_2	KO_Uninfect	pST	NA	Model	NA	NA	Model	55395.1	591342	0.0936769	1433Z_MOUSE|P63101	1433Z	MOUSE|P63101
data/OBJ38812_TMT10.txt	1	data/OBJ38812_TMT10.txt_1	126C	1433Z_MOUSE|P63101_S110	15.4125	WT_Early_1	WT_Early	pST	NA	Model	NA	NA	Model	43614.6	591342	0.0737553	1433Z_MOUSE|P63101	1433Z	MOUSE|P63101
data/OBJ38812_TMT10.txt	1	data/OBJ38812_TMT10.txt_1	129C	1433Z_MOUSE|P63101_S110	15.289	WT_Early_2	WT_Early	pST	NA	Model	NA	NA	Model	40036.6	591342	0.0677047	1433Z_MOUSE|P63101	1433Z	MOUSE|P63101
data/OBJ38812_TMT10.txt	1	data/OBJ38812_TMT10.txt_1	127C	1433Z_MOUSE|P63101_S110	15.3745	WT_Late_1	WT_Late	pST	NA	Model	NA	NA	Model	42480.2	591342	0.0718369	1433Z_MOUSE|P63101	1433Z	MOUSE|P63101
data/OBJ38812_TMT10.txt	1	data/OBJ38812_TMT10.txt_1	130C	1433Z_MOUSE|P63101_S110	15.5068	WT_Late_2	WT_Late	pST	NA	Model	NA	NA	Model	46558.7	591342	0.0787341	1433Z_MOUSE|P63101	1433Z	MOUSE|P63101
data/OBJ38812_TMT10.txt	1	data/OBJ38812_TMT10.txt_1	128C	1433Z_MOUSE|P63101_S110	15.2384	WT_Uninfect_1	WT_Uninfect	pST	NA	Model	NA	NA	Model	38655.5	591342	0.0653691	1433Z_MOUSE|P63101	1433Z	MOUSE|P63101
data/OBJ38812_TMT10.txt	1	data/OBJ38812_TMT10.txt_1	127N	2A5A_MOUSE|Q6PD03_S41	18.7912	KO_Early_1	KO_Early	pST	NA	Model	NA	NA	Model	453642	6.06088e+06	0.0748477	2A5A_MOUSE|Q6PD03	2A5A	MOUSE|Q6PD03
data/OBJ38812_TMT10.txt	1	data/OBJ38812_TMT10.txt_1	130N	2A5A_MOUSE|Q6PD03_S41	18.614	KO_Early_2	KO_Early	pST	NA	Model	NA	NA	Model	401205	6.06088e+06	0.0661959	2A5A_MOUSE|Q6PD03	2A5A	MOUSE|Q6PD03
data/OBJ38812_TMT10.txt	1	data/OBJ38812_TMT10.txt_1	128N	2A5A_MOUSE|Q6PD03_S41	19.0208	KO_Late_1	KO_Late	pST	NA	Model	NA	NA	Model	531900	6.06088e+06	0.0877596	2A5A_MOUSE|Q6PD03	2A5A	MOUSE|Q6PD03
data/OBJ38812_TMT10.txt	1	data/OBJ38812_TMT10.txt_1	131N	2A5A_MOUSE|Q6PD03_S41	18.9607	KO_Late_2	KO_Late	pST	NA	Model	NA	NA	Model	510207	6.06088e+06	0.0841805	2A5A_MOUSE|Q6PD03	2A5A	MOUSE|Q6PD03
data/OBJ38812_TMT10.txt	1	data/OBJ38812_TMT10.txt_1	129N	2A5A_MOUSE|Q6PD03_S41	19.02	KO_Uninfect_1	KO_Uninfect	pST	NA	Model	NA	NA	Model	531608	6.06088e+06	0.0877114	2A5A_MOUSE|Q6PD03	2A5A	MOUSE|Q6PD03
data/OBJ38812_TMT10.txt	1	data/OBJ38812_TMT10.txt_1	131C	2A5A_MOUSE|Q6PD03_S41	19.1634	KO_Uninfect_2	KO_Uninfect	pST	NA	Model	NA	NA	Model	587143	6.06088e+06	0.0968743	2A5A_MOUSE|Q6PD03	2A5A	MOUSE|Q6PD03
data/OBJ38812_TMT10.txt	1	data/OBJ38812_TMT10.txt_1	126C	2A5A_MOUSE|Q6PD03_S41	18.7785	WT_Early_1	WT_Early	pST	NA	Model	NA	NA	Model	449663	6.06088e+06	0.074191	2A5A_MOUSE|Q6PD03	2A5A	MOUSE|Q6PD03
data/OBJ38812_TMT10.txt	1	data/OBJ38812_TMT10.txt_1	129C	2A5A_MOUSE|Q6PD03_S41	18.7046	WT_Early_2	WT_Early	pST	NA	Model	NA	NA	Model	427213	6.06088e+06	0.0704871	2A5A_MOUSE|Q6PD03	2A5A	MOUSE|Q6PD03
data/OBJ38812_TMT10.txt	1	data/OBJ38812_TMT10.txt_1	127C	2A5A_MOUSE|Q6PD03_S41	18.8718	WT_Late_1	WT_Late	pST	NA	Model	NA	NA	Model	479711	6.06088e+06	0.0791488	2A5A_MOUSE|Q6PD03	2A5A	MOUSE|Q6PD03
data/OBJ38812_TMT10.txt	1	data/OBJ38812_TMT10.txt_1	130C	2A5A_MOUSE|Q6PD03_S41	19.1994	WT_Late_2	WT_Late	pST	NA	Model	NA	NA	Model	602017	6.06088e+06	0.0993284	2A5A_MOUSE|Q6PD03	2A5A	MOUSE|Q6PD03
data/OBJ38812_TMT10.txt	1	data/OBJ38812_TMT10.txt_1	128C	2A5A_MOUSE|Q6PD03_S41	19.1769	WT_Uninfect_1	WT_Uninfect	pST	NA	Model	NA	NA	Model	592688	6.06088e+06	0.0977892	2A5A_MOUSE|Q6PD03	2A5A	MOUSE|Q6PD03
data/OBJ38812_TMT10.txt	1	data/OBJ38812_TMT10.txt_1	127N	2A5A_MOUSE|Q6PD03_S42	18.8323	KO_Early_1	KO_Early	pST	NA	Model	NA	NA	Model	466765	7.57584e+06	0.0616122	2A5A_MOUSE|Q6PD03	2A5A	MOUSE|Q6PD03
data/OBJ38812_TMT10.txt	1	data/OBJ38812_TMT10.txt_1	130N	2A5A_MOUSE|Q6PD03_S42	18.74	KO_Early_2	KO_Early	pST	NA	Model	NA	NA	Model	437832	7.57584e+06	0.0577931	2A5A_MOUSE|Q6PD03	2A5A	MOUSE|Q6PD03
data/OBJ38812_TMT10.txt	1	data/OBJ38812_TMT10.txt_1	128N	2A5A_MOUSE|Q6PD03_S42	19.3501	KO_Late_1	KO_Late	pST	NA	Model	NA	NA	Model	668261	7.57584e+06	0.0882094	2A5A_MOUSE|Q6PD03	2A5A	MOUSE|Q6PD03
data/OBJ38812_TMT10.txt	1	data/OBJ38812_TMT10.txt_1	131N	2A5A_MOUSE|Q6PD03_S42	19.3611	KO_Late_2	KO_Late	pST	NA	Model	NA	NA	Model	673387	7.57584e+06	0.0888861	2A5A_MOUSE|Q6PD03	2A5A	MOUSE|Q6PD03
data/OBJ38812_TMT10.txt	1	data/OBJ38812_TMT10.txt_1	129N	2A5A_MOUSE|Q6PD03_S42	19.7469	KO_Uninfect_1	KO_Uninfect	pST	NA	Model	NA	NA	Model	879851	7.57584e+06	0.116139	2A5A_MOUSE|Q6PD03	2A5A	MOUSE|Q6PD03
data/OBJ38812_TMT10.txt	1	data/OBJ38812_TMT10.txt_1	131C	2A5A_MOUSE|Q6PD03_S42	19.7632	KO_Uninfect_2	KO_Uninfect	pST	NA	Model	NA	NA	Model	889854	7.57584e+06	0.117459	2A5A_MOUSE|Q6PD03	2A5A	MOUSE|Q6PD03
data/OBJ38812_TMT10.txt	1	data/OBJ38812_TMT10.txt_1	126C	2A5A_MOUSE|Q6PD03_S42	18.9974	WT_Early_1	WT_Early	pST	NA	Model	NA	NA	Model	523334	7.57584e+06	0.0690793	2A5A_MOUSE|Q6PD03	2A5A	MOUSE|Q6PD03
data/OBJ38812_TMT10.txt	1	data/OBJ38812_TMT10.txt_1	129C	2A5A_MOUSE|Q6PD03_S42	18.9304	WT_Early_2	WT_Early	pST	NA	Model	NA	NA	Model	499610	7.57584e+06	0.0659478	2A5A_MOUSE|Q6PD03	2A5A	MOUSE|Q6PD03
data/OBJ38812_TMT10.txt	1	data/OBJ38812_TMT10.txt_1	127C	2A5A_MOUSE|Q6PD03_S42	19.1138	WT_Late_1	WT_Late	pST	NA	Model	NA	NA	Model	567325	7.57584e+06	0.0748861	2A5A_MOUSE|Q6PD03	2A5A	MOUSE|Q6PD03
data/OBJ38812_TMT10.txt	1	data/OBJ38812_TMT10.txt_1	130C	2A5A_MOUSE|Q6PD03_S42	19.2505	WT_Late_2	WT_Late	pST	NA	Model	NA	NA	Model	623685	7.57584e+06	0.0823255	2A5A_MOUSE|Q6PD03	2A5A	MOUSE|Q6PD03
data/OBJ38812_TMT10.txt	1	data/OBJ38812_TMT10.txt_1	128C	2A5A_MOUSE|Q6PD03_S42	19.5172	WT_Uninfect_1	WT_Uninfect	pST	NA	Model	NA	NA	Model	750348	7.57584e+06	0.0990448	2A5A_MOUSE|Q6PD03	2A5A	MOUSE|Q6PD03
data/OBJ38812_TMT10_p2.txt	1	data/OBJ38812_TMT10_p2.txt_1	127N	2A5A_MOUSE|Q6PD03_S49	18.0768	KO_Early_3	KO_Early	pST	NA	Model	NA	NA	Model	276469	2.16613e+06	0.127633	2A5A_MOUSE|Q6PD03	2A5A	MOUSE|Q6PD03
data/OBJ38812_TMT10_p2.txt	1	data/OBJ38812_TMT10_p2.txt_1	130N	2A5A_MOUSE|Q6PD03_S49	17.9021	KO_Early_4	KO_Early	pST	NA	Model	NA	NA	Model	244949	2.16613e+06	0.113081	2A5A_MOUSE|Q6PD03	2A5A	MOUSE|Q6PD03
data/OBJ38812_TMT10_p2.txt	1	data/OBJ38812_TMT10_p2.txt_1	128N	2A5A_MOUSE|Q6PD03_S49	17.3128	KO_Late_3	KO_Late	pST	NA	Model	NA	NA	Model	162810	2.16613e+06	0.0751616	2A5A_MOUSE|Q6PD03	2A5A	MOUSE|Q6PD03
data/OBJ38812_TMT10_p2.txt	1	data/OBJ38812_TMT10_p2.txt_1	131N	2A5A_MOUSE|Q6PD03_S49	17.2226	KO_Late_4	KO_Late	pST	NA	Model	NA	NA	Model	152943	2.16613e+06	0.0706064	2A5A_MOUSE|Q6PD03	2A5A	MOUSE|Q6PD03
data/OBJ38812_TMT10_p2.txt	1	data/OBJ38812_TMT10_p2.txt_1	129N	2A5A_MOUSE|Q6PD03_S49	16.5516	KO_Uninfect_3	KO_Uninfect	pST	NA	Model	NA	NA	Model	96055.6	2.16613e+06	0.0443442	2A5A_MOUSE|Q6PD03	2A5A	MOUSE|Q6PD03
data/OBJ38812_TMT10_p2.txt	1	data/OBJ38812_TMT10_p2.txt_1	126C	2A5A_MOUSE|Q6PD03_S49	18.1074	WT_Early_3	WT_Early	pST	NA	Model	NA	NA	Model	282396	2.16613e+06	0.130369	2A5A_MOUSE|Q6PD03	2A5A	MOUSE|Q6PD03
data/OBJ38812_TMT10_p2.txt	1	data/OBJ38812_TMT10_p2.txt_1	129C	2A5A_MOUSE|Q6PD03_S49	17.8351	WT_Early_4	WT_Early	pST	NA	Model	NA	NA	Model	233830	2.16613e+06	0.107948	2A5A_MOUSE|Q6PD03	2A5A	MOUSE|Q6PD03
data/OBJ38812_TMT10_p2.txt	1	data/OBJ38812_TMT10_p2.txt_1	127C	2A5A_MOUSE|Q6PD03_S49	17.1494	WT_Late_3	WT_Late	pST	NA	Model	NA	NA	Model	145378	2.16613e+06	0.067114	2A5A_MOUSE|Q6PD03	2A5A	MOUSE|Q6PD03
data/OBJ38812_TMT10_p2.txt	1	data/OBJ38812_TMT10_p2.txt_1	130C	2A5A_MOUSE|Q6PD03_S49	17.6511	WT_Late_4	WT_Late	pST	NA	Model	NA	NA	Model	205832	2.16613e+06	0.0950225	2A5A_MOUSE|Q6PD03	2A5A	MOUSE|Q6PD03
data/OBJ38812_TMT10_p2.txt	1	data/OBJ38812_TMT10_p2.txt_1	128C	2A5A_MOUSE|Q6PD03_S49	16.3928	WT_Uninfect_3	WT_Uninfect	pST	NA	Model	NA	NA	Model	86045.3	2.16613e+06	0.039723	2A5A_MOUSE|Q6PD03	2A5A	MOUSE|Q6PD03
data/OBJ38812_TMT10_p2.txt	1	data/OBJ38812_TMT10_p2.txt_1	131C	2A5A_MOUSE|Q6PD03_S49	16.6668	WT_Uninfect_4	WT_Uninfect	pST	NA	Model	NA	NA	Model	104041	2.16613e+06	0.0480305	2A5A_MOUSE|Q6PD03	2A5A	MOUSE|Q6PD03
data/OBJ38812_TMT10.txt	1	data/OBJ38812_TMT10.txt_1	127N	2A5A_MOUSE|Q6PD03_S49	18.0053	KO_Early_1	KO_Early	pST	NA	Model	NA	NA	Model	263111	2.26958e+06	0.115929	2A5A_MOUSE|Q6PD03	2A5A	MOUSE|Q6PD03
data/OBJ38812_TMT10.txt	1	data/OBJ38812_TMT10.txt_1	130N	2A5A_MOUSE|Q6PD03_S49	18.8123	KO_Early_2	KO_Early	pST	NA	Model	NA	NA	Model	460340	2.26958e+06	0.20283	2A5A_MOUSE|Q6PD03	2A5A	MOUSE|Q6PD03
data/OBJ38812_TMT10.txt	1	data/OBJ38812_TMT10.txt_1	128N	2A5A_MOUSE|Q6PD03_S49	17.5097	KO_Late_1	KO_Late	pST	NA	Model	NA	NA	Model	186618	2.26958e+06	0.0822257	2A5A_MOUSE|Q6PD03	2A5A	MOUSE|Q6PD03
data/OBJ38812_TMT10.txt	1	data/OBJ38812_TMT10.txt_1	131N	2A5A_MOUSE|Q6PD03_S49	17.6249	KO_Late_2	KO_Late	pST	NA	Model	NA	NA	Model	202130	2.26958e+06	0.0890606	2A5A_MOUSE|Q6PD03	2A5A	MOUSE|Q6PD03
data/OBJ38812_TMT10.txt	1	data/OBJ38812_TMT10.txt_1	129N	2A5A_MOUSE|Q6PD03_S49	16.2919	KO_Uninfect_1	KO_Uninfect	pST	NA	Model	NA	NA	Model	80233.9	2.26958e+06	0.0353519	2A5A_MOUSE|Q6PD03	2A5A	MOUSE|Q6PD03
data/OBJ38812_TMT10.txt	1	data/OBJ38812_TMT10.txt_1	131C	2A5A_MOUSE|Q6PD03_S49	16.3302	KO_Uninfect_2	KO_Uninfect	pST	NA	Model	NA	NA	Model	82392	2.26958e+06	0.0363027	2A5A_MOUSE|Q6PD03	2A5A	MOUSE|Q6PD03
data/OBJ38812_TMT10.txt	1	data/OBJ38812_TMT10.txt_1	126C	2A5A_MOUSE|Q6PD03_S49	17.4838	WT_Early_1	WT_Early	pST	NA	Model	NA	NA	Model	183293	2.26958e+06	0.0807609	2A5A_MOUSE|Q6PD03	2A5A	MOUSE|Q6PD03
data/OBJ38812_TMT10.txt	1	data/OBJ38812_TMT10.txt_1	129C	2A5A_MOUSE|Q6PD03_S49	18.0687	WT_Early_2	WT_Early	pST	NA	Model	NA	NA	Model	274933	2.26958e+06	0.121138	2A5A_MOUSE|Q6PD03	2A5A	MOUSE|Q6PD03
data/OBJ38812_TMT10.txt	1	data/OBJ38812_TMT10.txt_1	127C	2A5A_MOUSE|Q6PD03_S49	17.066	WT_Late_1	WT_Late	pST	NA	Model	NA	NA	Model	137203	2.26958e+06	0.0604529	2A5A_MOUSE|Q6PD03	2A5A	MOUSE|Q6PD03
data/OBJ38812_TMT10.txt	1	data/OBJ38812_TMT10.txt_1	130C	2A5A_MOUSE|Q6PD03_S49	17.2218	WT_Late_2	WT_Late	pST	NA	Model	NA	NA	Model	152858	2.26958e+06	0.0673507	2A5A_MOUSE|Q6PD03	2A5A	MOUSE|Q6PD03
data/OBJ38812_TMT10.txt	1	data/OBJ38812_TMT10.txt_1	128C	2A5A_MOUSE|Q6PD03_S49	16.1172	WT_Uninfect_1	WT_Uninfect	pST	NA	Model	NA	NA	Model	71083.3	2.26958e+06	0.03132	2A5A_MOUSE|Q6PD03	2A5A	MOUSE|Q6PD03
data/OBJ38812_TMT10.txt	1	data/OBJ38812_TMT10.txt_1	127N	2A5B_MOUSE|Q6PD28_S47	16.5016	KO_Early_1	KO_Early	pST	NA	Model	NA	NA	Model	92785.9	1.07425e+06	0.0863724	2A5B_MOUSE|Q6PD28	2A5B	MOUSE|Q6PD28
data/OBJ38812_TMT10.txt	1	data/OBJ38812_TMT10.txt_1	130N	2A5B_MOUSE|Q6PD28_S47	16.3779	KO_Early_2	KO_Early	pST	NA	Model	NA	NA	Model	85163.6	1.07425e+06	0.0792769	2A5B_MOUSE|Q6PD28	2A5B	MOUSE|Q6PD28
data/OBJ38812_TMT10.txt	1	data/OBJ38812_TMT10.txt_1	128N	2A5B_MOUSE|Q6PD28_S47	16.359	KO_Late_1	KO_Late	pST	NA	Model	NA	NA	Model	84050.1	1.07425e+06	0.0782404	2A5B_MOUSE|Q6PD28	2A5B	MOUSE|Q6PD28
data/OBJ38812_TMT10.txt	1	data/OBJ38812_TMT10.txt_1	131N	2A5B_MOUSE|Q6PD28_S47	16.5011	KO_Late_2	KO_Late	pST	NA	Model	NA	NA	Model	92752.2	1.07425e+06	0.086341	2A5B_MOUSE|Q6PD28	2A5B	MOUSE|Q6PD28
data/OBJ38812_TMT10.txt	1	data/OBJ38812_TMT10.txt_1	129N	2A5B_MOUSE|Q6PD28_S47	17.0101	KO_Uninfect_1	KO_Uninfect	pST	NA	Model	NA	NA	Model	131995	1.07425e+06	0.122871	2A5B_MOUSE|Q6PD28	2A5B	MOUSE|Q6PD28
data/OBJ38812_TMT10.txt	1	data/OBJ38812_TMT10.txt_1	131C	2A5B_MOUSE|Q6PD28_S47	16.7242	KO_Uninfect_2	KO_Uninfect	pST	NA	Model	NA	NA	Model	108268	1.07425e+06	0.100784	2A5B_MOUSE|Q6PD28	2A5B	MOUSE|Q6PD28
data/OBJ38812_TMT10.txt	1	data/OBJ38812_TMT10.txt_1	126C	2A5B_MOUSE|Q6PD28_S47	16.2441	WT_Early_1	WT_Early	pST	NA	Model	NA	NA	Model	77620.3	1.07425e+06	0.0722551	2A5B_MOUSE|Q6PD28	2A5B	MOUSE|Q6PD28
data/OBJ38812_TMT10.txt	1	data/OBJ38812_TMT10.txt_1	129C	2A5B_MOUSE|Q6PD28_S47	16.0674	WT_Early_2	WT_Early	pST	NA	Model	NA	NA	Model	68668.3	1.07425e+06	0.0639218	2A5B_MOUSE|Q6PD28	2A5B	MOUSE|Q6PD28
data/OBJ38812_TMT10.txt	1	data/OBJ38812_TMT10.txt_1	127C	2A5B_MOUSE|Q6PD28_S47	16.0346	WT_Late_1	WT_Late	pST	NA	Model	NA	NA	Model	67129	1.07425e+06	0.0624889	2A5B_MOUSE|Q6PD28	2A5B	MOUSE|Q6PD28
data/OBJ38812_TMT10.txt	1	data/OBJ38812_TMT10.txt_1	130C	2A5B_MOUSE|Q6PD28_S47	16.211	WT_Late_2	WT_Late	pST	NA	Model	NA	NA	Model	75856.1	1.07425e+06	0.0706128	2A5B_MOUSE|Q6PD28	2A5B	MOUSE|Q6PD28
data/OBJ38812_TMT10.txt	1	data/OBJ38812_TMT10.txt_1	128C	2A5B_MOUSE|Q6PD28_S47	16.6618	WT_Uninfect_1	WT_Uninfect	pST	NA	Model	NA	NA	Model	103679	1.07425e+06	0.0965122	2A5B_MOUSE|Q6PD28	2A5B	MOUSE|Q6PD28
data/OBJ38812_TMT10.txt	1	data/OBJ38812_TMT10.txt_1	127N	2A5B_MOUSE|Q6PD28_T12	13.0766	KO_Early_1	KO_Early	pST	NA	Model	NA	NA	Model	8638.99	99477.7	0.0868434	2A5B_MOUSE|Q6PD28	2A5B	MOUSE|Q6PD28
data/OBJ38812_TMT10.txt	1	data/OBJ38812_TMT10.txt_1	130N	2A5B_MOUSE|Q6PD28_T12	13.3851	KO_Early_2	KO_Early	pST	NA	Model	NA	NA	Model	10698.7	99477.7	0.107548	2A5B_MOUSE|Q6PD28	2A5B	MOUSE|Q6PD28
data/OBJ38812_TMT10.txt	1	data/OBJ38812_TMT10.txt_1	128N	2A5B_MOUSE|Q6PD28_T12	13.1285	KO_Late_1	KO_Late	pST	NA	Model	NA	NA	Model	8955.39	99477.7	0.0900241	2A5B_MOUSE|Q6PD28	2A5B	MOUSE|Q6PD28
data/OBJ38812_TMT10.txt	1	data/OBJ38812_TMT10.txt_1	131N	2A5B_MOUSE|Q6PD28_T12	13.0436	KO_Late_2	KO_Late	pST	NA	Model	NA	NA	Model	8443.12	99477.7	0.0848745	2A5B_MOUSE|Q6PD28	2A5B	MOUSE|Q6PD28
data/OBJ38812_TMT10.txt	1	data/OBJ38812_TMT10.txt_1	129N	2A5B_MOUSE|Q6PD28_T12	12.7138	KO_Uninfect_1	KO_Uninfect	pST	NA	Model	NA	NA	Model	6717.71	99477.7	0.0675298	2A5B_MOUSE|Q6PD28	2A5B	MOUSE|Q6PD28
data/OBJ38812_TMT10.txt	1	data/OBJ38812_TMT10.txt_1	131C	2A5B_MOUSE|Q6PD28_T12	12.7683	KO_Uninfect_2	KO_Uninfect	pST	NA	Model	NA	NA	Model	6976.79	99477.7	0.0701342	2A5B_MOUSE|Q6PD28	2A5B	MOUSE|Q6PD28
data/OBJ38812_TMT10.txt	1	data/OBJ38812_TMT10.txt_1	126C	2A5B_MOUSE|Q6PD28_T12	13.3326	WT_Early_1	WT_Early	pST	NA	Model	NA	NA	Model	10316.4	99477.7	0.103705	2A5B_MOUSE|Q6PD28	2A5B	MOUSE|Q6PD28
data/OBJ38812_TMT10.txt	1	data/OBJ38812_TMT10.txt_1	129C	2A5B_MOUSE|Q6PD28_T12	13.0338	WT_Early_2	WT_Early	pST	NA	Model	NA	NA	Model	8386.12	99477.7	0.0843015	2A5B_MOUSE|Q6PD28	2A5B	MOUSE|Q6PD28
data/OBJ38812_TMT10.txt	1	data/OBJ38812_TMT10.txt_1	127C	2A5B_MOUSE|Q6PD28_T12	12.8314	WT_Late_1	WT_Late	pST	NA	Model	NA	NA	Model	7288.26	99477.7	0.0732653	2A5B_MOUSE|Q6PD28	2A5B	MOUSE|Q6PD28
data/OBJ38812_TMT10.txt	1	data/OBJ38812_TMT10.txt_1	130C	2A5B_MOUSE|Q6PD28_T12	12.8797	WT_Late_2	WT_Late	pST	NA	Model	NA	NA	Model	7536.48	99477.7	0.0757605	2A5B_MOUSE|Q6PD28	2A5B	MOUSE|Q6PD28
data/OBJ38812_TMT10.txt	1	data/OBJ38812_TMT10.txt_1	128C	2A5B_MOUSE|Q6PD28_T12	12.8122	WT_Uninfect_1	WT_Uninfect	pST	NA	Model	NA	NA	Model	7191.94	99477.7	0.0722971	2A5B_MOUSE|Q6PD28	2A5B	MOUSE|Q6PD28
data/OBJ38812_TMT10.txt	1	data/OBJ38812_TMT10.txt_1	127N	2A5E_MOUSE|Q61151_S33	17.3296	KO_Early_1	KO_Early	pST	NA	Model	NA	NA	Model	164718	2.30696e+06	0.0714004	2A5E_MOUSE|Q61151	2A5E	MOUSE|Q61151
data/OBJ38812_TMT10.txt	1	data/OBJ38812_TMT10.txt_1	130N	2A5E_MOUSE|Q61151_S33	16.9806	KO_Early_2	KO_Early	pST	NA	Model	NA	NA	Model	129318	2.30696e+06	0.0560558	2A5E_MOUSE|Q61151	2A5E	MOUSE|Q61151
data/OBJ38812_TMT10.txt	1	data/OBJ38812_TMT10.txt_1	128N	2A5E_MOUSE|Q61151_S33	17.4445	KO_Late_1	KO_Late	pST	NA	Model	NA	NA	Model	178371	2.30696e+06	0.0773186	2A5E_MOUSE|Q61151	2A5E	MOUSE|Q61151
data/OBJ38812_TMT10.txt	1	data/OBJ38812_TMT10.txt_1	131N	2A5E_MOUSE|Q61151_S33	17.438	KO_Late_2	KO_Late	pST	NA	Model	NA	NA	Model	177569	2.30696e+06	0.0769711	2A5E_MOUSE|Q61151	2A5E	MOUSE|Q61151
data/OBJ38812_TMT10.txt	1	data/OBJ38812_TMT10.txt_1	129N	2A5E_MOUSE|Q61151_S33	17.5383	KO_Uninfect_1	KO_Uninfect	pST	NA	Model	NA	NA	Model	190357	2.30696e+06	0.0825142	2A5E_MOUSE|Q61151	2A5E	MOUSE|Q61151
data/OBJ38812_TMT10.txt	1	data/OBJ38812_TMT10.txt_1	131C	2A5E_MOUSE|Q61151_S33	17.6935	KO_Uninfect_2	KO_Uninfect	pST	NA	Model	NA	NA	Model	211971	2.30696e+06	0.0918832	2A5E_MOUSE|Q61151	2A5E	MOUSE|Q61151
data/OBJ38812_TMT10.txt	1	data/OBJ38812_TMT10.txt_1	126C	2A5E_MOUSE|Q61151_S33	17.4189	WT_Early_1	WT_Early	pST	NA	Model	NA	NA	Model	175234	2.30696e+06	0.0759591	2A5E_MOUSE|Q61151	2A5E	MOUSE|Q61151
data/OBJ38812_TMT10.txt	1	data/OBJ38812_TMT10.txt_1	129C	2A5E_MOUSE|Q61151_S33	17.5294	WT_Early_2	WT_Early	pST	NA	Model	NA	NA	Model	189180	2.30696e+06	0.0820043	2A5E_MOUSE|Q61151	2A5E	MOUSE|Q61151
data/OBJ38812_TMT10.txt	1	data/OBJ38812_TMT10.txt_1	127C	2A5E_MOUSE|Q61151_S33	17.6377	WT_Late_1	WT_Late	pST	NA	Model	NA	NA	Model	203924	2.30696e+06	0.0883953	2A5E_MOUSE|Q61151	2A5E	MOUSE|Q61151
data/OBJ38812_TMT10.txt	1	data/OBJ38812_TMT10.txt_1	130C	2A5E_MOUSE|Q61151_S33	17.8951	WT_Late_2	WT_Late	pST	NA	Model	NA	NA	Model	243762	2.30696e+06	0.105664	2A5E_MOUSE|Q61151	2A5E	MOUSE|Q61151
data/OBJ38812_TMT10.txt	1	data/OBJ38812_TMT10.txt_1	128C	2A5E_MOUSE|Q61151_S33	17.9599	WT_Uninfect_1	WT_Uninfect	pST	NA	Model	NA	NA	Model	254965	2.30696e+06	0.11052	2A5E_MOUSE|Q61151	2A5E	MOUSE|Q61151
data/OBJ38812_TMT10_p2.txt	1	data/OBJ38812_TMT10_p2.txt_1	127N	2A5G_MOUSE|Q60996_S497	19.7884	KO_Early_3	KO_Early	pST	NA	Model	NA	NA	Model	905515	1.05679e+07	0.0856857	2A5G_MOUSE|Q60996	2A5G	MOUSE|Q60996
data/OBJ38812_TMT10_p2.txt	1	data/OBJ38812_TMT10_p2.txt_1	130N	2A5G_MOUSE|Q60996_S497	19.6775	KO_Early_4	KO_Early	pST	NA	Model	NA	NA	Model	838507	1.05679e+07	0.0793449	2A5G_MOUSE|Q60996	2A5G	MOUSE|Q60996
data/OBJ38812_TMT10_p2.txt	1	data/OBJ38812_TMT10_p2.txt_1	128N	2A5G_MOUSE|Q60996_S497	19.7121	KO_Late_3	KO_Late	pST	NA	Model	NA	NA	Model	858885	1.05679e+07	0.0812732	2A5G_MOUSE|Q60996	2A5G	MOUSE|Q60996
data/OBJ38812_TMT10_p2.txt	1	data/OBJ38812_TMT10_p2.txt_1	131N	2A5G_MOUSE|Q60996_S497	19.6014	KO_Late_4	KO_Late	pST	NA	Model	NA	NA	Model	795464	1.05679e+07	0.075272	2A5G_MOUSE|Q60996	2A5G	MOUSE|Q60996
data/OBJ38812_TMT10_p2.txt	1	data/OBJ38812_TMT10_p2.txt_1	129N	2A5G_MOUSE|Q60996_S497	19.9889	KO_Uninfect_3	KO_Uninfect	pST	NA	Model	NA	NA	Model	1.04053e+06	1.05679e+07	0.0984618	2A5G_MOUSE|Q60996	2A5G	MOUSE|Q60996
data/OBJ38812_TMT10_p2.txt	1	data/OBJ38812_TMT10_p2.txt_1	126C	2A5G_MOUSE|Q60996_S497	19.7702	WT_Early_3	WT_Early	pST	NA	Model	NA	NA	Model	894205	1.05679e+07	0.0846154	2A5G_MOUSE|Q60996	2A5G	MOUSE|Q60996
data/OBJ38812_TMT10_p2.txt	1	data/OBJ38812_TMT10_p2.txt_1	129C	2A5G_MOUSE|Q60996_S497	19.6044	WT_Early_4	WT_Early	pST	NA	Model	NA	NA	Model	797104	1.05679e+07	0.0754271	2A5G_MOUSE|Q60996	2A5G	MOUSE|Q60996
data/OBJ38812_TMT10_p2.txt	1	data/OBJ38812_TMT10_p2.txt_1	127C	2A5G_MOUSE|Q60996_S497	19.6375	WT_Late_3	WT_Late	pST	NA	Model	NA	NA	Model	815574	1.05679e+07	0.0771749	2A5G_MOUSE|Q60996	2A5G	MOUSE|Q60996
data/OBJ38812_TMT10_p2.txt	1	data/OBJ38812_TMT10_p2.txt_1	130C	2A5G_MOUSE|Q60996_S497	19.7063	WT_Late_4	WT_Late	pST	NA	Model	NA	NA	Model	855451	1.05679e+07	0.0809483	2A5G_MOUSE|Q60996	2A5G	MOUSE|Q60996
data/OBJ38812_TMT10_p2.txt	1	data/OBJ38812_TMT10_p2.txt_1	128C	2A5G_MOUSE|Q60996_S497	20.1447	WT_Uninfect_3	WT_Uninfect	pST	NA	Model	NA	NA	Model	1.1592e+06	1.05679e+07	0.109691	2A5G_MOUSE|Q60996	2A5G	MOUSE|Q60996
data/OBJ38812_TMT10_p2.txt	1	data/OBJ38812_TMT10_p2.txt_1	131C	2A5G_MOUSE|Q60996_S497	19.4529	WT_Uninfect_4	WT_Uninfect	pST	NA	Model	NA	NA	Model	717622	1.05679e+07	0.067906	2A5G_MOUSE|Q60996	2A5G	MOUSE|Q60996
data/OBJ38812_TMT10.txt	1	data/OBJ38812_TMT10.txt_1	127N	2A5G_MOUSE|Q60996_S497	19.6576	KO_Early_1	KO_Early	pST	NA	Model	NA	NA	Model	827019	1.07034e+07	0.0772668	2A5G_MOUSE|Q60996	2A5G	MOUSE|Q60996
data/OBJ38812_TMT10.txt	1	data/OBJ38812_TMT10.txt_1	130N	2A5G_MOUSE|Q60996_S497	19.7283	KO_Early_2	KO_Early	pST	NA	Model	NA	NA	Model	868597	1.07034e+07	0.0811514	2A5G_MOUSE|Q60996	2A5G	MOUSE|Q60996
data/OBJ38812_TMT10.txt	1	data/OBJ38812_TMT10.txt_1	128N	2A5G_MOUSE|Q60996_S497	19.7642	KO_Late_1	KO_Late	pST	NA	Model	NA	NA	Model	890461	1.07034e+07	0.0831941	2A5G_MOUSE|Q60996	2A5G	MOUSE|Q60996
data/OBJ38812_TMT10.txt	1	data/OBJ38812_TMT10.txt_1	131N	2A5G_MOUSE|Q60996_S497	19.759	KO_Late_2	KO_Late	pST	NA	Model	NA	NA	Model	887236	1.07034e+07	0.0828928	2A5G_MOUSE|Q60996	2A5G	MOUSE|Q60996
data/OBJ38812_TMT10.txt	1	data/OBJ38812_TMT10.txt_1	129N	2A5G_MOUSE|Q60996_S497	19.3633	KO_Uninfect_1	KO_Uninfect	pST	NA	Model	NA	NA	Model	674433	1.07034e+07	0.063011	2A5G_MOUSE|Q60996	2A5G	MOUSE|Q60996
data/OBJ38812_TMT10.txt	1	data/OBJ38812_TMT10.txt_1	131C	2A5G_MOUSE|Q60996_S497	19.619	KO_Uninfect_2	KO_Uninfect	pST	NA	Model	NA	NA	Model	805205	1.07034e+07	0.0752288	2A5G_MOUSE|Q60996	2A5G	MOUSE|Q60996
data/OBJ38812_TMT10.txt	1	data/OBJ38812_TMT10.txt_1	126C	2A5G_MOUSE|Q60996_S497	19.8323	WT_Early_1	WT_Early	pST	NA	Model	NA	NA	Model	933479	1.07034e+07	0.0872132	2A5G_MOUSE|Q60996	2A5G	MOUSE|Q60996
data/OBJ38812_TMT10.txt	1	data/OBJ38812_TMT10.txt_1	129C	2A5G_MOUSE|Q60996_S497	19.9759	WT_Early_2	WT_Early	pST	NA	Model	NA	NA	Model	1.0312e+06	1.07034e+07	0.0963431	2A5G_MOUSE|Q60996	2A5G	MOUSE|Q60996
data/OBJ38812_TMT10.txt	1	data/OBJ38812_TMT10.txt_1	127C	2A5G_MOUSE|Q60996_S497	20.097	WT_Late_1	WT_Late	pST	NA	Model	NA	NA	Model	1.12151e+06	1.07034e+07	0.104781	2A5G_MOUSE|Q60996	2A5G	MOUSE|Q60996
data/OBJ38812_TMT10.txt	1	data/OBJ38812_TMT10.txt_1	130C	2A5G_MOUSE|Q60996_S497	20.032	WT_Late_2	WT_Late	pST	NA	Model	NA	NA	Model	1.07206e+06	1.07034e+07	0.100161	2A5G_MOUSE|Q60996	2A5G	MOUSE|Q60996
data/OBJ38812_TMT10.txt	1	data/OBJ38812_TMT10.txt_1	128C	2A5G_MOUSE|Q60996_S497	19.4219	WT_Uninfect_1	WT_Uninfect	pST	NA	Model	NA	NA	Model	702402	1.07034e+07	0.0656241	2A5G_MOUSE|Q60996	2A5G	MOUSE|Q60996
data/OBJ38812_TMT10_p2.txt	1	data/OBJ38812_TMT10_p2.txt_1	127N	3BP1_MOUSE|P55194_S182	18.819	KO_Early_3	KO_Early	pST	NA	Model	NA	NA	Model	462474	3.62692e+06	0.127511	3BP1_MOUSE|P55194	3BP1	MOUSE|P55194
data/OBJ38812_TMT10_p2.txt	1	data/OBJ38812_TMT10_p2.txt_1	130N	3BP1_MOUSE|P55194_S182	18.5383	KO_Early_4	KO_Early	pST	NA	Model	NA	NA	Model	380699	3.62692e+06	0.104965	3BP1_MOUSE|P55194	3BP1	MOUSE|P55194
data/OBJ38812_TMT10_p2.txt	1	data/OBJ38812_TMT10_p2.txt_1	128N	3BP1_MOUSE|P55194_S182	18.6117	KO_Late_3	KO_Late	pST	NA	Model	NA	NA	Model	400572	3.62692e+06	0.110444	3BP1_MOUSE|P55194	3BP1	MOUSE|P55194
data/OBJ38812_TMT10_p2.txt	1	data/OBJ38812_TMT10_p2.txt_1	131N	3BP1_MOUSE|P55194_S182	18.551	KO_Late_4	KO_Late	pST	NA	Model	NA	NA	Model	384068	3.62692e+06	0.105894	3BP1_MOUSE|P55194	3BP1	MOUSE|P55194
data/OBJ38812_TMT10_p2.txt	1	data/OBJ38812_TMT10_p2.txt_1	129N	3BP1_MOUSE|P55194_S182	17.3384	KO_Uninfect_3	KO_Uninfect	pST	NA	Model	NA	NA	Model	165718	3.62692e+06	0.045691	3BP1_MOUSE|P55194	3BP1	MOUSE|P55194
data/OBJ38812_TMT10_p2.txt	1	data/OBJ38812_TMT10_p2.txt_1	126C	3BP1_MOUSE|P55194_S182	18.2712	WT_Early_3	WT_Early	pST	NA	Model	NA	NA	Model	316349	3.62692e+06	0.0872223	3BP1_MOUSE|P55194	3BP1	MOUSE|P55194
data/OBJ38812_TMT10_p2.txt	1	data/OBJ38812_TMT10_p2.txt_1	129C	3BP1_MOUSE|P55194_S182	18.2881	WT_Early_4	WT_Early	pST	NA	Model	NA	NA	Model	320083	3.62692e+06	0.0882519	3BP1_MOUSE|P55194	3BP1	MOUSE|P55194
data/OBJ38812_TMT10_p2.txt	1	data/OBJ38812_TMT10_p2.txt_1	127C	3BP1_MOUSE|P55194_S182	18.1042	WT_Late_3	WT_Late	pST	NA	Model	NA	NA	Model	281774	3.62692e+06	0.0776895	3BP1_MOUSE|P55194	3BP1	MOUSE|P55194
data/OBJ38812_TMT10_p2.txt	1	data/OBJ38812_TMT10_p2.txt_1	130C	3BP1_MOUSE|P55194_S182	18.2714	WT_Late_4	WT_Late	pST	NA	Model	NA	NA	Model	316401	3.62692e+06	0.0872369	3BP1_MOUSE|P55194	3BP1	MOUSE|P55194
data/OBJ38812_TMT10_p2.txt	1	data/OBJ38812_TMT10_p2.txt_1	128C	3BP1_MOUSE|P55194_S182	17.3283	WT_Uninfect_3	WT_Uninfect	pST	NA	Model	NA	NA	Model	164566	3.62692e+06	0.0453735	3BP1_MOUSE|P55194	3BP1	MOUSE|P55194
data/OBJ38812_TMT10_p2.txt	1	data/OBJ38812_TMT10_p2.txt_1	131C	3BP1_MOUSE|P55194_S182	16.9942	WT_Uninfect_4	WT_Uninfect	pST	NA	Model	NA	NA	Model	130548	3.62692e+06	0.0359941	3BP1_MOUSE|P55194	3BP1	MOUSE|P55194
data/OBJ38812_TMT10.txt	1	data/OBJ38812_TMT10.txt_1	127N	3BP1_MOUSE|P55194_S182	18.4941	KO_Early_1	KO_Early	pST	NA	Model	NA	NA	Model	369214	3.69046e+06	0.100045	3BP1_MOUSE|P55194	3BP1	MOUSE|P55194
data/OBJ38812_TMT10.txt	1	data/OBJ38812_TMT10.txt_1	130N	3BP1_MOUSE|P55194_S182	18.7509	KO_Early_2	KO_Early	pST	NA	Model	NA	NA	Model	441135	3.69046e+06	0.119534	3BP1_MOUSE|P55194	3BP1	MOUSE|P55194
data/OBJ38812_TMT10.txt	1	data/OBJ38812_TMT10.txt_1	128N	3BP1_MOUSE|P55194_S182	18.3012	KO_Late_1	KO_Late	pST	NA	Model	NA	NA	Model	323016	3.69046e+06	0.0875273	3BP1_MOUSE|P55194	3BP1	MOUSE|P55194
data/OBJ38812_TMT10.txt	1	data/OBJ38812_TMT10.txt_1	131N	3BP1_MOUSE|P55194_S182	18.4416	KO_Late_2	KO_Late	pST	NA	Model	NA	NA	Model	356032	3.69046e+06	0.0964736	3BP1_MOUSE|P55194	3BP1	MOUSE|P55194
data/OBJ38812_TMT10.txt	1	data/OBJ38812_TMT10.txt_1	129N	3BP1_MOUSE|P55194_S182	17.4018	KO_Uninfect_1	KO_Uninfect	pST	NA	Model	NA	NA	Model	173163	3.69046e+06	0.0469218	3BP1_MOUSE|P55194	3BP1	MOUSE|P55194
data/OBJ38812_TMT10.txt	1	data/OBJ38812_TMT10.txt_1	131C	3BP1_MOUSE|P55194_S182	17.519	KO_Uninfect_2	KO_Uninfect	pST	NA	Model	NA	NA	Model	187815	3.69046e+06	0.0508919	3BP1_MOUSE|P55194	3BP1	MOUSE|P55194
data/OBJ38812_TMT10.txt	1	data/OBJ38812_TMT10.txt_1	126C	3BP1_MOUSE|P55194_S182	18.1077	WT_Early_1	WT_Early	pST	NA	Model	NA	NA	Model	282470	3.69046e+06	0.0765405	3BP1_MOUSE|P55194	3BP1	MOUSE|P55194
data/OBJ38812_TMT10.txt	1	data/OBJ38812_TMT10.txt_1	129C	3BP1_MOUSE|P55194_S182	18.8019	WT_Early_2	WT_Early	pST	NA	Model	NA	NA	Model	457012	3.69046e+06	0.123836	3BP1_MOUSE|P55194	3BP1	MOUSE|P55194
data/OBJ38812_TMT10.txt	1	data/OBJ38812_TMT10.txt_1	127C	3BP1_MOUSE|P55194_S182	18.0254	WT_Late_1	WT_Late	pST	NA	Model	NA	NA	Model	266793	3.69046e+06	0.0722925	3BP1_MOUSE|P55194	3BP1	MOUSE|P55194
data/OBJ38812_TMT10.txt	1	data/OBJ38812_TMT10.txt_1	130C	3BP1_MOUSE|P55194_S182	18.4888	WT_Late_2	WT_Late	pST	NA	Model	NA	NA	Model	367865	3.69046e+06	0.0996799	3BP1_MOUSE|P55194	3BP1	MOUSE|P55194
data/OBJ38812_TMT10.txt	1	data/OBJ38812_TMT10.txt_1	128C	3BP1_MOUSE|P55194_S182	17.3081	WT_Uninfect_1	WT_Uninfect	pST	NA	Model	NA	NA	Model	162276	3.69046e+06	0.0439718	3BP1_MOUSE|P55194	3BP1	MOUSE|P55194
data/OBJ38812_TMT10_p2.txt	1	data/OBJ38812_TMT10_p2.txt_1	127N	3BP1_MOUSE|P55194_S456	21.7559	KO_Early_3	KO_Early	pST	NA	Model	NA	NA	Model	3.54153e+06	3.98944e+07	0.0887728	3BP1_MOUSE|P55194	3BP1	MOUSE|P55194
data/OBJ38812_TMT10_p2.txt	1	data/OBJ38812_TMT10_p2.txt_1	130N	3BP1_MOUSE|P55194_S456	21.5711	KO_Early_4	KO_Early	pST	NA	Model	NA	NA	Model	3.11564e+06	3.98944e+07	0.0780973	3BP1_MOUSE|P55194	3BP1	MOUSE|P55194
data/OBJ38812_TMT10_p2.txt	1	data/OBJ38812_TMT10_p2.txt_1	128N	3BP1_MOUSE|P55194_S456	21.7815	KO_Late_3	KO_Late	pST	NA	Model	NA	NA	Model	3.60484e+06	3.98944e+07	0.0903596	3BP1_MOUSE|P55194	3BP1	MOUSE|P55194
data/OBJ38812_TMT10_p2.txt	1	data/OBJ38812_TMT10_p2.txt_1	131N	3BP1_MOUSE|P55194_S456	21.6059	KO_Late_4	KO_Late	pST	NA	Model	NA	NA	Model	3.19182e+06	3.98944e+07	0.0800069	3BP1_MOUSE|P55194	3BP1	MOUSE|P55194
data/OBJ38812_TMT10_p2.txt	1	data/OBJ38812_TMT10_p2.txt_1	129N	3BP1_MOUSE|P55194_S456	21.9831	KO_Uninfect_3	KO_Uninfect	pST	NA	Model	NA	NA	Model	4.14551e+06	3.98944e+07	0.103912	3BP1_MOUSE|P55194	3BP1	MOUSE|P55194
data/OBJ38812_TMT10_p2.txt	1	data/OBJ38812_TMT10_p2.txt_1	126C	3BP1_MOUSE|P55194_S456	21.5372	WT_Early_3	WT_Early	pST	NA	Model	NA	NA	Model	3.04323e+06	3.98944e+07	0.0762822	3BP1_MOUSE|P55194	3BP1	MOUSE|P55194
data/OBJ38812_TMT10_p2.txt	1	data/OBJ38812_TMT10_p2.txt_1	129C	3BP1_MOUSE|P55194_S456	21.7087	WT_Early_4	WT_Early	pST	NA	Model	NA	NA	Model	3.42739e+06	3.98944e+07	0.0859117	3BP1_MOUSE|P55194	3BP1	MOUSE|P55194
data/OBJ38812_TMT10_p2.txt	1	data/OBJ38812_TMT10_p2.txt_1	127C	3BP1_MOUSE|P55194_S456	21.5328	WT_Late_3	WT_Late	pST	NA	Model	NA	NA	Model	3.03412e+06	3.98944e+07	0.0760539	3BP1_MOUSE|P55194	3BP1	MOUSE|P55194
data/OBJ38812_TMT10_p2.txt	1	data/OBJ38812_TMT10_p2.txt_1	130C	3BP1_MOUSE|P55194_S456	21.5612	WT_Late_4	WT_Late	pST	NA	Model	NA	NA	Model	3.0943e+06	3.98944e+07	0.0775624	3BP1_MOUSE|P55194	3BP1	MOUSE|P55194
data/OBJ38812_TMT10_p2.txt	1	data/OBJ38812_TMT10_p2.txt_1	128C	3BP1_MOUSE|P55194_S456	21.3531	WT_Uninfect_3	WT_Uninfect	pST	NA	Model	NA	NA	Model	2.67872e+06	3.98944e+07	0.0671453	3BP1_MOUSE|P55194	3BP1	MOUSE|P55194
data/OBJ38812_TMT10_p2.txt	1	data/OBJ38812_TMT10_p2.txt_1	131C	3BP1_MOUSE|P55194_S456	21.839	WT_Uninfect_4	WT_Uninfect	pST	NA	Model	NA	NA	Model	3.75132e+06	3.98944e+07	0.0940314	3BP1_MOUSE|P55194	3BP1	MOUSE|P55194
data/OBJ38812_TMT10.txt	1	data/OBJ38812_TMT10.txt_1	127N	3BP1_MOUSE|P55194_S456	21.7437	KO_Early_1	KO_Early	pST	NA	Model	NA	NA	Model	3.51166e+06	3.98247e+07	0.088178	3BP1_MOUSE|P55194	3BP1	MOUSE|P55194
data/OBJ38812_TMT10.txt	1	data/OBJ38812_TMT10.txt_1	130N	3BP1_MOUSE|P55194_S456	21.8771	KO_Early_2	KO_Early	pST	NA	Model	NA	NA	Model	3.85186e+06	3.98247e+07	0.0967205	3BP1_MOUSE|P55194	3BP1	MOUSE|P55194
data/OBJ38812_TMT10.txt	1	data/OBJ38812_TMT10.txt_1	128N	3BP1_MOUSE|P55194_S456	21.6376	KO_Late_1	KO_Late	pST	NA	Model	NA	NA	Model	3.2627e+06	3.98247e+07	0.0819266	3BP1_MOUSE|P55194	3BP1	MOUSE|P55194
data/OBJ38812_TMT10.txt	1	data/OBJ38812_TMT10.txt_1	131N	3BP1_MOUSE|P55194_S456	21.7992	KO_Late_2	KO_Late	pST	NA	Model	NA	NA	Model	3.64938e+06	3.98247e+07	0.091636	3BP1_MOUSE|P55194	3BP1	MOUSE|P55194
data/OBJ38812_TMT10.txt	1	data/OBJ38812_TMT10.txt_1	129N	3BP1_MOUSE|P55194_S456	21.7562	KO_Uninfect_1	KO_Uninfect	pST	NA	Model	NA	NA	Model	3.54226e+06	3.98247e+07	0.0889463	3BP1_MOUSE|P55194	3BP1	MOUSE|P55194
data/OBJ38812_TMT10.txt	1	data/OBJ38812_TMT10.txt_1	131C	3BP1_MOUSE|P55194_S456	21.8338	KO_Uninfect_2	KO_Uninfect	pST	NA	Model	NA	NA	Model	3.73792e+06	3.98247e+07	0.0938593	3BP1_MOUSE|P55194	3BP1	MOUSE|P55194
data/OBJ38812_TMT10.txt	1	data/OBJ38812_TMT10.txt_1	126C	3BP1_MOUSE|P55194_S456	21.5792	WT_Early_1	WT_Early	pST	NA	Model	NA	NA	Model	3.13319e+06	3.98247e+07	0.0786747	3BP1_MOUSE|P55194	3BP1	MOUSE|P55194
data/OBJ38812_TMT10.txt	1	data/OBJ38812_TMT10.txt_1	129C	3BP1_MOUSE|P55194_S456	21.46	WT_Early_2	WT_Early	pST	NA	Model	NA	NA	Model	2.88465e+06	3.98247e+07	0.0724338	3BP1_MOUSE|P55194	3BP1	MOUSE|P55194
data/OBJ38812_TMT10.txt	1	data/OBJ38812_TMT10.txt_1	127C	3BP1_MOUSE|P55194_S456	21.4174	WT_Late_1	WT_Late	pST	NA	Model	NA	NA	Model	2.80076e+06	3.98247e+07	0.0703273	3BP1_MOUSE|P55194	3BP1	MOUSE|P55194
data/OBJ38812_TMT10.txt	1	data/OBJ38812_TMT10.txt_1	130C	3BP1_MOUSE|P55194_S456	21.5399	WT_Late_2	WT_Late	pST	NA	Model	NA	NA	Model	3.04889e+06	3.98247e+07	0.0765577	3BP1_MOUSE|P55194	3BP1	MOUSE|P55194
data/OBJ38812_TMT10.txt	1	data/OBJ38812_TMT10.txt_1	128C	3BP1_MOUSE|P55194_S456	21.5803	WT_Uninfect_1	WT_Uninfect	pST	NA	Model	NA	NA	Model	3.13548e+06	3.98247e+07	0.0787322	3BP1_MOUSE|P55194	3BP1	MOUSE|P55194
data/OBJ38812_TMT10_p2.txt	1	data/OBJ38812_TMT10_p2.txt_1	127N	3BP1_MOUSE|P55194_S498	16.3284	KO_Early_3	KO_Early	pST	NA	Model	NA	NA	Model	82285.6	914706	0.0899585	3BP1_MOUSE|P55194	3BP1	MOUSE|P55194
data/OBJ38812_TMT10_p2.txt	1	data/OBJ38812_TMT10_p2.txt_1	130N	3BP1_MOUSE|P55194_S498	15.9442	KO_Early_4	KO_Early	pST	NA	Model	NA	NA	Model	63049.1	914706	0.0689283	3BP1_MOUSE|P55194	3BP1	MOUSE|P55194
data/OBJ38812_TMT10_p2.txt	1	data/OBJ38812_TMT10_p2.txt_1	128N	3BP1_MOUSE|P55194_S498	16.1577	KO_Late_3	KO_Late	pST	NA	Model	NA	NA	Model	73104.3	914706	0.079921	3BP1_MOUSE|P55194	3BP1	MOUSE|P55194
data/OBJ38812_TMT10_p2.txt	1	data/OBJ38812_TMT10_p2.txt_1	131N	3BP1_MOUSE|P55194_S498	16.3655	KO_Late_4	KO_Late	pST	NA	Model	NA	NA	Model	84433.7	914706	0.0923069	3BP1_MOUSE|P55194	3BP1	MOUSE|P55194
data/OBJ38812_TMT10_p2.txt	1	data/OBJ38812_TMT10_p2.txt_1	129N	3BP1_MOUSE|P55194_S498	16.4186	KO_Uninfect_3	KO_Uninfect	pST	NA	Model	NA	NA	Model	87597.1	914706	0.0957653	3BP1_MOUSE|P55194	3BP1	MOUSE|P55194
data/OBJ38812_TMT10_p2.txt	1	data/OBJ38812_TMT10_p2.txt_1	126C	3BP1_MOUSE|P55194_S498	15.749	WT_Early_3	WT_Early	pST	NA	Model	NA	NA	Model	55071.1	914706	0.0602063	3BP1_MOUSE|P55194	3BP1	MOUSE|P55194
data/OBJ38812_TMT10_p2.txt	1	data/OBJ38812_TMT10_p2.txt_1	129C	3BP1_MOUSE|P55194_S498	15.843	WT_Early_4	WT_Early	pST	NA	Model	NA	NA	Model	58779.5	914706	0.0642605	3BP1_MOUSE|P55194	3BP1	MOUSE|P55194
data/OBJ38812_TMT10_p2.txt	1	data/OBJ38812_TMT10_p2.txt_1	127C	3BP1_MOUSE|P55194_S498	16.0671	WT_Late_3	WT_Late	pST	NA	Model	NA	NA	Model	68654.3	914706	0.0750561	3BP1_MOUSE|P55194	3BP1	MOUSE|P55194
data/OBJ38812_TMT10_p2.txt	1	data/OBJ38812_TMT10_p2.txt_1	130C	3BP1_MOUSE|P55194_S498	16.175	WT_Late_4	WT_Late	pST	NA	Model	NA	NA	Model	73990.2	914706	0.0808896	3BP1_MOUSE|P55194	3BP1	MOUSE|P55194
data/OBJ38812_TMT10_p2.txt	1	data/OBJ38812_TMT10_p2.txt_1	128C	3BP1_MOUSE|P55194_S498	16.5351	WT_Uninfect_3	WT_Uninfect	pST	NA	Model	NA	NA	Model	94963.5	914706	0.103819	3BP1_MOUSE|P55194	3BP1	MOUSE|P55194
data/OBJ38812_TMT10_p2.txt	1	data/OBJ38812_TMT10_p2.txt_1	131C	3BP1_MOUSE|P55194_S498	16.6044	WT_Uninfect_4	WT_Uninfect	pST	NA	Model	NA	NA	Model	99638.8	914706	0.10893	3BP1_MOUSE|P55194	3BP1	MOUSE|P55194
data/OBJ38812_TMT10.txt	1	data/OBJ38812_TMT10.txt_1	127N	3BP1_MOUSE|P55194_S498	15.8798	KO_Early_1	KO_Early	pST	NA	Model	NA	NA	Model	60296.1	887671	0.0679262	3BP1_MOUSE|P55194	3BP1	MOUSE|P55194
data/OBJ38812_TMT10.txt	1	data/OBJ38812_TMT10.txt_1	130N	3BP1_MOUSE|P55194_S498	15.8145	KO_Early_2	KO_Early	pST	NA	Model	NA	NA	Model	57627.9	887671	0.0649203	3BP1_MOUSE|P55194	3BP1	MOUSE|P55194
data/OBJ38812_TMT10.txt	1	data/OBJ38812_TMT10.txt_1	128N	3BP1_MOUSE|P55194_S498	16.4446	KO_Late_1	KO_Late	pST	NA	Model	NA	NA	Model	89191.5	887671	0.100478	3BP1_MOUSE|P55194	3BP1	MOUSE|P55194
data/OBJ38812_TMT10.txt	1	data/OBJ38812_TMT10.txt_1	131N	3BP1_MOUSE|P55194_S498	16.1219	KO_Late_2	KO_Late	pST	NA	Model	NA	NA	Model	71315.5	887671	0.08034	3BP1_MOUSE|P55194	3BP1	MOUSE|P55194
data/OBJ38812_TMT10.txt	1	data/OBJ38812_TMT10.txt_1	129N	3BP1_MOUSE|P55194_S498	16.3246	KO_Uninfect_1	KO_Uninfect	pST	NA	Model	NA	NA	Model	82071.6	887671	0.0924573	3BP1_MOUSE|P55194	3BP1	MOUSE|P55194
data/OBJ38812_TMT10.txt	1	data/OBJ38812_TMT10.txt_1	131C	3BP1_MOUSE|P55194_S498	16.2101	KO_Uninfect_2	KO_Uninfect	pST	NA	Model	NA	NA	Model	75809.6	887671	0.0854029	3BP1_MOUSE|P55194	3BP1	MOUSE|P55194
data/OBJ38812_TMT10.txt	1	data/OBJ38812_TMT10.txt_1	126C	3BP1_MOUSE|P55194_S498	15.9639	WT_Early_1	WT_Early	pST	NA	Model	NA	NA	Model	63914.6	887671	0.0720025	3BP1_MOUSE|P55194	3BP1	MOUSE|P55194
data/OBJ38812_TMT10.txt	1	data/OBJ38812_TMT10.txt_1	129C	3BP1_MOUSE|P55194_S498	16.2263	WT_Early_2	WT_Early	pST	NA	Model	NA	NA	Model	76665.6	887671	0.0863671	3BP1_MOUSE|P55194	3BP1	MOUSE|P55194
data/OBJ38812_TMT10.txt	1	data/OBJ38812_TMT10.txt_1	127C	3BP1_MOUSE|P55194_S498	16.1198	WT_Late_1	WT_Late	pST	NA	Model	NA	NA	Model	71208.9	887671	0.0802199	3BP1_MOUSE|P55194	3BP1	MOUSE|P55194
data/OBJ38812_TMT10.txt	1	data/OBJ38812_TMT10.txt_1	130C	3BP1_MOUSE|P55194_S498	16.3086	WT_Late_2	WT_Late	pST	NA	Model	NA	NA	Model	81168.8	887671	0.0914402	3BP1_MOUSE|P55194	3BP1	MOUSE|P55194
data/OBJ38812_TMT10.txt	1	data/OBJ38812_TMT10.txt_1	128C	3BP1_MOUSE|P55194_S498	16.3796	WT_Uninfect_1	WT_Uninfect	pST	NA	Model	NA	NA	Model	85261.7	887671	0.096051	3BP1_MOUSE|P55194	3BP1	MOUSE|P55194
data/OBJ38812_TMT10.txt	1	data/OBJ38812_TMT10.txt_1	127N	3BP1_MOUSE|P55194_S503	14.1555	KO_Early_1	KO_Early	pST	NA	Model	NA	NA	Model	18248.8	236108	0.0772902	3BP1_MOUSE|P55194	3BP1	MOUSE|P55194
data/OBJ38812_TMT10.txt	1	data/OBJ38812_TMT10.txt_1	130N	3BP1_MOUSE|P55194_S503	13.885	KO_Early_2	KO_Early	pST	NA	Model	NA	NA	Model	15128.9	236108	0.0640759	3BP1_MOUSE|P55194	3BP1	MOUSE|P55194
data/OBJ38812_TMT10.txt	1	data/OBJ38812_TMT10.txt_1	128N	3BP1_MOUSE|P55194_S503	14.4928	KO_Late_1	KO_Late	pST	NA	Model	NA	NA	Model	23054.8	236108	0.0976452	3BP1_MOUSE|P55194	3BP1	MOUSE|P55194
data/OBJ38812_TMT10.txt	1	data/OBJ38812_TMT10.txt_1	131N	3BP1_MOUSE|P55194_S503	14.2419	KO_Late_2	KO_Late	pST	NA	Model	NA	NA	Model	19374.9	236108	0.0820594	3BP1_MOUSE|P55194	3BP1	MOUSE|P55194
data/OBJ38812_TMT10.txt	1	data/OBJ38812_TMT10.txt_1	129N	3BP1_MOUSE|P55194_S503	14.2575	KO_Uninfect_1	KO_Uninfect	pST	NA	Model	NA	NA	Model	19585.1	236108	0.0829497	3BP1_MOUSE|P55194	3BP1	MOUSE|P55194
data/OBJ38812_TMT10.txt	1	data/OBJ38812_TMT10.txt_1	131C	3BP1_MOUSE|P55194_S503	14.5133	KO_Uninfect_2	KO_Uninfect	pST	NA	Model	NA	NA	Model	23384.6	236108	0.099042	3BP1_MOUSE|P55194	3BP1	MOUSE|P55194
data/OBJ38812_TMT10.txt	1	data/OBJ38812_TMT10.txt_1	126C	3BP1_MOUSE|P55194_S503	14.0931	WT_Early_1	WT_Early	pST	NA	Model	NA	NA	Model	17476	236108	0.0740168	3BP1_MOUSE|P55194	3BP1	MOUSE|P55194
data/OBJ38812_TMT10.txt	1	data/OBJ38812_TMT10.txt_1	129C	3BP1_MOUSE|P55194_S503	14.1486	WT_Early_2	WT_Early	pST	NA	Model	NA	NA	Model	18161.7	236108	0.076921	3BP1_MOUSE|P55194	3BP1	MOUSE|P55194
data/OBJ38812_TMT10.txt	1	data/OBJ38812_TMT10.txt_1	127C	3BP1_MOUSE|P55194_S503	14.1639	WT_Late_1	WT_Late	pST	NA	Model	NA	NA	Model	18354.7	236108	0.0777383	3BP1_MOUSE|P55194	3BP1	MOUSE|P55194
data/OBJ38812_TMT10.txt	1	data/OBJ38812_TMT10.txt_1	130C	3BP1_MOUSE|P55194_S503	14.3285	WT_Late_2	WT_Late	pST	NA	Model	NA	NA	Model	20573.2	236108	0.0871344	3BP1_MOUSE|P55194	3BP1	MOUSE|P55194
data/OBJ38812_TMT10.txt	1	data/OBJ38812_TMT10.txt_1	128C	3BP1_MOUSE|P55194_S503	14.5242	WT_Uninfect_1	WT_Uninfect	pST	NA	Model	NA	NA	Model	23562	236108	0.0997932	3BP1_MOUSE|P55194	3BP1	MOUSE|P55194
data/OBJ38812_TMT10_p2.txt	1	data/OBJ38812_TMT10_p2.txt_1	127N	3BP1_MOUSE|P55194_S510	18.1421	KO_Early_3	KO_Early	pST	NA	Model	NA	NA	Model	289280	2.43053e+06	0.119019	3BP1_MOUSE|P55194	3BP1	MOUSE|P55194
data/OBJ38812_TMT10_p2.txt	1	data/OBJ38812_TMT10_p2.txt_1	130N	3BP1_MOUSE|P55194_S510	17.9514	KO_Early_4	KO_Early	pST	NA	Model	NA	NA	Model	253462	2.43053e+06	0.104283	3BP1_MOUSE|P55194	3BP1	MOUSE|P55194
data/OBJ38812_TMT10_p2.txt	1	data/OBJ38812_TMT10_p2.txt_1	128N	3BP1_MOUSE|P55194_S510	17.5808	KO_Late_3	KO_Late	pST	NA	Model	NA	NA	Model	196038	2.43053e+06	0.0806566	3BP1_MOUSE|P55194	3BP1	MOUSE|P55194
data/OBJ38812_TMT10_p2.txt	1	data/OBJ38812_TMT10_p2.txt_1	131N	3BP1_MOUSE|P55194_S510	17.6301	KO_Late_4	KO_Late	pST	NA	Model	NA	NA	Model	202852	2.43053e+06	0.08346	3BP1_MOUSE|P55194	3BP1	MOUSE|P55194
data/OBJ38812_TMT10_p2.txt	1	data/OBJ38812_TMT10_p2.txt_1	129N	3BP1_MOUSE|P55194_S510	17.7768	KO_Uninfect_3	KO_Uninfect	pST	NA	Model	NA	NA	Model	224563	2.43053e+06	0.0923926	3BP1_MOUSE|P55194	3BP1	MOUSE|P55194
data/OBJ38812_TMT10_p2.txt	1	data/OBJ38812_TMT10_p2.txt_1	126C	3BP1_MOUSE|P55194_S510	17.869	WT_Early_3	WT_Early	pST	NA	Model	NA	NA	Model	239394	2.43053e+06	0.0984947	3BP1_MOUSE|P55194	3BP1	MOUSE|P55194
data/OBJ38812_TMT10_p2.txt	1	data/OBJ38812_TMT10_p2.txt_1	129C	3BP1_MOUSE|P55194_S510	17.8457	WT_Early_4	WT_Early	pST	NA	Model	NA	NA	Model	235552	2.43053e+06	0.0969139	3BP1_MOUSE|P55194	3BP1	MOUSE|P55194
data/OBJ38812_TMT10_p2.txt	1	data/OBJ38812_TMT10_p2.txt_1	127C	3BP1_MOUSE|P55194_S510	17.1396	WT_Late_3	WT_Late	pST	NA	Model	NA	NA	Model	144391	2.43053e+06	0.0594073	3BP1_MOUSE|P55194	3BP1	MOUSE|P55194
data/OBJ38812_TMT10_p2.txt	1	data/OBJ38812_TMT10_p2.txt_1	130C	3BP1_MOUSE|P55194_S510	17.1955	WT_Late_4	WT_Late	pST	NA	Model	NA	NA	Model	150098	2.43053e+06	0.0617551	3BP1_MOUSE|P55194	3BP1	MOUSE|P55194
data/OBJ38812_TMT10_p2.txt	1	data/OBJ38812_TMT10_p2.txt_1	128C	3BP1_MOUSE|P55194_S510	17.0334	WT_Uninfect_3	WT_Uninfect	pST	NA	Model	NA	NA	Model	134145	2.43053e+06	0.0551917	3BP1_MOUSE|P55194	3BP1	MOUSE|P55194
data/OBJ38812_TMT10_p2.txt	1	data/OBJ38812_TMT10_p2.txt_1	131C	3BP1_MOUSE|P55194_S510	17.286	WT_Uninfect_4	WT_Uninfect	pST	NA	Model	NA	NA	Model	159809	2.43053e+06	0.0657506	3BP1_MOUSE|P55194	3BP1	MOUSE|P55194
data/OBJ38812_TMT10.txt	1	data/OBJ38812_TMT10.txt_1	127N	3BP1_MOUSE|P55194_S510	17.8411	KO_Early_1	KO_Early	pST	NA	Model	NA	NA	Model	234810	2.45962e+06	0.0954658	3BP1_MOUSE|P55194	3BP1	MOUSE|P55194
data/OBJ38812_TMT10.txt	1	data/OBJ38812_TMT10.txt_1	130N	3BP1_MOUSE|P55194_S510	18.032	KO_Early_2	KO_Early	pST	NA	Model	NA	NA	Model	268016	2.45962e+06	0.108966	3BP1_MOUSE|P55194	3BP1	MOUSE|P55194
data/OBJ38812_TMT10.txt	1	data/OBJ38812_TMT10.txt_1	128N	3BP1_MOUSE|P55194_S510	17.5742	KO_Late_1	KO_Late	pST	NA	Model	NA	NA	Model	195151	2.45962e+06	0.079342	3BP1_MOUSE|P55194	3BP1	MOUSE|P55194
data/OBJ38812_TMT10.txt	1	data/OBJ38812_TMT10.txt_1	131N	3BP1_MOUSE|P55194_S510	17.7668	KO_Late_2	KO_Late	pST	NA	Model	NA	NA	Model	223018	2.45962e+06	0.0906718	3BP1_MOUSE|P55194	3BP1	MOUSE|P55194
data/OBJ38812_TMT10.txt	1	data/OBJ38812_TMT10.txt_1	129N	3BP1_MOUSE|P55194_S510	17.6606	KO_Uninfect_1	KO_Uninfect	pST	NA	Model	NA	NA	Model	207189	2.45962e+06	0.084236	3BP1_MOUSE|P55194	3BP1	MOUSE|P55194
data/OBJ38812_TMT10.txt	1	data/OBJ38812_TMT10.txt_1	131C	3BP1_MOUSE|P55194_S510	17.7574	KO_Uninfect_2	KO_Uninfect	pST	NA	Model	NA	NA	Model	221562	2.45962e+06	0.0900797	3BP1_MOUSE|P55194	3BP1	MOUSE|P55194
data/OBJ38812_TMT10.txt	1	data/OBJ38812_TMT10.txt_1	126C	3BP1_MOUSE|P55194_S510	17.6124	WT_Early_1	WT_Early	pST	NA	Model	NA	NA	Model	200387	2.45962e+06	0.0814705	3BP1_MOUSE|P55194	3BP1	MOUSE|P55194
data/OBJ38812_TMT10.txt	1	data/OBJ38812_TMT10.txt_1	129C	3BP1_MOUSE|P55194_S510	17.7278	WT_Early_2	WT_Early	pST	NA	Model	NA	NA	Model	217070	2.45962e+06	0.0882535	3BP1_MOUSE|P55194	3BP1	MOUSE|P55194
data/OBJ38812_TMT10.txt	1	data/OBJ38812_TMT10.txt_1	127C	3BP1_MOUSE|P55194_S510	17.234	WT_Late_1	WT_Late	pST	NA	Model	NA	NA	Model	154156	2.45962e+06	0.0626748	3BP1_MOUSE|P55194	3BP1	MOUSE|P55194
data/OBJ38812_TMT10.txt	1	data/OBJ38812_TMT10.txt_1	130C	3BP1_MOUSE|P55194_S510	17.4896	WT_Late_2	WT_Late	pST	NA	Model	NA	NA	Model	184035	2.45962e+06	0.0748223	3BP1_MOUSE|P55194	3BP1	MOUSE|P55194
data/OBJ38812_TMT10.txt	1	data/OBJ38812_TMT10.txt_1	128C	3BP1_MOUSE|P55194_S510	17.2258	WT_Uninfect_1	WT_Uninfect	pST	NA	Model	NA	NA	Model	153283	2.45962e+06	0.0623199	3BP1_MOUSE|P55194	3BP1	MOUSE|P55194
data/OBJ38812_TMT10_p2.txt	1	data/OBJ38812_TMT10_p2.txt_1	127N	3BP1_MOUSE|P55194_S553	17.2262	KO_Early_3	KO_Early	pST	NA	Model	NA	NA	Model	153323	1.23713e+06	0.123934	3BP1_MOUSE|P55194	3BP1	MOUSE|P55194
data/OBJ38812_TMT10_p2.txt	1	data/OBJ38812_TMT10_p2.txt_1	130N	3BP1_MOUSE|P55194_S553	16.8663	KO_Early_4	KO_Early	pST	NA	Model	NA	NA	Model	119469	1.23713e+06	0.0965696	3BP1_MOUSE|P55194	3BP1	MOUSE|P55194
data/OBJ38812_TMT10_p2.txt	1	data/OBJ38812_TMT10_p2.txt_1	128N	3BP1_MOUSE|P55194_S553	16.9188	KO_Late_3	KO_Late	pST	NA	Model	NA	NA	Model	123896	1.23713e+06	0.100147	3BP1_MOUSE|P55194	3BP1	MOUSE|P55194
data/OBJ38812_TMT10_p2.txt	1	data/OBJ38812_TMT10_p2.txt_1	131N	3BP1_MOUSE|P55194_S553	16.8864	KO_Late_4	KO_Late	pST	NA	Model	NA	NA	Model	121149	1.23713e+06	0.097927	3BP1_MOUSE|P55194	3BP1	MOUSE|P55194
data/OBJ38812_TMT10_p2.txt	1	data/OBJ38812_TMT10_p2.txt_1	129N	3BP1_MOUSE|P55194_S553	17.4856	KO_Uninfect_3	KO_Uninfect	pST	NA	Model	NA	NA	Model	183523	1.23713e+06	0.148345	3BP1_MOUSE|P55194	3BP1	MOUSE|P55194
data/OBJ38812_TMT10_p2.txt	1	data/OBJ38812_TMT10_p2.txt_1	126C	3BP1_MOUSE|P55194_S553	16.0513	WT_Early_3	WT_Early	pST	NA	Model	NA	NA	Model	67908.3	1.23713e+06	0.0548917	3BP1_MOUSE|P55194	3BP1	MOUSE|P55194
data/OBJ38812_TMT10_p2.txt	1	data/OBJ38812_TMT10_p2.txt_1	129C	3BP1_MOUSE|P55194_S553	15.942	WT_Early_4	WT_Early	pST	NA	Model	NA	NA	Model	62951.5	1.23713e+06	0.050885	3BP1_MOUSE|P55194	3BP1	MOUSE|P55194
data/OBJ38812_TMT10_p2.txt	1	data/OBJ38812_TMT10_p2.txt_1	127C	3BP1_MOUSE|P55194_S553	15.7035	WT_Late_3	WT_Late	pST	NA	Model	NA	NA	Model	53361.4	1.23713e+06	0.0431331	3BP1_MOUSE|P55194	3BP1	MOUSE|P55194
data/OBJ38812_TMT10_p2.txt	1	data/OBJ38812_TMT10_p2.txt_1	130C	3BP1_MOUSE|P55194_S553	15.673	WT_Late_4	WT_Late	pST	NA	Model	NA	NA	Model	52243.5	1.23713e+06	0.0422295	3BP1_MOUSE|P55194	3BP1	MOUSE|P55194
data/OBJ38812_TMT10_p2.txt	1	data/OBJ38812_TMT10_p2.txt_1	128C	3BP1_MOUSE|P55194_S553	16.878	WT_Uninfect_3	WT_Uninfect	pST	NA	Model	NA	NA	Model	120441	1.23713e+06	0.0973551	3BP1_MOUSE|P55194	3BP1	MOUSE|P55194
data/OBJ38812_TMT10_p2.txt	1	data/OBJ38812_TMT10_p2.txt_1	131C	3BP1_MOUSE|P55194_S553	16.3241	WT_Uninfect_4	WT_Uninfect	pST	NA	Model	NA	NA	Model	82042	1.23713e+06	0.0663162	3BP1_MOUSE|P55194	3BP1	MOUSE|P55194
data/OBJ38812_TMT10.txt	1	data/OBJ38812_TMT10.txt_1	127N	3BP1_MOUSE|P55194_S553	16.8737	KO_Early_1	KO_Early	pST	NA	Model	NA	NA	Model	120088	1.23138e+06	0.0975227	3BP1_MOUSE|P55194	3BP1	MOUSE|P55194
data/OBJ38812_TMT10.txt	1	data/OBJ38812_TMT10.txt_1	130N	3BP1_MOUSE|P55194_S553	17.3492	KO_Early_2	KO_Early	pST	NA	Model	NA	NA	Model	166968	1.23138e+06	0.135594	3BP1_MOUSE|P55194	3BP1	MOUSE|P55194
data/OBJ38812_TMT10.txt	1	data/OBJ38812_TMT10.txt_1	128N	3BP1_MOUSE|P55194_S553	16.8792	KO_Late_1	KO_Late	pST	NA	Model	NA	NA	Model	120542	1.23138e+06	0.0978915	3BP1_MOUSE|P55194	3BP1	MOUSE|P55194
data/OBJ38812_TMT10.txt	1	data/OBJ38812_TMT10.txt_1	131N	3BP1_MOUSE|P55194_S553	16.8957	KO_Late_2	KO_Late	pST	NA	Model	NA	NA	Model	121929	1.23138e+06	0.0990176	3BP1_MOUSE|P55194	3BP1	MOUSE|P55194
data/OBJ38812_TMT10.txt	1	data/OBJ38812_TMT10.txt_1	129N	3BP1_MOUSE|P55194_S553	16.7638	KO_Uninfect_1	KO_Uninfect	pST	NA	Model	NA	NA	Model	111281	1.23138e+06	0.0903705	3BP1_MOUSE|P55194	3BP1	MOUSE|P55194
data/OBJ38812_TMT10.txt	1	data/OBJ38812_TMT10.txt_1	131C	3BP1_MOUSE|P55194_S553	16.887	KO_Uninfect_2	KO_Uninfect	pST	NA	Model	NA	NA	Model	121194	1.23138e+06	0.0984206	3BP1_MOUSE|P55194	3BP1	MOUSE|P55194
data/OBJ38812_TMT10.txt	1	data/OBJ38812_TMT10.txt_1	126C	3BP1_MOUSE|P55194_S553	16.2913	WT_Early_1	WT_Early	pST	NA	Model	NA	NA	Model	80198.8	1.23138e+06	0.065129	3BP1_MOUSE|P55194	3BP1	MOUSE|P55194
data/OBJ38812_TMT10.txt	1	data/OBJ38812_TMT10.txt_1	129C	3BP1_MOUSE|P55194_S553	16.3905	WT_Early_2	WT_Early	pST	NA	Model	NA	NA	Model	85910.1	1.23138e+06	0.0697671	3BP1_MOUSE|P55194	3BP1	MOUSE|P55194
data/OBJ38812_TMT10.txt	1	data/OBJ38812_TMT10.txt_1	127C	3BP1_MOUSE|P55194_S553	15.9697	WT_Late_1	WT_Late	pST	NA	Model	NA	NA	Model	64176.1	1.23138e+06	0.052117	3BP1_MOUSE|P55194	3BP1	MOUSE|P55194
data/OBJ38812_TMT10.txt	1	data/OBJ38812_TMT10.txt_1	130C	3BP1_MOUSE|P55194_S553	15.9438	WT_Late_2	WT_Late	pST	NA	Model	NA	NA	Model	63030.2	1.23138e+06	0.0511864	3BP1_MOUSE|P55194	3BP1	MOUSE|P55194
data/OBJ38812_TMT10.txt	1	data/OBJ38812_TMT10.txt_1	128C	3BP1_MOUSE|P55194_S553	16.274	WT_Uninfect_1	WT_Uninfect	pST	NA	Model	NA	NA	Model	79243	1.23138e+06	0.0643528	3BP1_MOUSE|P55194	3BP1	MOUSE|P55194
data/OBJ38812_TMT10_p2.txt	1	data/OBJ38812_TMT10_p2.txt_1	127N	3BP1_MOUSE|P55194_S598	18.5232	KO_Early_3	KO_Early	pST	NA	Model	NA	NA	Model	376750	4.50536e+06	0.0836225	3BP1_MOUSE|P55194	3BP1	MOUSE|P55194
data/OBJ38812_TMT10_p2.txt	1	data/OBJ38812_TMT10_p2.txt_1	130N	3BP1_MOUSE|P55194_S598	18.5817	KO_Early_4	KO_Early	pST	NA	Model	NA	NA	Model	392332	4.50536e+06	0.087081	3BP1_MOUSE|P55194	3BP1	MOUSE|P55194
data/OBJ38812_TMT10_p2.txt	1	data/OBJ38812_TMT10_p2.txt_1	128N	3BP1_MOUSE|P55194_S598	18.4925	KO_Late_3	KO_Late	pST	NA	Model	NA	NA	Model	368812	4.50536e+06	0.0818607	3BP1_MOUSE|P55194	3BP1	MOUSE|P55194
data/OBJ38812_TMT10_p2.txt	1	data/OBJ38812_TMT10_p2.txt_1	131N	3BP1_MOUSE|P55194_S598	18.6075	KO_Late_4	KO_Late	pST	NA	Model	NA	NA	Model	399409	4.50536e+06	0.0886519	3BP1_MOUSE|P55194	3BP1	MOUSE|P55194
data/OBJ38812_TMT10_p2.txt	1	data/OBJ38812_TMT10_p2.txt_1	129N	3BP1_MOUSE|P55194_S598	19.33	KO_Uninfect_3	KO_Uninfect	pST	NA	Model	NA	NA	Model	659017	4.50536e+06	0.146274	3BP1_MOUSE|P55194	3BP1	MOUSE|P55194
data/OBJ38812_TMT10_p2.txt	1	data/OBJ38812_TMT10_p2.txt_1	126C	3BP1_MOUSE|P55194_S598	17.995	WT_Early_3	WT_Early	pST	NA	Model	NA	NA	Model	261239	4.50536e+06	0.0579841	3BP1_MOUSE|P55194	3BP1	MOUSE|P55194
data/OBJ38812_TMT10_p2.txt	1	data/OBJ38812_TMT10_p2.txt_1	129C	3BP1_MOUSE|P55194_S598	18.1134	WT_Early_4	WT_Early	pST	NA	Model	NA	NA	Model	283572	4.50536e+06	0.0629411	3BP1_MOUSE|P55194	3BP1	MOUSE|P55194
data/OBJ38812_TMT10_p2.txt	1	data/OBJ38812_TMT10_p2.txt_1	127C	3BP1_MOUSE|P55194_S598	18.1679	WT_Late_3	WT_Late	pST	NA	Model	NA	NA	Model	294490	4.50536e+06	0.0653644	3BP1_MOUSE|P55194	3BP1	MOUSE|P55194
data/OBJ38812_TMT10_p2.txt	1	data/OBJ38812_TMT10_p2.txt_1	130C	3BP1_MOUSE|P55194_S598	18.188	WT_Late_4	WT_Late	pST	NA	Model	NA	NA	Model	298628	4.50536e+06	0.0662827	3BP1_MOUSE|P55194	3BP1	MOUSE|P55194
data/OBJ38812_TMT10_p2.txt	1	data/OBJ38812_TMT10_p2.txt_1	128C	3BP1_MOUSE|P55194_S598	18.5288	WT_Uninfect_3	WT_Uninfect	pST	NA	Model	NA	NA	Model	378198	4.50536e+06	0.083944	3BP1_MOUSE|P55194	3BP1	MOUSE|P55194
data/OBJ38812_TMT10_p2.txt	1	data/OBJ38812_TMT10_p2.txt_1	131C	3BP1_MOUSE|P55194_S598	18.7277	WT_Uninfect_4	WT_Uninfect	pST	NA	Model	NA	NA	Model	434122	4.50536e+06	0.0963568	3BP1_MOUSE|P55194	3BP1	MOUSE|P55194
data/OBJ38812_TMT10.txt	1	data/OBJ38812_TMT10.txt_1	127N	3BP1_MOUSE|P55194_S598	18.3866	KO_Early_1	KO_Early	pST	NA	Model	NA	NA	Model	342709	4.417e+06	0.0775886	3BP1_MOUSE|P55194	3BP1	MOUSE|P55194
data/OBJ38812_TMT10.txt	1	data/OBJ38812_TMT10.txt_1	130N	3BP1_MOUSE|P55194_S598	18.802	KO_Early_2	KO_Early	pST	NA	Model	NA	NA	Model	457067	4.417e+06	0.103479	3BP1_MOUSE|P55194	3BP1	MOUSE|P55194
data/OBJ38812_TMT10.txt	1	data/OBJ38812_TMT10.txt_1	128N	3BP1_MOUSE|P55194_S598	18.8524	KO_Late_1	KO_Late	pST	NA	Model	NA	NA	Model	473303	4.417e+06	0.107155	3BP1_MOUSE|P55194	3BP1	MOUSE|P55194
data/OBJ38812_TMT10.txt	1	data/OBJ38812_TMT10.txt_1	131N	3BP1_MOUSE|P55194_S598	19.0686	KO_Late_2	KO_Late	pST	NA	Model	NA	NA	Model	549824	4.417e+06	0.124479	3BP1_MOUSE|P55194	3BP1	MOUSE|P55194
data/OBJ38812_TMT10.txt	1	data/OBJ38812_TMT10.txt_1	129N	3BP1_MOUSE|P55194_S598	18.1895	KO_Uninfect_1	KO_Uninfect	pST	NA	Model	NA	NA	Model	298950	4.417e+06	0.0676817	3BP1_MOUSE|P55194	3BP1	MOUSE|P55194
data/OBJ38812_TMT10.txt	1	data/OBJ38812_TMT10.txt_1	131C	3BP1_MOUSE|P55194_S598	18.4626	KO_Uninfect_2	KO_Uninfect	pST	NA	Model	NA	NA	Model	361250	4.417e+06	0.0817864	3BP1_MOUSE|P55194	3BP1	MOUSE|P55194
data/OBJ38812_TMT10.txt	1	data/OBJ38812_TMT10.txt_1	126C	3BP1_MOUSE|P55194_S598	17.9203	WT_Early_1	WT_Early	pST	NA	Model	NA	NA	Model	248049	4.417e+06	0.0561578	3BP1_MOUSE|P55194	3BP1	MOUSE|P55194
data/OBJ38812_TMT10.txt	1	data/OBJ38812_TMT10.txt_1	129C	3BP1_MOUSE|P55194_S598	18.2975	WT_Early_2	WT_Early	pST	NA	Model	NA	NA	Model	322187	4.417e+06	0.0729425	3BP1_MOUSE|P55194	3BP1	MOUSE|P55194
data/OBJ38812_TMT10.txt	1	data/OBJ38812_TMT10.txt_1	127C	3BP1_MOUSE|P55194_S598	18.4593	WT_Late_1	WT_Late	pST	NA	Model	NA	NA	Model	360425	4.417e+06	0.0815996	3BP1_MOUSE|P55194	3BP1	MOUSE|P55194
data/OBJ38812_TMT10.txt	1	data/OBJ38812_TMT10.txt_1	130C	3BP1_MOUSE|P55194_S598	18.5278	WT_Late_2	WT_Late	pST	NA	Model	NA	NA	Model	377933	4.417e+06	0.0855634	3BP1_MOUSE|P55194	3BP1	MOUSE|P55194
data/OBJ38812_TMT10.txt	1	data/OBJ38812_TMT10.txt_1	128C	3BP1_MOUSE|P55194_S598	18.0238	WT_Uninfect_1	WT_Uninfect	pST	NA	Model	NA	NA	Model	266506	4.417e+06	0.0603365	3BP1_MOUSE|P55194	3BP1	MOUSE|P55194
data/OBJ38812_TMT10_p2.txt	1	data/OBJ38812_TMT10_p2.txt_1	127N	3BP1_MOUSE|P55194_T455	19.7061	KO_Early_3	KO_Early	pST	NA	Model	NA	NA	Model	855320	7.08082e+06	0.120794	3BP1_MOUSE|P55194	3BP1	MOUSE|P55194
data/OBJ38812_TMT10_p2.txt	1	data/OBJ38812_TMT10_p2.txt_1	130N	3BP1_MOUSE|P55194_T455	19.6176	KO_Early_4	KO_Early	pST	NA	Model	NA	NA	Model	804412	7.08082e+06	0.113604	3BP1_MOUSE|P55194	3BP1	MOUSE|P55194
data/OBJ38812_TMT10_p2.txt	1	data/OBJ38812_TMT10_p2.txt_1	128N	3BP1_MOUSE|P55194_T455	19.6725	KO_Late_3	KO_Late	pST	NA	Model	NA	NA	Model	835633	7.08082e+06	0.118014	3BP1_MOUSE|P55194	3BP1	MOUSE|P55194
data/OBJ38812_TMT10_p2.txt	1	data/OBJ38812_TMT10_p2.txt_1	131N	3BP1_MOUSE|P55194_T455	19.3005	KO_Late_4	KO_Late	pST	NA	Model	NA	NA	Model	645699	7.08082e+06	0.0911899	3BP1_MOUSE|P55194	3BP1	MOUSE|P55194
data/OBJ38812_TMT10_p2.txt	1	data/OBJ38812_TMT10_p2.txt_1	129N	3BP1_MOUSE|P55194_T455	19.9361	KO_Uninfect_3	KO_Uninfect	pST	NA	Model	NA	NA	Model	1.00318e+06	7.08082e+06	0.141675	3BP1_MOUSE|P55194	3BP1	MOUSE|P55194
data/OBJ38812_TMT10_p2.txt	1	data/OBJ38812_TMT10_p2.txt_1	126C	3BP1_MOUSE|P55194_T455	18.6188	WT_Early_3	WT_Early	pST	NA	Model	NA	NA	Model	402559	7.08082e+06	0.0568521	3BP1_MOUSE|P55194	3BP1	MOUSE|P55194
data/OBJ38812_TMT10_p2.txt	1	data/OBJ38812_TMT10_p2.txt_1	129C	3BP1_MOUSE|P55194_T455	18.8283	WT_Early_4	WT_Early	pST	NA	Model	NA	NA	Model	465462	7.08082e+06	0.0657356	3BP1_MOUSE|P55194	3BP1	MOUSE|P55194
data/OBJ38812_TMT10_p2.txt	1	data/OBJ38812_TMT10_p2.txt_1	127C	3BP1_MOUSE|P55194_T455	18.5992	WT_Late_3	WT_Late	pST	NA	Model	NA	NA	Model	397118	7.08082e+06	0.0560836	3BP1_MOUSE|P55194	3BP1	MOUSE|P55194
data/OBJ38812_TMT10_p2.txt	1	data/OBJ38812_TMT10_p2.txt_1	130C	3BP1_MOUSE|P55194_T455	18.4411	WT_Late_4	WT_Late	pST	NA	Model	NA	NA	Model	355896	7.08082e+06	0.0502619	3BP1_MOUSE|P55194	3BP1	MOUSE|P55194
data/OBJ38812_TMT10_p2.txt	1	data/OBJ38812_TMT10_p2.txt_1	128C	3BP1_MOUSE|P55194_T455	18.419	WT_Uninfect_3	WT_Uninfect	pST	NA	Model	NA	NA	Model	350494	7.08082e+06	0.049499	3BP1_MOUSE|P55194	3BP1	MOUSE|P55194
data/OBJ38812_TMT10_p2.txt	1	data/OBJ38812_TMT10_p2.txt_1	131C	3BP1_MOUSE|P55194_T455	18.6013	WT_Uninfect_4	WT_Uninfect	pST	NA	Model	NA	NA	Model	397681	7.08082e+06	0.0561631	3BP1_MOUSE|P55194	3BP1	MOUSE|P55194
data/OBJ38812_TMT10.txt	1	data/OBJ38812_TMT10.txt_1	127N	3BP1_MOUSE|P55194_T455	19.1769	KO_Early_1	KO_Early	pST	NA	Model	NA	NA	Model	592668	6.9106e+06	0.0857621	3BP1_MOUSE|P55194	3BP1	MOUSE|P55194
data/OBJ38812_TMT10.txt	1	data/OBJ38812_TMT10.txt_1	130N	3BP1_MOUSE|P55194_T455	19.2588	KO_Early_2	KO_Early	pST	NA	Model	NA	NA	Model	627300	6.9106e+06	0.0907735	3BP1_MOUSE|P55194	3BP1	MOUSE|P55194
data/OBJ38812_TMT10.txt	1	data/OBJ38812_TMT10.txt_1	128N	3BP1_MOUSE|P55194_T455	19.1007	KO_Late_1	KO_Late	pST	NA	Model	NA	NA	Model	562171	6.9106e+06	0.0813491	3BP1_MOUSE|P55194	3BP1	MOUSE|P55194
data/OBJ38812_TMT10.txt	1	data/OBJ38812_TMT10.txt_1	131N	3BP1_MOUSE|P55194_T455	19.2646	KO_Late_2	KO_Late	pST	NA	Model	NA	NA	Model	629831	6.9106e+06	0.0911398	3BP1_MOUSE|P55194	3BP1	MOUSE|P55194
data/OBJ38812_TMT10.txt	1	data/OBJ38812_TMT10.txt_1	129N	3BP1_MOUSE|P55194_T455	19.2397	KO_Uninfect_1	KO_Uninfect	pST	NA	Model	NA	NA	Model	619038	6.9106e+06	0.0895779	3BP1_MOUSE|P55194	3BP1	MOUSE|P55194
data/OBJ38812_TMT10.txt	1	data/OBJ38812_TMT10.txt_1	131C	3BP1_MOUSE|P55194_T455	19.3134	KO_Uninfect_2	KO_Uninfect	pST	NA	Model	NA	NA	Model	651517	6.9106e+06	0.0942779	3BP1_MOUSE|P55194	3BP1	MOUSE|P55194
data/OBJ38812_TMT10.txt	1	data/OBJ38812_TMT10.txt_1	126C	3BP1_MOUSE|P55194_T455	19.0498	WT_Early_1	WT_Early	pST	NA	Model	NA	NA	Model	542704	6.9106e+06	0.0785321	3BP1_MOUSE|P55194	3BP1	MOUSE|P55194
data/OBJ38812_TMT10.txt	1	data/OBJ38812_TMT10.txt_1	129C	3BP1_MOUSE|P55194_T455	18.9949	WT_Early_2	WT_Early	pST	NA	Model	NA	NA	Model	522440	6.9106e+06	0.0755998	3BP1_MOUSE|P55194	3BP1	MOUSE|P55194
data/OBJ38812_TMT10.txt	1	data/OBJ38812_TMT10.txt_1	127C	3BP1_MOUSE|P55194_T455	18.8982	WT_Late_1	WT_Late	pST	NA	Model	NA	NA	Model	488564	6.9106e+06	0.0706978	3BP1_MOUSE|P55194	3BP1	MOUSE|P55194
data/OBJ38812_TMT10.txt	1	data/OBJ38812_TMT10.txt_1	130C	3BP1_MOUSE|P55194_T455	19.048	WT_Late_2	WT_Late	pST	NA	Model	NA	NA	Model	542013	6.9106e+06	0.0784321	3BP1_MOUSE|P55194	3BP1	MOUSE|P55194
data/OBJ38812_TMT10.txt	1	data/OBJ38812_TMT10.txt_1	128C	3BP1_MOUSE|P55194_T455	19.1079	WT_Uninfect_1	WT_Uninfect	pST	NA	Model	NA	NA	Model	564987	6.9106e+06	0.0817565	3BP1_MOUSE|P55194	3BP1	MOUSE|P55194
data/OBJ38812_TMT10_p2.txt	1	data/OBJ38812_TMT10_p2.txt_1	127N	3BP1_MOUSE|P55194_T513	16.0846	KO_Early_3	KO_Early	pST	NA	Model	NA	NA	Model	69493.2	732619	0.0948558	3BP1_MOUSE|P55194	3BP1	MOUSE|P55194
data/OBJ38812_TMT10_p2.txt	1	data/OBJ38812_TMT10_p2.txt_1	130N	3BP1_MOUSE|P55194_T513	16.0438	KO_Early_4	KO_Early	pST	NA	Model	NA	NA	Model	67558	732619	0.0922143	3BP1_MOUSE|P55194	3BP1	MOUSE|P55194
data/OBJ38812_TMT10_p2.txt	1	data/OBJ38812_TMT10_p2.txt_1	128N	3BP1_MOUSE|P55194_T513	16.0179	KO_Late_3	KO_Late	pST	NA	Model	NA	NA	Model	66356.5	732619	0.0905743	3BP1_MOUSE|P55194	3BP1	MOUSE|P55194
data/OBJ38812_TMT10_p2.txt	1	data/OBJ38812_TMT10_p2.txt_1	131N	3BP1_MOUSE|P55194_T513	15.8802	KO_Late_4	KO_Late	pST	NA	Model	NA	NA	Model	60315.3	732619	0.0823283	3BP1_MOUSE|P55194	3BP1	MOUSE|P55194
data/OBJ38812_TMT10_p2.txt	1	data/OBJ38812_TMT10_p2.txt_1	129N	3BP1_MOUSE|P55194_T513	16.0615	KO_Uninfect_3	KO_Uninfect	pST	NA	Model	NA	NA	Model	68389.6	732619	0.0933495	3BP1_MOUSE|P55194	3BP1	MOUSE|P55194
data/OBJ38812_TMT10_p2.txt	1	data/OBJ38812_TMT10_p2.txt_1	126C	3BP1_MOUSE|P55194_T513	15.7551	WT_Early_3	WT_Early	pST	NA	Model	NA	NA	Model	55304.5	732619	0.0754887	3BP1_MOUSE|P55194	3BP1	MOUSE|P55194
data/OBJ38812_TMT10_p2.txt	1	data/OBJ38812_TMT10_p2.txt_1	129C	3BP1_MOUSE|P55194_T513	15.9681	WT_Early_4	WT_Early	pST	NA	Model	NA	NA	Model	64104	732619	0.0874997	3BP1_MOUSE|P55194	3BP1	MOUSE|P55194
data/OBJ38812_TMT10_p2.txt	1	data/OBJ38812_TMT10_p2.txt_1	127C	3BP1_MOUSE|P55194_T513	15.6923	WT_Late_3	WT_Late	pST	NA	Model	NA	NA	Model	52950.1	732619	0.072275	3BP1_MOUSE|P55194	3BP1	MOUSE|P55194
data/OBJ38812_TMT10_p2.txt	1	data/OBJ38812_TMT10_p2.txt_1	130C	3BP1_MOUSE|P55194_T513	15.5136	WT_Late_4	WT_Late	pST	NA	Model	NA	NA	Model	46780	732619	0.0638531	3BP1_MOUSE|P55194	3BP1	MOUSE|P55194
data/OBJ38812_TMT10_p2.txt	1	data/OBJ38812_TMT10_p2.txt_1	128C	3BP1_MOUSE|P55194_T513	15.8458	WT_Uninfect_3	WT_Uninfect	pST	NA	Model	NA	NA	Model	58891.5	732619	0.0803849	3BP1_MOUSE|P55194	3BP1	MOUSE|P55194
data/OBJ38812_TMT10_p2.txt	1	data/OBJ38812_TMT10_p2.txt_1	131C	3BP1_MOUSE|P55194_T513	15.9178	WT_Uninfect_4	WT_Uninfect	pST	NA	Model	NA	NA	Model	61907	732619	0.084501	3BP1_MOUSE|P55194	3BP1	MOUSE|P55194
data/OBJ38812_TMT10.txt	1	data/OBJ38812_TMT10.txt_1	127N	3BP1_MOUSE|P55194_T513	16.1927	KO_Early_1	KO_Early	pST	NA	Model	NA	NA	Model	74903	758511	0.09875	3BP1_MOUSE|P55194	3BP1	MOUSE|P55194
data/OBJ38812_TMT10.txt	1	data/OBJ38812_TMT10.txt_1	130N	3BP1_MOUSE|P55194_T513	16.3195	KO_Early_2	KO_Early	pST	NA	Model	NA	NA	Model	81783.2	758511	0.107821	3BP1_MOUSE|P55194	3BP1	MOUSE|P55194
data/OBJ38812_TMT10.txt	1	data/OBJ38812_TMT10.txt_1	128N	3BP1_MOUSE|P55194_T513	15.8005	KO_Late_1	KO_Late	pST	NA	Model	NA	NA	Model	57070.8	758511	0.0752406	3BP1_MOUSE|P55194	3BP1	MOUSE|P55194
data/OBJ38812_TMT10.txt	1	data/OBJ38812_TMT10.txt_1	131N	3BP1_MOUSE|P55194_T513	15.9652	KO_Late_2	KO_Late	pST	NA	Model	NA	NA	Model	63973.8	758511	0.0843413	3BP1_MOUSE|P55194	3BP1	MOUSE|P55194
data/OBJ38812_TMT10.txt	1	data/OBJ38812_TMT10.txt_1	129N	3BP1_MOUSE|P55194_T513	15.9922	KO_Uninfect_1	KO_Uninfect	pST	NA	Model	NA	NA	Model	65183	758511	0.0859354	3BP1_MOUSE|P55194	3BP1	MOUSE|P55194
data/OBJ38812_TMT10.txt	1	data/OBJ38812_TMT10.txt_1	131C	3BP1_MOUSE|P55194_T513	16.3372	KO_Uninfect_2	KO_Uninfect	pST	NA	Model	NA	NA	Model	82791.5	758511	0.10915	3BP1_MOUSE|P55194	3BP1	MOUSE|P55194
data/OBJ38812_TMT10.txt	1	data/OBJ38812_TMT10.txt_1	126C	3BP1_MOUSE|P55194_T513	15.8659	WT_Early_1	WT_Early	pST	NA	Model	NA	NA	Model	59721	758511	0.0787344	3BP1_MOUSE|P55194	3BP1	MOUSE|P55194
data/OBJ38812_TMT10.txt	1	data/OBJ38812_TMT10.txt_1	129C	3BP1_MOUSE|P55194_T513	16.0207	WT_Early_2	WT_Early	pST	NA	Model	NA	NA	Model	66481.9	758511	0.0876479	3BP1_MOUSE|P55194	3BP1	MOUSE|P55194
data/OBJ38812_TMT10.txt	1	data/OBJ38812_TMT10.txt_1	127C	3BP1_MOUSE|P55194_T513	15.4584	WT_Late_1	WT_Late	pST	NA	Model	NA	NA	Model	45023.5	758511	0.0593577	3BP1_MOUSE|P55194	3BP1	MOUSE|P55194
data/OBJ38812_TMT10.txt	1	data/OBJ38812_TMT10.txt_1	130C	3BP1_MOUSE|P55194_T513	15.6014	WT_Late_2	WT_Late	pST	NA	Model	NA	NA	Model	49714.6	758511	0.0655423	3BP1_MOUSE|P55194	3BP1	MOUSE|P55194
data/OBJ38812_TMT10.txt	1	data/OBJ38812_TMT10.txt_1	128C	3BP1_MOUSE|P55194_T513	15.6465	WT_Uninfect_1	WT_Uninfect	pST	NA	Model	NA	NA	Model	51295.4	758511	0.0676264	3BP1_MOUSE|P55194	3BP1	MOUSE|P55194
data/OBJ38812_TMT10_p2.txt	1	data/OBJ38812_TMT10_p2.txt_1	127N	3BP2_MOUSE|Q06649_S225	22.121	KO_Early_3	KO_Early	pST	NA	Model	NA	NA	Model	4.56135e+06	5.60988e+07	0.0813093	3BP2_MOUSE|Q06649	3BP2	MOUSE|Q06649
data/OBJ38812_TMT10_p2.txt	1	data/OBJ38812_TMT10_p2.txt_1	130N	3BP2_MOUSE|Q06649_S225	22.1647	KO_Early_4	KO_Early	pST	NA	Model	NA	NA	Model	4.70139e+06	5.60988e+07	0.0838055	3BP2_MOUSE|Q06649	3BP2	MOUSE|Q06649
data/OBJ38812_TMT10_p2.txt	1	data/OBJ38812_TMT10_p2.txt_1	128N	3BP2_MOUSE|Q06649_S225	22.152	KO_Late_3	KO_Late	pST	NA	Model	NA	NA	Model	4.6603e+06	5.60988e+07	0.0830732	3BP2_MOUSE|Q06649	3BP2	MOUSE|Q06649
data/OBJ38812_TMT10_p2.txt	1	data/OBJ38812_TMT10_p2.txt_1	131N	3BP2_MOUSE|Q06649_S225	22.1632	KO_Late_4	KO_Late	pST	NA	Model	NA	NA	Model	4.69649e+06	5.60988e+07	0.0837182	3BP2_MOUSE|Q06649	3BP2	MOUSE|Q06649
data/OBJ38812_TMT10_p2.txt	1	data/OBJ38812_TMT10_p2.txt_1	129N	3BP2_MOUSE|Q06649_S225	22.6941	KO_Uninfect_3	KO_Uninfect	pST	NA	Model	NA	NA	Model	6.78609e+06	5.60988e+07	0.120967	3BP2_MOUSE|Q06649	3BP2	MOUSE|Q06649
data/OBJ38812_TMT10_p2.txt	1	data/OBJ38812_TMT10_p2.txt_1	126C	3BP2_MOUSE|Q06649_S225	21.8798	WT_Early_3	WT_Early	pST	NA	Model	NA	NA	Model	3.85907e+06	5.60988e+07	0.0687906	3BP2_MOUSE|Q06649	3BP2	MOUSE|Q06649
data/OBJ38812_TMT10_p2.txt	1	data/OBJ38812_TMT10_p2.txt_1	129C	3BP2_MOUSE|Q06649_S225	21.9647	WT_Early_4	WT_Early	pST	NA	Model	NA	NA	Model	4.09306e+06	5.60988e+07	0.0729617	3BP2_MOUSE|Q06649	3BP2	MOUSE|Q06649
data/OBJ38812_TMT10_p2.txt	1	data/OBJ38812_TMT10_p2.txt_1	127C	3BP2_MOUSE|Q06649_S225	22.1369	WT_Late_3	WT_Late	pST	NA	Model	NA	NA	Model	4.61188e+06	5.60988e+07	0.08221	3BP2_MOUSE|Q06649	3BP2	MOUSE|Q06649
data/OBJ38812_TMT10_p2.txt	1	data/OBJ38812_TMT10_p2.txt_1	130C	3BP2_MOUSE|Q06649_S225	21.8282	WT_Late_4	WT_Late	pST	NA	Model	NA	NA	Model	3.72333e+06	5.60988e+07	0.066371	3BP2_MOUSE|Q06649	3BP2	MOUSE|Q06649
data/OBJ38812_TMT10_p2.txt	1	data/OBJ38812_TMT10_p2.txt_1	128C	3BP2_MOUSE|Q06649_S225	22.3148	WT_Uninfect_3	WT_Uninfect	pST	NA	Model	NA	NA	Model	5.21707e+06	5.60988e+07	0.092998	3BP2_MOUSE|Q06649	3BP2	MOUSE|Q06649
data/OBJ38812_TMT10_p2.txt	1	data/OBJ38812_TMT10_p2.txt_1	131C	3BP2_MOUSE|Q06649_S225	22.1208	WT_Uninfect_4	WT_Uninfect	pST	NA	Model	NA	NA	Model	4.56077e+06	5.60988e+07	0.0812989	3BP2_MOUSE|Q06649	3BP2	MOUSE|Q06649
data/OBJ38812_TMT10.txt	1	data/OBJ38812_TMT10.txt_1	127N	3BP2_MOUSE|Q06649_S225	22.138	KO_Early_1	KO_Early	pST	NA	Model	NA	NA	Model	4.61528e+06	5.923e+07	0.0779212	3BP2_MOUSE|Q06649	3BP2	MOUSE|Q06649
data/OBJ38812_TMT10.txt	1	data/OBJ38812_TMT10.txt_1	130N	3BP2_MOUSE|Q06649_S225	22.0831	KO_Early_2	KO_Early	pST	NA	Model	NA	NA	Model	4.44288e+06	5.923e+07	0.0750106	3BP2_MOUSE|Q06649	3BP2	MOUSE|Q06649
data/OBJ38812_TMT10.txt	1	data/OBJ38812_TMT10.txt_1	128N	3BP2_MOUSE|Q06649_S225	21.9487	KO_Late_1	KO_Late	pST	NA	Model	NA	NA	Model	4.04767e+06	5.923e+07	0.0683381	3BP2_MOUSE|Q06649	3BP2	MOUSE|Q06649
data/OBJ38812_TMT10.txt	1	data/OBJ38812_TMT10.txt_1	131N	3BP2_MOUSE|Q06649_S225	22.0485	KO_Late_2	KO_Late	pST	NA	Model	NA	NA	Model	4.33758e+06	5.923e+07	0.0732328	3BP2_MOUSE|Q06649	3BP2	MOUSE|Q06649
data/OBJ38812_TMT10.txt	1	data/OBJ38812_TMT10.txt_1	129N	3BP2_MOUSE|Q06649_S225	22.511	KO_Uninfect_1	KO_Uninfect	pST	NA	Model	NA	NA	Model	5.97695e+06	5.923e+07	0.100911	3BP2_MOUSE|Q06649	3BP2	MOUSE|Q06649
data/OBJ38812_TMT10.txt	1	data/OBJ38812_TMT10.txt_1	131C	3BP2_MOUSE|Q06649_S225	22.9251	KO_Uninfect_2	KO_Uninfect	pST	NA	Model	NA	NA	Model	7.96394e+06	5.923e+07	0.134458	3BP2_MOUSE|Q06649	3BP2	MOUSE|Q06649
data/OBJ38812_TMT10.txt	1	data/OBJ38812_TMT10.txt_1	126C	3BP2_MOUSE|Q06649_S225	22.2875	WT_Early_1	WT_Early	pST	NA	Model	NA	NA	Model	5.11917e+06	5.923e+07	0.0864286	3BP2_MOUSE|Q06649	3BP2	MOUSE|Q06649
data/OBJ38812_TMT10.txt	1	data/OBJ38812_TMT10.txt_1	129C	3BP2_MOUSE|Q06649_S225	22.0721	WT_Early_2	WT_Early	pST	NA	Model	NA	NA	Model	4.40916e+06	5.923e+07	0.0744413	3BP2_MOUSE|Q06649	3BP2	MOUSE|Q06649
data/OBJ38812_TMT10.txt	1	data/OBJ38812_TMT10.txt_1	127C	3BP2_MOUSE|Q06649_S225	22.2551	WT_Late_1	WT_Late	pST	NA	Model	NA	NA	Model	5.00564e+06	5.923e+07	0.0845118	3BP2_MOUSE|Q06649	3BP2	MOUSE|Q06649
data/OBJ38812_TMT10.txt	1	data/OBJ38812_TMT10.txt_1	130C	3BP2_MOUSE|Q06649_S225	21.8508	WT_Late_2	WT_Late	pST	NA	Model	NA	NA	Model	3.78223e+06	5.923e+07	0.0638567	3BP2_MOUSE|Q06649	3BP2	MOUSE|Q06649
data/OBJ38812_TMT10.txt	1	data/OBJ38812_TMT10.txt_1	128C	3BP2_MOUSE|Q06649_S225	22.2248	WT_Uninfect_1	WT_Uninfect	pST	NA	Model	NA	NA	Model	4.90158e+06	5.923e+07	0.082755	3BP2_MOUSE|Q06649	3BP2	MOUSE|Q06649
data/OBJ38812_TMT10_p2.txt	1	data/OBJ38812_TMT10_p2.txt_1	127N	3BP2_MOUSE|Q06649_S232	16.6775	KO_Early_3	KO_Early	pST	NA	Model	NA	NA	Model	104815	1.28154e+06	0.0817885	3BP2_MOUSE|Q06649	3BP2	MOUSE|Q06649
data/OBJ38812_TMT10_p2.txt	1	data/OBJ38812_TMT10_p2.txt_1	130N	3BP2_MOUSE|Q06649_S232	16.7983	KO_Early_4	KO_Early	pST	NA	Model	NA	NA	Model	113972	1.28154e+06	0.0889338	3BP2_MOUSE|Q06649	3BP2	MOUSE|Q06649
data/OBJ38812_TMT10_p2.txt	1	data/OBJ38812_TMT10_p2.txt_1	128N	3BP2_MOUSE|Q06649_S232	16.608	KO_Late_3	KO_Late	pST	NA	Model	NA	NA	Model	99888	1.28154e+06	0.0779438	3BP2_MOUSE|Q06649	3BP2	MOUSE|Q06649
data/OBJ38812_TMT10_p2.txt	1	data/OBJ38812_TMT10_p2.txt_1	131N	3BP2_MOUSE|Q06649_S232	16.5233	KO_Late_4	KO_Late	pST	NA	Model	NA	NA	Model	94194.1	1.28154e+06	0.0735008	3BP2_MOUSE|Q06649	3BP2	MOUSE|Q06649
data/OBJ38812_TMT10_p2.txt	1	data/OBJ38812_TMT10_p2.txt_1	129N	3BP2_MOUSE|Q06649_S232	17.0119	KO_Uninfect_3	KO_Uninfect	pST	NA	Model	NA	NA	Model	132162	1.28154e+06	0.103127	3BP2_MOUSE|Q06649	3BP2	MOUSE|Q06649
data/OBJ38812_TMT10_p2.txt	1	data/OBJ38812_TMT10_p2.txt_1	126C	3BP2_MOUSE|Q06649_S232	16.4726	WT_Early_3	WT_Early	pST	NA	Model	NA	NA	Model	90938.5	1.28154e+06	0.0709604	3BP2_MOUSE|Q06649	3BP2	MOUSE|Q06649
data/OBJ38812_TMT10_p2.txt	1	data/OBJ38812_TMT10_p2.txt_1	129C	3BP2_MOUSE|Q06649_S232	16.6548	WT_Early_4	WT_Early	pST	NA	Model	NA	NA	Model	103177	1.28154e+06	0.0805103	3BP2_MOUSE|Q06649	3BP2	MOUSE|Q06649
data/OBJ38812_TMT10_p2.txt	1	data/OBJ38812_TMT10_p2.txt_1	127C	3BP2_MOUSE|Q06649_S232	16.67	WT_Late_3	WT_Late	pST	NA	Model	NA	NA	Model	104275	1.28154e+06	0.0813667	3BP2_MOUSE|Q06649	3BP2	MOUSE|Q06649
data/OBJ38812_TMT10_p2.txt	1	data/OBJ38812_TMT10_p2.txt_1	130C	3BP2_MOUSE|Q06649_S232	16.5027	WT_Late_4	WT_Late	pST	NA	Model	NA	NA	Model	92856.4	1.28154e+06	0.072457	3BP2_MOUSE|Q06649	3BP2	MOUSE|Q06649
data/OBJ38812_TMT10_p2.txt	1	data/OBJ38812_TMT10_p2.txt_1	128C	3BP2_MOUSE|Q06649_S232	16.8587	WT_Uninfect_3	WT_Uninfect	pST	NA	Model	NA	NA	Model	118840	1.28154e+06	0.0927323	3BP2_MOUSE|Q06649	3BP2	MOUSE|Q06649
data/OBJ38812_TMT10_p2.txt	1	data/OBJ38812_TMT10_p2.txt_1	131C	3BP2_MOUSE|Q06649_S232	16.8916	WT_Uninfect_4	WT_Uninfect	pST	NA	Model	NA	NA	Model	121584	1.28154e+06	0.0948736	3BP2_MOUSE|Q06649	3BP2	MOUSE|Q06649
data/OBJ38812_TMT10.txt	1	data/OBJ38812_TMT10.txt_1	127N	3BP2_MOUSE|Q06649_S232	16.8547	KO_Early_1	KO_Early	pST	NA	Model	NA	NA	Model	118513	1.30884e+06	0.0905487	3BP2_MOUSE|Q06649	3BP2	MOUSE|Q06649
data/OBJ38812_TMT10.txt	1	data/OBJ38812_TMT10.txt_1	130N	3BP2_MOUSE|Q06649_S232	17.0584	KO_Early_2	KO_Early	pST	NA	Model	NA	NA	Model	136487	1.30884e+06	0.104282	3BP2_MOUSE|Q06649	3BP2	MOUSE|Q06649
data/OBJ38812_TMT10.txt	1	data/OBJ38812_TMT10.txt_1	128N	3BP2_MOUSE|Q06649_S232	16.7063	KO_Late_1	KO_Late	pST	NA	Model	NA	NA	Model	106928	1.30884e+06	0.0816968	3BP2_MOUSE|Q06649	3BP2	MOUSE|Q06649
data/OBJ38812_TMT10.txt	1	data/OBJ38812_TMT10.txt_1	131N	3BP2_MOUSE|Q06649_S232	16.75	KO_Late_2	KO_Late	pST	NA	Model	NA	NA	Model	110215	1.30884e+06	0.0842082	3BP2_MOUSE|Q06649	3BP2	MOUSE|Q06649
data/OBJ38812_TMT10.txt	1	data/OBJ38812_TMT10.txt_1	129N	3BP2_MOUSE|Q06649_S232	17.1648	KO_Uninfect_1	KO_Uninfect	pST	NA	Model	NA	NA	Model	146929	1.30884e+06	0.112259	3BP2_MOUSE|Q06649	3BP2	MOUSE|Q06649
data/OBJ38812_TMT10.txt	1	data/OBJ38812_TMT10.txt_1	131C	3BP2_MOUSE|Q06649_S232	17.0498	KO_Uninfect_2	KO_Uninfect	pST	NA	Model	NA	NA	Model	135677	1.30884e+06	0.103663	3BP2_MOUSE|Q06649	3BP2	MOUSE|Q06649
data/OBJ38812_TMT10.txt	1	data/OBJ38812_TMT10.txt_1	126C	3BP2_MOUSE|Q06649_S232	16.4575	WT_Early_1	WT_Early	pST	NA	Model	NA	NA	Model	89994.1	1.30884e+06	0.0687589	3BP2_MOUSE|Q06649	3BP2	MOUSE|Q06649
data/OBJ38812_TMT10.txt	1	data/OBJ38812_TMT10.txt_1	129C	3BP2_MOUSE|Q06649_S232	16.4085	WT_Early_2	WT_Early	pST	NA	Model	NA	NA	Model	86987.9	1.30884e+06	0.0664621	3BP2_MOUSE|Q06649	3BP2	MOUSE|Q06649
data/OBJ38812_TMT10.txt	1	data/OBJ38812_TMT10.txt_1	127C	3BP2_MOUSE|Q06649_S232	16.3018	WT_Late_1	WT_Late	pST	NA	Model	NA	NA	Model	80782.9	1.30884e+06	0.0617212	3BP2_MOUSE|Q06649	3BP2	MOUSE|Q06649
data/OBJ38812_TMT10.txt	1	data/OBJ38812_TMT10.txt_1	130C	3BP2_MOUSE|Q06649_S232	16.3777	WT_Late_2	WT_Late	pST	NA	Model	NA	NA	Model	85151.4	1.30884e+06	0.0650589	3BP2_MOUSE|Q06649	3BP2	MOUSE|Q06649
data/OBJ38812_TMT10.txt	1	data/OBJ38812_TMT10.txt_1	128C	3BP2_MOUSE|Q06649_S232	16.6982	WT_Uninfect_1	WT_Uninfect	pST	NA	Model	NA	NA	Model	106333	1.30884e+06	0.0812422	3BP2_MOUSE|Q06649	3BP2	MOUSE|Q06649
data/OBJ38812_TMT10_p2.txt	1	data/OBJ38812_TMT10_p2.txt_1	127N	3BP2_MOUSE|Q06649_S277	16.7263	KO_Early_3	KO_Early	pST	NA	Model	NA	NA	Model	108424	1.39698e+06	0.0776132	3BP2_MOUSE|Q06649	3BP2	MOUSE|Q06649
data/OBJ38812_TMT10_p2.txt	1	data/OBJ38812_TMT10_p2.txt_1	130N	3BP2_MOUSE|Q06649_S277	16.6968	KO_Early_4	KO_Early	pST	NA	Model	NA	NA	Model	106230	1.39698e+06	0.0760425	3BP2_MOUSE|Q06649	3BP2	MOUSE|Q06649
data/OBJ38812_TMT10_p2.txt	1	data/OBJ38812_TMT10_p2.txt_1	128N	3BP2_MOUSE|Q06649_S277	16.8138	KO_Late_3	KO_Late	pST	NA	Model	NA	NA	Model	115198	1.39698e+06	0.0824626	3BP2_MOUSE|Q06649	3BP2	MOUSE|Q06649
data/OBJ38812_TMT10_p2.txt	1	data/OBJ38812_TMT10_p2.txt_1	131N	3BP2_MOUSE|Q06649_S277	16.8531	KO_Late_4	KO_Late	pST	NA	Model	NA	NA	Model	118382	1.39698e+06	0.0847414	3BP2_MOUSE|Q06649	3BP2	MOUSE|Q06649
data/OBJ38812_TMT10_p2.txt	1	data/OBJ38812_TMT10_p2.txt_1	129N	3BP2_MOUSE|Q06649_S277	17.3912	KO_Uninfect_3	KO_Uninfect	pST	NA	Model	NA	NA	Model	171905	1.39698e+06	0.123055	3BP2_MOUSE|Q06649	3BP2	MOUSE|Q06649
data/OBJ38812_TMT10_p2.txt	1	data/OBJ38812_TMT10_p2.txt_1	126C	3BP2_MOUSE|Q06649_S277	16.4341	WT_Early_3	WT_Early	pST	NA	Model	NA	NA	Model	88543.6	1.39698e+06	0.0633823	3BP2_MOUSE|Q06649	3BP2	MOUSE|Q06649
data/OBJ38812_TMT10_p2.txt	1	data/OBJ38812_TMT10_p2.txt_1	129C	3BP2_MOUSE|Q06649_S277	16.5568	WT_Early_4	WT_Early	pST	NA	Model	NA	NA	Model	96403.9	1.39698e+06	0.0690089	3BP2_MOUSE|Q06649	3BP2	MOUSE|Q06649
data/OBJ38812_TMT10_p2.txt	1	data/OBJ38812_TMT10_p2.txt_1	127C	3BP2_MOUSE|Q06649_S277	16.6756	WT_Late_3	WT_Late	pST	NA	Model	NA	NA	Model	104676	1.39698e+06	0.0749303	3BP2_MOUSE|Q06649	3BP2	MOUSE|Q06649
data/OBJ38812_TMT10_p2.txt	1	data/OBJ38812_TMT10_p2.txt_1	130C	3BP2_MOUSE|Q06649_S277	16.7302	WT_Late_4	WT_Late	pST	NA	Model	NA	NA	Model	108714	1.39698e+06	0.0778207	3BP2_MOUSE|Q06649	3BP2	MOUSE|Q06649
data/OBJ38812_TMT10_p2.txt	1	data/OBJ38812_TMT10_p2.txt_1	128C	3BP2_MOUSE|Q06649_S277	17.0563	WT_Uninfect_3	WT_Uninfect	pST	NA	Model	NA	NA	Model	136285	1.39698e+06	0.0975568	3BP2_MOUSE|Q06649	3BP2	MOUSE|Q06649
data/OBJ38812_TMT10_p2.txt	1	data/OBJ38812_TMT10_p2.txt_1	131C	3BP2_MOUSE|Q06649_S277	16.9729	WT_Uninfect_4	WT_Uninfect	pST	NA	Model	NA	NA	Model	128632	1.39698e+06	0.0920785	3BP2_MOUSE|Q06649	3BP2	MOUSE|Q06649
data/OBJ38812_TMT10.txt	1	data/OBJ38812_TMT10.txt_1	127N	3BP2_MOUSE|Q06649_S277	16.9583	KO_Early_1	KO_Early	pST	NA	Model	NA	NA	Model	127341	1.39733e+06	0.0911318	3BP2_MOUSE|Q06649	3BP2	MOUSE|Q06649
data/OBJ38812_TMT10.txt	1	data/OBJ38812_TMT10.txt_1	130N	3BP2_MOUSE|Q06649_S277	16.89	KO_Early_2	KO_Early	pST	NA	Model	NA	NA	Model	121449	1.39733e+06	0.0869153	3BP2_MOUSE|Q06649	3BP2	MOUSE|Q06649
data/OBJ38812_TMT10.txt	1	data/OBJ38812_TMT10.txt_1	128N	3BP2_MOUSE|Q06649_S277	16.7593	KO_Late_1	KO_Late	pST	NA	Model	NA	NA	Model	110934	1.39733e+06	0.0793897	3BP2_MOUSE|Q06649	3BP2	MOUSE|Q06649
data/OBJ38812_TMT10.txt	1	data/OBJ38812_TMT10.txt_1	131N	3BP2_MOUSE|Q06649_S277	16.9496	KO_Late_2	KO_Late	pST	NA	Model	NA	NA	Model	126571	1.39733e+06	0.0905804	3BP2_MOUSE|Q06649	3BP2	MOUSE|Q06649
data/OBJ38812_TMT10.txt	1	data/OBJ38812_TMT10.txt_1	129N	3BP2_MOUSE|Q06649_S277	16.8453	KO_Uninfect_1	KO_Uninfect	pST	NA	Model	NA	NA	Model	117747	1.39733e+06	0.0842659	3BP2_MOUSE|Q06649	3BP2	MOUSE|Q06649
data/OBJ38812_TMT10.txt	1	data/OBJ38812_TMT10.txt_1	131C	3BP2_MOUSE|Q06649_S277	17.1288	KO_Uninfect_2	KO_Uninfect	pST	NA	Model	NA	NA	Model	143308	1.39733e+06	0.102559	3BP2_MOUSE|Q06649	3BP2	MOUSE|Q06649
data/OBJ38812_TMT10.txt	1	data/OBJ38812_TMT10.txt_1	126C	3BP2_MOUSE|Q06649_S277	16.814	WT_Early_1	WT_Early	pST	NA	Model	NA	NA	Model	115214	1.39733e+06	0.0824527	3BP2_MOUSE|Q06649	3BP2	MOUSE|Q06649
data/OBJ38812_TMT10.txt	1	data/OBJ38812_TMT10.txt_1	129C	3BP2_MOUSE|Q06649_S277	16.6917	WT_Early_2	WT_Early	pST	NA	Model	NA	NA	Model	105851	1.39733e+06	0.0757523	3BP2_MOUSE|Q06649	3BP2	MOUSE|Q06649
data/OBJ38812_TMT10.txt	1	data/OBJ38812_TMT10.txt_1	127C	3BP2_MOUSE|Q06649_S277	16.7455	WT_Late_1	WT_Late	pST	NA	Model	NA	NA	Model	109872	1.39733e+06	0.0786299	3BP2_MOUSE|Q06649	3BP2	MOUSE|Q06649
data/OBJ38812_TMT10.txt	1	data/OBJ38812_TMT10.txt_1	130C	3BP2_MOUSE|Q06649_S277	16.7945	WT_Late_2	WT_Late	pST	NA	Model	NA	NA	Model	113675	1.39733e+06	0.0813513	3BP2_MOUSE|Q06649	3BP2	MOUSE|Q06649
data/OBJ38812_TMT10.txt	1	data/OBJ38812_TMT10.txt_1	128C	3BP2_MOUSE|Q06649_S277	16.4859	WT_Uninfect_1	WT_Uninfect	pST	NA	Model	NA	NA	Model	91782.9	1.39733e+06	0.0656845	3BP2_MOUSE|Q06649	3BP2	MOUSE|Q06649
data/OBJ38812_TMT10_p2.txt	1	data/OBJ38812_TMT10_p2.txt_1	127N	3BP2_MOUSE|Q06649_S414	18.0633	KO_Early_3	KO_Early	pST	NA	Model	NA	NA	Model	273899	2.45402e+06	0.111612	3BP2_MOUSE|Q06649	3BP2	MOUSE|Q06649
data/OBJ38812_TMT10_p2.txt	1	data/OBJ38812_TMT10_p2.txt_1	130N	3BP2_MOUSE|Q06649_S414	18.055	KO_Early_4	KO_Early	pST	NA	Model	NA	NA	Model	272325	2.45402e+06	0.110971	3BP2_MOUSE|Q06649	3BP2	MOUSE|Q06649
data/OBJ38812_TMT10_p2.txt	1	data/OBJ38812_TMT10_p2.txt_1	128N	3BP2_MOUSE|Q06649_S414	17.9302	KO_Late_3	KO_Late	pST	NA	Model	NA	NA	Model	249764	2.45402e+06	0.101777	3BP2_MOUSE|Q06649	3BP2	MOUSE|Q06649
data/OBJ38812_TMT10_p2.txt	1	data/OBJ38812_TMT10_p2.txt_1	131N	3BP2_MOUSE|Q06649_S414	17.9104	KO_Late_4	KO_Late	pST	NA	Model	NA	NA	Model	246364	2.45402e+06	0.100392	3BP2_MOUSE|Q06649	3BP2	MOUSE|Q06649
data/OBJ38812_TMT10_p2.txt	1	data/OBJ38812_TMT10_p2.txt_1	129N	3BP2_MOUSE|Q06649_S414	17.7083	KO_Uninfect_3	KO_Uninfect	pST	NA	Model	NA	NA	Model	214160	2.45402e+06	0.0872688	3BP2_MOUSE|Q06649	3BP2	MOUSE|Q06649
data/OBJ38812_TMT10_p2.txt	1	data/OBJ38812_TMT10_p2.txt_1	126C	3BP2_MOUSE|Q06649_S414	17.4259	WT_Early_3	WT_Early	pST	NA	Model	NA	NA	Model	176079	2.45402e+06	0.0717512	3BP2_MOUSE|Q06649	3BP2	MOUSE|Q06649
data/OBJ38812_TMT10_p2.txt	1	data/OBJ38812_TMT10_p2.txt_1	129C	3BP2_MOUSE|Q06649_S414	17.3804	WT_Early_4	WT_Early	pST	NA	Model	NA	NA	Model	170623	2.45402e+06	0.0695277	3BP2_MOUSE|Q06649	3BP2	MOUSE|Q06649
data/OBJ38812_TMT10_p2.txt	1	data/OBJ38812_TMT10_p2.txt_1	127C	3BP2_MOUSE|Q06649_S414	17.2234	WT_Late_3	WT_Late	pST	NA	Model	NA	NA	Model	153028	2.45402e+06	0.0623579	3BP2_MOUSE|Q06649	3BP2	MOUSE|Q06649
data/OBJ38812_TMT10_p2.txt	1	data/OBJ38812_TMT10_p2.txt_1	130C	3BP2_MOUSE|Q06649_S414	17.2445	WT_Late_4	WT_Late	pST	NA	Model	NA	NA	Model	155278	2.45402e+06	0.0632751	3BP2_MOUSE|Q06649	3BP2	MOUSE|Q06649
data/OBJ38812_TMT10_p2.txt	1	data/OBJ38812_TMT10_p2.txt_1	128C	3BP2_MOUSE|Q06649_S414	17.5795	WT_Uninfect_3	WT_Uninfect	pST	NA	Model	NA	NA	Model	195864	2.45402e+06	0.0798135	3BP2_MOUSE|Q06649	3BP2	MOUSE|Q06649
data/OBJ38812_TMT10_p2.txt	1	data/OBJ38812_TMT10_p2.txt_1	131C	3BP2_MOUSE|Q06649_S414	17.1019	WT_Uninfect_4	WT_Uninfect	pST	NA	Model	NA	NA	Model	140667	2.45402e+06	0.0573208	3BP2_MOUSE|Q06649	3BP2	MOUSE|Q06649
data/OBJ38812_TMT10.txt	1	data/OBJ38812_TMT10.txt_1	127N	3BP2_MOUSE|Q06649_S414	17.8704	KO_Early_1	KO_Early	pST	NA	Model	NA	NA	Model	239630	2.48355e+06	0.0964871	3BP2_MOUSE|Q06649	3BP2	MOUSE|Q06649
data/OBJ38812_TMT10.txt	1	data/OBJ38812_TMT10.txt_1	130N	3BP2_MOUSE|Q06649_S414	18.0288	KO_Early_2	KO_Early	pST	NA	Model	NA	NA	Model	267428	2.48355e+06	0.10768	3BP2_MOUSE|Q06649	3BP2	MOUSE|Q06649
data/OBJ38812_TMT10.txt	1	data/OBJ38812_TMT10.txt_1	128N	3BP2_MOUSE|Q06649_S414	17.7408	KO_Late_1	KO_Late	pST	NA	Model	NA	NA	Model	219041	2.48355e+06	0.0881968	3BP2_MOUSE|Q06649	3BP2	MOUSE|Q06649
data/OBJ38812_TMT10.txt	1	data/OBJ38812_TMT10.txt_1	131N	3BP2_MOUSE|Q06649_S414	17.7783	KO_Late_2	KO_Late	pST	NA	Model	NA	NA	Model	224795	2.48355e+06	0.0905139	3BP2_MOUSE|Q06649	3BP2	MOUSE|Q06649
data/OBJ38812_TMT10.txt	1	data/OBJ38812_TMT10.txt_1	129N	3BP2_MOUSE|Q06649_S414	17.4688	KO_Uninfect_1	KO_Uninfect	pST	NA	Model	NA	NA	Model	181402	2.48355e+06	0.0730415	3BP2_MOUSE|Q06649	3BP2	MOUSE|Q06649
data/OBJ38812_TMT10.txt	1	data/OBJ38812_TMT10.txt_1	131C	3BP2_MOUSE|Q06649_S414	17.5629	KO_Uninfect_2	KO_Uninfect	pST	NA	Model	NA	NA	Model	193628	2.48355e+06	0.0779645	3BP2_MOUSE|Q06649	3BP2	MOUSE|Q06649
data/OBJ38812_TMT10.txt	1	data/OBJ38812_TMT10.txt_1	126C	3BP2_MOUSE|Q06649_S414	17.6222	WT_Early_1	WT_Early	pST	NA	Model	NA	NA	Model	201746	2.48355e+06	0.0812329	3BP2_MOUSE|Q06649	3BP2	MOUSE|Q06649
data/OBJ38812_TMT10.txt	1	data/OBJ38812_TMT10.txt_1	129C	3BP2_MOUSE|Q06649_S414	17.7366	WT_Early_2	WT_Early	pST	NA	Model	NA	NA	Model	218402	2.48355e+06	0.0879397	3BP2_MOUSE|Q06649	3BP2	MOUSE|Q06649
data/OBJ38812_TMT10.txt	1	data/OBJ38812_TMT10.txt_1	127C	3BP2_MOUSE|Q06649_S414	17.4118	WT_Late_1	WT_Late	pST	NA	Model	NA	NA	Model	174375	2.48355e+06	0.0702119	3BP2_MOUSE|Q06649	3BP2	MOUSE|Q06649
data/OBJ38812_TMT10.txt	1	data/OBJ38812_TMT10.txt_1	130C	3BP2_MOUSE|Q06649_S414	17.6364	WT_Late_2	WT_Late	pST	NA	Model	NA	NA	Model	203747	2.48355e+06	0.0820388	3BP2_MOUSE|Q06649	3BP2	MOUSE|Q06649
data/OBJ38812_TMT10.txt	1	data/OBJ38812_TMT10.txt_1	128C	3BP2_MOUSE|Q06649_S414	17.2267	WT_Uninfect_1	WT_Uninfect	pST	NA	Model	NA	NA	Model	153378	2.48355e+06	0.0617578	3BP2_MOUSE|Q06649	3BP2	MOUSE|Q06649
data/OBJ38812_TMT10_p2.txt	1	data/OBJ38812_TMT10_p2.txt_1	127N	3BP2_MOUSE|Q06649_S442	17.8278	KO_Early_3	KO_Early	pST	NA	Model	NA	NA	Model	232647	2.61099e+06	0.0891032	3BP2_MOUSE|Q06649	3BP2	MOUSE|Q06649
data/OBJ38812_TMT10_p2.txt	1	data/OBJ38812_TMT10_p2.txt_1	130N	3BP2_MOUSE|Q06649_S442	17.6334	KO_Early_4	KO_Early	pST	NA	Model	NA	NA	Model	203319	2.61099e+06	0.0778705	3BP2_MOUSE|Q06649	3BP2	MOUSE|Q06649
data/OBJ38812_TMT10_p2.txt	1	data/OBJ38812_TMT10_p2.txt_1	128N	3BP2_MOUSE|Q06649_S442	17.8166	KO_Late_3	KO_Late	pST	NA	Model	NA	NA	Model	230853	2.61099e+06	0.0884158	3BP2_MOUSE|Q06649	3BP2	MOUSE|Q06649
data/OBJ38812_TMT10_p2.txt	1	data/OBJ38812_TMT10_p2.txt_1	131N	3BP2_MOUSE|Q06649_S442	17.7182	KO_Late_4	KO_Late	pST	NA	Model	NA	NA	Model	215635	2.61099e+06	0.0825875	3BP2_MOUSE|Q06649	3BP2	MOUSE|Q06649
data/OBJ38812_TMT10_p2.txt	1	data/OBJ38812_TMT10_p2.txt_1	129N	3BP2_MOUSE|Q06649_S442	17.746	KO_Uninfect_3	KO_Uninfect	pST	NA	Model	NA	NA	Model	219830	2.61099e+06	0.0841943	3BP2_MOUSE|Q06649	3BP2	MOUSE|Q06649
data/OBJ38812_TMT10_p2.txt	1	data/OBJ38812_TMT10_p2.txt_1	126C	3BP2_MOUSE|Q06649_S442	17.7588	WT_Early_3	WT_Early	pST	NA	Model	NA	NA	Model	221787	2.61099e+06	0.0849437	3BP2_MOUSE|Q06649	3BP2	MOUSE|Q06649
data/OBJ38812_TMT10_p2.txt	1	data/OBJ38812_TMT10_p2.txt_1	129C	3BP2_MOUSE|Q06649_S442	17.9173	WT_Early_4	WT_Early	pST	NA	Model	NA	NA	Model	247538	2.61099e+06	0.0948061	3BP2_MOUSE|Q06649	3BP2	MOUSE|Q06649
data/OBJ38812_TMT10_p2.txt	1	data/OBJ38812_TMT10_p2.txt_1	127C	3BP2_MOUSE|Q06649_S442	17.5599	WT_Late_3	WT_Late	pST	NA	Model	NA	NA	Model	193220	2.61099e+06	0.0740025	3BP2_MOUSE|Q06649	3BP2	MOUSE|Q06649
data/OBJ38812_TMT10_p2.txt	1	data/OBJ38812_TMT10_p2.txt_1	130C	3BP2_MOUSE|Q06649_S442	17.7716	WT_Late_4	WT_Late	pST	NA	Model	NA	NA	Model	223760	2.61099e+06	0.0856993	3BP2_MOUSE|Q06649	3BP2	MOUSE|Q06649
data/OBJ38812_TMT10_p2.txt	1	data/OBJ38812_TMT10_p2.txt_1	128C	3BP2_MOUSE|Q06649_S442	17.6345	WT_Uninfect_3	WT_Uninfect	pST	NA	Model	NA	NA	Model	203473	2.61099e+06	0.0779294	3BP2_MOUSE|Q06649	3BP2	MOUSE|Q06649
data/OBJ38812_TMT10_p2.txt	1	data/OBJ38812_TMT10_p2.txt_1	131C	3BP2_MOUSE|Q06649_S442	17.6115	WT_Uninfect_4	WT_Uninfect	pST	NA	Model	NA	NA	Model	200255	2.61099e+06	0.0766969	3BP2_MOUSE|Q06649	3BP2	MOUSE|Q06649
data/OBJ38812_TMT10.txt	1	data/OBJ38812_TMT10.txt_1	127N	3BP2_MOUSE|Q06649_S442	17.6684	KO_Early_1	KO_Early	pST	NA	Model	NA	NA	Model	208314	2.67949e+06	0.077744	3BP2_MOUSE|Q06649	3BP2	MOUSE|Q06649
data/OBJ38812_TMT10.txt	1	data/OBJ38812_TMT10.txt_1	130N	3BP2_MOUSE|Q06649_S442	17.974	KO_Early_2	KO_Early	pST	NA	Model	NA	NA	Model	257465	2.67949e+06	0.0960875	3BP2_MOUSE|Q06649	3BP2	MOUSE|Q06649
data/OBJ38812_TMT10.txt	1	data/OBJ38812_TMT10.txt_1	128N	3BP2_MOUSE|Q06649_S442	17.4762	KO_Late_1	KO_Late	pST	NA	Model	NA	NA	Model	182330	2.67949e+06	0.0680468	3BP2_MOUSE|Q06649	3BP2	MOUSE|Q06649
data/OBJ38812_TMT10.txt	1	data/OBJ38812_TMT10.txt_1	131N	3BP2_MOUSE|Q06649_S442	17.4394	KO_Late_2	KO_Late	pST	NA	Model	NA	NA	Model	177741	2.67949e+06	0.066334	3BP2_MOUSE|Q06649	3BP2	MOUSE|Q06649
data/OBJ38812_TMT10.txt	1	data/OBJ38812_TMT10.txt_1	129N	3BP2_MOUSE|Q06649_S442	17.7589	KO_Uninfect_1	KO_Uninfect	pST	NA	Model	NA	NA	Model	221803	2.67949e+06	0.0827782	3BP2_MOUSE|Q06649	3BP2	MOUSE|Q06649
data/OBJ38812_TMT10.txt	1	data/OBJ38812_TMT10.txt_1	131C	3BP2_MOUSE|Q06649_S442	17.9629	KO_Uninfect_2	KO_Uninfect	pST	NA	Model	NA	NA	Model	255489	2.67949e+06	0.09535	3BP2_MOUSE|Q06649	3BP2	MOUSE|Q06649
data/OBJ38812_TMT10.txt	1	data/OBJ38812_TMT10.txt_1	126C	3BP2_MOUSE|Q06649_S442	17.8929	WT_Early_1	WT_Early	pST	NA	Model	NA	NA	Model	243388	2.67949e+06	0.0908338	3BP2_MOUSE|Q06649	3BP2	MOUSE|Q06649
data/OBJ38812_TMT10.txt	1	data/OBJ38812_TMT10.txt_1	129C	3BP2_MOUSE|Q06649_S442	17.6532	WT_Early_2	WT_Early	pST	NA	Model	NA	NA	Model	206135	2.67949e+06	0.0769308	3BP2_MOUSE|Q06649	3BP2	MOUSE|Q06649
data/OBJ38812_TMT10.txt	1	data/OBJ38812_TMT10.txt_1	127C	3BP2_MOUSE|Q06649_S442	17.771	WT_Late_1	WT_Late	pST	NA	Model	NA	NA	Model	223668	2.67949e+06	0.083474	3BP2_MOUSE|Q06649	3BP2	MOUSE|Q06649
data/OBJ38812_TMT10.txt	1	data/OBJ38812_TMT10.txt_1	130C	3BP2_MOUSE|Q06649_S442	17.6961	WT_Late_2	WT_Late	pST	NA	Model	NA	NA	Model	212348	2.67949e+06	0.0792495	3BP2_MOUSE|Q06649	3BP2	MOUSE|Q06649
data/OBJ38812_TMT10.txt	1	data/OBJ38812_TMT10.txt_1	128C	3BP2_MOUSE|Q06649_S442	18.054	WT_Uninfect_1	WT_Uninfect	pST	NA	Model	NA	NA	Model	272133	2.67949e+06	0.101562	3BP2_MOUSE|Q06649	3BP2	MOUSE|Q06649
data/OBJ38812_TMT10_p2.txt	1	data/OBJ38812_TMT10_p2.txt_1	127N	3BP5_MOUSE|Q9Z131_S10	16.5578	KO_Early_3	KO_Early	pST	NA	Model	NA	NA	Model	96473.7	868790	0.111044	3BP5_MOUSE|Q9Z131	3BP5	MOUSE|Q9Z131
data/OBJ38812_TMT10_p2.txt	1	data/OBJ38812_TMT10_p2.txt_1	130N	3BP5_MOUSE|Q9Z131_S10	16.5283	KO_Early_4	KO_Early	pST	NA	Model	NA	NA	Model	94517.1	868790	0.108792	3BP5_MOUSE|Q9Z131	3BP5	MOUSE|Q9Z131
data/OBJ38812_TMT10_p2.txt	1	data/OBJ38812_TMT10_p2.txt_1	128N	3BP5_MOUSE|Q9Z131_S10	15.969	KO_Late_3	KO_Late	pST	NA	Model	NA	NA	Model	64141	868790	0.073828	3BP5_MOUSE|Q9Z131	3BP5	MOUSE|Q9Z131
data/OBJ38812_TMT10_p2.txt	1	data/OBJ38812_TMT10_p2.txt_1	131N	3BP5_MOUSE|Q9Z131_S10	15.9186	KO_Late_4	KO_Late	pST	NA	Model	NA	NA	Model	61941.6	868790	0.0712965	3BP5_MOUSE|Q9Z131	3BP5	MOUSE|Q9Z131
data/OBJ38812_TMT10_p2.txt	1	data/OBJ38812_TMT10_p2.txt_1	129N	3BP5_MOUSE|Q9Z131_S10	15.6503	KO_Uninfect_3	KO_Uninfect	pST	NA	Model	NA	NA	Model	51430.2	868790	0.0591975	3BP5_MOUSE|Q9Z131	3BP5	MOUSE|Q9Z131
data/OBJ38812_TMT10_p2.txt	1	data/OBJ38812_TMT10_p2.txt_1	126C	3BP5_MOUSE|Q9Z131_S10	16.3768	WT_Early_3	WT_Early	pST	NA	Model	NA	NA	Model	85094.8	868790	0.0979464	3BP5_MOUSE|Q9Z131	3BP5	MOUSE|Q9Z131
data/OBJ38812_TMT10_p2.txt	1	data/OBJ38812_TMT10_p2.txt_1	129C	3BP5_MOUSE|Q9Z131_S10	16.4668	WT_Early_4	WT_Early	pST	NA	Model	NA	NA	Model	90570.8	868790	0.104249	3BP5_MOUSE|Q9Z131	3BP5	MOUSE|Q9Z131
data/OBJ38812_TMT10_p2.txt	1	data/OBJ38812_TMT10_p2.txt_1	127C	3BP5_MOUSE|Q9Z131_S10	15.8889	WT_Late_3	WT_Late	pST	NA	Model	NA	NA	Model	60678	868790	0.069842	3BP5_MOUSE|Q9Z131	3BP5	MOUSE|Q9Z131
data/OBJ38812_TMT10_p2.txt	1	data/OBJ38812_TMT10_p2.txt_1	130C	3BP5_MOUSE|Q9Z131_S10	16.0088	WT_Late_4	WT_Late	pST	NA	Model	NA	NA	Model	65937.1	868790	0.0758953	3BP5_MOUSE|Q9Z131	3BP5	MOUSE|Q9Z131
data/OBJ38812_TMT10_p2.txt	1	data/OBJ38812_TMT10_p2.txt_1	128C	3BP5_MOUSE|Q9Z131_S10	15.8972	WT_Uninfect_3	WT_Uninfect	pST	NA	Model	NA	NA	Model	61030.7	868790	0.0702479	3BP5_MOUSE|Q9Z131	3BP5	MOUSE|Q9Z131
data/OBJ38812_TMT10_p2.txt	1	data/OBJ38812_TMT10_p2.txt_1	131C	3BP5_MOUSE|Q9Z131_S10	15.998	WT_Uninfect_4	WT_Uninfect	pST	NA	Model	NA	NA	Model	65445	868790	0.0753289	3BP5_MOUSE|Q9Z131	3BP5	MOUSE|Q9Z131
data/OBJ38812_TMT10.txt	1	data/OBJ38812_TMT10.txt_1	127N	3BP5_MOUSE|Q9Z131_S10	16.7032	KO_Early_1	KO_Early	pST	NA	Model	NA	NA	Model	106701	883019	0.120837	3BP5_MOUSE|Q9Z131	3BP5	MOUSE|Q9Z131
data/OBJ38812_TMT10.txt	1	data/OBJ38812_TMT10.txt_1	130N	3BP5_MOUSE|Q9Z131_S10	16.9319	KO_Early_2	KO_Early	pST	NA	Model	NA	NA	Model	125025	883019	0.141588	3BP5_MOUSE|Q9Z131	3BP5	MOUSE|Q9Z131
data/OBJ38812_TMT10.txt	1	data/OBJ38812_TMT10.txt_1	128N	3BP5_MOUSE|Q9Z131_S10	16.1631	KO_Late_1	KO_Late	pST	NA	Model	NA	NA	Model	73378.4	883019	0.0830995	3BP5_MOUSE|Q9Z131	3BP5	MOUSE|Q9Z131
data/OBJ38812_TMT10.txt	1	data/OBJ38812_TMT10.txt_1	131N	3BP5_MOUSE|Q9Z131_S10	16.0971	KO_Late_2	KO_Late	pST	NA	Model	NA	NA	Model	70096.9	883019	0.0793833	3BP5_MOUSE|Q9Z131	3BP5	MOUSE|Q9Z131
data/OBJ38812_TMT10.txt	1	data/OBJ38812_TMT10.txt_1	129N	3BP5_MOUSE|Q9Z131_S10	14.8671	KO_Uninfect_1	KO_Uninfect	pST	NA	Model	NA	NA	Model	29885.3	883019	0.0338444	3BP5_MOUSE|Q9Z131	3BP5	MOUSE|Q9Z131
data/OBJ38812_TMT10.txt	1	data/OBJ38812_TMT10.txt_1	131C	3BP5_MOUSE|Q9Z131_S10	15.1428	KO_Uninfect_2	KO_Uninfect	pST	NA	Model	NA	NA	Model	36177.6	883019	0.0409704	3BP5_MOUSE|Q9Z131	3BP5	MOUSE|Q9Z131
data/OBJ38812_TMT10.txt	1	data/OBJ38812_TMT10.txt_1	126C	3BP5_MOUSE|Q9Z131_S10	16.3985	WT_Early_1	WT_Early	pST	NA	Model	NA	NA	Model	86383.9	883019	0.0978279	3BP5_MOUSE|Q9Z131	3BP5	MOUSE|Q9Z131
data/OBJ38812_TMT10.txt	1	data/OBJ38812_TMT10.txt_1	129C	3BP5_MOUSE|Q9Z131_S10	16.7047	WT_Early_2	WT_Early	pST	NA	Model	NA	NA	Model	106809	883019	0.120959	3BP5_MOUSE|Q9Z131	3BP5	MOUSE|Q9Z131
data/OBJ38812_TMT10.txt	1	data/OBJ38812_TMT10.txt_1	127C	3BP5_MOUSE|Q9Z131_S10	15.9699	WT_Late_1	WT_Late	pST	NA	Model	NA	NA	Model	64181.2	883019	0.0726839	3BP5_MOUSE|Q9Z131	3BP5	MOUSE|Q9Z131
data/OBJ38812_TMT10.txt	1	data/OBJ38812_TMT10.txt_1	130C	3BP5_MOUSE|Q9Z131_S10	16.1682	WT_Late_2	WT_Late	pST	NA	Model	NA	NA	Model	73641.1	883019	0.0833969	3BP5_MOUSE|Q9Z131	3BP5	MOUSE|Q9Z131
data/OBJ38812_TMT10.txt	1	data/OBJ38812_TMT10.txt_1	128C	3BP5_MOUSE|Q9Z131_S10	15.2589	WT_Uninfect_1	WT_Uninfect	pST	NA	Model	NA	NA	Model	39210.2	883019	0.0444048	3BP5_MOUSE|Q9Z131	3BP5	MOUSE|Q9Z131
data/OBJ38812_TMT10.txt	1	data/OBJ38812_TMT10.txt_1	127N	3BP5_MOUSE|Q9Z131_S379	16.3558	KO_Early_1	KO_Early	pST	NA	Model	NA	NA	Model	83865.8	761371	0.110151	3BP5_MOUSE|Q9Z131	3BP5	MOUSE|Q9Z131
data/OBJ38812_TMT10.txt	1	data/OBJ38812_TMT10.txt_1	130N	3BP5_MOUSE|Q9Z131_S379	16.2024	KO_Early_2	KO_Early	pST	NA	Model	NA	NA	Model	75405.4	761371	0.099039	3BP5_MOUSE|Q9Z131	3BP5	MOUSE|Q9Z131
data/OBJ38812_TMT10.txt	1	data/OBJ38812_TMT10.txt_1	128N	3BP5_MOUSE|Q9Z131_S379	16.3241	KO_Late_1	KO_Late	pST	NA	Model	NA	NA	Model	82043.6	761371	0.107758	3BP5_MOUSE|Q9Z131	3BP5	MOUSE|Q9Z131
data/OBJ38812_TMT10.txt	1	data/OBJ38812_TMT10.txt_1	131N	3BP5_MOUSE|Q9Z131_S379	16.0796	KO_Late_2	KO_Late	pST	NA	Model	NA	NA	Model	69255.8	761371	0.090962	3BP5_MOUSE|Q9Z131	3BP5	MOUSE|Q9Z131
data/OBJ38812_TMT10.txt	1	data/OBJ38812_TMT10.txt_1	129N	3BP5_MOUSE|Q9Z131_S379	16.0032	KO_Uninfect_1	KO_Uninfect	pST	NA	Model	NA	NA	Model	65683.8	761371	0.0862703	3BP5_MOUSE|Q9Z131	3BP5	MOUSE|Q9Z131
data/OBJ38812_TMT10.txt	1	data/OBJ38812_TMT10.txt_1	131C	3BP5_MOUSE|Q9Z131_S379	15.9271	KO_Uninfect_2	KO_Uninfect	pST	NA	Model	NA	NA	Model	62307.1	761371	0.0818353	3BP5_MOUSE|Q9Z131	3BP5	MOUSE|Q9Z131
data/OBJ38812_TMT10.txt	1	data/OBJ38812_TMT10.txt_1	126C	3BP5_MOUSE|Q9Z131_S379	15.5734	WT_Early_1	WT_Early	pST	NA	Model	NA	NA	Model	48758.8	761371	0.0640407	3BP5_MOUSE|Q9Z131	3BP5	MOUSE|Q9Z131
data/OBJ38812_TMT10.txt	1	data/OBJ38812_TMT10.txt_1	129C	3BP5_MOUSE|Q9Z131_S379	15.405	WT_Early_2	WT_Early	pST	NA	Model	NA	NA	Model	43389	761371	0.0569879	3BP5_MOUSE|Q9Z131	3BP5	MOUSE|Q9Z131
data/OBJ38812_TMT10.txt	1	data/OBJ38812_TMT10.txt_1	127C	3BP5_MOUSE|Q9Z131_S379	15.8985	WT_Late_1	WT_Late	pST	NA	Model	NA	NA	Model	61083.6	761371	0.0802284	3BP5_MOUSE|Q9Z131	3BP5	MOUSE|Q9Z131
data/OBJ38812_TMT10.txt	1	data/OBJ38812_TMT10.txt_1	130C	3BP5_MOUSE|Q9Z131_S379	15.6597	WT_Late_2	WT_Late	pST	NA	Model	NA	NA	Model	51764.7	761371	0.0679888	3BP5_MOUSE|Q9Z131	3BP5	MOUSE|Q9Z131
data/OBJ38812_TMT10.txt	1	data/OBJ38812_TMT10.txt_1	128C	3BP5_MOUSE|Q9Z131_S379	15.7613	WT_Uninfect_1	WT_Uninfect	pST	NA	Model	NA	NA	Model	55541.4	761371	0.0729492	3BP5_MOUSE|Q9Z131	3BP5	MOUSE|Q9Z131
data/OBJ38812_TMT10_p2.txt	1	data/OBJ38812_TMT10_p2.txt_1	127N	3BP5_MOUSE|Q9Z131_S421	17.4745	KO_Early_3	KO_Early	pST	NA	Model	NA	NA	Model	182112	2.50261e+06	0.0727691	3BP5_MOUSE|Q9Z131	3BP5	MOUSE|Q9Z131
data/OBJ38812_TMT10_p2.txt	1	data/OBJ38812_TMT10_p2.txt_1	130N	3BP5_MOUSE|Q9Z131_S421	17.551	KO_Early_4	KO_Early	pST	NA	Model	NA	NA	Model	192038	2.50261e+06	0.076735	3BP5_MOUSE|Q9Z131	3BP5	MOUSE|Q9Z131
data/OBJ38812_TMT10_p2.txt	1	data/OBJ38812_TMT10_p2.txt_1	128N	3BP5_MOUSE|Q9Z131_S421	17.4674	KO_Late_3	KO_Late	pST	NA	Model	NA	NA	Model	181217	2.50261e+06	0.0724113	3BP5_MOUSE|Q9Z131	3BP5	MOUSE|Q9Z131
data/OBJ38812_TMT10_p2.txt	1	data/OBJ38812_TMT10_p2.txt_1	131N	3BP5_MOUSE|Q9Z131_S421	17.4893	KO_Late_4	KO_Late	pST	NA	Model	NA	NA	Model	183991	2.50261e+06	0.0735199	3BP5_MOUSE|Q9Z131	3BP5	MOUSE|Q9Z131
data/OBJ38812_TMT10_p2.txt	1	data/OBJ38812_TMT10_p2.txt_1	129N	3BP5_MOUSE|Q9Z131_S421	18.4323	KO_Uninfect_3	KO_Uninfect	pST	NA	Model	NA	NA	Model	353724	2.50261e+06	0.141342	3BP5_MOUSE|Q9Z131	3BP5	MOUSE|Q9Z131
data/OBJ38812_TMT10_p2.txt	1	data/OBJ38812_TMT10_p2.txt_1	126C	3BP5_MOUSE|Q9Z131_S421	17.259	WT_Early_3	WT_Early	pST	NA	Model	NA	NA	Model	156849	2.50261e+06	0.0626744	3BP5_MOUSE|Q9Z131	3BP5	MOUSE|Q9Z131
data/OBJ38812_TMT10_p2.txt	1	data/OBJ38812_TMT10_p2.txt_1	129C	3BP5_MOUSE|Q9Z131_S421	17.3154	WT_Early_4	WT_Early	pST	NA	Model	NA	NA	Model	163101	2.50261e+06	0.0651723	3BP5_MOUSE|Q9Z131	3BP5	MOUSE|Q9Z131
data/OBJ38812_TMT10_p2.txt	1	data/OBJ38812_TMT10_p2.txt_1	127C	3BP5_MOUSE|Q9Z131_S421	17.5166	WT_Late_3	WT_Late	pST	NA	Model	NA	NA	Model	187507	2.50261e+06	0.0749246	3BP5_MOUSE|Q9Z131	3BP5	MOUSE|Q9Z131
data/OBJ38812_TMT10_p2.txt	1	data/OBJ38812_TMT10_p2.txt_1	130C	3BP5_MOUSE|Q9Z131_S421	17.5876	WT_Late_4	WT_Late	pST	NA	Model	NA	NA	Model	196963	2.50261e+06	0.0787032	3BP5_MOUSE|Q9Z131	3BP5	MOUSE|Q9Z131
data/OBJ38812_TMT10_p2.txt	1	data/OBJ38812_TMT10_p2.txt_1	128C	3BP5_MOUSE|Q9Z131_S421	17.9956	WT_Uninfect_3	WT_Uninfect	pST	NA	Model	NA	NA	Model	261350	2.50261e+06	0.104431	3BP5_MOUSE|Q9Z131	3BP5	MOUSE|Q9Z131
data/OBJ38812_TMT10_p2.txt	1	data/OBJ38812_TMT10_p2.txt_1	131C	3BP5_MOUSE|Q9Z131_S421	17.8957	WT_Uninfect_4	WT_Uninfect	pST	NA	Model	NA	NA	Model	243864	2.50261e+06	0.0974438	3BP5_MOUSE|Q9Z131	3BP5	MOUSE|Q9Z131
data/OBJ38812_TMT10.txt	1	data/OBJ38812_TMT10.txt_1	127N	3BP5_MOUSE|Q9Z131_S421	17.511	KO_Early_1	KO_Early	pST	NA	Model	NA	NA	Model	186784	2.53554e+06	0.0736665	3BP5_MOUSE|Q9Z131	3BP5	MOUSE|Q9Z131
data/OBJ38812_TMT10.txt	1	data/OBJ38812_TMT10.txt_1	130N	3BP5_MOUSE|Q9Z131_S421	17.4612	KO_Early_2	KO_Early	pST	NA	Model	NA	NA	Model	180445	2.53554e+06	0.0711663	3BP5_MOUSE|Q9Z131	3BP5	MOUSE|Q9Z131
data/OBJ38812_TMT10.txt	1	data/OBJ38812_TMT10.txt_1	128N	3BP5_MOUSE|Q9Z131_S421	17.6631	KO_Late_1	KO_Late	pST	NA	Model	NA	NA	Model	207546	2.53554e+06	0.0818548	3BP5_MOUSE|Q9Z131	3BP5	MOUSE|Q9Z131
data/OBJ38812_TMT10.txt	1	data/OBJ38812_TMT10.txt_1	131N	3BP5_MOUSE|Q9Z131_S421	17.5845	KO_Late_2	KO_Late	pST	NA	Model	NA	NA	Model	196546	2.53554e+06	0.0775165	3BP5_MOUSE|Q9Z131	3BP5	MOUSE|Q9Z131
data/OBJ38812_TMT10.txt	1	data/OBJ38812_TMT10.txt_1	129N	3BP5_MOUSE|Q9Z131_S421	18.1816	KO_Uninfect_1	KO_Uninfect	pST	NA	Model	NA	NA	Model	297306	2.53554e+06	0.117256	3BP5_MOUSE|Q9Z131	3BP5	MOUSE|Q9Z131
data/OBJ38812_TMT10.txt	1	data/OBJ38812_TMT10.txt_1	131C	3BP5_MOUSE|Q9Z131_S421	18.1805	KO_Uninfect_2	KO_Uninfect	pST	NA	Model	NA	NA	Model	297073	2.53554e+06	0.117164	3BP5_MOUSE|Q9Z131	3BP5	MOUSE|Q9Z131
data/OBJ38812_TMT10.txt	1	data/OBJ38812_TMT10.txt_1	126C	3BP5_MOUSE|Q9Z131_S421	17.294	WT_Early_1	WT_Early	pST	NA	Model	NA	NA	Model	160699	2.53554e+06	0.0633786	3BP5_MOUSE|Q9Z131	3BP5	MOUSE|Q9Z131
data/OBJ38812_TMT10.txt	1	data/OBJ38812_TMT10.txt_1	129C	3BP5_MOUSE|Q9Z131_S421	17.4012	WT_Early_2	WT_Early	pST	NA	Model	NA	NA	Model	173092	2.53554e+06	0.0682665	3BP5_MOUSE|Q9Z131	3BP5	MOUSE|Q9Z131
data/OBJ38812_TMT10.txt	1	data/OBJ38812_TMT10.txt_1	127C	3BP5_MOUSE|Q9Z131_S421	17.5036	WT_Late_1	WT_Late	pST	NA	Model	NA	NA	Model	185824	2.53554e+06	0.0732879	3BP5_MOUSE|Q9Z131	3BP5	MOUSE|Q9Z131
data/OBJ38812_TMT10.txt	1	data/OBJ38812_TMT10.txt_1	130C	3BP5_MOUSE|Q9Z131_S421	17.4188	WT_Late_2	WT_Late	pST	NA	Model	NA	NA	Model	175223	2.53554e+06	0.0691068	3BP5_MOUSE|Q9Z131	3BP5	MOUSE|Q9Z131
data/OBJ38812_TMT10.txt	1	data/OBJ38812_TMT10.txt_1	128C	3BP5_MOUSE|Q9Z131_S421	18.0696	WT_Uninfect_1	WT_Uninfect	pST	NA	Model	NA	NA	Model	275107	2.53554e+06	0.108501	3BP5_MOUSE|Q9Z131	3BP5	MOUSE|Q9Z131
data/OBJ38812_TMT10.txt	1	data/OBJ38812_TMT10.txt_1	127N	3BP5_MOUSE|Q9Z131_S422	17.0452	KO_Early_1	KO_Early	pST	NA	Model	NA	NA	Model	135248	1.56897e+06	0.0862018	3BP5_MOUSE|Q9Z131	3BP5	MOUSE|Q9Z131
data/OBJ38812_TMT10.txt	1	data/OBJ38812_TMT10.txt_1	130N	3BP5_MOUSE|Q9Z131_S422	16.8129	KO_Early_2	KO_Early	pST	NA	Model	NA	NA	Model	115127	1.56897e+06	0.0733778	3BP5_MOUSE|Q9Z131	3BP5	MOUSE|Q9Z131
data/OBJ38812_TMT10.txt	1	data/OBJ38812_TMT10.txt_1	128N	3BP5_MOUSE|Q9Z131_S422	17.2729	KO_Late_1	KO_Late	pST	NA	Model	NA	NA	Model	158364	1.56897e+06	0.100935	3BP5_MOUSE|Q9Z131	3BP5	MOUSE|Q9Z131
data/OBJ38812_TMT10.txt	1	data/OBJ38812_TMT10.txt_1	131N	3BP5_MOUSE|Q9Z131_S422	16.8136	KO_Late_2	KO_Late	pST	NA	Model	NA	NA	Model	115182	1.56897e+06	0.073413	3BP5_MOUSE|Q9Z131	3BP5	MOUSE|Q9Z131
data/OBJ38812_TMT10.txt	1	data/OBJ38812_TMT10.txt_1	129N	3BP5_MOUSE|Q9Z131_S422	17.4045	KO_Uninfect_1	KO_Uninfect	pST	NA	Model	NA	NA	Model	173485	1.56897e+06	0.110573	3BP5_MOUSE|Q9Z131	3BP5	MOUSE|Q9Z131
data/OBJ38812_TMT10.txt	1	data/OBJ38812_TMT10.txt_1	131C	3BP5_MOUSE|Q9Z131_S422	17.1369	KO_Uninfect_2	KO_Uninfect	pST	NA	Model	NA	NA	Model	144116	1.56897e+06	0.0918539	3BP5_MOUSE|Q9Z131	3BP5	MOUSE|Q9Z131
data/OBJ38812_TMT10.txt	1	data/OBJ38812_TMT10.txt_1	126C	3BP5_MOUSE|Q9Z131_S422	16.5376	WT_Early_1	WT_Early	pST	NA	Model	NA	NA	Model	95126.2	1.56897e+06	0.0606299	3BP5_MOUSE|Q9Z131	3BP5	MOUSE|Q9Z131
data/OBJ38812_TMT10.txt	1	data/OBJ38812_TMT10.txt_1	129C	3BP5_MOUSE|Q9Z131_S422	16.7224	WT_Early_2	WT_Early	pST	NA	Model	NA	NA	Model	108129	1.56897e+06	0.0689175	3BP5_MOUSE|Q9Z131	3BP5	MOUSE|Q9Z131
data/OBJ38812_TMT10.txt	1	data/OBJ38812_TMT10.txt_1	127C	3BP5_MOUSE|Q9Z131_S422	16.8529	WT_Late_1	WT_Late	pST	NA	Model	NA	NA	Model	118367	1.56897e+06	0.0754427	3BP5_MOUSE|Q9Z131	3BP5	MOUSE|Q9Z131
data/OBJ38812_TMT10.txt	1	data/OBJ38812_TMT10.txt_1	130C	3BP5_MOUSE|Q9Z131_S422	16.8252	WT_Late_2	WT_Late	pST	NA	Model	NA	NA	Model	116117	1.56897e+06	0.0740089	3BP5_MOUSE|Q9Z131	3BP5	MOUSE|Q9Z131
data/OBJ38812_TMT10.txt	1	data/OBJ38812_TMT10.txt_1	128C	3BP5_MOUSE|Q9Z131_S422	17.3079	WT_Uninfect_1	WT_Uninfect	pST	NA	Model	NA	NA	Model	162260	1.56897e+06	0.103418	3BP5_MOUSE|Q9Z131	3BP5	MOUSE|Q9Z131
data/OBJ38812_TMT10_p2.txt	1	data/OBJ38812_TMT10_p2.txt_1	127N	3BP5L_MOUSE|Q99LH9_S342	20.7319	KO_Early_3	KO_Early	pST	NA	Model	NA	NA	Model	1.74145e+06	2.77653e+07	0.0627205	3BP5L_MOUSE|Q99LH9	3BP5L	MOUSE|Q99LH9
data/OBJ38812_TMT10_p2.txt	1	data/OBJ38812_TMT10_p2.txt_1	130N	3BP5L_MOUSE|Q99LH9_S342	20.789	KO_Early_4	KO_Early	pST	NA	Model	NA	NA	Model	1.81181e+06	2.77653e+07	0.0652547	3BP5L_MOUSE|Q99LH9	3BP5L	MOUSE|Q99LH9
data/OBJ38812_TMT10_p2.txt	1	data/OBJ38812_TMT10_p2.txt_1	128N	3BP5L_MOUSE|Q99LH9_S342	20.7873	KO_Late_3	KO_Late	pST	NA	Model	NA	NA	Model	1.80965e+06	2.77653e+07	0.0651769	3BP5L_MOUSE|Q99LH9	3BP5L	MOUSE|Q99LH9
data/OBJ38812_TMT10_p2.txt	1	data/OBJ38812_TMT10_p2.txt_1	131N	3BP5L_MOUSE|Q99LH9_S342	20.8514	KO_Late_4	KO_Late	pST	NA	Model	NA	NA	Model	1.89184e+06	2.77653e+07	0.068137	3BP5L_MOUSE|Q99LH9	3BP5L	MOUSE|Q99LH9
data/OBJ38812_TMT10_p2.txt	1	data/OBJ38812_TMT10_p2.txt_1	129N	3BP5L_MOUSE|Q99LH9_S342	20.9931	KO_Uninfect_3	KO_Uninfect	pST	NA	Model	NA	NA	Model	2.08719e+06	2.77653e+07	0.0751727	3BP5L_MOUSE|Q99LH9	3BP5L	MOUSE|Q99LH9
data/OBJ38812_TMT10_p2.txt	1	data/OBJ38812_TMT10_p2.txt_1	126C	3BP5L_MOUSE|Q99LH9_S342	21.4906	WT_Early_3	WT_Early	pST	NA	Model	NA	NA	Model	2.94654e+06	2.77653e+07	0.106123	3BP5L_MOUSE|Q99LH9	3BP5L	MOUSE|Q99LH9
data/OBJ38812_TMT10_p2.txt	1	data/OBJ38812_TMT10_p2.txt_1	129C	3BP5L_MOUSE|Q99LH9_S342	21.4778	WT_Early_4	WT_Early	pST	NA	Model	NA	NA	Model	2.92062e+06	2.77653e+07	0.10519	3BP5L_MOUSE|Q99LH9	3BP5L	MOUSE|Q99LH9
data/OBJ38812_TMT10_p2.txt	1	data/OBJ38812_TMT10_p2.txt_1	127C	3BP5L_MOUSE|Q99LH9_S342	21.6381	WT_Late_3	WT_Late	pST	NA	Model	NA	NA	Model	3.26376e+06	2.77653e+07	0.117548	3BP5L_MOUSE|Q99LH9	3BP5L	MOUSE|Q99LH9
data/OBJ38812_TMT10_p2.txt	1	data/OBJ38812_TMT10_p2.txt_1	130C	3BP5L_MOUSE|Q99LH9_S342	21.4249	WT_Late_4	WT_Late	pST	NA	Model	NA	NA	Model	2.81545e+06	2.77653e+07	0.101402	3BP5L_MOUSE|Q99LH9	3BP5L	MOUSE|Q99LH9
data/OBJ38812_TMT10_p2.txt	1	data/OBJ38812_TMT10_p2.txt_1	128C	3BP5L_MOUSE|Q99LH9_S342	20.681	WT_Uninfect_3	WT_Uninfect	pST	NA	Model	NA	NA	Model	1.68115e+06	2.77653e+07	0.0605485	3BP5L_MOUSE|Q99LH9	3BP5L	MOUSE|Q99LH9
data/OBJ38812_TMT10_p2.txt	1	data/OBJ38812_TMT10_p2.txt_1	131C	3BP5L_MOUSE|Q99LH9_S342	21.2928	WT_Uninfect_4	WT_Uninfect	pST	NA	Model	NA	NA	Model	2.56905e+06	2.77653e+07	0.0925274	3BP5L_MOUSE|Q99LH9	3BP5L	MOUSE|Q99LH9
data/OBJ38812_TMT10.txt	1	data/OBJ38812_TMT10.txt_1	127N	3BP5L_MOUSE|Q99LH9_S342	20.7386	KO_Early_1	KO_Early	pST	NA	Model	NA	NA	Model	1.74963e+06	2.69863e+07	0.0648341	3BP5L_MOUSE|Q99LH9	3BP5L	MOUSE|Q99LH9
data/OBJ38812_TMT10.txt	1	data/OBJ38812_TMT10.txt_1	130N	3BP5L_MOUSE|Q99LH9_S342	20.7881	KO_Early_2	KO_Early	pST	NA	Model	NA	NA	Model	1.81062e+06	2.69863e+07	0.0670941	3BP5L_MOUSE|Q99LH9	3BP5L	MOUSE|Q99LH9
data/OBJ38812_TMT10.txt	1	data/OBJ38812_TMT10.txt_1	128N	3BP5L_MOUSE|Q99LH9_S342	20.6374	KO_Late_1	KO_Late	pST	NA	Model	NA	NA	Model	1.63109e+06	2.69863e+07	0.0604414	3BP5L_MOUSE|Q99LH9	3BP5L	MOUSE|Q99LH9
data/OBJ38812_TMT10.txt	1	data/OBJ38812_TMT10.txt_1	131N	3BP5L_MOUSE|Q99LH9_S342	20.7048	KO_Late_2	KO_Late	pST	NA	Model	NA	NA	Model	1.70908e+06	2.69863e+07	0.0633316	3BP5L_MOUSE|Q99LH9	3BP5L	MOUSE|Q99LH9
data/OBJ38812_TMT10.txt	1	data/OBJ38812_TMT10.txt_1	129N	3BP5L_MOUSE|Q99LH9_S342	20.5972	KO_Uninfect_1	KO_Uninfect	pST	NA	Model	NA	NA	Model	1.58626e+06	2.69863e+07	0.0587804	3BP5L_MOUSE|Q99LH9	3BP5L	MOUSE|Q99LH9
data/OBJ38812_TMT10.txt	1	data/OBJ38812_TMT10.txt_1	131C	3BP5L_MOUSE|Q99LH9_S342	20.6022	KO_Uninfect_2	KO_Uninfect	pST	NA	Model	NA	NA	Model	1.59181e+06	2.69863e+07	0.0589859	3BP5L_MOUSE|Q99LH9	3BP5L	MOUSE|Q99LH9
data/OBJ38812_TMT10.txt	1	data/OBJ38812_TMT10.txt_1	126C	3BP5L_MOUSE|Q99LH9_S342	21.494	WT_Early_1	WT_Early	pST	NA	Model	NA	NA	Model	2.95343e+06	2.69863e+07	0.109442	3BP5L_MOUSE|Q99LH9	3BP5L	MOUSE|Q99LH9
data/OBJ38812_TMT10.txt	1	data/OBJ38812_TMT10.txt_1	129C	3BP5L_MOUSE|Q99LH9_S342	21.6165	WT_Early_2	WT_Early	pST	NA	Model	NA	NA	Model	3.21523e+06	2.69863e+07	0.119143	3BP5L_MOUSE|Q99LH9	3BP5L	MOUSE|Q99LH9
data/OBJ38812_TMT10.txt	1	data/OBJ38812_TMT10.txt_1	127C	3BP5L_MOUSE|Q99LH9_S342	21.5072	WT_Late_1	WT_Late	pST	NA	Model	NA	NA	Model	2.9806e+06	2.69863e+07	0.110449	3BP5L_MOUSE|Q99LH9	3BP5L	MOUSE|Q99LH9
data/OBJ38812_TMT10.txt	1	data/OBJ38812_TMT10.txt_1	130C	3BP5L_MOUSE|Q99LH9_S342	21.5484	WT_Late_2	WT_Late	pST	NA	Model	NA	NA	Model	3.06694e+06	2.69863e+07	0.113648	3BP5L_MOUSE|Q99LH9	3BP5L	MOUSE|Q99LH9
data/OBJ38812_TMT10.txt	1	data/OBJ38812_TMT10.txt_1	128C	3BP5L_MOUSE|Q99LH9_S342	21.2331	WT_Uninfect_1	WT_Uninfect	pST	NA	Model	NA	NA	Model	2.46483e+06	2.69863e+07	0.0913364	3BP5L_MOUSE|Q99LH9	3BP5L	MOUSE|Q99LH9
data/OBJ38812_TMT10_p2.txt	1	data/OBJ38812_TMT10_p2.txt_1	127N	3BP5L_MOUSE|Q99LH9_S349	19.1481	KO_Early_3	KO_Early	pST	NA	Model	NA	NA	Model	580954	7.71877e+06	0.0752651	3BP5L_MOUSE|Q99LH9	3BP5L	MOUSE|Q99LH9
data/OBJ38812_TMT10_p2.txt	1	data/OBJ38812_TMT10_p2.txt_1	130N	3BP5L_MOUSE|Q99LH9_S349	18.8997	KO_Early_4	KO_Early	pST	NA	Model	NA	NA	Model	489077	7.71877e+06	0.063362	3BP5L_MOUSE|Q99LH9	3BP5L	MOUSE|Q99LH9
data/OBJ38812_TMT10_p2.txt	1	data/OBJ38812_TMT10_p2.txt_1	128N	3BP5L_MOUSE|Q99LH9_S349	19.0805	KO_Late_3	KO_Late	pST	NA	Model	NA	NA	Model	554368	7.71877e+06	0.0718207	3BP5L_MOUSE|Q99LH9	3BP5L	MOUSE|Q99LH9
data/OBJ38812_TMT10_p2.txt	1	data/OBJ38812_TMT10_p2.txt_1	131N	3BP5L_MOUSE|Q99LH9_S349	19.084	KO_Late_4	KO_Late	pST	NA	Model	NA	NA	Model	555713	7.71877e+06	0.071995	3BP5L_MOUSE|Q99LH9	3BP5L	MOUSE|Q99LH9
data/OBJ38812_TMT10_p2.txt	1	data/OBJ38812_TMT10_p2.txt_1	129N	3BP5L_MOUSE|Q99LH9_S349	19.3403	KO_Uninfect_3	KO_Uninfect	pST	NA	Model	NA	NA	Model	663750	7.71877e+06	0.0859917	3BP5L_MOUSE|Q99LH9	3BP5L	MOUSE|Q99LH9
data/OBJ38812_TMT10_p2.txt	1	data/OBJ38812_TMT10_p2.txt_1	126C	3BP5L_MOUSE|Q99LH9_S349	19.6488	WT_Early_3	WT_Early	pST	NA	Model	NA	NA	Model	822034	7.71877e+06	0.106498	3BP5L_MOUSE|Q99LH9	3BP5L	MOUSE|Q99LH9
data/OBJ38812_TMT10_p2.txt	1	data/OBJ38812_TMT10_p2.txt_1	129C	3BP5L_MOUSE|Q99LH9_S349	19.5593	WT_Early_4	WT_Early	pST	NA	Model	NA	NA	Model	772573	7.71877e+06	0.10009	3BP5L_MOUSE|Q99LH9	3BP5L	MOUSE|Q99LH9
data/OBJ38812_TMT10_p2.txt	1	data/OBJ38812_TMT10_p2.txt_1	127C	3BP5L_MOUSE|Q99LH9_S349	19.6794	WT_Late_3	WT_Late	pST	NA	Model	NA	NA	Model	839640	7.71877e+06	0.108779	3BP5L_MOUSE|Q99LH9	3BP5L	MOUSE|Q99LH9
data/OBJ38812_TMT10_p2.txt	1	data/OBJ38812_TMT10_p2.txt_1	130C	3BP5L_MOUSE|Q99LH9_S349	19.5536	WT_Late_4	WT_Late	pST	NA	Model	NA	NA	Model	769508	7.71877e+06	0.0996931	3BP5L_MOUSE|Q99LH9	3BP5L	MOUSE|Q99LH9
data/OBJ38812_TMT10_p2.txt	1	data/OBJ38812_TMT10_p2.txt_1	128C	3BP5L_MOUSE|Q99LH9_S349	18.8917	WT_Uninfect_3	WT_Uninfect	pST	NA	Model	NA	NA	Model	486355	7.71877e+06	0.0630094	3BP5L_MOUSE|Q99LH9	3BP5L	MOUSE|Q99LH9
data/OBJ38812_TMT10_p2.txt	1	data/OBJ38812_TMT10_p2.txt_1	131C	3BP5L_MOUSE|Q99LH9_S349	19.0544	WT_Uninfect_4	WT_Uninfect	pST	NA	Model	NA	NA	Model	544437	7.71877e+06	0.0705341	3BP5L_MOUSE|Q99LH9	3BP5L	MOUSE|Q99LH9
data/OBJ38812_TMT10.txt	1	data/OBJ38812_TMT10.txt_1	127N	3BP5L_MOUSE|Q99LH9_S349	19.2538	KO_Early_1	KO_Early	pST	NA	Model	NA	NA	Model	625152	7.64095e+06	0.0818161	3BP5L_MOUSE|Q99LH9	3BP5L	MOUSE|Q99LH9
data/OBJ38812_TMT10.txt	1	data/OBJ38812_TMT10.txt_1	130N	3BP5L_MOUSE|Q99LH9_S349	18.9294	KO_Early_2	KO_Early	pST	NA	Model	NA	NA	Model	499237	7.64095e+06	0.0653371	3BP5L_MOUSE|Q99LH9	3BP5L	MOUSE|Q99LH9
data/OBJ38812_TMT10.txt	1	data/OBJ38812_TMT10.txt_1	128N	3BP5L_MOUSE|Q99LH9_S349	19.2297	KO_Late_1	KO_Late	pST	NA	Model	NA	NA	Model	614796	7.64095e+06	0.0804607	3BP5L_MOUSE|Q99LH9	3BP5L	MOUSE|Q99LH9
data/OBJ38812_TMT10.txt	1	data/OBJ38812_TMT10.txt_1	131N	3BP5L_MOUSE|Q99LH9_S349	19.1329	KO_Late_2	KO_Late	pST	NA	Model	NA	NA	Model	574882	7.64095e+06	0.075237	3BP5L_MOUSE|Q99LH9	3BP5L	MOUSE|Q99LH9
data/OBJ38812_TMT10.txt	1	data/OBJ38812_TMT10.txt_1	129N	3BP5L_MOUSE|Q99LH9_S349	19.2573	KO_Uninfect_1	KO_Uninfect	pST	NA	Model	NA	NA	Model	626666	7.64095e+06	0.0820142	3BP5L_MOUSE|Q99LH9	3BP5L	MOUSE|Q99LH9
data/OBJ38812_TMT10.txt	1	data/OBJ38812_TMT10.txt_1	131C	3BP5L_MOUSE|Q99LH9_S349	19.0646	KO_Uninfect_2	KO_Uninfect	pST	NA	Model	NA	NA	Model	548309	7.64095e+06	0.0717593	3BP5L_MOUSE|Q99LH9	3BP5L	MOUSE|Q99LH9
data/OBJ38812_TMT10.txt	1	data/OBJ38812_TMT10.txt_1	126C	3BP5L_MOUSE|Q99LH9_S349	19.3651	WT_Early_1	WT_Early	pST	NA	Model	NA	NA	Model	675278	7.64095e+06	0.0883763	3BP5L_MOUSE|Q99LH9	3BP5L	MOUSE|Q99LH9
data/OBJ38812_TMT10.txt	1	data/OBJ38812_TMT10.txt_1	129C	3BP5L_MOUSE|Q99LH9_S349	19.3193	WT_Early_2	WT_Early	pST	NA	Model	NA	NA	Model	654185	7.64095e+06	0.0856156	3BP5L_MOUSE|Q99LH9	3BP5L	MOUSE|Q99LH9
data/OBJ38812_TMT10.txt	1	data/OBJ38812_TMT10.txt_1	127C	3BP5L_MOUSE|Q99LH9_S349	19.3702	WT_Late_1	WT_Late	pST	NA	Model	NA	NA	Model	677650	7.64095e+06	0.0886866	3BP5L_MOUSE|Q99LH9	3BP5L	MOUSE|Q99LH9
data/OBJ38812_TMT10.txt	1	data/OBJ38812_TMT10.txt_1	130C	3BP5L_MOUSE|Q99LH9_S349	19.3709	WT_Late_2	WT_Late	pST	NA	Model	NA	NA	Model	677976	7.64095e+06	0.0887292	3BP5L_MOUSE|Q99LH9	3BP5L	MOUSE|Q99LH9
data/OBJ38812_TMT10.txt	1	data/OBJ38812_TMT10.txt_1	128C	3BP5L_MOUSE|Q99LH9_S349	19.6566	WT_Uninfect_1	WT_Uninfect	pST	NA	Model	NA	NA	Model	826455	7.64095e+06	0.108161	3BP5L_MOUSE|Q99LH9	3BP5L	MOUSE|Q99LH9
data/OBJ38812_TMT10_p2.txt	1	data/OBJ38812_TMT10_p2.txt_1	127N	3BP5L_MOUSE|Q99LH9_S361	18.3252	KO_Early_3	KO_Early	pST	NA	Model	NA	NA	Model	328430	5.5135e+06	0.0595683	3BP5L_MOUSE|Q99LH9	3BP5L	MOUSE|Q99LH9
data/OBJ38812_TMT10_p2.txt	1	data/OBJ38812_TMT10_p2.txt_1	130N	3BP5L_MOUSE|Q99LH9_S361	18.8328	KO_Early_4	KO_Early	pST	NA	Model	NA	NA	Model	466906	5.5135e+06	0.0846841	3BP5L_MOUSE|Q99LH9	3BP5L	MOUSE|Q99LH9
data/OBJ38812_TMT10_p2.txt	1	data/OBJ38812_TMT10_p2.txt_1	128N	3BP5L_MOUSE|Q99LH9_S361	18.4567	KO_Late_3	KO_Late	pST	NA	Model	NA	NA	Model	359758	5.5135e+06	0.0652504	3BP5L_MOUSE|Q99LH9	3BP5L	MOUSE|Q99LH9
data/OBJ38812_TMT10_p2.txt	1	data/OBJ38812_TMT10_p2.txt_1	131N	3BP5L_MOUSE|Q99LH9_S361	18.7842	KO_Late_4	KO_Late	pST	NA	Model	NA	NA	Model	451446	5.5135e+06	0.0818801	3BP5L_MOUSE|Q99LH9	3BP5L	MOUSE|Q99LH9
data/OBJ38812_TMT10_p2.txt	1	data/OBJ38812_TMT10_p2.txt_1	129N	3BP5L_MOUSE|Q99LH9_S361	18.5552	KO_Uninfect_3	KO_Uninfect	pST	NA	Model	NA	NA	Model	385187	5.5135e+06	0.0698625	3BP5L_MOUSE|Q99LH9	3BP5L	MOUSE|Q99LH9
data/OBJ38812_TMT10_p2.txt	1	data/OBJ38812_TMT10_p2.txt_1	126C	3BP5L_MOUSE|Q99LH9_S361	19.2081	WT_Early_3	WT_Early	pST	NA	Model	NA	NA	Model	605644	5.5135e+06	0.109847	3BP5L_MOUSE|Q99LH9	3BP5L	MOUSE|Q99LH9
data/OBJ38812_TMT10_p2.txt	1	data/OBJ38812_TMT10_p2.txt_1	129C	3BP5L_MOUSE|Q99LH9_S361	19.0339	WT_Early_4	WT_Early	pST	NA	Model	NA	NA	Model	536771	5.5135e+06	0.0973559	3BP5L_MOUSE|Q99LH9	3BP5L	MOUSE|Q99LH9
data/OBJ38812_TMT10_p2.txt	1	data/OBJ38812_TMT10_p2.txt_1	127C	3BP5L_MOUSE|Q99LH9_S361	19.0909	WT_Late_3	WT_Late	pST	NA	Model	NA	NA	Model	558377	5.5135e+06	0.101275	3BP5L_MOUSE|Q99LH9	3BP5L	MOUSE|Q99LH9
data/OBJ38812_TMT10_p2.txt	1	data/OBJ38812_TMT10_p2.txt_1	130C	3BP5L_MOUSE|Q99LH9_S361	19.0674	WT_Late_4	WT_Late	pST	NA	Model	NA	NA	Model	549379	5.5135e+06	0.0996426	3BP5L_MOUSE|Q99LH9	3BP5L	MOUSE|Q99LH9
data/OBJ38812_TMT10_p2.txt	1	data/OBJ38812_TMT10_p2.txt_1	128C	3BP5L_MOUSE|Q99LH9_S361	18.4043	WT_Uninfect_3	WT_Uninfect	pST	NA	Model	NA	NA	Model	346941	5.5135e+06	0.0629257	3BP5L_MOUSE|Q99LH9	3BP5L	MOUSE|Q99LH9
data/OBJ38812_TMT10_p2.txt	1	data/OBJ38812_TMT10_p2.txt_1	131C	3BP5L_MOUSE|Q99LH9_S361	18.86	WT_Uninfect_4	WT_Uninfect	pST	NA	Model	NA	NA	Model	475809	5.5135e+06	0.0862989	3BP5L_MOUSE|Q99LH9	3BP5L	MOUSE|Q99LH9
data/OBJ38812_TMT10.txt	1	data/OBJ38812_TMT10.txt_1	127N	3BP5L_MOUSE|Q99LH9_S361	18.6278	KO_Early_1	KO_Early	pST	NA	Model	NA	NA	Model	405075	5.44405e+06	0.0744069	3BP5L_MOUSE|Q99LH9	3BP5L	MOUSE|Q99LH9
data/OBJ38812_TMT10.txt	1	data/OBJ38812_TMT10.txt_1	130N	3BP5L_MOUSE|Q99LH9_S361	18.7684	KO_Early_2	KO_Early	pST	NA	Model	NA	NA	Model	446534	5.44405e+06	0.0820224	3BP5L_MOUSE|Q99LH9	3BP5L	MOUSE|Q99LH9
data/OBJ38812_TMT10.txt	1	data/OBJ38812_TMT10.txt_1	128N	3BP5L_MOUSE|Q99LH9_S361	18.2724	KO_Late_1	KO_Late	pST	NA	Model	NA	NA	Model	316622	5.44405e+06	0.0581593	3BP5L_MOUSE|Q99LH9	3BP5L	MOUSE|Q99LH9
data/OBJ38812_TMT10.txt	1	data/OBJ38812_TMT10.txt_1	131N	3BP5L_MOUSE|Q99LH9_S361	18.5939	KO_Late_2	KO_Late	pST	NA	Model	NA	NA	Model	395649	5.44405e+06	0.0726754	3BP5L_MOUSE|Q99LH9	3BP5L	MOUSE|Q99LH9
data/OBJ38812_TMT10.txt	1	data/OBJ38812_TMT10.txt_1	129N	3BP5L_MOUSE|Q99LH9_S361	18.7577	KO_Uninfect_1	KO_Uninfect	pST	NA	Model	NA	NA	Model	443236	5.44405e+06	0.0814165	3BP5L_MOUSE|Q99LH9	3BP5L	MOUSE|Q99LH9
data/OBJ38812_TMT10.txt	1	data/OBJ38812_TMT10.txt_1	131C	3BP5L_MOUSE|Q99LH9_S361	18.716	KO_Uninfect_2	KO_Uninfect	pST	NA	Model	NA	NA	Model	430602	5.44405e+06	0.0790959	3BP5L_MOUSE|Q99LH9	3BP5L	MOUSE|Q99LH9
data/OBJ38812_TMT10.txt	1	data/OBJ38812_TMT10.txt_1	126C	3BP5L_MOUSE|Q99LH9_S361	18.7808	WT_Early_1	WT_Early	pST	NA	Model	NA	NA	Model	450381	5.44405e+06	0.082729	3BP5L_MOUSE|Q99LH9	3BP5L	MOUSE|Q99LH9
data/OBJ38812_TMT10.txt	1	data/OBJ38812_TMT10.txt_1	129C	3BP5L_MOUSE|Q99LH9_S361	19.3368	WT_Early_2	WT_Early	pST	NA	Model	NA	NA	Model	662159	5.44405e+06	0.12163	3BP5L_MOUSE|Q99LH9	3BP5L	MOUSE|Q99LH9
data/OBJ38812_TMT10.txt	1	data/OBJ38812_TMT10.txt_1	127C	3BP5L_MOUSE|Q99LH9_S361	18.7504	WT_Late_1	WT_Late	pST	NA	Model	NA	NA	Model	440983	5.44405e+06	0.0810027	3BP5L_MOUSE|Q99LH9	3BP5L	MOUSE|Q99LH9
data/OBJ38812_TMT10.txt	1	data/OBJ38812_TMT10.txt_1	130C	3BP5L_MOUSE|Q99LH9_S361	19.0109	WT_Late_2	WT_Late	pST	NA	Model	NA	NA	Model	528265	5.44405e+06	0.0970353	3BP5L_MOUSE|Q99LH9	3BP5L	MOUSE|Q99LH9
data/OBJ38812_TMT10.txt	1	data/OBJ38812_TMT10.txt_1	128C	3BP5L_MOUSE|Q99LH9_S361	18.8597	WT_Uninfect_1	WT_Uninfect	pST	NA	Model	NA	NA	Model	475696	5.44405e+06	0.087379	3BP5L_MOUSE|Q99LH9	3BP5L	MOUSE|Q99LH9
data/OBJ38812_TMT10.txt	1	data/OBJ38812_TMT10.txt_1	127N	3BP5L_MOUSE|Q99LH9_T13	16.3467	KO_Early_1	KO_Early	pST	NA	Model	NA	NA	Model	83341.6	1.14425e+06	0.072835	3BP5L_MOUSE|Q99LH9	3BP5L	MOUSE|Q99LH9
data/OBJ38812_TMT10.txt	1	data/OBJ38812_TMT10.txt_1	130N	3BP5L_MOUSE|Q99LH9_T13	15.953	KO_Early_2	KO_Early	pST	NA	Model	NA	NA	Model	63437.4	1.14425e+06	0.05544	3BP5L_MOUSE|Q99LH9	3BP5L	MOUSE|Q99LH9
data/OBJ38812_TMT10.txt	1	data/OBJ38812_TMT10.txt_1	128N	3BP5L_MOUSE|Q99LH9_T13	16.3547	KO_Late_1	KO_Late	pST	NA	Model	NA	NA	Model	83801.1	1.14425e+06	0.0732366	3BP5L_MOUSE|Q99LH9	3BP5L	MOUSE|Q99LH9
data/OBJ38812_TMT10.txt	1	data/OBJ38812_TMT10.txt_1	131N	3BP5L_MOUSE|Q99LH9_T13	16.502	KO_Late_2	KO_Late	pST	NA	Model	NA	NA	Model	92811.2	1.14425e+06	0.0811108	3BP5L_MOUSE|Q99LH9	3BP5L	MOUSE|Q99LH9
data/OBJ38812_TMT10.txt	1	data/OBJ38812_TMT10.txt_1	129N	3BP5L_MOUSE|Q99LH9_T13	16.5363	KO_Uninfect_1	KO_Uninfect	pST	NA	Model	NA	NA	Model	95042.5	1.14425e+06	0.0830608	3BP5L_MOUSE|Q99LH9	3BP5L	MOUSE|Q99LH9
data/OBJ38812_TMT10.txt	1	data/OBJ38812_TMT10.txt_1	131C	3BP5L_MOUSE|Q99LH9_T13	16.4969	KO_Uninfect_2	KO_Uninfect	pST	NA	Model	NA	NA	Model	92483.1	1.14425e+06	0.080824	3BP5L_MOUSE|Q99LH9	3BP5L	MOUSE|Q99LH9
data/OBJ38812_TMT10.txt	1	data/OBJ38812_TMT10.txt_1	126C	3BP5L_MOUSE|Q99LH9_T13	16.4704	WT_Early_1	WT_Early	pST	NA	Model	NA	NA	Model	90799.4	1.14425e+06	0.0793526	3BP5L_MOUSE|Q99LH9	3BP5L	MOUSE|Q99LH9
data/OBJ38812_TMT10.txt	1	data/OBJ38812_TMT10.txt_1	129C	3BP5L_MOUSE|Q99LH9_T13	16.637	WT_Early_2	WT_Early	pST	NA	Model	NA	NA	Model	101914	1.14425e+06	0.0890663	3BP5L_MOUSE|Q99LH9	3BP5L	MOUSE|Q99LH9
data/OBJ38812_TMT10.txt	1	data/OBJ38812_TMT10.txt_1	127C	3BP5L_MOUSE|Q99LH9_T13	16.5655	WT_Late_1	WT_Late	pST	NA	Model	NA	NA	Model	96983.7	1.14425e+06	0.0847573	3BP5L_MOUSE|Q99LH9	3BP5L	MOUSE|Q99LH9
data/OBJ38812_TMT10.txt	1	data/OBJ38812_TMT10.txt_1	130C	3BP5L_MOUSE|Q99LH9_T13	17.045	WT_Late_2	WT_Late	pST	NA	Model	NA	NA	Model	135226	1.14425e+06	0.118179	3BP5L_MOUSE|Q99LH9	3BP5L	MOUSE|Q99LH9
data/OBJ38812_TMT10.txt	1	data/OBJ38812_TMT10.txt_1	128C	3BP5L_MOUSE|Q99LH9_T13	16.8031	WT_Uninfect_1	WT_Uninfect	pST	NA	Model	NA	NA	Model	114347	1.14425e+06	0.0999316	3BP5L_MOUSE|Q99LH9	3BP5L	MOUSE|Q99LH9
data/OBJ38812_TMT10_p2.txt	1	data/OBJ38812_TMT10_p2.txt_1	127N	41_MOUSE|P48193_S543	17.2854	KO_Early_3	KO_Early	pST	NA	Model	NA	NA	Model	159739	1.88641e+06	0.0846788	41_MOUSE|P48193	41	MOUSE|P48193
data/OBJ38812_TMT10_p2.txt	1	data/OBJ38812_TMT10_p2.txt_1	130N	41_MOUSE|P48193_S543	17.219	KO_Early_4	KO_Early	pST	NA	Model	NA	NA	Model	152556	1.88641e+06	0.0808714	41_MOUSE|P48193	41	MOUSE|P48193
data/OBJ38812_TMT10_p2.txt	1	data/OBJ38812_TMT10_p2.txt_1	128N	41_MOUSE|P48193_S543	17.1813	KO_Late_3	KO_Late	pST	NA	Model	NA	NA	Model	148623	1.88641e+06	0.0787861	41_MOUSE|P48193	41	MOUSE|P48193
data/OBJ38812_TMT10_p2.txt	1	data/OBJ38812_TMT10_p2.txt_1	131N	41_MOUSE|P48193_S543	17.1751	KO_Late_4	KO_Late	pST	NA	Model	NA	NA	Model	147990	1.88641e+06	0.0784505	41_MOUSE|P48193	41	MOUSE|P48193
data/OBJ38812_TMT10_p2.txt	1	data/OBJ38812_TMT10_p2.txt_1	129N	41_MOUSE|P48193_S543	17.3865	KO_Uninfect_3	KO_Uninfect	pST	NA	Model	NA	NA	Model	171339	1.88641e+06	0.0908282	41_MOUSE|P48193	41	MOUSE|P48193
data/OBJ38812_TMT10_p2.txt	1	data/OBJ38812_TMT10_p2.txt_1	126C	41_MOUSE|P48193_S543	17.3559	WT_Early_3	WT_Early	pST	NA	Model	NA	NA	Model	167749	1.88641e+06	0.0889252	41_MOUSE|P48193	41	MOUSE|P48193
data/OBJ38812_TMT10_p2.txt	1	data/OBJ38812_TMT10_p2.txt_1	129C	41_MOUSE|P48193_S543	17.33	WT_Early_4	WT_Early	pST	NA	Model	NA	NA	Model	164758	1.88641e+06	0.0873393	41_MOUSE|P48193	41	MOUSE|P48193
data/OBJ38812_TMT10_p2.txt	1	data/OBJ38812_TMT10_p2.txt_1	127C	41_MOUSE|P48193_S543	16.9942	WT_Late_3	WT_Late	pST	NA	Model	NA	NA	Model	130545	1.88641e+06	0.069203	41_MOUSE|P48193	41	MOUSE|P48193
data/OBJ38812_TMT10_p2.txt	1	data/OBJ38812_TMT10_p2.txt_1	130C	41_MOUSE|P48193_S543	17.1526	WT_Late_4	WT_Late	pST	NA	Model	NA	NA	Model	145697	1.88641e+06	0.0772351	41_MOUSE|P48193	41	MOUSE|P48193
data/OBJ38812_TMT10_p2.txt	1	data/OBJ38812_TMT10_p2.txt_1	128C	41_MOUSE|P48193_S543	17.5377	WT_Uninfect_3	WT_Uninfect	pST	NA	Model	NA	NA	Model	190276	1.88641e+06	0.100867	41_MOUSE|P48193	41	MOUSE|P48193
data/OBJ38812_TMT10_p2.txt	1	data/OBJ38812_TMT10_p2.txt_1	131C	41_MOUSE|P48193_S543	17.1945	WT_Uninfect_4	WT_Uninfect	pST	NA	Model	NA	NA	Model	149988	1.88641e+06	0.0795098	41_MOUSE|P48193	41	MOUSE|P48193
data/OBJ38812_TMT10.txt	1	data/OBJ38812_TMT10.txt_1	127N	41_MOUSE|P48193_S543	17.0435	KO_Early_1	KO_Early	pST	NA	Model	NA	NA	Model	135086	1.88408e+06	0.0716987	41_MOUSE|P48193	41	MOUSE|P48193
data/OBJ38812_TMT10.txt	1	data/OBJ38812_TMT10.txt_1	130N	41_MOUSE|P48193_S543	17.0289	KO_Early_2	KO_Early	pST	NA	Model	NA	NA	Model	133727	1.88408e+06	0.0709775	41_MOUSE|P48193	41	MOUSE|P48193
data/OBJ38812_TMT10.txt	1	data/OBJ38812_TMT10.txt_1	128N	41_MOUSE|P48193_S543	17.3005	KO_Late_1	KO_Late	pST	NA	Model	NA	NA	Model	161428	1.88408e+06	0.0856801	41_MOUSE|P48193	41	MOUSE|P48193
data/OBJ38812_TMT10.txt	1	data/OBJ38812_TMT10.txt_1	131N	41_MOUSE|P48193_S543	17.0551	KO_Late_2	KO_Late	pST	NA	Model	NA	NA	Model	136174	1.88408e+06	0.0722761	41_MOUSE|P48193	41	MOUSE|P48193
data/OBJ38812_TMT10.txt	1	data/OBJ38812_TMT10.txt_1	129N	41_MOUSE|P48193_S543	17.2324	KO_Uninfect_1	KO_Uninfect	pST	NA	Model	NA	NA	Model	153979	1.88408e+06	0.0817262	41_MOUSE|P48193	41	MOUSE|P48193
data/OBJ38812_TMT10.txt	1	data/OBJ38812_TMT10.txt_1	131C	41_MOUSE|P48193_S543	17.1424	KO_Uninfect_2	KO_Uninfect	pST	NA	Model	NA	NA	Model	144673	1.88408e+06	0.076787	41_MOUSE|P48193	41	MOUSE|P48193
data/OBJ38812_TMT10.txt	1	data/OBJ38812_TMT10.txt_1	126C	41_MOUSE|P48193_S543	17.4657	WT_Early_1	WT_Early	pST	NA	Model	NA	NA	Model	181007	1.88408e+06	0.0960718	41_MOUSE|P48193	41	MOUSE|P48193
data/OBJ38812_TMT10.txt	1	data/OBJ38812_TMT10.txt_1	129C	41_MOUSE|P48193_S543	17.5328	WT_Early_2	WT_Early	pST	NA	Model	NA	NA	Model	189630	1.88408e+06	0.100648	41_MOUSE|P48193	41	MOUSE|P48193
data/OBJ38812_TMT10.txt	1	data/OBJ38812_TMT10.txt_1	127C	41_MOUSE|P48193_S543	17.2275	WT_Late_1	WT_Late	pST	NA	Model	NA	NA	Model	153465	1.88408e+06	0.0814534	41_MOUSE|P48193	41	MOUSE|P48193
data/OBJ38812_TMT10.txt	1	data/OBJ38812_TMT10.txt_1	130C	41_MOUSE|P48193_S543	17.3544	WT_Late_2	WT_Late	pST	NA	Model	NA	NA	Model	167568	1.88408e+06	0.0889391	41_MOUSE|P48193	41	MOUSE|P48193
data/OBJ38812_TMT10.txt	1	data/OBJ38812_TMT10.txt_1	128C	41_MOUSE|P48193_S543	17.3768	WT_Uninfect_1	WT_Uninfect	pST	NA	Model	NA	NA	Model	170195	1.88408e+06	0.0903331	41_MOUSE|P48193	41	MOUSE|P48193
data/OBJ38812_TMT10.txt	1	data/OBJ38812_TMT10.txt_1	127N	41_MOUSE|P48193_S552	15.7919	KO_Early_1	KO_Early	pST	NA	Model	NA	NA	Model	56732.3	920756	0.0616149	41_MOUSE|P48193	41	MOUSE|P48193
data/OBJ38812_TMT10.txt	1	data/OBJ38812_TMT10.txt_1	130N	41_MOUSE|P48193_S552	15.6171	KO_Early_2	KO_Early	pST	NA	Model	NA	NA	Model	50258.8	920756	0.0545843	41_MOUSE|P48193	41	MOUSE|P48193
data/OBJ38812_TMT10.txt	1	data/OBJ38812_TMT10.txt_1	128N	41_MOUSE|P48193_S552	16.1706	KO_Late_1	KO_Late	pST	NA	Model	NA	NA	Model	73761.6	920756	0.0801098	41_MOUSE|P48193	41	MOUSE|P48193
data/OBJ38812_TMT10.txt	1	data/OBJ38812_TMT10.txt_1	131N	41_MOUSE|P48193_S552	15.9403	KO_Late_2	KO_Late	pST	NA	Model	NA	NA	Model	62880.8	920756	0.0682926	41_MOUSE|P48193	41	MOUSE|P48193
data/OBJ38812_TMT10.txt	1	data/OBJ38812_TMT10.txt_1	129N	41_MOUSE|P48193_S552	16.3021	KO_Uninfect_1	KO_Uninfect	pST	NA	Model	NA	NA	Model	80803.2	920756	0.0877574	41_MOUSE|P48193	41	MOUSE|P48193
data/OBJ38812_TMT10.txt	1	data/OBJ38812_TMT10.txt_1	131C	41_MOUSE|P48193_S552	16.2002	KO_Uninfect_2	KO_Uninfect	pST	NA	Model	NA	NA	Model	75289	920756	0.0817686	41_MOUSE|P48193	41	MOUSE|P48193
data/OBJ38812_TMT10.txt	1	data/OBJ38812_TMT10.txt_1	126C	41_MOUSE|P48193_S552	16.2879	WT_Early_1	WT_Early	pST	NA	Model	NA	NA	Model	80011.1	920756	0.0868972	41_MOUSE|P48193	41	MOUSE|P48193
data/OBJ38812_TMT10.txt	1	data/OBJ38812_TMT10.txt_1	129C	41_MOUSE|P48193_S552	16.5289	WT_Early_2	WT_Early	pST	NA	Model	NA	NA	Model	94556.2	920756	0.102694	41_MOUSE|P48193	41	MOUSE|P48193
data/OBJ38812_TMT10.txt	1	data/OBJ38812_TMT10.txt_1	127C	41_MOUSE|P48193_S552	16.2967	WT_Late_1	WT_Late	pST	NA	Model	NA	NA	Model	80500.2	920756	0.0874284	41_MOUSE|P48193	41	MOUSE|P48193
data/OBJ38812_TMT10.txt	1	data/OBJ38812_TMT10.txt_1	130C	41_MOUSE|P48193_S552	16.5571	WT_Late_2	WT_Late	pST	NA	Model	NA	NA	Model	96424.5	920756	0.104723	41_MOUSE|P48193	41	MOUSE|P48193
data/OBJ38812_TMT10.txt	1	data/OBJ38812_TMT10.txt_1	128C	41_MOUSE|P48193_S552	16.5231	WT_Uninfect_1	WT_Uninfect	pST	NA	Model	NA	NA	Model	94175.2	920756	0.10228	41_MOUSE|P48193	41	MOUSE|P48193
data/OBJ38812_TMT10_p2.txt	1	data/OBJ38812_TMT10_p2.txt_1	127N	41_MOUSE|P48193_S556	15.6006	KO_Early_3	KO_Early	pST	NA	Model	NA	NA	Model	49687.5	825876	0.0601634	41_MOUSE|P48193	41	MOUSE|P48193
data/OBJ38812_TMT10_p2.txt	1	data/OBJ38812_TMT10_p2.txt_1	130N	41_MOUSE|P48193_S556	15.8613	KO_Early_4	KO_Early	pST	NA	Model	NA	NA	Model	59530.3	825876	0.0720814	41_MOUSE|P48193	41	MOUSE|P48193
data/OBJ38812_TMT10_p2.txt	1	data/OBJ38812_TMT10_p2.txt_1	128N	41_MOUSE|P48193_S556	15.8554	KO_Late_3	KO_Late	pST	NA	Model	NA	NA	Model	59286.7	825876	0.0717865	41_MOUSE|P48193	41	MOUSE|P48193
data/OBJ38812_TMT10_p2.txt	1	data/OBJ38812_TMT10_p2.txt_1	131N	41_MOUSE|P48193_S556	15.9458	KO_Late_4	KO_Late	pST	NA	Model	NA	NA	Model	63117.4	825876	0.0764248	41_MOUSE|P48193	41	MOUSE|P48193
data/OBJ38812_TMT10_p2.txt	1	data/OBJ38812_TMT10_p2.txt_1	129N	41_MOUSE|P48193_S556	15.9741	KO_Uninfect_3	KO_Uninfect	pST	NA	Model	NA	NA	Model	64369.7	825876	0.0779411	41_MOUSE|P48193	41	MOUSE|P48193
data/OBJ38812_TMT10_p2.txt	1	data/OBJ38812_TMT10_p2.txt_1	126C	41_MOUSE|P48193_S556	16.1742	WT_Early_3	WT_Early	pST	NA	Model	NA	NA	Model	73944.7	825876	0.0895349	41_MOUSE|P48193	41	MOUSE|P48193
data/OBJ38812_TMT10_p2.txt	1	data/OBJ38812_TMT10_p2.txt_1	129C	41_MOUSE|P48193_S556	16.0843	WT_Early_4	WT_Early	pST	NA	Model	NA	NA	Model	69481.8	825876	0.084131	41_MOUSE|P48193	41	MOUSE|P48193
data/OBJ38812_TMT10_p2.txt	1	data/OBJ38812_TMT10_p2.txt_1	127C	41_MOUSE|P48193_S556	16.2998	WT_Late_3	WT_Late	pST	NA	Model	NA	NA	Model	80671.3	825876	0.0976797	41_MOUSE|P48193	41	MOUSE|P48193
data/OBJ38812_TMT10_p2.txt	1	data/OBJ38812_TMT10_p2.txt_1	130C	41_MOUSE|P48193_S556	16.2761	WT_Late_4	WT_Late	pST	NA	Model	NA	NA	Model	79360.5	825876	0.0960925	41_MOUSE|P48193	41	MOUSE|P48193
data/OBJ38812_TMT10_p2.txt	1	data/OBJ38812_TMT10_p2.txt_1	128C	41_MOUSE|P48193_S556	16.1927	WT_Uninfect_3	WT_Uninfect	pST	NA	Model	NA	NA	Model	74900.3	825876	0.090692	41_MOUSE|P48193	41	MOUSE|P48193
data/OBJ38812_TMT10_p2.txt	1	data/OBJ38812_TMT10_p2.txt_1	131C	41_MOUSE|P48193_S556	16.3714	WT_Uninfect_4	WT_Uninfect	pST	NA	Model	NA	NA	Model	84778	825876	0.102652	41_MOUSE|P48193	41	MOUSE|P48193
data/OBJ38812_TMT10.txt	1	data/OBJ38812_TMT10.txt_1	127N	41_MOUSE|P48193_S556	15.8571	KO_Early_1	KO_Early	pST	NA	Model	NA	NA	Model	59355.3	825928	0.071865	41_MOUSE|P48193	41	MOUSE|P48193
data/OBJ38812_TMT10.txt	1	data/OBJ38812_TMT10.txt_1	130N	41_MOUSE|P48193_S556	15.6033	KO_Early_2	KO_Early	pST	NA	Model	NA	NA	Model	49781.1	825928	0.060273	41_MOUSE|P48193	41	MOUSE|P48193
data/OBJ38812_TMT10.txt	1	data/OBJ38812_TMT10.txt_1	128N	41_MOUSE|P48193_S556	16.067	KO_Late_1	KO_Late	pST	NA	Model	NA	NA	Model	68652.7	825928	0.0831219	41_MOUSE|P48193	41	MOUSE|P48193
data/OBJ38812_TMT10.txt	1	data/OBJ38812_TMT10.txt_1	131N	41_MOUSE|P48193_S556	15.798	KO_Late_2	KO_Late	pST	NA	Model	NA	NA	Model	56972.2	825928	0.0689797	41_MOUSE|P48193	41	MOUSE|P48193
data/OBJ38812_TMT10.txt	1	data/OBJ38812_TMT10.txt_1	129N	41_MOUSE|P48193_S556	15.8071	KO_Uninfect_1	KO_Uninfect	pST	NA	Model	NA	NA	Model	57333.1	825928	0.0694166	41_MOUSE|P48193	41	MOUSE|P48193
data/OBJ38812_TMT10.txt	1	data/OBJ38812_TMT10.txt_1	131C	41_MOUSE|P48193_S556	16.3374	KO_Uninfect_2	KO_Uninfect	pST	NA	Model	NA	NA	Model	82804.7	825928	0.100257	41_MOUSE|P48193	41	MOUSE|P48193
data/OBJ38812_TMT10.txt	1	data/OBJ38812_TMT10.txt_1	126C	41_MOUSE|P48193_S556	16.2049	WT_Early_1	WT_Early	pST	NA	Model	NA	NA	Model	75538.2	825928	0.0914586	41_MOUSE|P48193	41	MOUSE|P48193
data/OBJ38812_TMT10.txt	1	data/OBJ38812_TMT10.txt_1	129C	41_MOUSE|P48193_S556	16.0892	WT_Early_2	WT_Early	pST	NA	Model	NA	NA	Model	69715	825928	0.084408	41_MOUSE|P48193	41	MOUSE|P48193
data/OBJ38812_TMT10.txt	1	data/OBJ38812_TMT10.txt_1	127C	41_MOUSE|P48193_S556	16.3914	WT_Late_1	WT_Late	pST	NA	Model	NA	NA	Model	85962	825928	0.104079	41_MOUSE|P48193	41	MOUSE|P48193
data/OBJ38812_TMT10.txt	1	data/OBJ38812_TMT10.txt_1	130C	41_MOUSE|P48193_S556	16.2663	WT_Late_2	WT_Late	pST	NA	Model	NA	NA	Model	78819.3	825928	0.0954311	41_MOUSE|P48193	41	MOUSE|P48193
data/OBJ38812_TMT10.txt	1	data/OBJ38812_TMT10.txt_1	128C	41_MOUSE|P48193_S556	16.18	WT_Uninfect_1	WT_Uninfect	pST	NA	Model	NA	NA	Model	74246.6	825928	0.0898948	41_MOUSE|P48193	41	MOUSE|P48193
data/OBJ38812_TMT10.txt	1	data/OBJ38812_TMT10.txt_1	127N	41_MOUSE|P48193_S561	16.5144	KO_Early_1	KO_Early	pST	NA	Model	NA	NA	Model	93608.8	1.37011e+06	0.0683219	41_MOUSE|P48193	41	MOUSE|P48193
data/OBJ38812_TMT10.txt	1	data/OBJ38812_TMT10.txt_1	130N	41_MOUSE|P48193_S561	16.3949	KO_Early_2	KO_Early	pST	NA	Model	NA	NA	Model	86168.2	1.37011e+06	0.0628914	41_MOUSE|P48193	41	MOUSE|P48193
data/OBJ38812_TMT10.txt	1	data/OBJ38812_TMT10.txt_1	128N	41_MOUSE|P48193_S561	16.9129	KO_Late_1	KO_Late	pST	NA	Model	NA	NA	Model	123395	1.37011e+06	0.0900618	41_MOUSE|P48193	41	MOUSE|P48193
data/OBJ38812_TMT10.txt	1	data/OBJ38812_TMT10.txt_1	131N	41_MOUSE|P48193_S561	16.7629	KO_Late_2	KO_Late	pST	NA	Model	NA	NA	Model	111208	1.37011e+06	0.0811671	41_MOUSE|P48193	41	MOUSE|P48193
data/OBJ38812_TMT10.txt	1	data/OBJ38812_TMT10.txt_1	129N	41_MOUSE|P48193_S561	16.7439	KO_Uninfect_1	KO_Uninfect	pST	NA	Model	NA	NA	Model	109755	1.37011e+06	0.0801067	41_MOUSE|P48193	41	MOUSE|P48193
data/OBJ38812_TMT10.txt	1	data/OBJ38812_TMT10.txt_1	131C	41_MOUSE|P48193_S561	16.7218	KO_Uninfect_2	KO_Uninfect	pST	NA	Model	NA	NA	Model	108081	1.37011e+06	0.0788846	41_MOUSE|P48193	41	MOUSE|P48193
data/OBJ38812_TMT10.txt	1	data/OBJ38812_TMT10.txt_1	126C	41_MOUSE|P48193_S561	16.7597	WT_Early_1	WT_Early	pST	NA	Model	NA	NA	Model	110965	1.37011e+06	0.0809893	41_MOUSE|P48193	41	MOUSE|P48193
data/OBJ38812_TMT10.txt	1	data/OBJ38812_TMT10.txt_1	129C	41_MOUSE|P48193_S561	16.9283	WT_Early_2	WT_Early	pST	NA	Model	NA	NA	Model	124713	1.37011e+06	0.091024	41_MOUSE|P48193	41	MOUSE|P48193
data/OBJ38812_TMT10.txt	1	data/OBJ38812_TMT10.txt_1	127C	41_MOUSE|P48193_S561	16.8693	WT_Late_1	WT_Late	pST	NA	Model	NA	NA	Model	119721	1.37011e+06	0.0873804	41_MOUSE|P48193	41	MOUSE|P48193
data/OBJ38812_TMT10.txt	1	data/OBJ38812_TMT10.txt_1	130C	41_MOUSE|P48193_S561	17.1811	WT_Late_2	WT_Late	pST	NA	Model	NA	NA	Model	148608	1.37011e+06	0.108464	41_MOUSE|P48193	41	MOUSE|P48193
data/OBJ38812_TMT10.txt	1	data/OBJ38812_TMT10.txt_1	128C	41_MOUSE|P48193_S561	16.8755	WT_Uninfect_1	WT_Uninfect	pST	NA	Model	NA	NA	Model	120236	1.37011e+06	0.0877563	41_MOUSE|P48193	41	MOUSE|P48193
data/OBJ38812_TMT10.txt	1	data/OBJ38812_TMT10.txt_1	127N	41_MOUSE|P48193_S58	16.2822	KO_Early_1	KO_Early	pST	NA	Model	NA	NA	Model	79692.5	1.39245e+06	0.0572318	41_MOUSE|P48193	41	MOUSE|P48193
data/OBJ38812_TMT10.txt	1	data/OBJ38812_TMT10.txt_1	130N	41_MOUSE|P48193_S58	16.1632	KO_Early_2	KO_Early	pST	NA	Model	NA	NA	Model	73384.9	1.39245e+06	0.052702	41_MOUSE|P48193	41	MOUSE|P48193
data/OBJ38812_TMT10.txt	1	data/OBJ38812_TMT10.txt_1	128N	41_MOUSE|P48193_S58	16.67	KO_Late_1	KO_Late	pST	NA	Model	NA	NA	Model	104275	1.39245e+06	0.074886	41_MOUSE|P48193	41	MOUSE|P48193
data/OBJ38812_TMT10.txt	1	data/OBJ38812_TMT10.txt_1	131N	41_MOUSE|P48193_S58	16.5045	KO_Late_2	KO_Late	pST	NA	Model	NA	NA	Model	92973.2	1.39245e+06	0.0667695	41_MOUSE|P48193	41	MOUSE|P48193
data/OBJ38812_TMT10.txt	1	data/OBJ38812_TMT10.txt_1	129N	41_MOUSE|P48193_S58	16.8895	KO_Uninfect_1	KO_Uninfect	pST	NA	Model	NA	NA	Model	121405	1.39245e+06	0.0871881	41_MOUSE|P48193	41	MOUSE|P48193
data/OBJ38812_TMT10.txt	1	data/OBJ38812_TMT10.txt_1	131C	41_MOUSE|P48193_S58	16.7662	KO_Uninfect_2	KO_Uninfect	pST	NA	Model	NA	NA	Model	111463	1.39245e+06	0.080048	41_MOUSE|P48193	41	MOUSE|P48193
data/OBJ38812_TMT10.txt	1	data/OBJ38812_TMT10.txt_1	126C	41_MOUSE|P48193_S58	16.7646	WT_Early_1	WT_Early	pST	NA	Model	NA	NA	Model	111340	1.39245e+06	0.07996	41_MOUSE|P48193	41	MOUSE|P48193
data/OBJ38812_TMT10.txt	1	data/OBJ38812_TMT10.txt_1	129C	41_MOUSE|P48193_S58	16.8238	WT_Early_2	WT_Early	pST	NA	Model	NA	NA	Model	116002	1.39245e+06	0.0833075	41_MOUSE|P48193	41	MOUSE|P48193
data/OBJ38812_TMT10.txt	1	data/OBJ38812_TMT10.txt_1	127C	41_MOUSE|P48193_S58	17.029	WT_Late_1	WT_Late	pST	NA	Model	NA	NA	Model	133735	1.39245e+06	0.0960432	41_MOUSE|P48193	41	MOUSE|P48193
data/OBJ38812_TMT10.txt	1	data/OBJ38812_TMT10.txt_1	130C	41_MOUSE|P48193_S58	17.1804	WT_Late_2	WT_Late	pST	NA	Model	NA	NA	Model	148531	1.39245e+06	0.106669	41_MOUSE|P48193	41	MOUSE|P48193
data/OBJ38812_TMT10.txt	1	data/OBJ38812_TMT10.txt_1	128C	41_MOUSE|P48193_S58	17.5124	WT_Uninfect_1	WT_Uninfect	pST	NA	Model	NA	NA	Model	186962	1.39245e+06	0.134268	41_MOUSE|P48193	41	MOUSE|P48193
data/OBJ38812_TMT10_p2.txt	1	data/OBJ38812_TMT10_p2.txt_1	127N	41_MOUSE|P48193_S678	20.267	KO_Early_3	KO_Early	pST	NA	Model	NA	NA	Model	1.26177e+06	1.8573e+07	0.0679357	41_MOUSE|P48193	41	MOUSE|P48193
data/OBJ38812_TMT10_p2.txt	1	data/OBJ38812_TMT10_p2.txt_1	130N	41_MOUSE|P48193_S678	20.1536	KO_Early_4	KO_Early	pST	NA	Model	NA	NA	Model	1.16636e+06	1.8573e+07	0.0627989	41_MOUSE|P48193	41	MOUSE|P48193
data/OBJ38812_TMT10_p2.txt	1	data/OBJ38812_TMT10_p2.txt_1	128N	41_MOUSE|P48193_S678	20.2261	KO_Late_3	KO_Late	pST	NA	Model	NA	NA	Model	1.22653e+06	1.8573e+07	0.0660383	41_MOUSE|P48193	41	MOUSE|P48193
data/OBJ38812_TMT10_p2.txt	1	data/OBJ38812_TMT10_p2.txt_1	131N	41_MOUSE|P48193_S678	20.3217	KO_Late_4	KO_Late	pST	NA	Model	NA	NA	Model	1.31054e+06	1.8573e+07	0.0705615	41_MOUSE|P48193	41	MOUSE|P48193
data/OBJ38812_TMT10_p2.txt	1	data/OBJ38812_TMT10_p2.txt_1	129N	41_MOUSE|P48193_S678	20.5944	KO_Uninfect_3	KO_Uninfect	pST	NA	Model	NA	NA	Model	1.58324e+06	1.8573e+07	0.0852442	41_MOUSE|P48193	41	MOUSE|P48193
data/OBJ38812_TMT10_p2.txt	1	data/OBJ38812_TMT10_p2.txt_1	126C	41_MOUSE|P48193_S678	20.693	WT_Early_3	WT_Early	pST	NA	Model	NA	NA	Model	1.69514e+06	1.8573e+07	0.0912694	41_MOUSE|P48193	41	MOUSE|P48193
data/OBJ38812_TMT10_p2.txt	1	data/OBJ38812_TMT10_p2.txt_1	129C	41_MOUSE|P48193_S678	20.6412	WT_Early_4	WT_Early	pST	NA	Model	NA	NA	Model	1.63535e+06	1.8573e+07	0.0880498	41_MOUSE|P48193	41	MOUSE|P48193
data/OBJ38812_TMT10_p2.txt	1	data/OBJ38812_TMT10_p2.txt_1	127C	41_MOUSE|P48193_S678	20.9953	WT_Late_3	WT_Late	pST	NA	Model	NA	NA	Model	2.09033e+06	1.8573e+07	0.112547	41_MOUSE|P48193	41	MOUSE|P48193
data/OBJ38812_TMT10_p2.txt	1	data/OBJ38812_TMT10_p2.txt_1	130C	41_MOUSE|P48193_S678	20.6851	WT_Late_4	WT_Late	pST	NA	Model	NA	NA	Model	1.68593e+06	1.8573e+07	0.0907735	41_MOUSE|P48193	41	MOUSE|P48193
data/OBJ38812_TMT10_p2.txt	1	data/OBJ38812_TMT10_p2.txt_1	128C	41_MOUSE|P48193_S678	20.7761	WT_Uninfect_3	WT_Uninfect	pST	NA	Model	NA	NA	Model	1.79567e+06	1.8573e+07	0.0966821	41_MOUSE|P48193	41	MOUSE|P48193
data/OBJ38812_TMT10_p2.txt	1	data/OBJ38812_TMT10_p2.txt_1	131C	41_MOUSE|P48193_S678	20.6118	WT_Uninfect_4	WT_Uninfect	pST	NA	Model	NA	NA	Model	1.60241e+06	1.8573e+07	0.0862764	41_MOUSE|P48193	41	MOUSE|P48193
data/OBJ38812_TMT10.txt	1	data/OBJ38812_TMT10.txt_1	127N	41_MOUSE|P48193_S678	20.3976	KO_Early_1	KO_Early	pST	NA	Model	NA	NA	Model	1.38131e+06	1.83332e+07	0.0753449	41_MOUSE|P48193	41	MOUSE|P48193
data/OBJ38812_TMT10.txt	1	data/OBJ38812_TMT10.txt_1	130N	41_MOUSE|P48193_S678	20.4276	KO_Early_2	KO_Early	pST	NA	Model	NA	NA	Model	1.41028e+06	1.83332e+07	0.076925	41_MOUSE|P48193	41	MOUSE|P48193
data/OBJ38812_TMT10.txt	1	data/OBJ38812_TMT10.txt_1	128N	41_MOUSE|P48193_S678	20.2275	KO_Late_1	KO_Late	pST	NA	Model	NA	NA	Model	1.22768e+06	1.83332e+07	0.0669649	41_MOUSE|P48193	41	MOUSE|P48193
data/OBJ38812_TMT10.txt	1	data/OBJ38812_TMT10.txt_1	131N	41_MOUSE|P48193_S678	20.4588	KO_Late_2	KO_Late	pST	NA	Model	NA	NA	Model	1.44118e+06	1.83332e+07	0.0786106	41_MOUSE|P48193	41	MOUSE|P48193
data/OBJ38812_TMT10.txt	1	data/OBJ38812_TMT10.txt_1	129N	41_MOUSE|P48193_S678	20.6726	KO_Uninfect_1	KO_Uninfect	pST	NA	Model	NA	NA	Model	1.67141e+06	1.83332e+07	0.0911684	41_MOUSE|P48193	41	MOUSE|P48193
data/OBJ38812_TMT10.txt	1	data/OBJ38812_TMT10.txt_1	131C	41_MOUSE|P48193_S678	20.537	KO_Uninfect_2	KO_Uninfect	pST	NA	Model	NA	NA	Model	1.5214e+06	1.83332e+07	0.082986	41_MOUSE|P48193	41	MOUSE|P48193
data/OBJ38812_TMT10.txt	1	data/OBJ38812_TMT10.txt_1	126C	41_MOUSE|P48193_S678	20.6962	WT_Early_1	WT_Early	pST	NA	Model	NA	NA	Model	1.69889e+06	1.83332e+07	0.0926675	41_MOUSE|P48193	41	MOUSE|P48193
data/OBJ38812_TMT10.txt	1	data/OBJ38812_TMT10.txt_1	129C	41_MOUSE|P48193_S678	20.7337	WT_Early_2	WT_Early	pST	NA	Model	NA	NA	Model	1.74363e+06	1.83332e+07	0.0951081	41_MOUSE|P48193	41	MOUSE|P48193
data/OBJ38812_TMT10.txt	1	data/OBJ38812_TMT10.txt_1	127C	41_MOUSE|P48193_S678	20.7319	WT_Late_1	WT_Late	pST	NA	Model	NA	NA	Model	1.74147e+06	1.83332e+07	0.0949901	41_MOUSE|P48193	41	MOUSE|P48193
data/OBJ38812_TMT10.txt	1	data/OBJ38812_TMT10.txt_1	130C	41_MOUSE|P48193_S678	20.5622	WT_Late_2	WT_Late	pST	NA	Model	NA	NA	Model	1.5482e+06	1.83332e+07	0.084448	41_MOUSE|P48193	41	MOUSE|P48193
data/OBJ38812_TMT10.txt	1	data/OBJ38812_TMT10.txt_1	128C	41_MOUSE|P48193_S678	20.4456	WT_Uninfect_1	WT_Uninfect	pST	NA	Model	NA	NA	Model	1.42803e+06	1.83332e+07	0.0778929	41_MOUSE|P48193	41	MOUSE|P48193
data/OBJ38812_TMT10.txt	1	data/OBJ38812_TMT10.txt_1	127N	41_MOUSE|P48193_S703	22.6805	KO_Early_1	KO_Early	pST	NA	Model	NA	NA	Model	6.72211e+06	1.27407e+08	0.052761	41_MOUSE|P48193	41	MOUSE|P48193
data/OBJ38812_TMT10.txt	1	data/OBJ38812_TMT10.txt_1	130N	41_MOUSE|P48193_S703	22.6138	KO_Early_2	KO_Early	pST	NA	Model	NA	NA	Model	6.41832e+06	1.27407e+08	0.0503765	41_MOUSE|P48193	41	MOUSE|P48193
data/OBJ38812_TMT10.txt	1	data/OBJ38812_TMT10.txt_1	128N	41_MOUSE|P48193_S703	23.0845	KO_Late_1	KO_Late	pST	NA	Model	NA	NA	Model	8.89483e+06	1.27407e+08	0.0698143	41_MOUSE|P48193	41	MOUSE|P48193
data/OBJ38812_TMT10.txt	1	data/OBJ38812_TMT10.txt_1	131N	41_MOUSE|P48193_S703	22.9932	KO_Late_2	KO_Late	pST	NA	Model	NA	NA	Model	8.34904e+06	1.27407e+08	0.0655305	41_MOUSE|P48193	41	MOUSE|P48193
data/OBJ38812_TMT10.txt	1	data/OBJ38812_TMT10.txt_1	129N	41_MOUSE|P48193_S703	23.1225	KO_Uninfect_1	KO_Uninfect	pST	NA	Model	NA	NA	Model	9.13172e+06	1.27407e+08	0.0716736	41_MOUSE|P48193	41	MOUSE|P48193
data/OBJ38812_TMT10.txt	1	data/OBJ38812_TMT10.txt_1	131C	41_MOUSE|P48193_S703	23.1799	KO_Uninfect_2	KO_Uninfect	pST	NA	Model	NA	NA	Model	9.50256e+06	1.27407e+08	0.0745843	41_MOUSE|P48193	41	MOUSE|P48193
data/OBJ38812_TMT10.txt	1	data/OBJ38812_TMT10.txt_1	126C	41_MOUSE|P48193_S703	23.5696	WT_Early_1	WT_Early	pST	NA	Model	NA	NA	Model	1.24497e+07	1.27407e+08	0.0977157	41_MOUSE|P48193	41	MOUSE|P48193
data/OBJ38812_TMT10.txt	1	data/OBJ38812_TMT10.txt_1	129C	41_MOUSE|P48193_S703	23.7886	WT_Early_2	WT_Early	pST	NA	Model	NA	NA	Model	1.44903e+07	1.27407e+08	0.113733	41_MOUSE|P48193	41	MOUSE|P48193
data/OBJ38812_TMT10.txt	1	data/OBJ38812_TMT10.txt_1	127C	41_MOUSE|P48193_S703	23.8361	WT_Late_1	WT_Late	pST	NA	Model	NA	NA	Model	1.49754e+07	1.27407e+08	0.11754	41_MOUSE|P48193	41	MOUSE|P48193
data/OBJ38812_TMT10.txt	1	data/OBJ38812_TMT10.txt_1	130C	41_MOUSE|P48193_S703	23.845	WT_Late_2	WT_Late	pST	NA	Model	NA	NA	Model	1.50677e+07	1.27407e+08	0.118265	41_MOUSE|P48193	41	MOUSE|P48193
data/OBJ38812_TMT10.txt	1	data/OBJ38812_TMT10.txt_1	128C	41_MOUSE|P48193_S703	23.4067	WT_Uninfect_1	WT_Uninfect	pST	NA	Model	NA	NA	Model	1.11203e+07	1.27407e+08	0.0872817	41_MOUSE|P48193	41	MOUSE|P48193
data/OBJ38812_TMT10_p2.txt	1	data/OBJ38812_TMT10_p2.txt_1	127N	41_MOUSE|P48193_S94	16.8009	KO_Early_3	KO_Early	pST	NA	Model	NA	NA	Model	114176	3.66471e+06	0.0311556	41_MOUSE|P48193	41	MOUSE|P48193
data/OBJ38812_TMT10_p2.txt	1	data/OBJ38812_TMT10_p2.txt_1	130N	41_MOUSE|P48193_S94	17.0974	KO_Early_4	KO_Early	pST	NA	Model	NA	NA	Model	140222	3.66471e+06	0.0382627	41_MOUSE|P48193	41	MOUSE|P48193
data/OBJ38812_TMT10_p2.txt	1	data/OBJ38812_TMT10_p2.txt_1	128N	41_MOUSE|P48193_S94	17.3841	KO_Late_3	KO_Late	pST	NA	Model	NA	NA	Model	171061	3.66471e+06	0.0466778	41_MOUSE|P48193	41	MOUSE|P48193
data/OBJ38812_TMT10_p2.txt	1	data/OBJ38812_TMT10_p2.txt_1	131N	41_MOUSE|P48193_S94	17.9411	KO_Late_4	KO_Late	pST	NA	Model	NA	NA	Model	251661	3.66471e+06	0.0686715	41_MOUSE|P48193	41	MOUSE|P48193
data/OBJ38812_TMT10_p2.txt	1	data/OBJ38812_TMT10_p2.txt_1	129N	41_MOUSE|P48193_S94	17.8409	KO_Uninfect_3	KO_Uninfect	pST	NA	Model	NA	NA	Model	234771	3.66471e+06	0.0640626	41_MOUSE|P48193	41	MOUSE|P48193
data/OBJ38812_TMT10_p2.txt	1	data/OBJ38812_TMT10_p2.txt_1	126C	41_MOUSE|P48193_S94	18.2751	WT_Early_3	WT_Early	pST	NA	Model	NA	NA	Model	317225	3.66471e+06	0.0865621	41_MOUSE|P48193	41	MOUSE|P48193
data/OBJ38812_TMT10_p2.txt	1	data/OBJ38812_TMT10_p2.txt_1	129C	41_MOUSE|P48193_S94	18.2927	WT_Early_4	WT_Early	pST	NA	Model	NA	NA	Model	321111	3.66471e+06	0.0876225	41_MOUSE|P48193	41	MOUSE|P48193
data/OBJ38812_TMT10_p2.txt	1	data/OBJ38812_TMT10_p2.txt_1	127C	41_MOUSE|P48193_S94	18.9246	WT_Late_3	WT_Late	pST	NA	Model	NA	NA	Model	497590	3.66471e+06	0.135779	41_MOUSE|P48193	41	MOUSE|P48193
data/OBJ38812_TMT10_p2.txt	1	data/OBJ38812_TMT10_p2.txt_1	130C	41_MOUSE|P48193_S94	18.5611	WT_Late_4	WT_Late	pST	NA	Model	NA	NA	Model	386755	3.66471e+06	0.105535	41_MOUSE|P48193	41	MOUSE|P48193
data/OBJ38812_TMT10_p2.txt	1	data/OBJ38812_TMT10_p2.txt_1	128C	41_MOUSE|P48193_S94	18.7662	WT_Uninfect_3	WT_Uninfect	pST	NA	Model	NA	NA	Model	445854	3.66471e+06	0.121662	41_MOUSE|P48193	41	MOUSE|P48193
data/OBJ38812_TMT10_p2.txt	1	data/OBJ38812_TMT10_p2.txt_1	131C	41_MOUSE|P48193_S94	18.9999	WT_Uninfect_4	WT_Uninfect	pST	NA	Model	NA	NA	Model	524238	3.66471e+06	0.14305	41_MOUSE|P48193	41	MOUSE|P48193
data/OBJ38812_TMT10.txt	1	data/OBJ38812_TMT10.txt_1	127N	41_MOUSE|P48193_S94	17.2637	KO_Early_1	KO_Early	pST	NA	Model	NA	NA	Model	157354	3.32326e+06	0.0473494	41_MOUSE|P48193	41	MOUSE|P48193
data/OBJ38812_TMT10.txt	1	data/OBJ38812_TMT10.txt_1	130N	41_MOUSE|P48193_S94	17.0212	KO_Early_2	KO_Early	pST	NA	Model	NA	NA	Model	133016	3.32326e+06	0.0400258	41_MOUSE|P48193	41	MOUSE|P48193
data/OBJ38812_TMT10.txt	1	data/OBJ38812_TMT10.txt_1	128N	41_MOUSE|P48193_S94	17.5408	KO_Late_1	KO_Late	pST	NA	Model	NA	NA	Model	190678	3.32326e+06	0.0573766	41_MOUSE|P48193	41	MOUSE|P48193
data/OBJ38812_TMT10.txt	1	data/OBJ38812_TMT10.txt_1	131N	41_MOUSE|P48193_S94	17.4863	KO_Late_2	KO_Late	pST	NA	Model	NA	NA	Model	183606	3.32326e+06	0.0552487	41_MOUSE|P48193	41	MOUSE|P48193
data/OBJ38812_TMT10.txt	1	data/OBJ38812_TMT10.txt_1	129N	41_MOUSE|P48193_S94	17.8831	KO_Uninfect_1	KO_Uninfect	pST	NA	Model	NA	NA	Model	241738	3.32326e+06	0.0727411	41_MOUSE|P48193	41	MOUSE|P48193
data/OBJ38812_TMT10.txt	1	data/OBJ38812_TMT10.txt_1	131C	41_MOUSE|P48193_S94	17.8746	KO_Uninfect_2	KO_Uninfect	pST	NA	Model	NA	NA	Model	240315	3.32326e+06	0.0723131	41_MOUSE|P48193	41	MOUSE|P48193
data/OBJ38812_TMT10.txt	1	data/OBJ38812_TMT10.txt_1	126C	41_MOUSE|P48193_S94	18.3261	WT_Early_1	WT_Early	pST	NA	Model	NA	NA	Model	328628	3.32326e+06	0.0988872	41_MOUSE|P48193	41	MOUSE|P48193
data/OBJ38812_TMT10.txt	1	data/OBJ38812_TMT10.txt_1	129C	41_MOUSE|P48193_S94	18.3439	WT_Early_2	WT_Early	pST	NA	Model	NA	NA	Model	332708	3.32326e+06	0.100115	41_MOUSE|P48193	41	MOUSE|P48193
data/OBJ38812_TMT10.txt	1	data/OBJ38812_TMT10.txt_1	127C	41_MOUSE|P48193_S94	18.5927	WT_Late_1	WT_Late	pST	NA	Model	NA	NA	Model	395323	3.32326e+06	0.118956	41_MOUSE|P48193	41	MOUSE|P48193
data/OBJ38812_TMT10.txt	1	data/OBJ38812_TMT10.txt_1	130C	41_MOUSE|P48193_S94	18.7505	WT_Late_2	WT_Late	pST	NA	Model	NA	NA	Model	441011	3.32326e+06	0.132704	41_MOUSE|P48193	41	MOUSE|P48193
data/OBJ38812_TMT10.txt	1	data/OBJ38812_TMT10.txt_1	128C	41_MOUSE|P48193_S94	18.676	WT_Uninfect_1	WT_Uninfect	pST	NA	Model	NA	NA	Model	418837	3.32326e+06	0.126032	41_MOUSE|P48193	41	MOUSE|P48193
data/OBJ38812_TMT10_p2.txt	1	data/OBJ38812_TMT10_p2.txt_1	127N	41_MOUSE|P48193_S97	18.6259	KO_Early_3	KO_Early	pST	NA	Model	NA	NA	Model	404525	4.10881e+06	0.0984532	41_MOUSE|P48193	41	MOUSE|P48193
data/OBJ38812_TMT10_p2.txt	1	data/OBJ38812_TMT10_p2.txt_1	130N	41_MOUSE|P48193_S97	18.6827	KO_Early_4	KO_Early	pST	NA	Model	NA	NA	Model	420767	4.10881e+06	0.102406	41_MOUSE|P48193	41	MOUSE|P48193
data/OBJ38812_TMT10_p2.txt	1	data/OBJ38812_TMT10_p2.txt_1	128N	41_MOUSE|P48193_S97	17.9211	KO_Late_3	KO_Late	pST	NA	Model	NA	NA	Model	248184	4.10881e+06	0.060403	41_MOUSE|P48193	41	MOUSE|P48193
data/OBJ38812_TMT10_p2.txt	1	data/OBJ38812_TMT10_p2.txt_1	131N	41_MOUSE|P48193_S97	17.9806	KO_Late_4	KO_Late	pST	NA	Model	NA	NA	Model	258649	4.10881e+06	0.0629499	41_MOUSE|P48193	41	MOUSE|P48193
data/OBJ38812_TMT10_p2.txt	1	data/OBJ38812_TMT10_p2.txt_1	129N	41_MOUSE|P48193_S97	16.7796	KO_Uninfect_3	KO_Uninfect	pST	NA	Model	NA	NA	Model	112499	4.10881e+06	0.02738	41_MOUSE|P48193	41	MOUSE|P48193
data/OBJ38812_TMT10_p2.txt	1	data/OBJ38812_TMT10_p2.txt_1	126C	41_MOUSE|P48193_S97	19.3004	WT_Early_3	WT_Early	pST	NA	Model	NA	NA	Model	645650	4.10881e+06	0.157138	41_MOUSE|P48193	41	MOUSE|P48193
data/OBJ38812_TMT10_p2.txt	1	data/OBJ38812_TMT10_p2.txt_1	129C	41_MOUSE|P48193_S97	19.2093	WT_Early_4	WT_Early	pST	NA	Model	NA	NA	Model	606149	4.10881e+06	0.147524	41_MOUSE|P48193	41	MOUSE|P48193
data/OBJ38812_TMT10_p2.txt	1	data/OBJ38812_TMT10_p2.txt_1	127C	41_MOUSE|P48193_S97	18.6759	WT_Late_3	WT_Late	pST	NA	Model	NA	NA	Model	418797	4.10881e+06	0.101927	41_MOUSE|P48193	41	MOUSE|P48193
data/OBJ38812_TMT10_p2.txt	1	data/OBJ38812_TMT10_p2.txt_1	130C	41_MOUSE|P48193_S97	18.6066	WT_Late_4	WT_Late	pST	NA	Model	NA	NA	Model	399154	4.10881e+06	0.0971459	41_MOUSE|P48193	41	MOUSE|P48193
data/OBJ38812_TMT10_p2.txt	1	data/OBJ38812_TMT10_p2.txt_1	128C	41_MOUSE|P48193_S97	17.1031	WT_Uninfect_3	WT_Uninfect	pST	NA	Model	NA	NA	Model	140780	4.10881e+06	0.034263	41_MOUSE|P48193	41	MOUSE|P48193
data/OBJ38812_TMT10_p2.txt	1	data/OBJ38812_TMT10_p2.txt_1	131C	41_MOUSE|P48193_S97	17.0262	WT_Uninfect_4	WT_Uninfect	pST	NA	Model	NA	NA	Model	133477	4.10881e+06	0.0324857	41_MOUSE|P48193	41	MOUSE|P48193
data/OBJ38812_TMT10.txt	1	data/OBJ38812_TMT10.txt_1	127N	41_MOUSE|P48193_S97	18.7647	KO_Early_1	KO_Early	pST	NA	Model	NA	NA	Model	445376	4.07839e+06	0.109204	41_MOUSE|P48193	41	MOUSE|P48193
data/OBJ38812_TMT10.txt	1	data/OBJ38812_TMT10.txt_1	130N	41_MOUSE|P48193_S97	18.8628	KO_Early_2	KO_Early	pST	NA	Model	NA	NA	Model	476713	4.07839e+06	0.116887	41_MOUSE|P48193	41	MOUSE|P48193
data/OBJ38812_TMT10.txt	1	data/OBJ38812_TMT10.txt_1	128N	41_MOUSE|P48193_S97	18.281	KO_Late_1	KO_Late	pST	NA	Model	NA	NA	Model	318517	4.07839e+06	0.0780986	41_MOUSE|P48193	41	MOUSE|P48193
data/OBJ38812_TMT10.txt	1	data/OBJ38812_TMT10.txt_1	131N	41_MOUSE|P48193_S97	17.8365	KO_Late_2	KO_Late	pST	NA	Model	NA	NA	Model	234055	4.07839e+06	0.057389	41_MOUSE|P48193	41	MOUSE|P48193
data/OBJ38812_TMT10.txt	1	data/OBJ38812_TMT10.txt_1	129N	41_MOUSE|P48193_S97	16.5199	KO_Uninfect_1	KO_Uninfect	pST	NA	Model	NA	NA	Model	93968.9	4.07839e+06	0.0230407	41_MOUSE|P48193	41	MOUSE|P48193
data/OBJ38812_TMT10.txt	1	data/OBJ38812_TMT10.txt_1	131C	41_MOUSE|P48193_S97	16.1472	KO_Uninfect_2	KO_Uninfect	pST	NA	Model	NA	NA	Model	72577.8	4.07839e+06	0.0177957	41_MOUSE|P48193	41	MOUSE|P48193
data/OBJ38812_TMT10.txt	1	data/OBJ38812_TMT10.txt_1	126C	41_MOUSE|P48193_S97	19.0668	WT_Early_1	WT_Early	pST	NA	Model	NA	NA	Model	549118	4.07839e+06	0.134641	41_MOUSE|P48193	41	MOUSE|P48193
data/OBJ38812_TMT10.txt	1	data/OBJ38812_TMT10.txt_1	129C	41_MOUSE|P48193_S97	19.3484	WT_Early_2	WT_Early	pST	NA	Model	NA	NA	Model	667498	4.07839e+06	0.163667	41_MOUSE|P48193	41	MOUSE|P48193
data/OBJ38812_TMT10.txt	1	data/OBJ38812_TMT10.txt_1	127C	41_MOUSE|P48193_S97	18.6202	WT_Late_1	WT_Late	pST	NA	Model	NA	NA	Model	402940	4.07839e+06	0.0987987	41_MOUSE|P48193	41	MOUSE|P48193
data/OBJ38812_TMT10.txt	1	data/OBJ38812_TMT10.txt_1	130C	41_MOUSE|P48193_S97	18.4185	WT_Late_2	WT_Late	pST	NA	Model	NA	NA	Model	350363	4.07839e+06	0.085907	41_MOUSE|P48193	41	MOUSE|P48193
data/OBJ38812_TMT10.txt	1	data/OBJ38812_TMT10.txt_1	128C	41_MOUSE|P48193_S97	17.1664	WT_Uninfect_1	WT_Uninfect	pST	NA	Model	NA	NA	Model	147092	4.07839e+06	0.0360661	41_MOUSE|P48193	41	MOUSE|P48193
data/OBJ38812_TMT10_p2.txt	1	data/OBJ38812_TMT10_p2.txt_1	127N	41_MOUSE|P48193_T560	18.654	KO_Early_3	KO_Early	pST	NA	Model	NA	NA	Model	412485	6.03014e+06	0.0684039	41_MOUSE|P48193	41	MOUSE|P48193
data/OBJ38812_TMT10_p2.txt	1	data/OBJ38812_TMT10_p2.txt_1	130N	41_MOUSE|P48193_T560	18.4789	KO_Early_4	KO_Early	pST	NA	Model	NA	NA	Model	365341	6.03014e+06	0.0605859	41_MOUSE|P48193	41	MOUSE|P48193
data/OBJ38812_TMT10_p2.txt	1	data/OBJ38812_TMT10_p2.txt_1	128N	41_MOUSE|P48193_T560	18.9635	KO_Late_3	KO_Late	pST	NA	Model	NA	NA	Model	511198	6.03014e+06	0.0847737	41_MOUSE|P48193	41	MOUSE|P48193
data/OBJ38812_TMT10_p2.txt	1	data/OBJ38812_TMT10_p2.txt_1	131N	41_MOUSE|P48193_T560	19.034	KO_Late_4	KO_Late	pST	NA	Model	NA	NA	Model	536793	6.03014e+06	0.0890184	41_MOUSE|P48193	41	MOUSE|P48193
data/OBJ38812_TMT10_p2.txt	1	data/OBJ38812_TMT10_p2.txt_1	129N	41_MOUSE|P48193_T560	19.0363	KO_Uninfect_3	KO_Uninfect	pST	NA	Model	NA	NA	Model	537632	6.03014e+06	0.0891574	41_MOUSE|P48193	41	MOUSE|P48193
data/OBJ38812_TMT10_p2.txt	1	data/OBJ38812_TMT10_p2.txt_1	126C	41_MOUSE|P48193_T560	18.7179	WT_Early_3	WT_Early	pST	NA	Model	NA	NA	Model	431181	6.03014e+06	0.0715043	41_MOUSE|P48193	41	MOUSE|P48193
data/OBJ38812_TMT10_p2.txt	1	data/OBJ38812_TMT10_p2.txt_1	129C	41_MOUSE|P48193_T560	18.7552	WT_Early_4	WT_Early	pST	NA	Model	NA	NA	Model	442478	6.03014e+06	0.0733776	41_MOUSE|P48193	41	MOUSE|P48193
data/OBJ38812_TMT10_p2.txt	1	data/OBJ38812_TMT10_p2.txt_1	127C	41_MOUSE|P48193_T560	19.0528	WT_Late_3	WT_Late	pST	NA	Model	NA	NA	Model	543826	6.03014e+06	0.0901846	41_MOUSE|P48193	41	MOUSE|P48193
data/OBJ38812_TMT10_p2.txt	1	data/OBJ38812_TMT10_p2.txt_1	130C	41_MOUSE|P48193_T560	19.1781	WT_Late_4	WT_Late	pST	NA	Model	NA	NA	Model	593196	6.03014e+06	0.0983718	41_MOUSE|P48193	41	MOUSE|P48193
data/OBJ38812_TMT10_p2.txt	1	data/OBJ38812_TMT10_p2.txt_1	128C	41_MOUSE|P48193_T560	19.3738	WT_Uninfect_3	WT_Uninfect	pST	NA	Model	NA	NA	Model	679355	6.03014e+06	0.11266	41_MOUSE|P48193	41	MOUSE|P48193
data/OBJ38812_TMT10_p2.txt	1	data/OBJ38812_TMT10_p2.txt_1	131C	41_MOUSE|P48193_T560	18.87	WT_Uninfect_4	WT_Uninfect	pST	NA	Model	NA	NA	Model	479115	6.03014e+06	0.0794534	41_MOUSE|P48193	41	MOUSE|P48193
data/OBJ38812_TMT10.txt	1	data/OBJ38812_TMT10.txt_1	127N	41_MOUSE|P48193_T560	18.5775	KO_Early_1	KO_Early	pST	NA	Model	NA	NA	Model	391185	6.01506e+06	0.0650343	41_MOUSE|P48193	41	MOUSE|P48193
data/OBJ38812_TMT10.txt	1	data/OBJ38812_TMT10.txt_1	130N	41_MOUSE|P48193_T560	18.5911	KO_Early_2	KO_Early	pST	NA	Model	NA	NA	Model	394899	6.01506e+06	0.0656517	41_MOUSE|P48193	41	MOUSE|P48193
data/OBJ38812_TMT10.txt	1	data/OBJ38812_TMT10.txt_1	128N	41_MOUSE|P48193_T560	19.0407	KO_Late_1	KO_Late	pST	NA	Model	NA	NA	Model	539274	6.01506e+06	0.089654	41_MOUSE|P48193	41	MOUSE|P48193
data/OBJ38812_TMT10.txt	1	data/OBJ38812_TMT10.txt_1	131N	41_MOUSE|P48193_T560	19.0823	KO_Late_2	KO_Late	pST	NA	Model	NA	NA	Model	555062	6.01506e+06	0.0922788	41_MOUSE|P48193	41	MOUSE|P48193
data/OBJ38812_TMT10.txt	1	data/OBJ38812_TMT10.txt_1	129N	41_MOUSE|P48193_T560	18.8937	KO_Uninfect_1	KO_Uninfect	pST	NA	Model	NA	NA	Model	487034	6.01506e+06	0.0809692	41_MOUSE|P48193	41	MOUSE|P48193
data/OBJ38812_TMT10.txt	1	data/OBJ38812_TMT10.txt_1	131C	41_MOUSE|P48193_T560	18.9165	KO_Uninfect_2	KO_Uninfect	pST	NA	Model	NA	NA	Model	494791	6.01506e+06	0.0822586	41_MOUSE|P48193	41	MOUSE|P48193
data/OBJ38812_TMT10.txt	1	data/OBJ38812_TMT10.txt_1	126C	41_MOUSE|P48193_T560	18.8501	WT_Early_1	WT_Early	pST	NA	Model	NA	NA	Model	472545	6.01506e+06	0.0785603	41_MOUSE|P48193	41	MOUSE|P48193
data/OBJ38812_TMT10.txt	1	data/OBJ38812_TMT10.txt_1	129C	41_MOUSE|P48193_T560	18.9426	WT_Early_2	WT_Early	pST	NA	Model	NA	NA	Model	503840	6.01506e+06	0.0837632	41_MOUSE|P48193	41	MOUSE|P48193
data/OBJ38812_TMT10.txt	1	data/OBJ38812_TMT10.txt_1	127C	41_MOUSE|P48193_T560	19.1572	WT_Late_1	WT_Late	pST	NA	Model	NA	NA	Model	584632	6.01506e+06	0.0971948	41_MOUSE|P48193	41	MOUSE|P48193
data/OBJ38812_TMT10.txt	1	data/OBJ38812_TMT10.txt_1	130C	41_MOUSE|P48193_T560	19.1947	WT_Late_2	WT_Late	pST	NA	Model	NA	NA	Model	600039	6.01506e+06	0.0997562	41_MOUSE|P48193	41	MOUSE|P48193
data/OBJ38812_TMT10.txt	1	data/OBJ38812_TMT10.txt_1	128C	41_MOUSE|P48193_T560	18.9148	WT_Uninfect_1	WT_Uninfect	pST	NA	Model	NA	NA	Model	494215	6.01506e+06	0.082163	41_MOUSE|P48193	41	MOUSE|P48193
data/OBJ38812_TMT10.txt	1	data/OBJ38812_TMT10.txt_1	127N	41_MOUSE|P48193_T704	21.4141	KO_Early_1	KO_Early	pST	NA	Model	NA	NA	Model	2.79446e+06	4.57945e+07	0.0610218	41_MOUSE|P48193	41	MOUSE|P48193
data/OBJ38812_TMT10.txt	1	data/OBJ38812_TMT10.txt_1	130N	41_MOUSE|P48193_T704	21.1493	KO_Early_2	KO_Early	pST	NA	Model	NA	NA	Model	2.32586e+06	4.57945e+07	0.0507891	41_MOUSE|P48193	41	MOUSE|P48193
data/OBJ38812_TMT10.txt	1	data/OBJ38812_TMT10.txt_1	128N	41_MOUSE|P48193_T704	21.6681	KO_Late_1	KO_Late	pST	NA	Model	NA	NA	Model	3.33234e+06	4.57945e+07	0.0727671	41_MOUSE|P48193	41	MOUSE|P48193
data/OBJ38812_TMT10.txt	1	data/OBJ38812_TMT10.txt_1	131N	41_MOUSE|P48193_T704	21.5952	KO_Late_2	KO_Late	pST	NA	Model	NA	NA	Model	3.16806e+06	4.57945e+07	0.06918	41_MOUSE|P48193	41	MOUSE|P48193
data/OBJ38812_TMT10.txt	1	data/OBJ38812_TMT10.txt_1	129N	41_MOUSE|P48193_T704	21.9595	KO_Uninfect_1	KO_Uninfect	pST	NA	Model	NA	NA	Model	4.07823e+06	4.57945e+07	0.089055	41_MOUSE|P48193	41	MOUSE|P48193
data/OBJ38812_TMT10.txt	1	data/OBJ38812_TMT10.txt_1	131C	41_MOUSE|P48193_T704	21.6729	KO_Uninfect_2	KO_Uninfect	pST	NA	Model	NA	NA	Model	3.34333e+06	4.57945e+07	0.0730072	41_MOUSE|P48193	41	MOUSE|P48193
data/OBJ38812_TMT10.txt	1	data/OBJ38812_TMT10.txt_1	126C	41_MOUSE|P48193_T704	22.0951	WT_Early_1	WT_Early	pST	NA	Model	NA	NA	Model	4.48023e+06	4.57945e+07	0.0978334	41_MOUSE|P48193	41	MOUSE|P48193
data/OBJ38812_TMT10.txt	1	data/OBJ38812_TMT10.txt_1	129C	41_MOUSE|P48193_T704	22.168	WT_Early_2	WT_Early	pST	NA	Model	NA	NA	Model	4.71238e+06	4.57945e+07	0.102903	41_MOUSE|P48193	41	MOUSE|P48193
data/OBJ38812_TMT10.txt	1	data/OBJ38812_TMT10.txt_1	127C	41_MOUSE|P48193_T704	22.2149	WT_Late_1	WT_Late	pST	NA	Model	NA	NA	Model	4.86804e+06	4.57945e+07	0.106302	41_MOUSE|P48193	41	MOUSE|P48193
data/OBJ38812_TMT10.txt	1	data/OBJ38812_TMT10.txt_1	130C	41_MOUSE|P48193_T704	22.214	WT_Late_2	WT_Late	pST	NA	Model	NA	NA	Model	4.86496e+06	4.57945e+07	0.106235	41_MOUSE|P48193	41	MOUSE|P48193
data/OBJ38812_TMT10.txt	1	data/OBJ38812_TMT10.txt_1	128C	41_MOUSE|P48193_T704	21.9545	WT_Uninfect_1	WT_Uninfect	pST	NA	Model	NA	NA	Model	4.06407e+06	4.57945e+07	0.0887458	41_MOUSE|P48193	41	MOUSE|P48193
data/OBJ38812_TMT10_p2.txt	1	data/OBJ38812_TMT10_p2.txt_1	127N	4EBP1_MOUSE|Q60876_S64	18.3049	KO_Early_3	KO_Early	pST	NA	Model	NA	NA	Model	323834	3.19925e+06	0.101222	4EBP1_MOUSE|Q60876	4EBP1	MOUSE|Q60876
data/OBJ38812_TMT10_p2.txt	1	data/OBJ38812_TMT10_p2.txt_1	130N	4EBP1_MOUSE|Q60876_S64	18.3381	KO_Early_4	KO_Early	pST	NA	Model	NA	NA	Model	331364	3.19925e+06	0.103575	4EBP1_MOUSE|Q60876	4EBP1	MOUSE|Q60876
data/OBJ38812_TMT10_p2.txt	1	data/OBJ38812_TMT10_p2.txt_1	128N	4EBP1_MOUSE|Q60876_S64	17.8314	KO_Late_3	KO_Late	pST	NA	Model	NA	NA	Model	233233	3.19925e+06	0.0729024	4EBP1_MOUSE|Q60876	4EBP1	MOUSE|Q60876
data/OBJ38812_TMT10_p2.txt	1	data/OBJ38812_TMT10_p2.txt_1	131N	4EBP1_MOUSE|Q60876_S64	17.5665	KO_Late_4	KO_Late	pST	NA	Model	NA	NA	Model	194101	3.19925e+06	0.0606709	4EBP1_MOUSE|Q60876	4EBP1	MOUSE|Q60876
data/OBJ38812_TMT10_p2.txt	1	data/OBJ38812_TMT10_p2.txt_1	129N	4EBP1_MOUSE|Q60876_S64	17.6375	KO_Uninfect_3	KO_Uninfect	pST	NA	Model	NA	NA	Model	203903	3.19925e+06	0.0637345	4EBP1_MOUSE|Q60876	4EBP1	MOUSE|Q60876
data/OBJ38812_TMT10_p2.txt	1	data/OBJ38812_TMT10_p2.txt_1	126C	4EBP1_MOUSE|Q60876_S64	17.284	WT_Early_3	WT_Early	pST	NA	Model	NA	NA	Model	159589	3.19925e+06	0.0498833	4EBP1_MOUSE|Q60876	4EBP1	MOUSE|Q60876
data/OBJ38812_TMT10_p2.txt	1	data/OBJ38812_TMT10_p2.txt_1	129C	4EBP1_MOUSE|Q60876_S64	17.9408	WT_Early_4	WT_Early	pST	NA	Model	NA	NA	Model	251598	3.19925e+06	0.0786429	4EBP1_MOUSE|Q60876	4EBP1	MOUSE|Q60876
data/OBJ38812_TMT10_p2.txt	1	data/OBJ38812_TMT10_p2.txt_1	127C	4EBP1_MOUSE|Q60876_S64	17.6498	WT_Late_3	WT_Late	pST	NA	Model	NA	NA	Model	205640	3.19925e+06	0.0642777	4EBP1_MOUSE|Q60876	4EBP1	MOUSE|Q60876
data/OBJ38812_TMT10_p2.txt	1	data/OBJ38812_TMT10_p2.txt_1	130C	4EBP1_MOUSE|Q60876_S64	18.1002	WT_Late_4	WT_Late	pST	NA	Model	NA	NA	Model	281004	3.19925e+06	0.0878343	4EBP1_MOUSE|Q60876	4EBP1	MOUSE|Q60876
data/OBJ38812_TMT10_p2.txt	1	data/OBJ38812_TMT10_p2.txt_1	128C	4EBP1_MOUSE|Q60876_S64	17.7775	WT_Uninfect_3	WT_Uninfect	pST	NA	Model	NA	NA	Model	224677	3.19925e+06	0.070228	4EBP1_MOUSE|Q60876	4EBP1	MOUSE|Q60876
data/OBJ38812_TMT10_p2.txt	1	data/OBJ38812_TMT10_p2.txt_1	131C	4EBP1_MOUSE|Q60876_S64	19.0826	WT_Uninfect_4	WT_Uninfect	pST	NA	Model	NA	NA	Model	555183	3.19925e+06	0.173535	4EBP1_MOUSE|Q60876	4EBP1	MOUSE|Q60876
data/OBJ38812_TMT10.txt	1	data/OBJ38812_TMT10.txt_1	127N	4EBP1_MOUSE|Q60876_S64	18.1348	KO_Early_1	KO_Early	pST	NA	Model	NA	NA	Model	287814	2.86657e+06	0.100404	4EBP1_MOUSE|Q60876	4EBP1	MOUSE|Q60876
data/OBJ38812_TMT10.txt	1	data/OBJ38812_TMT10.txt_1	130N	4EBP1_MOUSE|Q60876_S64	18.4211	KO_Early_2	KO_Early	pST	NA	Model	NA	NA	Model	351007	2.86657e+06	0.122449	4EBP1_MOUSE|Q60876	4EBP1	MOUSE|Q60876
data/OBJ38812_TMT10.txt	1	data/OBJ38812_TMT10.txt_1	128N	4EBP1_MOUSE|Q60876_S64	17.8894	KO_Late_1	KO_Late	pST	NA	Model	NA	NA	Model	242803	2.86657e+06	0.0847017	4EBP1_MOUSE|Q60876	4EBP1	MOUSE|Q60876
data/OBJ38812_TMT10.txt	1	data/OBJ38812_TMT10.txt_1	131N	4EBP1_MOUSE|Q60876_S64	17.5499	KO_Late_2	KO_Late	pST	NA	Model	NA	NA	Model	191891	2.86657e+06	0.0669409	4EBP1_MOUSE|Q60876	4EBP1	MOUSE|Q60876
data/OBJ38812_TMT10.txt	1	data/OBJ38812_TMT10.txt_1	129N	4EBP1_MOUSE|Q60876_S64	17.3267	KO_Uninfect_1	KO_Uninfect	pST	NA	Model	NA	NA	Model	164379	2.86657e+06	0.0573436	4EBP1_MOUSE|Q60876	4EBP1	MOUSE|Q60876
data/OBJ38812_TMT10.txt	1	data/OBJ38812_TMT10.txt_1	131C	4EBP1_MOUSE|Q60876_S64	17.8123	KO_Uninfect_2	KO_Uninfect	pST	NA	Model	NA	NA	Model	230158	2.86657e+06	0.0802906	4EBP1_MOUSE|Q60876	4EBP1	MOUSE|Q60876
data/OBJ38812_TMT10.txt	1	data/OBJ38812_TMT10.txt_1	126C	4EBP1_MOUSE|Q60876_S64	17.8608	WT_Early_1	WT_Early	pST	NA	Model	NA	NA	Model	238029	2.86657e+06	0.0830363	4EBP1_MOUSE|Q60876	4EBP1	MOUSE|Q60876
data/OBJ38812_TMT10.txt	1	data/OBJ38812_TMT10.txt_1	129C	4EBP1_MOUSE|Q60876_S64	17.7957	WT_Early_2	WT_Early	pST	NA	Model	NA	NA	Model	227537	2.86657e+06	0.079376	4EBP1_MOUSE|Q60876	4EBP1	MOUSE|Q60876
data/OBJ38812_TMT10.txt	1	data/OBJ38812_TMT10.txt_1	127C	4EBP1_MOUSE|Q60876_S64	18.0148	WT_Late_1	WT_Late	pST	NA	Model	NA	NA	Model	264856	2.86657e+06	0.0923949	4EBP1_MOUSE|Q60876	4EBP1	MOUSE|Q60876
data/OBJ38812_TMT10.txt	1	data/OBJ38812_TMT10.txt_1	130C	4EBP1_MOUSE|Q60876_S64	17.842	WT_Late_2	WT_Late	pST	NA	Model	NA	NA	Model	234943	2.86657e+06	0.0819598	4EBP1_MOUSE|Q60876	4EBP1	MOUSE|Q60876
data/OBJ38812_TMT10.txt	1	data/OBJ38812_TMT10.txt_1	128C	4EBP1_MOUSE|Q60876_S64	17.5953	WT_Uninfect_1	WT_Uninfect	pST	NA	Model	NA	NA	Model	198026	2.86657e+06	0.0690812	4EBP1_MOUSE|Q60876	4EBP1	MOUSE|Q60876
data/OBJ38812_TMT10_p2.txt	1	data/OBJ38812_TMT10_p2.txt_1	127N	4EBP1_MOUSE|Q60876_S82	15.6977	KO_Early_3	KO_Early	pST	NA	Model	NA	NA	Model	53148.8	340276	0.156193	4EBP1_MOUSE|Q60876	4EBP1	MOUSE|Q60876
data/OBJ38812_TMT10_p2.txt	1	data/OBJ38812_TMT10_p2.txt_1	130N	4EBP1_MOUSE|Q60876_S82	15.6982	KO_Early_4	KO_Early	pST	NA	Model	NA	NA	Model	53164.9	340276	0.15624	4EBP1_MOUSE|Q60876	4EBP1	MOUSE|Q60876
data/OBJ38812_TMT10_p2.txt	1	data/OBJ38812_TMT10_p2.txt_1	128N	4EBP1_MOUSE|Q60876_S82	14.8362	KO_Late_3	KO_Late	pST	NA	Model	NA	NA	Model	29250.2	340276	0.0859601	4EBP1_MOUSE|Q60876	4EBP1	MOUSE|Q60876
data/OBJ38812_TMT10_p2.txt	1	data/OBJ38812_TMT10_p2.txt_1	131N	4EBP1_MOUSE|Q60876_S82	14.5106	KO_Late_4	KO_Late	pST	NA	Model	NA	NA	Model	23342	340276	0.0685972	4EBP1_MOUSE|Q60876	4EBP1	MOUSE|Q60876
data/OBJ38812_TMT10_p2.txt	1	data/OBJ38812_TMT10_p2.txt_1	129N	4EBP1_MOUSE|Q60876_S82	12.9499	KO_Uninfect_3	KO_Uninfect	pST	NA	Model	NA	NA	Model	7912.42	340276	0.023253	4EBP1_MOUSE|Q60876	4EBP1	MOUSE|Q60876
data/OBJ38812_TMT10_p2.txt	1	data/OBJ38812_TMT10_p2.txt_1	126C	4EBP1_MOUSE|Q60876_S82	14.9226	WT_Early_3	WT_Early	pST	NA	Model	NA	NA	Model	31056.5	340276	0.0912684	4EBP1_MOUSE|Q60876	4EBP1	MOUSE|Q60876
data/OBJ38812_TMT10_p2.txt	1	data/OBJ38812_TMT10_p2.txt_1	129C	4EBP1_MOUSE|Q60876_S82	15.2991	WT_Early_4	WT_Early	pST	NA	Model	NA	NA	Model	40316.2	340276	0.118481	4EBP1_MOUSE|Q60876	4EBP1	MOUSE|Q60876
data/OBJ38812_TMT10_p2.txt	1	data/OBJ38812_TMT10_p2.txt_1	127C	4EBP1_MOUSE|Q60876_S82	13.9532	WT_Late_3	WT_Late	pST	NA	Model	NA	NA	Model	15861	340276	0.0466123	4EBP1_MOUSE|Q60876	4EBP1	MOUSE|Q60876
data/OBJ38812_TMT10_p2.txt	1	data/OBJ38812_TMT10_p2.txt_1	130C	4EBP1_MOUSE|Q60876_S82	15.153	WT_Late_4	WT_Late	pST	NA	Model	NA	NA	Model	36434.1	340276	0.107072	4EBP1_MOUSE|Q60876	4EBP1	MOUSE|Q60876
data/OBJ38812_TMT10_p2.txt	1	data/OBJ38812_TMT10_p2.txt_1	128C	4EBP1_MOUSE|Q60876_S82	13.2346	WT_Uninfect_3	WT_Uninfect	pST	NA	Model	NA	NA	Model	9638.54	340276	0.0283257	4EBP1_MOUSE|Q60876	4EBP1	MOUSE|Q60876
data/OBJ38812_TMT10_p2.txt	1	data/OBJ38812_TMT10_p2.txt_1	131C	4EBP1_MOUSE|Q60876_S82	13.8606	WT_Uninfect_4	WT_Uninfect	pST	NA	Model	NA	NA	Model	14874.9	340276	0.0437142	4EBP1_MOUSE|Q60876	4EBP1	MOUSE|Q60876
data/OBJ38812_TMT10.txt	1	data/OBJ38812_TMT10.txt_1	127N	4EBP1_MOUSE|Q60876_S82	15.5133	KO_Early_1	KO_Early	pST	NA	Model	NA	NA	Model	46768.8	369216	0.126671	4EBP1_MOUSE|Q60876	4EBP1	MOUSE|Q60876
data/OBJ38812_TMT10.txt	1	data/OBJ38812_TMT10.txt_1	130N	4EBP1_MOUSE|Q60876_S82	16.3611	KO_Early_2	KO_Early	pST	NA	Model	NA	NA	Model	84171.9	369216	0.227975	4EBP1_MOUSE|Q60876	4EBP1	MOUSE|Q60876
data/OBJ38812_TMT10.txt	1	data/OBJ38812_TMT10.txt_1	128N	4EBP1_MOUSE|Q60876_S82	15.3243	KO_Late_1	KO_Late	pST	NA	Model	NA	NA	Model	41026.2	369216	0.111117	4EBP1_MOUSE|Q60876	4EBP1	MOUSE|Q60876
data/OBJ38812_TMT10.txt	1	data/OBJ38812_TMT10.txt_1	131N	4EBP1_MOUSE|Q60876_S82	14.338	KO_Late_2	KO_Late	pST	NA	Model	NA	NA	Model	20709.9	369216	0.0560916	4EBP1_MOUSE|Q60876	4EBP1	MOUSE|Q60876
data/OBJ38812_TMT10.txt	1	data/OBJ38812_TMT10.txt_1	129N	4EBP1_MOUSE|Q60876_S82	12.5503	KO_Uninfect_1	KO_Uninfect	pST	NA	Model	NA	NA	Model	5998.08	369216	0.0162455	4EBP1_MOUSE|Q60876	4EBP1	MOUSE|Q60876
data/OBJ38812_TMT10.txt	1	data/OBJ38812_TMT10.txt_1	131C	4EBP1_MOUSE|Q60876_S82	12.6638	KO_Uninfect_2	KO_Uninfect	pST	NA	Model	NA	NA	Model	6489.02	369216	0.0175751	4EBP1_MOUSE|Q60876	4EBP1	MOUSE|Q60876
data/OBJ38812_TMT10.txt	1	data/OBJ38812_TMT10.txt_1	126C	4EBP1_MOUSE|Q60876_S82	15.2804	WT_Early_1	WT_Early	pST	NA	Model	NA	NA	Model	39798.7	369216	0.107793	4EBP1_MOUSE|Q60876	4EBP1	MOUSE|Q60876
data/OBJ38812_TMT10.txt	1	data/OBJ38812_TMT10.txt_1	129C	4EBP1_MOUSE|Q60876_S82	15.5152	WT_Early_2	WT_Early	pST	NA	Model	NA	NA	Model	46830.6	369216	0.126838	4EBP1_MOUSE|Q60876	4EBP1	MOUSE|Q60876
data/OBJ38812_TMT10.txt	1	data/OBJ38812_TMT10.txt_1	127C	4EBP1_MOUSE|Q60876_S82	14.6358	WT_Late_1	WT_Late	pST	NA	Model	NA	NA	Model	25456.9	369216	0.0689484	4EBP1_MOUSE|Q60876	4EBP1	MOUSE|Q60876
data/OBJ38812_TMT10.txt	1	data/OBJ38812_TMT10.txt_1	130C	4EBP1_MOUSE|Q60876_S82	14.3909	WT_Late_2	WT_Late	pST	NA	Model	NA	NA	Model	21483.4	369216	0.0581867	4EBP1_MOUSE|Q60876	4EBP1	MOUSE|Q60876
data/OBJ38812_TMT10.txt	1	data/OBJ38812_TMT10.txt_1	128C	4EBP1_MOUSE|Q60876_S82	12.3459	WT_Uninfect_1	WT_Uninfect	pST	NA	Model	NA	NA	Model	5205.84	369216	0.0140997	4EBP1_MOUSE|Q60876	4EBP1	MOUSE|Q60876
data/OBJ38812_TMT10_p2.txt	1	data/OBJ38812_TMT10_p2.txt_1	127N	4ET_MOUSE|Q9EST3_S137	20.7222	KO_Early_3	KO_Early	pST	NA	Model	NA	NA	Model	1.72989e+06	2.17065e+07	0.0796945	4ET_MOUSE|Q9EST3	4ET	MOUSE|Q9EST3
data/OBJ38812_TMT10_p2.txt	1	data/OBJ38812_TMT10_p2.txt_1	130N	4ET_MOUSE|Q9EST3_S137	20.8217	KO_Early_4	KO_Early	pST	NA	Model	NA	NA	Model	1.85332e+06	2.17065e+07	0.0853808	4ET_MOUSE|Q9EST3	4ET	MOUSE|Q9EST3
data/OBJ38812_TMT10_p2.txt	1	data/OBJ38812_TMT10_p2.txt_1	128N	4ET_MOUSE|Q9EST3_S137	20.537	KO_Late_3	KO_Late	pST	NA	Model	NA	NA	Model	1.52144e+06	2.17065e+07	0.0700913	4ET_MOUSE|Q9EST3	4ET	MOUSE|Q9EST3
data/OBJ38812_TMT10_p2.txt	1	data/OBJ38812_TMT10_p2.txt_1	131N	4ET_MOUSE|Q9EST3_S137	20.535	KO_Late_4	KO_Late	pST	NA	Model	NA	NA	Model	1.51936e+06	2.17065e+07	0.0699955	4ET_MOUSE|Q9EST3	4ET	MOUSE|Q9EST3
data/OBJ38812_TMT10_p2.txt	1	data/OBJ38812_TMT10_p2.txt_1	129N	4ET_MOUSE|Q9EST3_S137	21.2298	KO_Uninfect_3	KO_Uninfect	pST	NA	Model	NA	NA	Model	2.45923e+06	2.17065e+07	0.113294	4ET_MOUSE|Q9EST3	4ET	MOUSE|Q9EST3
data/OBJ38812_TMT10_p2.txt	1	data/OBJ38812_TMT10_p2.txt_1	126C	4ET_MOUSE|Q9EST3_S137	20.7546	WT_Early_3	WT_Early	pST	NA	Model	NA	NA	Model	1.76908e+06	2.17065e+07	0.0815001	4ET_MOUSE|Q9EST3	4ET	MOUSE|Q9EST3
data/OBJ38812_TMT10_p2.txt	1	data/OBJ38812_TMT10_p2.txt_1	129C	4ET_MOUSE|Q9EST3_S137	20.8378	WT_Early_4	WT_Early	pST	NA	Model	NA	NA	Model	1.8742e+06	2.17065e+07	0.0863429	4ET_MOUSE|Q9EST3	4ET	MOUSE|Q9EST3
data/OBJ38812_TMT10_p2.txt	1	data/OBJ38812_TMT10_p2.txt_1	127C	4ET_MOUSE|Q9EST3_S137	20.7217	WT_Late_3	WT_Late	pST	NA	Model	NA	NA	Model	1.72921e+06	2.17065e+07	0.0796633	4ET_MOUSE|Q9EST3	4ET	MOUSE|Q9EST3
data/OBJ38812_TMT10_p2.txt	1	data/OBJ38812_TMT10_p2.txt_1	130C	4ET_MOUSE|Q9EST3_S137	20.2971	WT_Late_4	WT_Late	pST	NA	Model	NA	NA	Model	1.28837e+06	2.17065e+07	0.059354	4ET_MOUSE|Q9EST3	4ET	MOUSE|Q9EST3
data/OBJ38812_TMT10_p2.txt	1	data/OBJ38812_TMT10_p2.txt_1	128C	4ET_MOUSE|Q9EST3_S137	21.0249	WT_Uninfect_3	WT_Uninfect	pST	NA	Model	NA	NA	Model	2.13373e+06	2.17065e+07	0.098299	4ET_MOUSE|Q9EST3	4ET	MOUSE|Q9EST3
data/OBJ38812_TMT10_p2.txt	1	data/OBJ38812_TMT10_p2.txt_1	131C	4ET_MOUSE|Q9EST3_S137	20.9794	WT_Uninfect_4	WT_Uninfect	pST	NA	Model	NA	NA	Model	2.06741e+06	2.17065e+07	0.0952437	4ET_MOUSE|Q9EST3	4ET	MOUSE|Q9EST3
data/OBJ38812_TMT10.txt	1	data/OBJ38812_TMT10.txt_1	127N	4ET_MOUSE|Q9EST3_S137	20.7543	KO_Early_1	KO_Early	pST	NA	Model	NA	NA	Model	1.76876e+06	2.26872e+07	0.0779631	4ET_MOUSE|Q9EST3	4ET	MOUSE|Q9EST3
data/OBJ38812_TMT10.txt	1	data/OBJ38812_TMT10.txt_1	130N	4ET_MOUSE|Q9EST3_S137	20.7548	KO_Early_2	KO_Early	pST	NA	Model	NA	NA	Model	1.76935e+06	2.26872e+07	0.077989	4ET_MOUSE|Q9EST3	4ET	MOUSE|Q9EST3
data/OBJ38812_TMT10.txt	1	data/OBJ38812_TMT10.txt_1	128N	4ET_MOUSE|Q9EST3_S137	20.3702	KO_Late_1	KO_Late	pST	NA	Model	NA	NA	Model	1.35535e+06	2.26872e+07	0.0597409	4ET_MOUSE|Q9EST3	4ET	MOUSE|Q9EST3
data/OBJ38812_TMT10.txt	1	data/OBJ38812_TMT10.txt_1	131N	4ET_MOUSE|Q9EST3_S137	20.6343	KO_Late_2	KO_Late	pST	NA	Model	NA	NA	Model	1.62761e+06	2.26872e+07	0.0717414	4ET_MOUSE|Q9EST3	4ET	MOUSE|Q9EST3
data/OBJ38812_TMT10.txt	1	data/OBJ38812_TMT10.txt_1	129N	4ET_MOUSE|Q9EST3_S137	21.5877	KO_Uninfect_1	KO_Uninfect	pST	NA	Model	NA	NA	Model	3.15165e+06	2.26872e+07	0.138917	4ET_MOUSE|Q9EST3	4ET	MOUSE|Q9EST3
data/OBJ38812_TMT10.txt	1	data/OBJ38812_TMT10.txt_1	131C	4ET_MOUSE|Q9EST3_S137	21.292	KO_Uninfect_2	KO_Uninfect	pST	NA	Model	NA	NA	Model	2.56759e+06	2.26872e+07	0.113173	4ET_MOUSE|Q9EST3	4ET	MOUSE|Q9EST3
data/OBJ38812_TMT10.txt	1	data/OBJ38812_TMT10.txt_1	126C	4ET_MOUSE|Q9EST3_S137	20.8448	WT_Early_1	WT_Early	pST	NA	Model	NA	NA	Model	1.88319e+06	2.26872e+07	0.0830069	4ET_MOUSE|Q9EST3	4ET	MOUSE|Q9EST3
data/OBJ38812_TMT10.txt	1	data/OBJ38812_TMT10.txt_1	129C	4ET_MOUSE|Q9EST3_S137	20.5729	WT_Early_2	WT_Early	pST	NA	Model	NA	NA	Model	1.55974e+06	2.26872e+07	0.06875	4ET_MOUSE|Q9EST3	4ET	MOUSE|Q9EST3
data/OBJ38812_TMT10.txt	1	data/OBJ38812_TMT10.txt_1	127C	4ET_MOUSE|Q9EST3_S137	20.4558	WT_Late_1	WT_Late	pST	NA	Model	NA	NA	Model	1.43818e+06	2.26872e+07	0.0633917	4ET_MOUSE|Q9EST3	4ET	MOUSE|Q9EST3
data/OBJ38812_TMT10.txt	1	data/OBJ38812_TMT10.txt_1	130C	4ET_MOUSE|Q9EST3_S137	20.1945	WT_Late_2	WT_Late	pST	NA	Model	NA	NA	Model	1.1999e+06	2.26872e+07	0.0528887	4ET_MOUSE|Q9EST3	4ET	MOUSE|Q9EST3
data/OBJ38812_TMT10.txt	1	data/OBJ38812_TMT10.txt_1	128C	4ET_MOUSE|Q9EST3_S137	21.3126	WT_Uninfect_1	WT_Uninfect	pST	NA	Model	NA	NA	Model	2.6046e+06	2.26872e+07	0.114805	4ET_MOUSE|Q9EST3	4ET	MOUSE|Q9EST3
data/OBJ38812_TMT10.txt	1	data/OBJ38812_TMT10.txt_1	127N	4ET_MOUSE|Q9EST3_S344	19.8168	KO_Early_1	KO_Early	pST	NA	Model	NA	NA	Model	923556	1.83544e+07	0.0503181	4ET_MOUSE|Q9EST3	4ET	MOUSE|Q9EST3
data/OBJ38812_TMT10.txt	1	data/OBJ38812_TMT10.txt_1	130N	4ET_MOUSE|Q9EST3_S344	18.9077	KO_Early_2	KO_Early	pST	NA	Model	NA	NA	Model	491803	1.83544e+07	0.0267949	4ET_MOUSE|Q9EST3	4ET	MOUSE|Q9EST3
data/OBJ38812_TMT10.txt	1	data/OBJ38812_TMT10.txt_1	128N	4ET_MOUSE|Q9EST3_S344	20.3736	KO_Late_1	KO_Late	pST	NA	Model	NA	NA	Model	1.35848e+06	1.83544e+07	0.0740139	4ET_MOUSE|Q9EST3	4ET	MOUSE|Q9EST3
data/OBJ38812_TMT10.txt	1	data/OBJ38812_TMT10.txt_1	131N	4ET_MOUSE|Q9EST3_S344	19.8307	KO_Late_2	KO_Late	pST	NA	Model	NA	NA	Model	932501	1.83544e+07	0.0508054	4ET_MOUSE|Q9EST3	4ET	MOUSE|Q9EST3
data/OBJ38812_TMT10.txt	1	data/OBJ38812_TMT10.txt_1	129N	4ET_MOUSE|Q9EST3_S344	21.8582	KO_Uninfect_1	KO_Uninfect	pST	NA	Model	NA	NA	Model	3.80171e+06	1.83544e+07	0.207129	4ET_MOUSE|Q9EST3	4ET	MOUSE|Q9EST3
data/OBJ38812_TMT10.txt	1	data/OBJ38812_TMT10.txt_1	131C	4ET_MOUSE|Q9EST3_S344	21.4003	KO_Uninfect_2	KO_Uninfect	pST	NA	Model	NA	NA	Model	2.76785e+06	1.83544e+07	0.150801	4ET_MOUSE|Q9EST3	4ET	MOUSE|Q9EST3
data/OBJ38812_TMT10.txt	1	data/OBJ38812_TMT10.txt_1	126C	4ET_MOUSE|Q9EST3_S344	19.9139	WT_Early_1	WT_Early	pST	NA	Model	NA	NA	Model	987855	1.83544e+07	0.0538213	4ET_MOUSE|Q9EST3	4ET	MOUSE|Q9EST3
data/OBJ38812_TMT10.txt	1	data/OBJ38812_TMT10.txt_1	129C	4ET_MOUSE|Q9EST3_S344	19.2931	WT_Early_2	WT_Early	pST	NA	Model	NA	NA	Model	642372	1.83544e+07	0.0349984	4ET_MOUSE|Q9EST3	4ET	MOUSE|Q9EST3
data/OBJ38812_TMT10.txt	1	data/OBJ38812_TMT10.txt_1	127C	4ET_MOUSE|Q9EST3_S344	20.1163	WT_Late_1	WT_Late	pST	NA	Model	NA	NA	Model	1.1366e+06	1.83544e+07	0.0619254	4ET_MOUSE|Q9EST3	4ET	MOUSE|Q9EST3
data/OBJ38812_TMT10.txt	1	data/OBJ38812_TMT10.txt_1	130C	4ET_MOUSE|Q9EST3_S344	19.6824	WT_Late_2	WT_Late	pST	NA	Model	NA	NA	Model	841367	1.83544e+07	0.0458402	4ET_MOUSE|Q9EST3	4ET	MOUSE|Q9EST3
data/OBJ38812_TMT10.txt	1	data/OBJ38812_TMT10.txt_1	128C	4ET_MOUSE|Q9EST3_S344	21.6587	WT_Uninfect_1	WT_Uninfect	pST	NA	Model	NA	NA	Model	3.3107e+06	1.83544e+07	0.180377	4ET_MOUSE|Q9EST3	4ET	MOUSE|Q9EST3
data/OBJ38812_TMT10.txt	1	data/OBJ38812_TMT10.txt_1	127N	4ET_MOUSE|Q9EST3_S563	20.0709	KO_Early_1	KO_Early	pST	NA	Model	NA	NA	Model	1.10141e+06	1.34718e+07	0.0817568	4ET_MOUSE|Q9EST3	4ET	MOUSE|Q9EST3
data/OBJ38812_TMT10.txt	1	data/OBJ38812_TMT10.txt_1	130N	4ET_MOUSE|Q9EST3_S563	19.8835	KO_Early_2	KO_Early	pST	NA	Model	NA	NA	Model	967232	1.34718e+07	0.0717968	4ET_MOUSE|Q9EST3	4ET	MOUSE|Q9EST3
data/OBJ38812_TMT10.txt	1	data/OBJ38812_TMT10.txt_1	128N	4ET_MOUSE|Q9EST3_S563	20.0156	KO_Late_1	KO_Late	pST	NA	Model	NA	NA	Model	1.05996e+06	1.34718e+07	0.0786799	4ET_MOUSE|Q9EST3	4ET	MOUSE|Q9EST3
data/OBJ38812_TMT10.txt	1	data/OBJ38812_TMT10.txt_1	131N	4ET_MOUSE|Q9EST3_S563	20.0481	KO_Late_2	KO_Late	pST	NA	Model	NA	NA	Model	1.08416e+06	1.34718e+07	0.0804764	4ET_MOUSE|Q9EST3	4ET	MOUSE|Q9EST3
data/OBJ38812_TMT10.txt	1	data/OBJ38812_TMT10.txt_1	129N	4ET_MOUSE|Q9EST3_S563	20.1495	KO_Uninfect_1	KO_Uninfect	pST	NA	Model	NA	NA	Model	1.16303e+06	1.34718e+07	0.086331	4ET_MOUSE|Q9EST3	4ET	MOUSE|Q9EST3
data/OBJ38812_TMT10.txt	1	data/OBJ38812_TMT10.txt_1	131C	4ET_MOUSE|Q9EST3_S563	20.2263	KO_Uninfect_2	KO_Uninfect	pST	NA	Model	NA	NA	Model	1.22665e+06	1.34718e+07	0.0910535	4ET_MOUSE|Q9EST3	4ET	MOUSE|Q9EST3
data/OBJ38812_TMT10.txt	1	data/OBJ38812_TMT10.txt_1	126C	4ET_MOUSE|Q9EST3_S563	20.2264	WT_Early_1	WT_Early	pST	NA	Model	NA	NA	Model	1.22675e+06	1.34718e+07	0.0910609	4ET_MOUSE|Q9EST3	4ET	MOUSE|Q9EST3
data/OBJ38812_TMT10.txt	1	data/OBJ38812_TMT10.txt_1	129C	4ET_MOUSE|Q9EST3_S563	20.121	WT_Early_2	WT_Early	pST	NA	Model	NA	NA	Model	1.14033e+06	1.34718e+07	0.0846455	4ET_MOUSE|Q9EST3	4ET	MOUSE|Q9EST3
data/OBJ38812_TMT10.txt	1	data/OBJ38812_TMT10.txt_1	127C	4ET_MOUSE|Q9EST3_S563	19.8804	WT_Late_1	WT_Late	pST	NA	Model	NA	NA	Model	965184	1.34718e+07	0.0716447	4ET_MOUSE|Q9EST3	4ET	MOUSE|Q9EST3
data/OBJ38812_TMT10.txt	1	data/OBJ38812_TMT10.txt_1	130C	4ET_MOUSE|Q9EST3_S563	20.1486	WT_Late_2	WT_Late	pST	NA	Model	NA	NA	Model	1.16235e+06	1.34718e+07	0.08628	4ET_MOUSE|Q9EST3	4ET	MOUSE|Q9EST3
data/OBJ38812_TMT10.txt	1	data/OBJ38812_TMT10.txt_1	128C	4ET_MOUSE|Q9EST3_S563	20.271	WT_Uninfect_1	WT_Uninfect	pST	NA	Model	NA	NA	Model	1.26522e+06	1.34718e+07	0.093916	4ET_MOUSE|Q9EST3	4ET	MOUSE|Q9EST3
data/OBJ38812_TMT10.txt	1	data/OBJ38812_TMT10.txt_1	127N	4ET_MOUSE|Q9EST3_S76	18.1773	KO_Early_1	KO_Early	pST	NA	Model	NA	NA	Model	296432	4.31076e+06	0.0687655	4ET_MOUSE|Q9EST3	4ET	MOUSE|Q9EST3
data/OBJ38812_TMT10.txt	1	data/OBJ38812_TMT10.txt_1	130N	4ET_MOUSE|Q9EST3_S76	18.0509	KO_Early_2	KO_Early	pST	NA	Model	NA	NA	Model	271564	4.31076e+06	0.0629967	4ET_MOUSE|Q9EST3	4ET	MOUSE|Q9EST3
data/OBJ38812_TMT10.txt	1	data/OBJ38812_TMT10.txt_1	128N	4ET_MOUSE|Q9EST3_S76	18.0785	KO_Late_1	KO_Late	pST	NA	Model	NA	NA	Model	276809	4.31076e+06	0.0642135	4ET_MOUSE|Q9EST3	4ET	MOUSE|Q9EST3
data/OBJ38812_TMT10.txt	1	data/OBJ38812_TMT10.txt_1	131N	4ET_MOUSE|Q9EST3_S76	18.0733	KO_Late_2	KO_Late	pST	NA	Model	NA	NA	Model	275803	4.31076e+06	0.0639801	4ET_MOUSE|Q9EST3	4ET	MOUSE|Q9EST3
data/OBJ38812_TMT10.txt	1	data/OBJ38812_TMT10.txt_1	129N	4ET_MOUSE|Q9EST3_S76	18.3461	KO_Uninfect_1	KO_Uninfect	pST	NA	Model	NA	NA	Model	333217	4.31076e+06	0.0772987	4ET_MOUSE|Q9EST3	4ET	MOUSE|Q9EST3
data/OBJ38812_TMT10.txt	1	data/OBJ38812_TMT10.txt_1	131C	4ET_MOUSE|Q9EST3_S76	18.5861	KO_Uninfect_2	KO_Uninfect	pST	NA	Model	NA	NA	Model	393521	4.31076e+06	0.0912881	4ET_MOUSE|Q9EST3	4ET	MOUSE|Q9EST3
data/OBJ38812_TMT10.txt	1	data/OBJ38812_TMT10.txt_1	126C	4ET_MOUSE|Q9EST3_S76	18.6294	WT_Early_1	WT_Early	pST	NA	Model	NA	NA	Model	405510	4.31076e+06	0.0940691	4ET_MOUSE|Q9EST3	4ET	MOUSE|Q9EST3
data/OBJ38812_TMT10.txt	1	data/OBJ38812_TMT10.txt_1	129C	4ET_MOUSE|Q9EST3_S76	18.6389	WT_Early_2	WT_Early	pST	NA	Model	NA	NA	Model	408191	4.31076e+06	0.094691	4ET_MOUSE|Q9EST3	4ET	MOUSE|Q9EST3
data/OBJ38812_TMT10.txt	1	data/OBJ38812_TMT10.txt_1	127C	4ET_MOUSE|Q9EST3_S76	18.3554	WT_Late_1	WT_Late	pST	NA	Model	NA	NA	Model	335361	4.31076e+06	0.0777961	4ET_MOUSE|Q9EST3	4ET	MOUSE|Q9EST3
data/OBJ38812_TMT10.txt	1	data/OBJ38812_TMT10.txt_1	130C	4ET_MOUSE|Q9EST3_S76	18.9124	WT_Late_2	WT_Late	pST	NA	Model	NA	NA	Model	493411	4.31076e+06	0.11446	4ET_MOUSE|Q9EST3	4ET	MOUSE|Q9EST3
data/OBJ38812_TMT10.txt	1	data/OBJ38812_TMT10.txt_1	128C	4ET_MOUSE|Q9EST3_S76	18.8495	WT_Uninfect_1	WT_Uninfect	pST	NA	Model	NA	NA	Model	472355	4.31076e+06	0.109576	4ET_MOUSE|Q9EST3	4ET	MOUSE|Q9EST3
data/OBJ38812_TMT10_p2.txt	1	data/OBJ38812_TMT10_p2.txt_1	127N	4ET_MOUSE|Q9EST3_S77	21.151	KO_Early_3	KO_Early	pST	NA	Model	NA	NA	Model	2.32851e+06	3.19796e+07	0.0728124	4ET_MOUSE|Q9EST3	4ET	MOUSE|Q9EST3
data/OBJ38812_TMT10_p2.txt	1	data/OBJ38812_TMT10_p2.txt_1	130N	4ET_MOUSE|Q9EST3_S77	21.0765	KO_Early_4	KO_Early	pST	NA	Model	NA	NA	Model	2.21133e+06	3.19796e+07	0.0691479	4ET_MOUSE|Q9EST3	4ET	MOUSE|Q9EST3
data/OBJ38812_TMT10_p2.txt	1	data/OBJ38812_TMT10_p2.txt_1	128N	4ET_MOUSE|Q9EST3_S77	21.1464	KO_Late_3	KO_Late	pST	NA	Model	NA	NA	Model	2.32106e+06	3.19796e+07	0.0725792	4ET_MOUSE|Q9EST3	4ET	MOUSE|Q9EST3
data/OBJ38812_TMT10_p2.txt	1	data/OBJ38812_TMT10_p2.txt_1	131N	4ET_MOUSE|Q9EST3_S77	21.0996	KO_Late_4	KO_Late	pST	NA	Model	NA	NA	Model	2.2471e+06	3.19796e+07	0.0702665	4ET_MOUSE|Q9EST3	4ET	MOUSE|Q9EST3
data/OBJ38812_TMT10_p2.txt	1	data/OBJ38812_TMT10_p2.txt_1	129N	4ET_MOUSE|Q9EST3_S77	21.7729	KO_Uninfect_3	KO_Uninfect	pST	NA	Model	NA	NA	Model	3.58329e+06	3.19796e+07	0.112049	4ET_MOUSE|Q9EST3	4ET	MOUSE|Q9EST3
data/OBJ38812_TMT10_p2.txt	1	data/OBJ38812_TMT10_p2.txt_1	126C	4ET_MOUSE|Q9EST3_S77	21.3279	WT_Early_3	WT_Early	pST	NA	Model	NA	NA	Model	2.6324e+06	3.19796e+07	0.082315	4ET_MOUSE|Q9EST3	4ET	MOUSE|Q9EST3
data/OBJ38812_TMT10_p2.txt	1	data/OBJ38812_TMT10_p2.txt_1	129C	4ET_MOUSE|Q9EST3_S77	21.1708	WT_Early_4	WT_Early	pST	NA	Model	NA	NA	Model	2.36076e+06	3.19796e+07	0.0738209	4ET_MOUSE|Q9EST3	4ET	MOUSE|Q9EST3
data/OBJ38812_TMT10_p2.txt	1	data/OBJ38812_TMT10_p2.txt_1	127C	4ET_MOUSE|Q9EST3_S77	21.3051	WT_Late_3	WT_Late	pST	NA	Model	NA	NA	Model	2.59097e+06	3.19796e+07	0.0810195	4ET_MOUSE|Q9EST3	4ET	MOUSE|Q9EST3
data/OBJ38812_TMT10_p2.txt	1	data/OBJ38812_TMT10_p2.txt_1	130C	4ET_MOUSE|Q9EST3_S77	21.1778	WT_Late_4	WT_Late	pST	NA	Model	NA	NA	Model	2.37218e+06	3.19796e+07	0.0741777	4ET_MOUSE|Q9EST3	4ET	MOUSE|Q9EST3
data/OBJ38812_TMT10_p2.txt	1	data/OBJ38812_TMT10_p2.txt_1	128C	4ET_MOUSE|Q9EST3_S77	21.8411	WT_Uninfect_3	WT_Uninfect	pST	NA	Model	NA	NA	Model	3.75695e+06	3.19796e+07	0.11748	4ET_MOUSE|Q9EST3	4ET	MOUSE|Q9EST3
data/OBJ38812_TMT10_p2.txt	1	data/OBJ38812_TMT10_p2.txt_1	131C	4ET_MOUSE|Q9EST3_S77	21.5073	WT_Uninfect_4	WT_Uninfect	pST	NA	Model	NA	NA	Model	2.9808e+06	3.19796e+07	0.0932093	4ET_MOUSE|Q9EST3	4ET	MOUSE|Q9EST3
data/OBJ38812_TMT10.txt	1	data/OBJ38812_TMT10.txt_1	127N	4ET_MOUSE|Q9EST3_S77	21.5967	KO_Early_1	KO_Early	pST	NA	Model	NA	NA	Model	3.17147e+06	3.06048e+07	0.103627	4ET_MOUSE|Q9EST3	4ET	MOUSE|Q9EST3
data/OBJ38812_TMT10.txt	1	data/OBJ38812_TMT10.txt_1	130N	4ET_MOUSE|Q9EST3_S77	21.5092	KO_Early_2	KO_Early	pST	NA	Model	NA	NA	Model	2.98477e+06	3.06048e+07	0.0975264	4ET_MOUSE|Q9EST3	4ET	MOUSE|Q9EST3
data/OBJ38812_TMT10.txt	1	data/OBJ38812_TMT10.txt_1	128N	4ET_MOUSE|Q9EST3_S77	21.4353	KO_Late_1	KO_Late	pST	NA	Model	NA	NA	Model	2.83582e+06	3.06048e+07	0.0926592	4ET_MOUSE|Q9EST3	4ET	MOUSE|Q9EST3
data/OBJ38812_TMT10.txt	1	data/OBJ38812_TMT10.txt_1	131N	4ET_MOUSE|Q9EST3_S77	21.2731	KO_Late_2	KO_Late	pST	NA	Model	NA	NA	Model	2.53429e+06	3.06048e+07	0.0828068	4ET_MOUSE|Q9EST3	4ET	MOUSE|Q9EST3
data/OBJ38812_TMT10.txt	1	data/OBJ38812_TMT10.txt_1	129N	4ET_MOUSE|Q9EST3_S77	21.3848	KO_Uninfect_1	KO_Uninfect	pST	NA	Model	NA	NA	Model	2.73821e+06	3.06048e+07	0.08947	4ET_MOUSE|Q9EST3	4ET	MOUSE|Q9EST3
data/OBJ38812_TMT10.txt	1	data/OBJ38812_TMT10.txt_1	131C	4ET_MOUSE|Q9EST3_S77	20.8361	KO_Uninfect_2	KO_Uninfect	pST	NA	Model	NA	NA	Model	1.87193e+06	3.06048e+07	0.0611646	4ET_MOUSE|Q9EST3	4ET	MOUSE|Q9EST3
data/OBJ38812_TMT10.txt	1	data/OBJ38812_TMT10.txt_1	126C	4ET_MOUSE|Q9EST3_S77	21.3023	WT_Early_1	WT_Early	pST	NA	Model	NA	NA	Model	2.58605e+06	3.06048e+07	0.0844981	4ET_MOUSE|Q9EST3	4ET	MOUSE|Q9EST3
data/OBJ38812_TMT10.txt	1	data/OBJ38812_TMT10.txt_1	129C	4ET_MOUSE|Q9EST3_S77	21.2638	WT_Early_2	WT_Early	pST	NA	Model	NA	NA	Model	2.5179e+06	3.06048e+07	0.0822716	4ET_MOUSE|Q9EST3	4ET	MOUSE|Q9EST3
data/OBJ38812_TMT10.txt	1	data/OBJ38812_TMT10.txt_1	127C	4ET_MOUSE|Q9EST3_S77	21.1944	WT_Late_1	WT_Late	pST	NA	Model	NA	NA	Model	2.39963e+06	3.06048e+07	0.0784069	4ET_MOUSE|Q9EST3	4ET	MOUSE|Q9EST3
data/OBJ38812_TMT10.txt	1	data/OBJ38812_TMT10.txt_1	130C	4ET_MOUSE|Q9EST3_S77	20.9386	WT_Late_2	WT_Late	pST	NA	Model	NA	NA	Model	2.00972e+06	3.06048e+07	0.0656668	4ET_MOUSE|Q9EST3	4ET	MOUSE|Q9EST3
data/OBJ38812_TMT10.txt	1	data/OBJ38812_TMT10.txt_1	128C	4ET_MOUSE|Q9EST3_S77	21.1708	WT_Uninfect_1	WT_Uninfect	pST	NA	Model	NA	NA	Model	2.36072e+06	3.06048e+07	0.0771355	4ET_MOUSE|Q9EST3	4ET	MOUSE|Q9EST3
data/OBJ38812_TMT10_p2.txt	1	data/OBJ38812_TMT10_p2.txt_1	127N	4ET_MOUSE|Q9EST3_S949	22.8514	KO_Early_3	KO_Early	pST	NA	Model	NA	NA	Model	7.56741e+06	9.98033e+07	0.0758232	4ET_MOUSE|Q9EST3	4ET	MOUSE|Q9EST3
data/OBJ38812_TMT10_p2.txt	1	data/OBJ38812_TMT10_p2.txt_1	130N	4ET_MOUSE|Q9EST3_S949	22.9366	KO_Early_4	KO_Early	pST	NA	Model	NA	NA	Model	8.0281e+06	9.98033e+07	0.0804392	4ET_MOUSE|Q9EST3	4ET	MOUSE|Q9EST3
data/OBJ38812_TMT10_p2.txt	1	data/OBJ38812_TMT10_p2.txt_1	128N	4ET_MOUSE|Q9EST3_S949	22.7309	KO_Late_3	KO_Late	pST	NA	Model	NA	NA	Model	6.96141e+06	9.98033e+07	0.0697514	4ET_MOUSE|Q9EST3	4ET	MOUSE|Q9EST3
data/OBJ38812_TMT10_p2.txt	1	data/OBJ38812_TMT10_p2.txt_1	131N	4ET_MOUSE|Q9EST3_S949	22.7389	KO_Late_4	KO_Late	pST	NA	Model	NA	NA	Model	6.99972e+06	9.98033e+07	0.0701351	4ET_MOUSE|Q9EST3	4ET	MOUSE|Q9EST3
data/OBJ38812_TMT10_p2.txt	1	data/OBJ38812_TMT10_p2.txt_1	129N	4ET_MOUSE|Q9EST3_S949	23.1806	KO_Uninfect_3	KO_Uninfect	pST	NA	Model	NA	NA	Model	9.50703e+06	9.98033e+07	0.0952577	4ET_MOUSE|Q9EST3	4ET	MOUSE|Q9EST3
data/OBJ38812_TMT10_p2.txt	1	data/OBJ38812_TMT10_p2.txt_1	126C	4ET_MOUSE|Q9EST3_S949	23.129	WT_Early_3	WT_Early	pST	NA	Model	NA	NA	Model	9.17306e+06	9.98033e+07	0.0919114	4ET_MOUSE|Q9EST3	4ET	MOUSE|Q9EST3
data/OBJ38812_TMT10_p2.txt	1	data/OBJ38812_TMT10_p2.txt_1	129C	4ET_MOUSE|Q9EST3_S949	23.16	WT_Early_4	WT_Early	pST	NA	Model	NA	NA	Model	9.3722e+06	9.98033e+07	0.0939067	4ET_MOUSE|Q9EST3	4ET	MOUSE|Q9EST3
data/OBJ38812_TMT10_p2.txt	1	data/OBJ38812_TMT10_p2.txt_1	127C	4ET_MOUSE|Q9EST3_S949	23.1138	WT_Late_3	WT_Late	pST	NA	Model	NA	NA	Model	9.07716e+06	9.98033e+07	0.0909505	4ET_MOUSE|Q9EST3	4ET	MOUSE|Q9EST3
data/OBJ38812_TMT10_p2.txt	1	data/OBJ38812_TMT10_p2.txt_1	130C	4ET_MOUSE|Q9EST3_S949	22.8536	WT_Late_4	WT_Late	pST	NA	Model	NA	NA	Model	7.57924e+06	9.98033e+07	0.0759418	4ET_MOUSE|Q9EST3	4ET	MOUSE|Q9EST3
data/OBJ38812_TMT10_p2.txt	1	data/OBJ38812_TMT10_p2.txt_1	128C	4ET_MOUSE|Q9EST3_S949	23.0159	WT_Uninfect_3	WT_Uninfect	pST	NA	Model	NA	NA	Model	8.48137e+06	9.98033e+07	0.0849808	4ET_MOUSE|Q9EST3	4ET	MOUSE|Q9EST3
data/OBJ38812_TMT10_p2.txt	1	data/OBJ38812_TMT10_p2.txt_1	131C	4ET_MOUSE|Q9EST3_S949	23.0747	WT_Uninfect_4	WT_Uninfect	pST	NA	Model	NA	NA	Model	8.83458e+06	9.98033e+07	0.0885199	4ET_MOUSE|Q9EST3	4ET	MOUSE|Q9EST3
data/OBJ38812_TMT10.txt	1	data/OBJ38812_TMT10.txt_1	127N	4ET_MOUSE|Q9EST3_S949	23.0788	KO_Early_1	KO_Early	pST	NA	Model	NA	NA	Model	8.85949e+06	9.8564e+07	0.0898856	4ET_MOUSE|Q9EST3	4ET	MOUSE|Q9EST3
data/OBJ38812_TMT10.txt	1	data/OBJ38812_TMT10.txt_1	130N	4ET_MOUSE|Q9EST3_S949	23.0432	KO_Early_2	KO_Early	pST	NA	Model	NA	NA	Model	8.6433e+06	9.8564e+07	0.0876923	4ET_MOUSE|Q9EST3	4ET	MOUSE|Q9EST3
data/OBJ38812_TMT10.txt	1	data/OBJ38812_TMT10.txt_1	128N	4ET_MOUSE|Q9EST3_S949	22.9547	KO_Late_1	KO_Late	pST	NA	Model	NA	NA	Model	8.12914e+06	9.8564e+07	0.0824757	4ET_MOUSE|Q9EST3	4ET	MOUSE|Q9EST3
data/OBJ38812_TMT10.txt	1	data/OBJ38812_TMT10.txt_1	131N	4ET_MOUSE|Q9EST3_S949	22.8988	KO_Late_2	KO_Late	pST	NA	Model	NA	NA	Model	7.8203e+06	9.8564e+07	0.0793424	4ET_MOUSE|Q9EST3	4ET	MOUSE|Q9EST3
data/OBJ38812_TMT10.txt	1	data/OBJ38812_TMT10.txt_1	129N	4ET_MOUSE|Q9EST3_S949	23.2901	KO_Uninfect_1	KO_Uninfect	pST	NA	Model	NA	NA	Model	1.0257e+07	9.8564e+07	0.104065	4ET_MOUSE|Q9EST3	4ET	MOUSE|Q9EST3
data/OBJ38812_TMT10.txt	1	data/OBJ38812_TMT10.txt_1	131C	4ET_MOUSE|Q9EST3_S949	22.8434	KO_Uninfect_2	KO_Uninfect	pST	NA	Model	NA	NA	Model	7.52584e+06	9.8564e+07	0.0763549	4ET_MOUSE|Q9EST3	4ET	MOUSE|Q9EST3
data/OBJ38812_TMT10.txt	1	data/OBJ38812_TMT10.txt_1	126C	4ET_MOUSE|Q9EST3_S949	22.9315	WT_Early_1	WT_Early	pST	NA	Model	NA	NA	Model	7.99945e+06	9.8564e+07	0.08116	4ET_MOUSE|Q9EST3	4ET	MOUSE|Q9EST3
data/OBJ38812_TMT10.txt	1	data/OBJ38812_TMT10.txt_1	129C	4ET_MOUSE|Q9EST3_S949	22.9067	WT_Early_2	WT_Early	pST	NA	Model	NA	NA	Model	7.86339e+06	9.8564e+07	0.0797795	4ET_MOUSE|Q9EST3	4ET	MOUSE|Q9EST3
data/OBJ38812_TMT10.txt	1	data/OBJ38812_TMT10.txt_1	127C	4ET_MOUSE|Q9EST3_S949	22.7058	WT_Late_1	WT_Late	pST	NA	Model	NA	NA	Model	6.84133e+06	9.8564e+07	0.06941	4ET_MOUSE|Q9EST3	4ET	MOUSE|Q9EST3
data/OBJ38812_TMT10.txt	1	data/OBJ38812_TMT10.txt_1	130C	4ET_MOUSE|Q9EST3_S949	22.7292	WT_Late_2	WT_Late	pST	NA	Model	NA	NA	Model	6.95305e+06	9.8564e+07	0.0705435	4ET_MOUSE|Q9EST3	4ET	MOUSE|Q9EST3
data/OBJ38812_TMT10.txt	1	data/OBJ38812_TMT10.txt_1	128C	4ET_MOUSE|Q9EST3_S949	23.1718	WT_Uninfect_1	WT_Uninfect	pST	NA	Model	NA	NA	Model	9.44965e+06	9.8564e+07	0.0958733	4ET_MOUSE|Q9EST3	4ET	MOUSE|Q9EST3
data/OBJ38812_TMT10.txt	1	data/OBJ38812_TMT10.txt_1	127N	4ET_MOUSE|Q9EST3_T767	17.1319	KO_Early_1	KO_Early	pST	NA	Model	NA	NA	Model	143624	2.08886e+06	0.0687572	4ET_MOUSE|Q9EST3	4ET	MOUSE|Q9EST3
data/OBJ38812_TMT10.txt	1	data/OBJ38812_TMT10.txt_1	130N	4ET_MOUSE|Q9EST3_T767	17.2685	KO_Early_2	KO_Early	pST	NA	Model	NA	NA	Model	157887	2.08886e+06	0.0755851	4ET_MOUSE|Q9EST3	4ET	MOUSE|Q9EST3
data/OBJ38812_TMT10.txt	1	data/OBJ38812_TMT10.txt_1	128N	4ET_MOUSE|Q9EST3_T767	16.7956	KO_Late_1	KO_Late	pST	NA	Model	NA	NA	Model	113756	2.08886e+06	0.0544582	4ET_MOUSE|Q9EST3	4ET	MOUSE|Q9EST3
data/OBJ38812_TMT10.txt	1	data/OBJ38812_TMT10.txt_1	131N	4ET_MOUSE|Q9EST3_T767	16.8161	KO_Late_2	KO_Late	pST	NA	Model	NA	NA	Model	115382	2.08886e+06	0.0552368	4ET_MOUSE|Q9EST3	4ET	MOUSE|Q9EST3
data/OBJ38812_TMT10.txt	1	data/OBJ38812_TMT10.txt_1	129N	4ET_MOUSE|Q9EST3_T767	18.1176	KO_Uninfect_1	KO_Uninfect	pST	NA	Model	NA	NA	Model	284399	2.08886e+06	0.13615	4ET_MOUSE|Q9EST3	4ET	MOUSE|Q9EST3
data/OBJ38812_TMT10.txt	1	data/OBJ38812_TMT10.txt_1	131C	4ET_MOUSE|Q9EST3_T767	18.0003	KO_Uninfect_2	KO_Uninfect	pST	NA	Model	NA	NA	Model	262196	2.08886e+06	0.125521	4ET_MOUSE|Q9EST3	4ET	MOUSE|Q9EST3
data/OBJ38812_TMT10.txt	1	data/OBJ38812_TMT10.txt_1	126C	4ET_MOUSE|Q9EST3_T767	17.3128	WT_Early_1	WT_Early	pST	NA	Model	NA	NA	Model	162804	2.08886e+06	0.0779391	4ET_MOUSE|Q9EST3	4ET	MOUSE|Q9EST3
data/OBJ38812_TMT10.txt	1	data/OBJ38812_TMT10.txt_1	129C	4ET_MOUSE|Q9EST3_T767	17.1792	WT_Early_2	WT_Early	pST	NA	Model	NA	NA	Model	148405	2.08886e+06	0.0710458	4ET_MOUSE|Q9EST3	4ET	MOUSE|Q9EST3
data/OBJ38812_TMT10.txt	1	data/OBJ38812_TMT10.txt_1	127C	4ET_MOUSE|Q9EST3_T767	16.9032	WT_Late_1	WT_Late	pST	NA	Model	NA	NA	Model	122570	2.08886e+06	0.0586778	4ET_MOUSE|Q9EST3	4ET	MOUSE|Q9EST3
data/OBJ38812_TMT10.txt	1	data/OBJ38812_TMT10.txt_1	130C	4ET_MOUSE|Q9EST3_T767	16.9482	WT_Late_2	WT_Late	pST	NA	Model	NA	NA	Model	126448	2.08886e+06	0.0605341	4ET_MOUSE|Q9EST3	4ET	MOUSE|Q9EST3
data/OBJ38812_TMT10.txt	1	data/OBJ38812_TMT10.txt_1	128C	4ET_MOUSE|Q9EST3_T767	18.1655	WT_Uninfect_1	WT_Uninfect	pST	NA	Model	NA	NA	Model	294016	2.08886e+06	0.140754	4ET_MOUSE|Q9EST3	4ET	MOUSE|Q9EST3
data/OBJ38812_TMT10_p2.txt	1	data/OBJ38812_TMT10_p2.txt_1	127N	6PGD_MOUSE|Q9DCD0_S257	20.5837	KO_Early_3	KO_Early	pST	NA	Model	NA	NA	Model	1.57148e+06	1.48357e+07	0.105926	6PGD_MOUSE|Q9DCD0	6PGD	MOUSE|Q9DCD0
data/OBJ38812_TMT10_p2.txt	1	data/OBJ38812_TMT10_p2.txt_1	130N	6PGD_MOUSE|Q9DCD0_S257	20.6317	KO_Early_4	KO_Early	pST	NA	Model	NA	NA	Model	1.62466e+06	1.48357e+07	0.10951	6PGD_MOUSE|Q9DCD0	6PGD	MOUSE|Q9DCD0
data/OBJ38812_TMT10_p2.txt	1	data/OBJ38812_TMT10_p2.txt_1	128N	6PGD_MOUSE|Q9DCD0_S257	20.539	KO_Late_3	KO_Late	pST	NA	Model	NA	NA	Model	1.52358e+06	1.48357e+07	0.102697	6PGD_MOUSE|Q9DCD0	6PGD	MOUSE|Q9DCD0
data/OBJ38812_TMT10_p2.txt	1	data/OBJ38812_TMT10_p2.txt_1	131N	6PGD_MOUSE|Q9DCD0_S257	20.3399	KO_Late_4	KO_Late	pST	NA	Model	NA	NA	Model	1.32719e+06	1.48357e+07	0.0894591	6PGD_MOUSE|Q9DCD0	6PGD	MOUSE|Q9DCD0
data/OBJ38812_TMT10_p2.txt	1	data/OBJ38812_TMT10_p2.txt_1	129N	6PGD_MOUSE|Q9DCD0_S257	21.0326	KO_Uninfect_3	KO_Uninfect	pST	NA	Model	NA	NA	Model	2.14515e+06	1.48357e+07	0.144594	6PGD_MOUSE|Q9DCD0	6PGD	MOUSE|Q9DCD0
data/OBJ38812_TMT10_p2.txt	1	data/OBJ38812_TMT10_p2.txt_1	126C	6PGD_MOUSE|Q9DCD0_S257	19.6737	WT_Early_3	WT_Early	pST	NA	Model	NA	NA	Model	836299	1.48357e+07	0.0563706	6PGD_MOUSE|Q9DCD0	6PGD	MOUSE|Q9DCD0
data/OBJ38812_TMT10_p2.txt	1	data/OBJ38812_TMT10_p2.txt_1	129C	6PGD_MOUSE|Q9DCD0_S257	19.8115	WT_Early_4	WT_Early	pST	NA	Model	NA	NA	Model	920169	1.48357e+07	0.0620239	6PGD_MOUSE|Q9DCD0	6PGD	MOUSE|Q9DCD0
data/OBJ38812_TMT10_p2.txt	1	data/OBJ38812_TMT10_p2.txt_1	127C	6PGD_MOUSE|Q9DCD0_S257	19.8587	WT_Late_3	WT_Late	pST	NA	Model	NA	NA	Model	950714	1.48357e+07	0.0640827	6PGD_MOUSE|Q9DCD0	6PGD	MOUSE|Q9DCD0
data/OBJ38812_TMT10_p2.txt	1	data/OBJ38812_TMT10_p2.txt_1	130C	6PGD_MOUSE|Q9DCD0_S257	19.6982	WT_Late_4	WT_Late	pST	NA	Model	NA	NA	Model	850640	1.48357e+07	0.0573372	6PGD_MOUSE|Q9DCD0	6PGD	MOUSE|Q9DCD0
data/OBJ38812_TMT10_p2.txt	1	data/OBJ38812_TMT10_p2.txt_1	128C	6PGD_MOUSE|Q9DCD0_S257	19.8861	WT_Uninfect_3	WT_Uninfect	pST	NA	Model	NA	NA	Model	968948	1.48357e+07	0.0653118	6PGD_MOUSE|Q9DCD0	6PGD	MOUSE|Q9DCD0
data/OBJ38812_TMT10_p2.txt	1	data/OBJ38812_TMT10_p2.txt_1	131C	6PGD_MOUSE|Q9DCD0_S257	19.792	WT_Uninfect_4	WT_Uninfect	pST	NA	Model	NA	NA	Model	907779	1.48357e+07	0.0611887	6PGD_MOUSE|Q9DCD0	6PGD	MOUSE|Q9DCD0
data/OBJ38812_TMT10.txt	1	data/OBJ38812_TMT10.txt_1	127N	6PGD_MOUSE|Q9DCD0_S257	20.4699	KO_Early_1	KO_Early	pST	NA	Model	NA	NA	Model	1.4523e+06	1.67692e+07	0.0866056	6PGD_MOUSE|Q9DCD0	6PGD	MOUSE|Q9DCD0
data/OBJ38812_TMT10.txt	1	data/OBJ38812_TMT10.txt_1	130N	6PGD_MOUSE|Q9DCD0_S257	21.2977	KO_Early_2	KO_Early	pST	NA	Model	NA	NA	Model	2.57778e+06	1.67692e+07	0.153721	6PGD_MOUSE|Q9DCD0	6PGD	MOUSE|Q9DCD0
data/OBJ38812_TMT10.txt	1	data/OBJ38812_TMT10.txt_1	128N	6PGD_MOUSE|Q9DCD0_S257	19.8052	KO_Late_1	KO_Late	pST	NA	Model	NA	NA	Model	916150	1.67692e+07	0.054633	6PGD_MOUSE|Q9DCD0	6PGD	MOUSE|Q9DCD0
data/OBJ38812_TMT10.txt	1	data/OBJ38812_TMT10.txt_1	131N	6PGD_MOUSE|Q9DCD0_S257	20.4338	KO_Late_2	KO_Late	pST	NA	Model	NA	NA	Model	1.41636e+06	1.67692e+07	0.0844621	6PGD_MOUSE|Q9DCD0	6PGD	MOUSE|Q9DCD0
data/OBJ38812_TMT10.txt	1	data/OBJ38812_TMT10.txt_1	129N	6PGD_MOUSE|Q9DCD0_S257	21.6046	KO_Uninfect_1	KO_Uninfect	pST	NA	Model	NA	NA	Model	3.18886e+06	1.67692e+07	0.190162	6PGD_MOUSE|Q9DCD0	6PGD	MOUSE|Q9DCD0
data/OBJ38812_TMT10.txt	1	data/OBJ38812_TMT10.txt_1	131C	6PGD_MOUSE|Q9DCD0_S257	20.4705	KO_Uninfect_2	KO_Uninfect	pST	NA	Model	NA	NA	Model	1.45293e+06	1.67692e+07	0.086643	6PGD_MOUSE|Q9DCD0	6PGD	MOUSE|Q9DCD0
data/OBJ38812_TMT10.txt	1	data/OBJ38812_TMT10.txt_1	126C	6PGD_MOUSE|Q9DCD0_S257	19.9398	WT_Early_1	WT_Early	pST	NA	Model	NA	NA	Model	1.00571e+06	1.67692e+07	0.059974	6PGD_MOUSE|Q9DCD0	6PGD	MOUSE|Q9DCD0
data/OBJ38812_TMT10.txt	1	data/OBJ38812_TMT10.txt_1	129C	6PGD_MOUSE|Q9DCD0_S257	19.175	WT_Early_2	WT_Early	pST	NA	Model	NA	NA	Model	591913	1.67692e+07	0.0352977	6PGD_MOUSE|Q9DCD0	6PGD	MOUSE|Q9DCD0
data/OBJ38812_TMT10.txt	1	data/OBJ38812_TMT10.txt_1	127C	6PGD_MOUSE|Q9DCD0_S257	19.9607	WT_Late_1	WT_Late	pST	NA	Model	NA	NA	Model	1.02043e+06	1.67692e+07	0.0608512	6PGD_MOUSE|Q9DCD0	6PGD	MOUSE|Q9DCD0
data/OBJ38812_TMT10.txt	1	data/OBJ38812_TMT10.txt_1	130C	6PGD_MOUSE|Q9DCD0_S257	18.9035	WT_Late_2	WT_Late	pST	NA	Model	NA	NA	Model	490354	1.67692e+07	0.0292414	6PGD_MOUSE|Q9DCD0	6PGD	MOUSE|Q9DCD0
data/OBJ38812_TMT10.txt	1	data/OBJ38812_TMT10.txt_1	128C	6PGD_MOUSE|Q9DCD0_S257	20.4649	WT_Uninfect_1	WT_Uninfect	pST	NA	Model	NA	NA	Model	1.44728e+06	1.67692e+07	0.0863058	6PGD_MOUSE|Q9DCD0	6PGD	MOUSE|Q9DCD0
data/OBJ38812_TMT10.txt	1	data/OBJ38812_TMT10.txt_1	127N	6PGD_MOUSE|Q9DCD0_S57	20.4141	KO_Early_1	KO_Early	pST	NA	Model	NA	NA	Model	1.39723e+06	1.26708e+07	0.110272	6PGD_MOUSE|Q9DCD0	6PGD	MOUSE|Q9DCD0
data/OBJ38812_TMT10.txt	1	data/OBJ38812_TMT10.txt_1	130N	6PGD_MOUSE|Q9DCD0_S57	20.4429	KO_Early_2	KO_Early	pST	NA	Model	NA	NA	Model	1.42538e+06	1.26708e+07	0.112493	6PGD_MOUSE|Q9DCD0	6PGD	MOUSE|Q9DCD0
data/OBJ38812_TMT10.txt	1	data/OBJ38812_TMT10.txt_1	128N	6PGD_MOUSE|Q9DCD0_S57	20.4061	KO_Late_1	KO_Late	pST	NA	Model	NA	NA	Model	1.38946e+06	1.26708e+07	0.109659	6PGD_MOUSE|Q9DCD0	6PGD	MOUSE|Q9DCD0
data/OBJ38812_TMT10.txt	1	data/OBJ38812_TMT10.txt_1	131N	6PGD_MOUSE|Q9DCD0_S57	20.4258	KO_Late_2	KO_Late	pST	NA	Model	NA	NA	Model	1.4086e+06	1.26708e+07	0.111169	6PGD_MOUSE|Q9DCD0	6PGD	MOUSE|Q9DCD0
data/OBJ38812_TMT10.txt	1	data/OBJ38812_TMT10.txt_1	129N	6PGD_MOUSE|Q9DCD0_S57	20.6743	KO_Uninfect_1	KO_Uninfect	pST	NA	Model	NA	NA	Model	1.67338e+06	1.26708e+07	0.132066	6PGD_MOUSE|Q9DCD0	6PGD	MOUSE|Q9DCD0
data/OBJ38812_TMT10.txt	1	data/OBJ38812_TMT10.txt_1	131C	6PGD_MOUSE|Q9DCD0_S57	19.8487	KO_Uninfect_2	KO_Uninfect	pST	NA	Model	NA	NA	Model	944173	1.26708e+07	0.0745158	6PGD_MOUSE|Q9DCD0	6PGD	MOUSE|Q9DCD0
data/OBJ38812_TMT10.txt	1	data/OBJ38812_TMT10.txt_1	126C	6PGD_MOUSE|Q9DCD0_S57	19.4801	WT_Early_1	WT_Early	pST	NA	Model	NA	NA	Model	731289	1.26708e+07	0.0577146	6PGD_MOUSE|Q9DCD0	6PGD	MOUSE|Q9DCD0
data/OBJ38812_TMT10.txt	1	data/OBJ38812_TMT10.txt_1	129C	6PGD_MOUSE|Q9DCD0_S57	19.2971	WT_Early_2	WT_Early	pST	NA	Model	NA	NA	Model	644180	1.26708e+07	0.0508398	6PGD_MOUSE|Q9DCD0	6PGD	MOUSE|Q9DCD0
data/OBJ38812_TMT10.txt	1	data/OBJ38812_TMT10.txt_1	127C	6PGD_MOUSE|Q9DCD0_S57	19.2779	WT_Late_1	WT_Late	pST	NA	Model	NA	NA	Model	635675	1.26708e+07	0.0501685	6PGD_MOUSE|Q9DCD0	6PGD	MOUSE|Q9DCD0
data/OBJ38812_TMT10.txt	1	data/OBJ38812_TMT10.txt_1	130C	6PGD_MOUSE|Q9DCD0_S57	19.1487	WT_Late_2	WT_Late	pST	NA	Model	NA	NA	Model	581197	1.26708e+07	0.045869	6PGD_MOUSE|Q9DCD0	6PGD	MOUSE|Q9DCD0
data/OBJ38812_TMT10.txt	1	data/OBJ38812_TMT10.txt_1	128C	6PGD_MOUSE|Q9DCD0_S57	19.6876	WT_Uninfect_1	WT_Uninfect	pST	NA	Model	NA	NA	Model	844443	1.26708e+07	0.0666449	6PGD_MOUSE|Q9DCD0	6PGD	MOUSE|Q9DCD0
data/OBJ38812_TMT10.txt	1	data/OBJ38812_TMT10.txt_1	127N	A0A024QYR9_MOUSE|A0A024QYR9_S20	18.1491	KO_Early_1	KO_Early	pST	NA	Model	NA	NA	Model	290692	3.17258e+06	0.0916263	A0A024QYR9_MOUSE|A0A024QYR9	A0A024QYR9	MOUSE|A0A024QYR9
data/OBJ38812_TMT10.txt	1	data/OBJ38812_TMT10.txt_1	130N	A0A024QYR9_MOUSE|A0A024QYR9_S20	17.7336	KO_Early_2	KO_Early	pST	NA	Model	NA	NA	Model	217942	3.17258e+06	0.0686955	A0A024QYR9_MOUSE|A0A024QYR9	A0A024QYR9	MOUSE|A0A024QYR9
data/OBJ38812_TMT10.txt	1	data/OBJ38812_TMT10.txt_1	128N	A0A024QYR9_MOUSE|A0A024QYR9_S20	17.8848	KO_Late_1	KO_Late	pST	NA	Model	NA	NA	Model	242025	3.17258e+06	0.0762863	A0A024QYR9_MOUSE|A0A024QYR9	A0A024QYR9	MOUSE|A0A024QYR9
data/OBJ38812_TMT10.txt	1	data/OBJ38812_TMT10.txt_1	131N	A0A024QYR9_MOUSE|A0A024QYR9_S20	17.7916	KO_Late_2	KO_Late	pST	NA	Model	NA	NA	Model	226885	3.17258e+06	0.0715142	A0A024QYR9_MOUSE|A0A024QYR9	A0A024QYR9	MOUSE|A0A024QYR9
data/OBJ38812_TMT10.txt	1	data/OBJ38812_TMT10.txt_1	129N	A0A024QYR9_MOUSE|A0A024QYR9_S20	18.4496	KO_Uninfect_1	KO_Uninfect	pST	NA	Model	NA	NA	Model	357993	3.17258e+06	0.11284	A0A024QYR9_MOUSE|A0A024QYR9	A0A024QYR9	MOUSE|A0A024QYR9
data/OBJ38812_TMT10.txt	1	data/OBJ38812_TMT10.txt_1	131C	A0A024QYR9_MOUSE|A0A024QYR9_S20	18.4029	KO_Uninfect_2	KO_Uninfect	pST	NA	Model	NA	NA	Model	346594	3.17258e+06	0.109247	A0A024QYR9_MOUSE|A0A024QYR9	A0A024QYR9	MOUSE|A0A024QYR9
data/OBJ38812_TMT10.txt	1	data/OBJ38812_TMT10.txt_1	126C	A0A024QYR9_MOUSE|A0A024QYR9_S20	17.9946	WT_Early_1	WT_Early	pST	NA	Model	NA	NA	Model	261167	3.17258e+06	0.0823201	A0A024QYR9_MOUSE|A0A024QYR9	A0A024QYR9	MOUSE|A0A024QYR9
data/OBJ38812_TMT10.txt	1	data/OBJ38812_TMT10.txt_1	129C	A0A024QYR9_MOUSE|A0A024QYR9_S20	17.8552	WT_Early_2	WT_Early	pST	NA	Model	NA	NA	Model	237102	3.17258e+06	0.0747348	A0A024QYR9_MOUSE|A0A024QYR9	A0A024QYR9	MOUSE|A0A024QYR9
data/OBJ38812_TMT10.txt	1	data/OBJ38812_TMT10.txt_1	127C	A0A024QYR9_MOUSE|A0A024QYR9_S20	17.4399	WT_Late_1	WT_Late	pST	NA	Model	NA	NA	Model	177797	3.17258e+06	0.0560418	A0A024QYR9_MOUSE|A0A024QYR9	A0A024QYR9	MOUSE|A0A024QYR9
data/OBJ38812_TMT10.txt	1	data/OBJ38812_TMT10.txt_1	130C	A0A024QYR9_MOUSE|A0A024QYR9_S20	17.7237	WT_Late_2	WT_Late	pST	NA	Model	NA	NA	Model	216446	3.17258e+06	0.068224	A0A024QYR9_MOUSE|A0A024QYR9	A0A024QYR9	MOUSE|A0A024QYR9
data/OBJ38812_TMT10.txt	1	data/OBJ38812_TMT10.txt_1	128C	A0A024QYR9_MOUSE|A0A024QYR9_S20	18.4007	WT_Uninfect_1	WT_Uninfect	pST	NA	Model	NA	NA	Model	346077	3.17258e+06	0.109084	A0A024QYR9_MOUSE|A0A024QYR9	A0A024QYR9	MOUSE|A0A024QYR9
data/OBJ38812_TMT10_p2.txt	1	data/OBJ38812_TMT10_p2.txt_1	127N	A0A087WNM1_MOUSE|A0A087WNM1_S841	17.6529	KO_Early_3	KO_Early	pST	NA	Model	NA	NA	Model	206093	1.74511e+06	0.118097	A0A087WNM1_MOUSE|A0A087WNM1	A0A087WNM1	MOUSE|A0A087WNM1
data/OBJ38812_TMT10_p2.txt	1	data/OBJ38812_TMT10_p2.txt_1	130N	A0A087WNM1_MOUSE|A0A087WNM1_S841	17.6385	KO_Early_4	KO_Early	pST	NA	Model	NA	NA	Model	204040	1.74511e+06	0.116921	A0A087WNM1_MOUSE|A0A087WNM1	A0A087WNM1	MOUSE|A0A087WNM1
data/OBJ38812_TMT10_p2.txt	1	data/OBJ38812_TMT10_p2.txt_1	128N	A0A087WNM1_MOUSE|A0A087WNM1_S841	17.2054	KO_Late_3	KO_Late	pST	NA	Model	NA	NA	Model	151132	1.74511e+06	0.0866029	A0A087WNM1_MOUSE|A0A087WNM1	A0A087WNM1	MOUSE|A0A087WNM1
data/OBJ38812_TMT10_p2.txt	1	data/OBJ38812_TMT10_p2.txt_1	131N	A0A087WNM1_MOUSE|A0A087WNM1_S841	17.0464	KO_Late_4	KO_Late	pST	NA	Model	NA	NA	Model	135359	1.74511e+06	0.0775649	A0A087WNM1_MOUSE|A0A087WNM1	A0A087WNM1	MOUSE|A0A087WNM1
data/OBJ38812_TMT10_p2.txt	1	data/OBJ38812_TMT10_p2.txt_1	129N	A0A087WNM1_MOUSE|A0A087WNM1_S841	16.4831	KO_Uninfect_3	KO_Uninfect	pST	NA	Model	NA	NA	Model	91602.2	1.74511e+06	0.0524908	A0A087WNM1_MOUSE|A0A087WNM1	A0A087WNM1	MOUSE|A0A087WNM1
data/OBJ38812_TMT10_p2.txt	1	data/OBJ38812_TMT10_p2.txt_1	126C	A0A087WNM1_MOUSE|A0A087WNM1_S841	17.4093	WT_Early_3	WT_Early	pST	NA	Model	NA	NA	Model	174069	1.74511e+06	0.0997469	A0A087WNM1_MOUSE|A0A087WNM1	A0A087WNM1	MOUSE|A0A087WNM1
data/OBJ38812_TMT10_p2.txt	1	data/OBJ38812_TMT10_p2.txt_1	129C	A0A087WNM1_MOUSE|A0A087WNM1_S841	17.4715	WT_Early_4	WT_Early	pST	NA	Model	NA	NA	Model	181734	1.74511e+06	0.104139	A0A087WNM1_MOUSE|A0A087WNM1	A0A087WNM1	MOUSE|A0A087WNM1
data/OBJ38812_TMT10_p2.txt	1	data/OBJ38812_TMT10_p2.txt_1	127C	A0A087WNM1_MOUSE|A0A087WNM1_S841	17.0754	WT_Late_3	WT_Late	pST	NA	Model	NA	NA	Model	138102	1.74511e+06	0.0791366	A0A087WNM1_MOUSE|A0A087WNM1	A0A087WNM1	MOUSE|A0A087WNM1
data/OBJ38812_TMT10_p2.txt	1	data/OBJ38812_TMT10_p2.txt_1	130C	A0A087WNM1_MOUSE|A0A087WNM1_S841	17.1048	WT_Late_4	WT_Late	pST	NA	Model	NA	NA	Model	140949	1.74511e+06	0.0807679	A0A087WNM1_MOUSE|A0A087WNM1	A0A087WNM1	MOUSE|A0A087WNM1
data/OBJ38812_TMT10_p2.txt	1	data/OBJ38812_TMT10_p2.txt_1	128C	A0A087WNM1_MOUSE|A0A087WNM1_S841	16.4173	WT_Uninfect_3	WT_Uninfect	pST	NA	Model	NA	NA	Model	87518.5	1.74511e+06	0.0501507	A0A087WNM1_MOUSE|A0A087WNM1	A0A087WNM1	MOUSE|A0A087WNM1
data/OBJ38812_TMT10_p2.txt	1	data/OBJ38812_TMT10_p2.txt_1	131C	A0A087WNM1_MOUSE|A0A087WNM1_S841	16.442	WT_Uninfect_4	WT_Uninfect	pST	NA	Model	NA	NA	Model	89030.9	1.74511e+06	0.0510173	A0A087WNM1_MOUSE|A0A087WNM1	A0A087WNM1	MOUSE|A0A087WNM1
data/OBJ38812_TMT10.txt	1	data/OBJ38812_TMT10.txt_1	127N	A0A087WNM1_MOUSE|A0A087WNM1_S841	17.7069	KO_Early_1	KO_Early	pST	NA	Model	NA	NA	Model	213951	1.8388e+06	0.116353	A0A087WNM1_MOUSE|A0A087WNM1	A0A087WNM1	MOUSE|A0A087WNM1
data/OBJ38812_TMT10.txt	1	data/OBJ38812_TMT10.txt_1	130N	A0A087WNM1_MOUSE|A0A087WNM1_S841	18.142	KO_Early_2	KO_Early	pST	NA	Model	NA	NA	Model	289251	1.8388e+06	0.157304	A0A087WNM1_MOUSE|A0A087WNM1	A0A087WNM1	MOUSE|A0A087WNM1
data/OBJ38812_TMT10.txt	1	data/OBJ38812_TMT10.txt_1	128N	A0A087WNM1_MOUSE|A0A087WNM1_S841	17.1485	KO_Late_1	KO_Late	pST	NA	Model	NA	NA	Model	145286	1.8388e+06	0.0790113	A0A087WNM1_MOUSE|A0A087WNM1	A0A087WNM1	MOUSE|A0A087WNM1
data/OBJ38812_TMT10.txt	1	data/OBJ38812_TMT10.txt_1	131N	A0A087WNM1_MOUSE|A0A087WNM1_S841	17.4141	KO_Late_2	KO_Late	pST	NA	Model	NA	NA	Model	174645	1.8388e+06	0.0949775	A0A087WNM1_MOUSE|A0A087WNM1	A0A087WNM1	MOUSE|A0A087WNM1
data/OBJ38812_TMT10.txt	1	data/OBJ38812_TMT10.txt_1	129N	A0A087WNM1_MOUSE|A0A087WNM1_S841	15.8404	KO_Uninfect_1	KO_Uninfect	pST	NA	Model	NA	NA	Model	58671.3	1.8388e+06	0.0319073	A0A087WNM1_MOUSE|A0A087WNM1	A0A087WNM1	MOUSE|A0A087WNM1
data/OBJ38812_TMT10.txt	1	data/OBJ38812_TMT10.txt_1	131C	A0A087WNM1_MOUSE|A0A087WNM1_S841	16.0798	KO_Uninfect_2	KO_Uninfect	pST	NA	Model	NA	NA	Model	69265	1.8388e+06	0.0376685	A0A087WNM1_MOUSE|A0A087WNM1	A0A087WNM1	MOUSE|A0A087WNM1
data/OBJ38812_TMT10.txt	1	data/OBJ38812_TMT10.txt_1	126C	A0A087WNM1_MOUSE|A0A087WNM1_S841	17.4679	WT_Early_1	WT_Early	pST	NA	Model	NA	NA	Model	181287	1.8388e+06	0.0985895	A0A087WNM1_MOUSE|A0A087WNM1	A0A087WNM1	MOUSE|A0A087WNM1
data/OBJ38812_TMT10.txt	1	data/OBJ38812_TMT10.txt_1	129C	A0A087WNM1_MOUSE|A0A087WNM1_S841	17.8046	WT_Early_2	WT_Early	pST	NA	Model	NA	NA	Model	228936	1.8388e+06	0.124503	A0A087WNM1_MOUSE|A0A087WNM1	A0A087WNM1	MOUSE|A0A087WNM1
data/OBJ38812_TMT10.txt	1	data/OBJ38812_TMT10.txt_1	127C	A0A087WNM1_MOUSE|A0A087WNM1_S841	16.9659	WT_Late_1	WT_Late	pST	NA	Model	NA	NA	Model	128012	1.8388e+06	0.0696172	A0A087WNM1_MOUSE|A0A087WNM1	A0A087WNM1	MOUSE|A0A087WNM1
data/OBJ38812_TMT10.txt	1	data/OBJ38812_TMT10.txt_1	130C	A0A087WNM1_MOUSE|A0A087WNM1_S841	17.1317	WT_Late_2	WT_Late	pST	NA	Model	NA	NA	Model	143599	1.8388e+06	0.0780936	A0A087WNM1_MOUSE|A0A087WNM1	A0A087WNM1	MOUSE|A0A087WNM1
data/OBJ38812_TMT10.txt	1	data/OBJ38812_TMT10.txt_1	128C	A0A087WNM1_MOUSE|A0A087WNM1_S841	15.8827	WT_Uninfect_1	WT_Uninfect	pST	NA	Model	NA	NA	Model	60418.5	1.8388e+06	0.0328576	A0A087WNM1_MOUSE|A0A087WNM1	A0A087WNM1	MOUSE|A0A087WNM1
data/OBJ38812_TMT10_p2.txt	1	data/OBJ38812_TMT10_p2.txt_1	127N	A0A087WP63_MOUSE|A0A087WP63_S1683	18.3219	KO_Early_3	KO_Early	pST	NA	Model	NA	NA	Model	327663	3.51767e+06	0.0931478	A0A087WP63_MOUSE|A0A087WP63	A0A087WP63	MOUSE|A0A087WP63
data/OBJ38812_TMT10_p2.txt	1	data/OBJ38812_TMT10_p2.txt_1	130N	A0A087WP63_MOUSE|A0A087WP63_S1683	18.2866	KO_Early_4	KO_Early	pST	NA	Model	NA	NA	Model	319758	3.51767e+06	0.0909004	A0A087WP63_MOUSE|A0A087WP63	A0A087WP63	MOUSE|A0A087WP63
data/OBJ38812_TMT10_p2.txt	1	data/OBJ38812_TMT10_p2.txt_1	128N	A0A087WP63_MOUSE|A0A087WP63_S1683	17.885	KO_Late_3	KO_Late	pST	NA	Model	NA	NA	Model	242062	3.51767e+06	0.0688131	A0A087WP63_MOUSE|A0A087WP63	A0A087WP63	MOUSE|A0A087WP63
data/OBJ38812_TMT10_p2.txt	1	data/OBJ38812_TMT10_p2.txt_1	131N	A0A087WP63_MOUSE|A0A087WP63_S1683	18.0696	KO_Late_4	KO_Late	pST	NA	Model	NA	NA	Model	275106	3.51767e+06	0.0782069	A0A087WP63_MOUSE|A0A087WP63	A0A087WP63	MOUSE|A0A087WP63
data/OBJ38812_TMT10_p2.txt	1	data/OBJ38812_TMT10_p2.txt_1	129N	A0A087WP63_MOUSE|A0A087WP63_S1683	18.2061	KO_Uninfect_3	KO_Uninfect	pST	NA	Model	NA	NA	Model	302399	3.51767e+06	0.0859657	A0A087WP63_MOUSE|A0A087WP63	A0A087WP63	MOUSE|A0A087WP63
data/OBJ38812_TMT10_p2.txt	1	data/OBJ38812_TMT10_p2.txt_1	126C	A0A087WP63_MOUSE|A0A087WP63_S1683	18.371	WT_Early_3	WT_Early	pST	NA	Model	NA	NA	Model	339018	3.51767e+06	0.0963758	A0A087WP63_MOUSE|A0A087WP63	A0A087WP63	MOUSE|A0A087WP63
data/OBJ38812_TMT10_p2.txt	1	data/OBJ38812_TMT10_p2.txt_1	129C	A0A087WP63_MOUSE|A0A087WP63_S1683	18.2004	WT_Early_4	WT_Early	pST	NA	Model	NA	NA	Model	301205	3.51767e+06	0.0856262	A0A087WP63_MOUSE|A0A087WP63	A0A087WP63	MOUSE|A0A087WP63
data/OBJ38812_TMT10_p2.txt	1	data/OBJ38812_TMT10_p2.txt_1	127C	A0A087WP63_MOUSE|A0A087WP63_S1683	17.8046	WT_Late_3	WT_Late	pST	NA	Model	NA	NA	Model	228937	3.51767e+06	0.065082	A0A087WP63_MOUSE|A0A087WP63	A0A087WP63	MOUSE|A0A087WP63
data/OBJ38812_TMT10_p2.txt	1	data/OBJ38812_TMT10_p2.txt_1	130C	A0A087WP63_MOUSE|A0A087WP63_S1683	18.126	WT_Late_4	WT_Late	pST	NA	Model	NA	NA	Model	286064	3.51767e+06	0.0813221	A0A087WP63_MOUSE|A0A087WP63	A0A087WP63	MOUSE|A0A087WP63
data/OBJ38812_TMT10_p2.txt	1	data/OBJ38812_TMT10_p2.txt_1	128C	A0A087WP63_MOUSE|A0A087WP63_S1683	18.1906	WT_Uninfect_3	WT_Uninfect	pST	NA	Model	NA	NA	Model	299179	3.51767e+06	0.0850504	A0A087WP63_MOUSE|A0A087WP63	A0A087WP63	MOUSE|A0A087WP63
data/OBJ38812_TMT10_p2.txt	1	data/OBJ38812_TMT10_p2.txt_1	131C	A0A087WP63_MOUSE|A0A087WP63_S1683	18.224	WT_Uninfect_4	WT_Uninfect	pST	NA	Model	NA	NA	Model	306181	3.51767e+06	0.0870408	A0A087WP63_MOUSE|A0A087WP63	A0A087WP63	MOUSE|A0A087WP63
data/OBJ38812_TMT10.txt	1	data/OBJ38812_TMT10.txt_1	127N	A0A087WP63_MOUSE|A0A087WP63_S1683	18.0653	KO_Early_1	KO_Early	pST	NA	Model	NA	NA	Model	274275	3.48537e+06	0.0786932	A0A087WP63_MOUSE|A0A087WP63	A0A087WP63	MOUSE|A0A087WP63
data/OBJ38812_TMT10.txt	1	data/OBJ38812_TMT10.txt_1	130N	A0A087WP63_MOUSE|A0A087WP63_S1683	18.2146	KO_Early_2	KO_Early	pST	NA	Model	NA	NA	Model	304196	3.48537e+06	0.0872778	A0A087WP63_MOUSE|A0A087WP63	A0A087WP63	MOUSE|A0A087WP63
data/OBJ38812_TMT10.txt	1	data/OBJ38812_TMT10.txt_1	128N	A0A087WP63_MOUSE|A0A087WP63_S1683	18.0539	KO_Late_1	KO_Late	pST	NA	Model	NA	NA	Model	272121	3.48537e+06	0.0780752	A0A087WP63_MOUSE|A0A087WP63	A0A087WP63	MOUSE|A0A087WP63
data/OBJ38812_TMT10.txt	1	data/OBJ38812_TMT10.txt_1	131N	A0A087WP63_MOUSE|A0A087WP63_S1683	18.1701	KO_Late_2	KO_Late	pST	NA	Model	NA	NA	Model	294944	3.48537e+06	0.0846233	A0A087WP63_MOUSE|A0A087WP63	A0A087WP63	MOUSE|A0A087WP63
data/OBJ38812_TMT10.txt	1	data/OBJ38812_TMT10.txt_1	129N	A0A087WP63_MOUSE|A0A087WP63_S1683	17.7608	KO_Uninfect_1	KO_Uninfect	pST	NA	Model	NA	NA	Model	222100	3.48537e+06	0.0637234	A0A087WP63_MOUSE|A0A087WP63	A0A087WP63	MOUSE|A0A087WP63
data/OBJ38812_TMT10.txt	1	data/OBJ38812_TMT10.txt_1	131C	A0A087WP63_MOUSE|A0A087WP63_S1683	18.024	KO_Uninfect_2	KO_Uninfect	pST	NA	Model	NA	NA	Model	266549	3.48537e+06	0.0764765	A0A087WP63_MOUSE|A0A087WP63	A0A087WP63	MOUSE|A0A087WP63
data/OBJ38812_TMT10.txt	1	data/OBJ38812_TMT10.txt_1	126C	A0A087WP63_MOUSE|A0A087WP63_S1683	18.3212	WT_Early_1	WT_Early	pST	NA	Model	NA	NA	Model	327522	3.48537e+06	0.0939705	A0A087WP63_MOUSE|A0A087WP63	A0A087WP63	MOUSE|A0A087WP63
data/OBJ38812_TMT10.txt	1	data/OBJ38812_TMT10.txt_1	129C	A0A087WP63_MOUSE|A0A087WP63_S1683	18.5211	WT_Early_2	WT_Early	pST	NA	Model	NA	NA	Model	376181	3.48537e+06	0.107931	A0A087WP63_MOUSE|A0A087WP63	A0A087WP63	MOUSE|A0A087WP63
data/OBJ38812_TMT10.txt	1	data/OBJ38812_TMT10.txt_1	127C	A0A087WP63_MOUSE|A0A087WP63_S1683	18.161	WT_Late_1	WT_Late	pST	NA	Model	NA	NA	Model	293097	3.48537e+06	0.0840935	A0A087WP63_MOUSE|A0A087WP63	A0A087WP63	MOUSE|A0A087WP63
data/OBJ38812_TMT10.txt	1	data/OBJ38812_TMT10.txt_1	130C	A0A087WP63_MOUSE|A0A087WP63_S1683	18.2599	WT_Late_2	WT_Late	pST	NA	Model	NA	NA	Model	313884	3.48537e+06	0.0900576	A0A087WP63_MOUSE|A0A087WP63	A0A087WP63	MOUSE|A0A087WP63
data/OBJ38812_TMT10.txt	1	data/OBJ38812_TMT10.txt_1	128C	A0A087WP63_MOUSE|A0A087WP63_S1683	17.9339	WT_Uninfect_1	WT_Uninfect	pST	NA	Model	NA	NA	Model	250406	3.48537e+06	0.0718448	A0A087WP63_MOUSE|A0A087WP63	A0A087WP63	MOUSE|A0A087WP63
data/OBJ38812_TMT10.txt	1	data/OBJ38812_TMT10.txt_1	127N	A0A087WP63_MOUSE|A0A087WP63_S2580	16.8729	KO_Early_1	KO_Early	pST	NA	Model	NA	NA	Model	120020	971248	0.123573	A0A087WP63_MOUSE|A0A087WP63	A0A087WP63	MOUSE|A0A087WP63
data/OBJ38812_TMT10.txt	1	data/OBJ38812_TMT10.txt_1	130N	A0A087WP63_MOUSE|A0A087WP63_S2580	15.0299	KO_Early_2	KO_Early	pST	NA	Model	NA	NA	Model	33454.4	971248	0.0344447	A0A087WP63_MOUSE|A0A087WP63	A0A087WP63	MOUSE|A0A087WP63
data/OBJ38812_TMT10.txt	1	data/OBJ38812_TMT10.txt_1	128N	A0A087WP63_MOUSE|A0A087WP63_S2580	17.4791	KO_Late_1	KO_Late	pST	NA	Model	NA	NA	Model	182697	971248	0.188106	A0A087WP63_MOUSE|A0A087WP63	A0A087WP63	MOUSE|A0A087WP63
data/OBJ38812_TMT10.txt	1	data/OBJ38812_TMT10.txt_1	131N	A0A087WP63_MOUSE|A0A087WP63_S2580	16.1655	KO_Late_2	KO_Late	pST	NA	Model	NA	NA	Model	73504.5	971248	0.0756804	A0A087WP63_MOUSE|A0A087WP63	A0A087WP63	MOUSE|A0A087WP63
data/OBJ38812_TMT10.txt	1	data/OBJ38812_TMT10.txt_1	129N	A0A087WP63_MOUSE|A0A087WP63_S2580	15.282	KO_Uninfect_1	KO_Uninfect	pST	NA	Model	NA	NA	Model	39841.3	971248	0.0410207	A0A087WP63_MOUSE|A0A087WP63	A0A087WP63	MOUSE|A0A087WP63
data/OBJ38812_TMT10.txt	1	data/OBJ38812_TMT10.txt_1	131C	A0A087WP63_MOUSE|A0A087WP63_S2580	16.0104	KO_Uninfect_2	KO_Uninfect	pST	NA	Model	NA	NA	Model	66009.2	971248	0.0679632	A0A087WP63_MOUSE|A0A087WP63	A0A087WP63	MOUSE|A0A087WP63
data/OBJ38812_TMT10.txt	1	data/OBJ38812_TMT10.txt_1	126C	A0A087WP63_MOUSE|A0A087WP63_S2580	15.1276	WT_Early_1	WT_Early	pST	NA	Model	NA	NA	Model	35798.9	971248	0.0368586	A0A087WP63_MOUSE|A0A087WP63	A0A087WP63	MOUSE|A0A087WP63
data/OBJ38812_TMT10.txt	1	data/OBJ38812_TMT10.txt_1	129C	A0A087WP63_MOUSE|A0A087WP63_S2580	15.7346	WT_Early_2	WT_Early	pST	NA	Model	NA	NA	Model	54523.5	971248	0.0561376	A0A087WP63_MOUSE|A0A087WP63	A0A087WP63	MOUSE|A0A087WP63
data/OBJ38812_TMT10.txt	1	data/OBJ38812_TMT10.txt_1	127C	A0A087WP63_MOUSE|A0A087WP63_S2580	15.7162	WT_Late_1	WT_Late	pST	NA	Model	NA	NA	Model	53832.5	971248	0.0554261	A0A087WP63_MOUSE|A0A087WP63	A0A087WP63	MOUSE|A0A087WP63
data/OBJ38812_TMT10.txt	1	data/OBJ38812_TMT10.txt_1	130C	A0A087WP63_MOUSE|A0A087WP63_S2580	17.4565	WT_Late_2	WT_Late	pST	NA	Model	NA	NA	Model	179856	971248	0.18518	A0A087WP63_MOUSE|A0A087WP63	A0A087WP63	MOUSE|A0A087WP63
data/OBJ38812_TMT10.txt	1	data/OBJ38812_TMT10.txt_1	128C	A0A087WP63_MOUSE|A0A087WP63_S2580	15.9307	WT_Uninfect_1	WT_Uninfect	pST	NA	Model	NA	NA	Model	62462.1	971248	0.0643112	A0A087WP63_MOUSE|A0A087WP63	A0A087WP63	MOUSE|A0A087WP63
data/OBJ38812_TMT10.txt	1	data/OBJ38812_TMT10.txt_1	127N	A0A087WP63_MOUSE|A0A087WP63_S2595	16.6848	KO_Early_1	KO_Early	pST	NA	Model	NA	NA	Model	105351	1.03434e+06	0.101853	A0A087WP63_MOUSE|A0A087WP63	A0A087WP63	MOUSE|A0A087WP63
data/OBJ38812_TMT10.txt	1	data/OBJ38812_TMT10.txt_1	130N	A0A087WP63_MOUSE|A0A087WP63_S2595	16.9263	KO_Early_2	KO_Early	pST	NA	Model	NA	NA	Model	124540	1.03434e+06	0.120405	A0A087WP63_MOUSE|A0A087WP63	A0A087WP63	MOUSE|A0A087WP63
data/OBJ38812_TMT10.txt	1	data/OBJ38812_TMT10.txt_1	128N	A0A087WP63_MOUSE|A0A087WP63_S2595	16.3599	KO_Late_1	KO_Late	pST	NA	Model	NA	NA	Model	84102.6	1.03434e+06	0.0813103	A0A087WP63_MOUSE|A0A087WP63	A0A087WP63	MOUSE|A0A087WP63
data/OBJ38812_TMT10.txt	1	data/OBJ38812_TMT10.txt_1	131N	A0A087WP63_MOUSE|A0A087WP63_S2595	16.6623	KO_Late_2	KO_Late	pST	NA	Model	NA	NA	Model	103719	1.03434e+06	0.100276	A0A087WP63_MOUSE|A0A087WP63	A0A087WP63	MOUSE|A0A087WP63
data/OBJ38812_TMT10.txt	1	data/OBJ38812_TMT10.txt_1	129N	A0A087WP63_MOUSE|A0A087WP63_S2595	14.7389	KO_Uninfect_1	KO_Uninfect	pST	NA	Model	NA	NA	Model	27343	1.03434e+06	0.0264351	A0A087WP63_MOUSE|A0A087WP63	A0A087WP63	MOUSE|A0A087WP63
data/OBJ38812_TMT10.txt	1	data/OBJ38812_TMT10.txt_1	131C	A0A087WP63_MOUSE|A0A087WP63_S2595	15.0908	KO_Uninfect_2	KO_Uninfect	pST	NA	Model	NA	NA	Model	34896.4	1.03434e+06	0.0337378	A0A087WP63_MOUSE|A0A087WP63	A0A087WP63	MOUSE|A0A087WP63
data/OBJ38812_TMT10.txt	1	data/OBJ38812_TMT10.txt_1	126C	A0A087WP63_MOUSE|A0A087WP63_S2595	16.7771	WT_Early_1	WT_Early	pST	NA	Model	NA	NA	Model	112308	1.03434e+06	0.108579	A0A087WP63_MOUSE|A0A087WP63	A0A087WP63	MOUSE|A0A087WP63
data/OBJ38812_TMT10.txt	1	data/OBJ38812_TMT10.txt_1	129C	A0A087WP63_MOUSE|A0A087WP63_S2595	17.0846	WT_Early_2	WT_Early	pST	NA	Model	NA	NA	Model	138987	1.03434e+06	0.134373	A0A087WP63_MOUSE|A0A087WP63	A0A087WP63	MOUSE|A0A087WP63
data/OBJ38812_TMT10.txt	1	data/OBJ38812_TMT10.txt_1	127C	A0A087WP63_MOUSE|A0A087WP63_S2595	16.3641	WT_Late_1	WT_Late	pST	NA	Model	NA	NA	Model	84350.6	1.03434e+06	0.0815501	A0A087WP63_MOUSE|A0A087WP63	A0A087WP63	MOUSE|A0A087WP63
data/OBJ38812_TMT10.txt	1	data/OBJ38812_TMT10.txt_1	130C	A0A087WP63_MOUSE|A0A087WP63_S2595	16.703	WT_Late_2	WT_Late	pST	NA	Model	NA	NA	Model	106682	1.03434e+06	0.10314	A0A087WP63_MOUSE|A0A087WP63	A0A087WP63	MOUSE|A0A087WP63
data/OBJ38812_TMT10.txt	1	data/OBJ38812_TMT10.txt_1	128C	A0A087WP63_MOUSE|A0A087WP63_S2595	14.8877	WT_Uninfect_1	WT_Uninfect	pST	NA	Model	NA	NA	Model	30314.5	1.03434e+06	0.0293081	A0A087WP63_MOUSE|A0A087WP63	A0A087WP63	MOUSE|A0A087WP63
data/OBJ38812_TMT10.txt	1	data/OBJ38812_TMT10.txt_1	127N	A0A087WP63_MOUSE|A0A087WP63_S2654	14.5159	KO_Early_1	KO_Early	pST	NA	Model	NA	NA	Model	23427	328132	0.071395	A0A087WP63_MOUSE|A0A087WP63	A0A087WP63	MOUSE|A0A087WP63
data/OBJ38812_TMT10.txt	1	data/OBJ38812_TMT10.txt_1	130N	A0A087WP63_MOUSE|A0A087WP63_S2654	14.3295	KO_Early_2	KO_Early	pST	NA	Model	NA	NA	Model	20587.8	328132	0.0627424	A0A087WP63_MOUSE|A0A087WP63	A0A087WP63	MOUSE|A0A087WP63
data/OBJ38812_TMT10.txt	1	data/OBJ38812_TMT10.txt_1	128N	A0A087WP63_MOUSE|A0A087WP63_S2654	14.9008	KO_Late_1	KO_Late	pST	NA	Model	NA	NA	Model	30590.3	328132	0.0932254	A0A087WP63_MOUSE|A0A087WP63	A0A087WP63	MOUSE|A0A087WP63
data/OBJ38812_TMT10.txt	1	data/OBJ38812_TMT10.txt_1	131N	A0A087WP63_MOUSE|A0A087WP63_S2654	14.7514	KO_Late_2	KO_Late	pST	NA	Model	NA	NA	Model	27581.6	328132	0.0840562	A0A087WP63_MOUSE|A0A087WP63	A0A087WP63	MOUSE|A0A087WP63
data/OBJ38812_TMT10.txt	1	data/OBJ38812_TMT10.txt_1	129N	A0A087WP63_MOUSE|A0A087WP63_S2654	15.0983	KO_Uninfect_1	KO_Uninfect	pST	NA	Model	NA	NA	Model	35077.8	328132	0.106901	A0A087WP63_MOUSE|A0A087WP63	A0A087WP63	MOUSE|A0A087WP63
data/OBJ38812_TMT10.txt	1	data/OBJ38812_TMT10.txt_1	131C	A0A087WP63_MOUSE|A0A087WP63_S2654	14.6267	KO_Uninfect_2	KO_Uninfect	pST	NA	Model	NA	NA	Model	25298.2	328132	0.0770976	A0A087WP63_MOUSE|A0A087WP63	A0A087WP63	MOUSE|A0A087WP63
data/OBJ38812_TMT10.txt	1	data/OBJ38812_TMT10.txt_1	126C	A0A087WP63_MOUSE|A0A087WP63_S2654	14.4715	WT_Early_1	WT_Early	pST	NA	Model	NA	NA	Model	22717.3	328132	0.0692322	A0A087WP63_MOUSE|A0A087WP63	A0A087WP63	MOUSE|A0A087WP63
data/OBJ38812_TMT10.txt	1	data/OBJ38812_TMT10.txt_1	129C	A0A087WP63_MOUSE|A0A087WP63_S2654	14.3583	WT_Early_2	WT_Early	pST	NA	Model	NA	NA	Model	21003.4	328132	0.064009	A0A087WP63_MOUSE|A0A087WP63	A0A087WP63	MOUSE|A0A087WP63
data/OBJ38812_TMT10.txt	1	data/OBJ38812_TMT10.txt_1	127C	A0A087WP63_MOUSE|A0A087WP63_S2654	14.837	WT_Late_1	WT_Late	pST	NA	Model	NA	NA	Model	29266.9	328132	0.0891922	A0A087WP63_MOUSE|A0A087WP63	A0A087WP63	MOUSE|A0A087WP63
data/OBJ38812_TMT10.txt	1	data/OBJ38812_TMT10.txt_1	130C	A0A087WP63_MOUSE|A0A087WP63_S2654	14.8484	WT_Late_2	WT_Late	pST	NA	Model	NA	NA	Model	29499.5	328132	0.0899012	A0A087WP63_MOUSE|A0A087WP63	A0A087WP63	MOUSE|A0A087WP63
data/OBJ38812_TMT10.txt	1	data/OBJ38812_TMT10.txt_1	128C	A0A087WP63_MOUSE|A0A087WP63_S2654	15.136	WT_Uninfect_1	WT_Uninfect	pST	NA	Model	NA	NA	Model	36007	328132	0.109733	A0A087WP63_MOUSE|A0A087WP63	A0A087WP63	MOUSE|A0A087WP63
data/OBJ38812_TMT10_p2.txt	1	data/OBJ38812_TMT10_p2.txt_1	127N	A0A087WP63_MOUSE|A0A087WP63_S2826	15.6945	KO_Early_3	KO_Early	pST	NA	Model	NA	NA	Model	53028.4	467957	0.113319	A0A087WP63_MOUSE|A0A087WP63	A0A087WP63	MOUSE|A0A087WP63
data/OBJ38812_TMT10_p2.txt	1	data/OBJ38812_TMT10_p2.txt_1	130N	A0A087WP63_MOUSE|A0A087WP63_S2826	15.4725	KO_Early_4	KO_Early	pST	NA	Model	NA	NA	Model	45467	467957	0.0971605	A0A087WP63_MOUSE|A0A087WP63	A0A087WP63	MOUSE|A0A087WP63
data/OBJ38812_TMT10_p2.txt	1	data/OBJ38812_TMT10_p2.txt_1	128N	A0A087WP63_MOUSE|A0A087WP63_S2826	15.2128	KO_Late_3	KO_Late	pST	NA	Model	NA	NA	Model	37976.4	467957	0.0811537	A0A087WP63_MOUSE|A0A087WP63	A0A087WP63	MOUSE|A0A087WP63
data/OBJ38812_TMT10_p2.txt	1	data/OBJ38812_TMT10_p2.txt_1	131N	A0A087WP63_MOUSE|A0A087WP63_S2826	15.1156	KO_Late_4	KO_Late	pST	NA	Model	NA	NA	Model	35500.7	467957	0.0758633	A0A087WP63_MOUSE|A0A087WP63	A0A087WP63	MOUSE|A0A087WP63
data/OBJ38812_TMT10_p2.txt	1	data/OBJ38812_TMT10_p2.txt_1	129N	A0A087WP63_MOUSE|A0A087WP63_S2826	15.3777	KO_Uninfect_3	KO_Uninfect	pST	NA	Model	NA	NA	Model	42573.6	467957	0.0909776	A0A087WP63_MOUSE|A0A087WP63	A0A087WP63	MOUSE|A0A087WP63
data/OBJ38812_TMT10_p2.txt	1	data/OBJ38812_TMT10_p2.txt_1	126C	A0A087WP63_MOUSE|A0A087WP63_S2826	15.1381	WT_Early_3	WT_Early	pST	NA	Model	NA	NA	Model	36059.9	467957	0.0770582	A0A087WP63_MOUSE|A0A087WP63	A0A087WP63	MOUSE|A0A087WP63
data/OBJ38812_TMT10_p2.txt	1	data/OBJ38812_TMT10_p2.txt_1	129C	A0A087WP63_MOUSE|A0A087WP63_S2826	14.8891	WT_Early_4	WT_Early	pST	NA	Model	NA	NA	Model	30342.7	467957	0.0648408	A0A087WP63_MOUSE|A0A087WP63	A0A087WP63	MOUSE|A0A087WP63
data/OBJ38812_TMT10_p2.txt	1	data/OBJ38812_TMT10_p2.txt_1	127C	A0A087WP63_MOUSE|A0A087WP63_S2826	15.0266	WT_Late_3	WT_Late	pST	NA	Model	NA	NA	Model	33378.1	467957	0.0713273	A0A087WP63_MOUSE|A0A087WP63	A0A087WP63	MOUSE|A0A087WP63
data/OBJ38812_TMT10_p2.txt	1	data/OBJ38812_TMT10_p2.txt_1	130C	A0A087WP63_MOUSE|A0A087WP63_S2826	14.841	WT_Late_4	WT_Late	pST	NA	Model	NA	NA	Model	29347.8	467957	0.0627147	A0A087WP63_MOUSE|A0A087WP63	A0A087WP63	MOUSE|A0A087WP63
data/OBJ38812_TMT10_p2.txt	1	data/OBJ38812_TMT10_p2.txt_1	128C	A0A087WP63_MOUSE|A0A087WP63_S2826	15.6031	WT_Uninfect_3	WT_Uninfect	pST	NA	Model	NA	NA	Model	49775.5	467957	0.106368	A0A087WP63_MOUSE|A0A087WP63	A0A087WP63	MOUSE|A0A087WP63
data/OBJ38812_TMT10_p2.txt	1	data/OBJ38812_TMT10_p2.txt_1	131C	A0A087WP63_MOUSE|A0A087WP63_S2826	15.1311	WT_Uninfect_4	WT_Uninfect	pST	NA	Model	NA	NA	Model	35885.8	467957	0.0766862	A0A087WP63_MOUSE|A0A087WP63	A0A087WP63	MOUSE|A0A087WP63
data/OBJ38812_TMT10.txt	1	data/OBJ38812_TMT10.txt_1	127N	A0A087WP63_MOUSE|A0A087WP63_S2826	15.1145	KO_Early_1	KO_Early	pST	NA	Model	NA	NA	Model	35474.4	464630	0.0763497	A0A087WP63_MOUSE|A0A087WP63	A0A087WP63	MOUSE|A0A087WP63
data/OBJ38812_TMT10.txt	1	data/OBJ38812_TMT10.txt_1	130N	A0A087WP63_MOUSE|A0A087WP63_S2826	15.376	KO_Early_2	KO_Early	pST	NA	Model	NA	NA	Model	42523.8	464630	0.0915219	A0A087WP63_MOUSE|A0A087WP63	A0A087WP63	MOUSE|A0A087WP63
data/OBJ38812_TMT10.txt	1	data/OBJ38812_TMT10.txt_1	128N	A0A087WP63_MOUSE|A0A087WP63_S2826	15.4858	KO_Late_1	KO_Late	pST	NA	Model	NA	NA	Model	45888.3	464630	0.0987631	A0A087WP63_MOUSE|A0A087WP63	A0A087WP63	MOUSE|A0A087WP63
data/OBJ38812_TMT10.txt	1	data/OBJ38812_TMT10.txt_1	131N	A0A087WP63_MOUSE|A0A087WP63_S2826	15.1664	KO_Late_2	KO_Late	pST	NA	Model	NA	NA	Model	36774.5	464630	0.0791479	A0A087WP63_MOUSE|A0A087WP63	A0A087WP63	MOUSE|A0A087WP63
data/OBJ38812_TMT10.txt	1	data/OBJ38812_TMT10.txt_1	129N	A0A087WP63_MOUSE|A0A087WP63_S2826	15.1745	KO_Uninfect_1	KO_Uninfect	pST	NA	Model	NA	NA	Model	36979.8	464630	0.0795899	A0A087WP63_MOUSE|A0A087WP63	A0A087WP63	MOUSE|A0A087WP63
data/OBJ38812_TMT10.txt	1	data/OBJ38812_TMT10.txt_1	131C	A0A087WP63_MOUSE|A0A087WP63_S2826	15.2198	KO_Uninfect_2	KO_Uninfect	pST	NA	Model	NA	NA	Model	38159.8	464630	0.0821294	A0A087WP63_MOUSE|A0A087WP63	A0A087WP63	MOUSE|A0A087WP63
data/OBJ38812_TMT10.txt	1	data/OBJ38812_TMT10.txt_1	126C	A0A087WP63_MOUSE|A0A087WP63_S2826	15.0941	WT_Early_1	WT_Early	pST	NA	Model	NA	NA	Model	34976.7	464630	0.0752786	A0A087WP63_MOUSE|A0A087WP63	A0A087WP63	MOUSE|A0A087WP63
data/OBJ38812_TMT10.txt	1	data/OBJ38812_TMT10.txt_1	129C	A0A087WP63_MOUSE|A0A087WP63_S2826	15.0898	WT_Early_2	WT_Early	pST	NA	Model	NA	NA	Model	34872	464630	0.0750534	A0A087WP63_MOUSE|A0A087WP63	A0A087WP63	MOUSE|A0A087WP63
data/OBJ38812_TMT10.txt	1	data/OBJ38812_TMT10.txt_1	127C	A0A087WP63_MOUSE|A0A087WP63_S2826	15.316	WT_Late_1	WT_Late	pST	NA	Model	NA	NA	Model	40791.1	464630	0.0877927	A0A087WP63_MOUSE|A0A087WP63	A0A087WP63	MOUSE|A0A087WP63
data/OBJ38812_TMT10.txt	1	data/OBJ38812_TMT10.txt_1	130C	A0A087WP63_MOUSE|A0A087WP63_S2826	15.1847	WT_Late_2	WT_Late	pST	NA	Model	NA	NA	Model	37243.5	464630	0.0801574	A0A087WP63_MOUSE|A0A087WP63	A0A087WP63	MOUSE|A0A087WP63
data/OBJ38812_TMT10.txt	1	data/OBJ38812_TMT10.txt_1	128C	A0A087WP63_MOUSE|A0A087WP63_S2826	15.3692	WT_Uninfect_1	WT_Uninfect	pST	NA	Model	NA	NA	Model	42325	464630	0.0910941	A0A087WP63_MOUSE|A0A087WP63	A0A087WP63	MOUSE|A0A087WP63
data/OBJ38812_TMT10_p2.txt	1	data/OBJ38812_TMT10_p2.txt_1	127N	A0A087WP63_MOUSE|A0A087WP63_S560	17.4153	KO_Early_3	KO_Early	pST	NA	Model	NA	NA	Model	174796	2.61111e+06	0.0669431	A0A087WP63_MOUSE|A0A087WP63	A0A087WP63	MOUSE|A0A087WP63
data/OBJ38812_TMT10_p2.txt	1	data/OBJ38812_TMT10_p2.txt_1	130N	A0A087WP63_MOUSE|A0A087WP63_S560	17.5051	KO_Early_4	KO_Early	pST	NA	Model	NA	NA	Model	186025	2.61111e+06	0.0712435	A0A087WP63_MOUSE|A0A087WP63	A0A087WP63	MOUSE|A0A087WP63
data/OBJ38812_TMT10_p2.txt	1	data/OBJ38812_TMT10_p2.txt_1	128N	A0A087WP63_MOUSE|A0A087WP63_S560	17.6328	KO_Late_3	KO_Late	pST	NA	Model	NA	NA	Model	203240	2.61111e+06	0.0778366	A0A087WP63_MOUSE|A0A087WP63	A0A087WP63	MOUSE|A0A087WP63
data/OBJ38812_TMT10_p2.txt	1	data/OBJ38812_TMT10_p2.txt_1	131N	A0A087WP63_MOUSE|A0A087WP63_S560	17.7606	KO_Late_4	KO_Late	pST	NA	Model	NA	NA	Model	222058	2.61111e+06	0.0850436	A0A087WP63_MOUSE|A0A087WP63	A0A087WP63	MOUSE|A0A087WP63
data/OBJ38812_TMT10_p2.txt	1	data/OBJ38812_TMT10_p2.txt_1	129N	A0A087WP63_MOUSE|A0A087WP63_S560	17.83	KO_Uninfect_3	KO_Uninfect	pST	NA	Model	NA	NA	Model	233011	2.61111e+06	0.0892383	A0A087WP63_MOUSE|A0A087WP63	A0A087WP63	MOUSE|A0A087WP63
data/OBJ38812_TMT10_p2.txt	1	data/OBJ38812_TMT10_p2.txt_1	126C	A0A087WP63_MOUSE|A0A087WP63_S560	17.6247	WT_Early_3	WT_Early	pST	NA	Model	NA	NA	Model	202094	2.61111e+06	0.0773977	A0A087WP63_MOUSE|A0A087WP63	A0A087WP63	MOUSE|A0A087WP63
data/OBJ38812_TMT10_p2.txt	1	data/OBJ38812_TMT10_p2.txt_1	129C	A0A087WP63_MOUSE|A0A087WP63_S560	17.7076	WT_Early_4	WT_Early	pST	NA	Model	NA	NA	Model	214051	2.61111e+06	0.0819769	A0A087WP63_MOUSE|A0A087WP63	A0A087WP63	MOUSE|A0A087WP63
data/OBJ38812_TMT10_p2.txt	1	data/OBJ38812_TMT10_p2.txt_1	127C	A0A087WP63_MOUSE|A0A087WP63_S560	17.6221	WT_Late_3	WT_Late	pST	NA	Model	NA	NA	Model	201741	2.61111e+06	0.0772627	A0A087WP63_MOUSE|A0A087WP63	A0A087WP63	MOUSE|A0A087WP63
data/OBJ38812_TMT10_p2.txt	1	data/OBJ38812_TMT10_p2.txt_1	130C	A0A087WP63_MOUSE|A0A087WP63_S560	17.5981	WT_Late_4	WT_Late	pST	NA	Model	NA	NA	Model	198409	2.61111e+06	0.0759864	A0A087WP63_MOUSE|A0A087WP63	A0A087WP63	MOUSE|A0A087WP63
data/OBJ38812_TMT10_p2.txt	1	data/OBJ38812_TMT10_p2.txt_1	128C	A0A087WP63_MOUSE|A0A087WP63_S560	18.2512	WT_Uninfect_3	WT_Uninfect	pST	NA	Model	NA	NA	Model	312013	2.61111e+06	0.119494	A0A087WP63_MOUSE|A0A087WP63	A0A087WP63	MOUSE|A0A087WP63
data/OBJ38812_TMT10_p2.txt	1	data/OBJ38812_TMT10_p2.txt_1	131C	A0A087WP63_MOUSE|A0A087WP63_S560	17.9403	WT_Uninfect_4	WT_Uninfect	pST	NA	Model	NA	NA	Model	251516	2.61111e+06	0.0963254	A0A087WP63_MOUSE|A0A087WP63	A0A087WP63	MOUSE|A0A087WP63
data/OBJ38812_TMT10.txt	1	data/OBJ38812_TMT10.txt_1	127N	A0A087WP63_MOUSE|A0A087WP63_S560	17.5313	KO_Early_1	KO_Early	pST	NA	Model	NA	NA	Model	189428	2.64122e+06	0.0717199	A0A087WP63_MOUSE|A0A087WP63	A0A087WP63	MOUSE|A0A087WP63
data/OBJ38812_TMT10.txt	1	data/OBJ38812_TMT10.txt_1	130N	A0A087WP63_MOUSE|A0A087WP63_S560	17.243	KO_Early_2	KO_Early	pST	NA	Model	NA	NA	Model	155115	2.64122e+06	0.0587285	A0A087WP63_MOUSE|A0A087WP63	A0A087WP63	MOUSE|A0A087WP63
data/OBJ38812_TMT10.txt	1	data/OBJ38812_TMT10.txt_1	128N	A0A087WP63_MOUSE|A0A087WP63_S560	17.9341	KO_Late_1	KO_Late	pST	NA	Model	NA	NA	Model	250438	2.64122e+06	0.0948189	A0A087WP63_MOUSE|A0A087WP63	A0A087WP63	MOUSE|A0A087WP63
data/OBJ38812_TMT10.txt	1	data/OBJ38812_TMT10.txt_1	131N	A0A087WP63_MOUSE|A0A087WP63_S560	17.7304	KO_Late_2	KO_Late	pST	NA	Model	NA	NA	Model	217468	2.64122e+06	0.0823359	A0A087WP63_MOUSE|A0A087WP63	A0A087WP63	MOUSE|A0A087WP63
data/OBJ38812_TMT10.txt	1	data/OBJ38812_TMT10.txt_1	129N	A0A087WP63_MOUSE|A0A087WP63_S560	18.0209	KO_Uninfect_1	KO_Uninfect	pST	NA	Model	NA	NA	Model	265973	2.64122e+06	0.100701	A0A087WP63_MOUSE|A0A087WP63	A0A087WP63	MOUSE|A0A087WP63
data/OBJ38812_TMT10.txt	1	data/OBJ38812_TMT10.txt_1	131C	A0A087WP63_MOUSE|A0A087WP63_S560	18	KO_Uninfect_2	KO_Uninfect	pST	NA	Model	NA	NA	Model	262139	2.64122e+06	0.0992489	A0A087WP63_MOUSE|A0A087WP63	A0A087WP63	MOUSE|A0A087WP63
data/OBJ38812_TMT10.txt	1	data/OBJ38812_TMT10.txt_1	126C	A0A087WP63_MOUSE|A0A087WP63_S560	17.6479	WT_Early_1	WT_Early	pST	NA	Model	NA	NA	Model	205369	2.64122e+06	0.0777551	A0A087WP63_MOUSE|A0A087WP63	A0A087WP63	MOUSE|A0A087WP63
data/OBJ38812_TMT10.txt	1	data/OBJ38812_TMT10.txt_1	129C	A0A087WP63_MOUSE|A0A087WP63_S560	17.3896	WT_Early_2	WT_Early	pST	NA	Model	NA	NA	Model	171708	2.64122e+06	0.0650107	A0A087WP63_MOUSE|A0A087WP63	A0A087WP63	MOUSE|A0A087WP63
data/OBJ38812_TMT10.txt	1	data/OBJ38812_TMT10.txt_1	127C	A0A087WP63_MOUSE|A0A087WP63_S560	17.5906	WT_Late_1	WT_Late	pST	NA	Model	NA	NA	Model	197376	2.64122e+06	0.0747292	A0A087WP63_MOUSE|A0A087WP63	A0A087WP63	MOUSE|A0A087WP63
data/OBJ38812_TMT10.txt	1	data/OBJ38812_TMT10.txt_1	130C	A0A087WP63_MOUSE|A0A087WP63_S560	17.5817	WT_Late_2	WT_Late	pST	NA	Model	NA	NA	Model	196169	2.64122e+06	0.074272	A0A087WP63_MOUSE|A0A087WP63	A0A087WP63	MOUSE|A0A087WP63
data/OBJ38812_TMT10.txt	1	data/OBJ38812_TMT10.txt_1	128C	A0A087WP63_MOUSE|A0A087WP63_S560	18.2781	WT_Uninfect_1	WT_Uninfect	pST	NA	Model	NA	NA	Model	317886	2.64122e+06	0.120355	A0A087WP63_MOUSE|A0A087WP63	A0A087WP63	MOUSE|A0A087WP63
data/OBJ38812_TMT10_p2.txt	1	data/OBJ38812_TMT10_p2.txt_1	127N	A0A087WP63_MOUSE|A0A087WP63_T564	18.1044	KO_Early_3	KO_Early	pST	NA	Model	NA	NA	Model	281821	3.21712e+06	0.0876003	A0A087WP63_MOUSE|A0A087WP63	A0A087WP63	MOUSE|A0A087WP63
data/OBJ38812_TMT10_p2.txt	1	data/OBJ38812_TMT10_p2.txt_1	130N	A0A087WP63_MOUSE|A0A087WP63_T564	18.2038	KO_Early_4	KO_Early	pST	NA	Model	NA	NA	Model	301911	3.21712e+06	0.0938452	A0A087WP63_MOUSE|A0A087WP63	A0A087WP63	MOUSE|A0A087WP63
data/OBJ38812_TMT10_p2.txt	1	data/OBJ38812_TMT10_p2.txt_1	128N	A0A087WP63_MOUSE|A0A087WP63_T564	17.9849	KO_Late_3	KO_Late	pST	NA	Model	NA	NA	Model	259422	3.21712e+06	0.0806378	A0A087WP63_MOUSE|A0A087WP63	A0A087WP63	MOUSE|A0A087WP63
data/OBJ38812_TMT10_p2.txt	1	data/OBJ38812_TMT10_p2.txt_1	131N	A0A087WP63_MOUSE|A0A087WP63_T564	17.8023	KO_Late_4	KO_Late	pST	NA	Model	NA	NA	Model	228577	3.21712e+06	0.0710501	A0A087WP63_MOUSE|A0A087WP63	A0A087WP63	MOUSE|A0A087WP63
data/OBJ38812_TMT10_p2.txt	1	data/OBJ38812_TMT10_p2.txt_1	129N	A0A087WP63_MOUSE|A0A087WP63_T564	18.0037	KO_Uninfect_3	KO_Uninfect	pST	NA	Model	NA	NA	Model	262825	3.21712e+06	0.0816958	A0A087WP63_MOUSE|A0A087WP63	A0A087WP63	MOUSE|A0A087WP63
data/OBJ38812_TMT10_p2.txt	1	data/OBJ38812_TMT10_p2.txt_1	126C	A0A087WP63_MOUSE|A0A087WP63_T564	17.8403	WT_Early_3	WT_Early	pST	NA	Model	NA	NA	Model	234667	3.21712e+06	0.0729432	A0A087WP63_MOUSE|A0A087WP63	A0A087WP63	MOUSE|A0A087WP63
data/OBJ38812_TMT10_p2.txt	1	data/OBJ38812_TMT10_p2.txt_1	129C	A0A087WP63_MOUSE|A0A087WP63_T564	17.913	WT_Early_4	WT_Early	pST	NA	Model	NA	NA	Model	246807	3.21712e+06	0.0767166	A0A087WP63_MOUSE|A0A087WP63	A0A087WP63	MOUSE|A0A087WP63
data/OBJ38812_TMT10_p2.txt	1	data/OBJ38812_TMT10_p2.txt_1	127C	A0A087WP63_MOUSE|A0A087WP63_T564	17.891	WT_Late_3	WT_Late	pST	NA	Model	NA	NA	Model	243074	3.21712e+06	0.0755564	A0A087WP63_MOUSE|A0A087WP63	A0A087WP63	MOUSE|A0A087WP63
data/OBJ38812_TMT10_p2.txt	1	data/OBJ38812_TMT10_p2.txt_1	130C	A0A087WP63_MOUSE|A0A087WP63_T564	17.776	WT_Late_4	WT_Late	pST	NA	Model	NA	NA	Model	224437	3.21712e+06	0.0697634	A0A087WP63_MOUSE|A0A087WP63	A0A087WP63	MOUSE|A0A087WP63
data/OBJ38812_TMT10_p2.txt	1	data/OBJ38812_TMT10_p2.txt_1	128C	A0A087WP63_MOUSE|A0A087WP63_T564	18.4776	WT_Uninfect_3	WT_Uninfect	pST	NA	Model	NA	NA	Model	365024	3.21712e+06	0.113463	A0A087WP63_MOUSE|A0A087WP63	A0A087WP63	MOUSE|A0A087WP63
data/OBJ38812_TMT10_p2.txt	1	data/OBJ38812_TMT10_p2.txt_1	131C	A0A087WP63_MOUSE|A0A087WP63_T564	18.2254	WT_Uninfect_4	WT_Uninfect	pST	NA	Model	NA	NA	Model	306466	3.21712e+06	0.0952608	A0A087WP63_MOUSE|A0A087WP63	A0A087WP63	MOUSE|A0A087WP63
data/OBJ38812_TMT10.txt	1	data/OBJ38812_TMT10.txt_1	127N	A0A087WP63_MOUSE|A0A087WP63_T564	17.9995	KO_Early_1	KO_Early	pST	NA	Model	NA	NA	Model	262059	3.1445e+06	0.0833388	A0A087WP63_MOUSE|A0A087WP63	A0A087WP63	MOUSE|A0A087WP63
data/OBJ38812_TMT10.txt	1	data/OBJ38812_TMT10.txt_1	130N	A0A087WP63_MOUSE|A0A087WP63_T564	18.7066	KO_Early_2	KO_Early	pST	NA	Model	NA	NA	Model	427806	3.1445e+06	0.136049	A0A087WP63_MOUSE|A0A087WP63	A0A087WP63	MOUSE|A0A087WP63
data/OBJ38812_TMT10.txt	1	data/OBJ38812_TMT10.txt_1	128N	A0A087WP63_MOUSE|A0A087WP63_T564	18.0281	KO_Late_1	KO_Late	pST	NA	Model	NA	NA	Model	267296	3.1445e+06	0.0850042	A0A087WP63_MOUSE|A0A087WP63	A0A087WP63	MOUSE|A0A087WP63
data/OBJ38812_TMT10.txt	1	data/OBJ38812_TMT10.txt_1	131N	A0A087WP63_MOUSE|A0A087WP63_T564	18.1889	KO_Late_2	KO_Late	pST	NA	Model	NA	NA	Model	298809	3.1445e+06	0.0950259	A0A087WP63_MOUSE|A0A087WP63	A0A087WP63	MOUSE|A0A087WP63
data/OBJ38812_TMT10.txt	1	data/OBJ38812_TMT10.txt_1	129N	A0A087WP63_MOUSE|A0A087WP63_T564	17.5214	KO_Uninfect_1	KO_Uninfect	pST	NA	Model	NA	NA	Model	188137	3.1445e+06	0.0598304	A0A087WP63_MOUSE|A0A087WP63	A0A087WP63	MOUSE|A0A087WP63
data/OBJ38812_TMT10.txt	1	data/OBJ38812_TMT10.txt_1	131C	A0A087WP63_MOUSE|A0A087WP63_T564	17.5267	KO_Uninfect_2	KO_Uninfect	pST	NA	Model	NA	NA	Model	188823	3.1445e+06	0.0600485	A0A087WP63_MOUSE|A0A087WP63	A0A087WP63	MOUSE|A0A087WP63
data/OBJ38812_TMT10.txt	1	data/OBJ38812_TMT10.txt_1	126C	A0A087WP63_MOUSE|A0A087WP63_T564	18.0252	WT_Early_1	WT_Early	pST	NA	Model	NA	NA	Model	266765	3.1445e+06	0.0848354	A0A087WP63_MOUSE|A0A087WP63	A0A087WP63	MOUSE|A0A087WP63
data/OBJ38812_TMT10.txt	1	data/OBJ38812_TMT10.txt_1	129C	A0A087WP63_MOUSE|A0A087WP63_T564	18.2762	WT_Early_2	WT_Early	pST	NA	Model	NA	NA	Model	317457	3.1445e+06	0.100956	A0A087WP63_MOUSE|A0A087WP63	A0A087WP63	MOUSE|A0A087WP63
data/OBJ38812_TMT10.txt	1	data/OBJ38812_TMT10.txt_1	127C	A0A087WP63_MOUSE|A0A087WP63_T564	17.9159	WT_Late_1	WT_Late	pST	NA	Model	NA	NA	Model	247306	3.1445e+06	0.0786472	A0A087WP63_MOUSE|A0A087WP63	A0A087WP63	MOUSE|A0A087WP63
data/OBJ38812_TMT10.txt	1	data/OBJ38812_TMT10.txt_1	130C	A0A087WP63_MOUSE|A0A087WP63_T564	17.7921	WT_Late_2	WT_Late	pST	NA	Model	NA	NA	Model	226971	3.1445e+06	0.0721802	A0A087WP63_MOUSE|A0A087WP63	A0A087WP63	MOUSE|A0A087WP63
data/OBJ38812_TMT10.txt	1	data/OBJ38812_TMT10.txt_1	128C	A0A087WP63_MOUSE|A0A087WP63_T564	17.5431	WT_Uninfect_1	WT_Uninfect	pST	NA	Model	NA	NA	Model	190984	3.1445e+06	0.0607357	A0A087WP63_MOUSE|A0A087WP63	A0A087WP63	MOUSE|A0A087WP63
data/OBJ38812_TMT10_p2.txt	1	data/OBJ38812_TMT10_p2.txt_1	127N	A0A087WQM0_MOUSE|A0A087WQM0_S1010	14.4622	KO_Early_3	KO_Early	pST	NA	Model	NA	NA	Model	22570.8	254324	0.0887481	A0A087WQM0_MOUSE|A0A087WQM0	A0A087WQM0	MOUSE|A0A087WQM0
data/OBJ38812_TMT10_p2.txt	1	data/OBJ38812_TMT10_p2.txt_1	130N	A0A087WQM0_MOUSE|A0A087WQM0_S1010	14.3768	KO_Early_4	KO_Early	pST	NA	Model	NA	NA	Model	21274.6	254324	0.0836515	A0A087WQM0_MOUSE|A0A087WQM0	A0A087WQM0	MOUSE|A0A087WQM0
data/OBJ38812_TMT10_p2.txt	1	data/OBJ38812_TMT10_p2.txt_1	128N	A0A087WQM0_MOUSE|A0A087WQM0_S1010	14.4259	KO_Late_3	KO_Late	pST	NA	Model	NA	NA	Model	22011	254324	0.086547	A0A087WQM0_MOUSE|A0A087WQM0	A0A087WQM0	MOUSE|A0A087WQM0
data/OBJ38812_TMT10_p2.txt	1	data/OBJ38812_TMT10_p2.txt_1	131N	A0A087WQM0_MOUSE|A0A087WQM0_S1010	14.3784	KO_Late_4	KO_Late	pST	NA	Model	NA	NA	Model	21297.7	254324	0.0837424	A0A087WQM0_MOUSE|A0A087WQM0	A0A087WQM0	MOUSE|A0A087WQM0
data/OBJ38812_TMT10_p2.txt	1	data/OBJ38812_TMT10_p2.txt_1	129N	A0A087WQM0_MOUSE|A0A087WQM0_S1010	14.5866	KO_Uninfect_3	KO_Uninfect	pST	NA	Model	NA	NA	Model	24603.7	254324	0.0967413	A0A087WQM0_MOUSE|A0A087WQM0	A0A087WQM0	MOUSE|A0A087WQM0
data/OBJ38812_TMT10_p2.txt	1	data/OBJ38812_TMT10_p2.txt_1	126C	A0A087WQM0_MOUSE|A0A087WQM0_S1010	14.084	WT_Early_3	WT_Early	pST	NA	Model	NA	NA	Model	17366	254324	0.0682828	A0A087WQM0_MOUSE|A0A087WQM0	A0A087WQM0	MOUSE|A0A087WQM0
data/OBJ38812_TMT10_p2.txt	1	data/OBJ38812_TMT10_p2.txt_1	129C	A0A087WQM0_MOUSE|A0A087WQM0_S1010	14.4518	WT_Early_4	WT_Early	pST	NA	Model	NA	NA	Model	22408.9	254324	0.0881116	A0A087WQM0_MOUSE|A0A087WQM0	A0A087WQM0	MOUSE|A0A087WQM0
data/OBJ38812_TMT10_p2.txt	1	data/OBJ38812_TMT10_p2.txt_1	127C	A0A087WQM0_MOUSE|A0A087WQM0_S1010	14.0534	WT_Late_3	WT_Late	pST	NA	Model	NA	NA	Model	17001.3	254324	0.066849	A0A087WQM0_MOUSE|A0A087WQM0	A0A087WQM0	MOUSE|A0A087WQM0
data/OBJ38812_TMT10_p2.txt	1	data/OBJ38812_TMT10_p2.txt_1	130C	A0A087WQM0_MOUSE|A0A087WQM0_S1010	14.3164	WT_Late_4	WT_Late	pST	NA	Model	NA	NA	Model	20402.3	254324	0.0802216	A0A087WQM0_MOUSE|A0A087WQM0	A0A087WQM0	MOUSE|A0A087WQM0
data/OBJ38812_TMT10_p2.txt	1	data/OBJ38812_TMT10_p2.txt_1	128C	A0A087WQM0_MOUSE|A0A087WQM0_S1010	14.3966	WT_Uninfect_3	WT_Uninfect	pST	NA	Model	NA	NA	Model	21568	254324	0.0848052	A0A087WQM0_MOUSE|A0A087WQM0	A0A087WQM0	MOUSE|A0A087WQM0
data/OBJ38812_TMT10_p2.txt	1	data/OBJ38812_TMT10_p2.txt_1	131C	A0A087WQM0_MOUSE|A0A087WQM0_S1010	14.4825	WT_Uninfect_4	WT_Uninfect	pST	NA	Model	NA	NA	Model	22891	254324	0.0900072	A0A087WQM0_MOUSE|A0A087WQM0	A0A087WQM0	MOUSE|A0A087WQM0
data/OBJ38812_TMT10.txt	1	data/OBJ38812_TMT10.txt_1	127N	A0A087WQM0_MOUSE|A0A087WQM0_S1010	13.9991	KO_Early_1	KO_Early	pST	NA	Model	NA	NA	Model	16373.3	263911	0.0620409	A0A087WQM0_MOUSE|A0A087WQM0	A0A087WQM0	MOUSE|A0A087WQM0
data/OBJ38812_TMT10.txt	1	data/OBJ38812_TMT10.txt_1	130N	A0A087WQM0_MOUSE|A0A087WQM0_S1010	14.1145	KO_Early_2	KO_Early	pST	NA	Model	NA	NA	Model	17737.6	263911	0.0672105	A0A087WQM0_MOUSE|A0A087WQM0	A0A087WQM0	MOUSE|A0A087WQM0
data/OBJ38812_TMT10.txt	1	data/OBJ38812_TMT10.txt_1	128N	A0A087WQM0_MOUSE|A0A087WQM0_S1010	13.9062	KO_Late_1	KO_Late	pST	NA	Model	NA	NA	Model	15352.2	263911	0.0581719	A0A087WQM0_MOUSE|A0A087WQM0	A0A087WQM0	MOUSE|A0A087WQM0
data/OBJ38812_TMT10.txt	1	data/OBJ38812_TMT10.txt_1	131N	A0A087WQM0_MOUSE|A0A087WQM0_S1010	14.1751	KO_Late_2	KO_Late	pST	NA	Model	NA	NA	Model	18498.7	263911	0.0700944	A0A087WQM0_MOUSE|A0A087WQM0	A0A087WQM0	MOUSE|A0A087WQM0
data/OBJ38812_TMT10.txt	1	data/OBJ38812_TMT10.txt_1	129N	A0A087WQM0_MOUSE|A0A087WQM0_S1010	14.4078	KO_Uninfect_1	KO_Uninfect	pST	NA	Model	NA	NA	Model	21736.2	263911	0.0823617	A0A087WQM0_MOUSE|A0A087WQM0	A0A087WQM0	MOUSE|A0A087WQM0
data/OBJ38812_TMT10.txt	1	data/OBJ38812_TMT10.txt_1	131C	A0A087WQM0_MOUSE|A0A087WQM0_S1010	14.72	KO_Uninfect_2	KO_Uninfect	pST	NA	Model	NA	NA	Model	26988.3	263911	0.102263	A0A087WQM0_MOUSE|A0A087WQM0	A0A087WQM0	MOUSE|A0A087WQM0
data/OBJ38812_TMT10.txt	1	data/OBJ38812_TMT10.txt_1	126C	A0A087WQM0_MOUSE|A0A087WQM0_S1010	14.1275	WT_Early_1	WT_Early	pST	NA	Model	NA	NA	Model	17898.1	263911	0.0678188	A0A087WQM0_MOUSE|A0A087WQM0	A0A087WQM0	MOUSE|A0A087WQM0
data/OBJ38812_TMT10.txt	1	data/OBJ38812_TMT10.txt_1	129C	A0A087WQM0_MOUSE|A0A087WQM0_S1010	14.6067	WT_Early_2	WT_Early	pST	NA	Model	NA	NA	Model	24948.4	263911	0.0945335	A0A087WQM0_MOUSE|A0A087WQM0	A0A087WQM0	MOUSE|A0A087WQM0
data/OBJ38812_TMT10.txt	1	data/OBJ38812_TMT10.txt_1	127C	A0A087WQM0_MOUSE|A0A087WQM0_S1010	14.3039	WT_Late_1	WT_Late	pST	NA	Model	NA	NA	Model	20225.8	263911	0.0766386	A0A087WQM0_MOUSE|A0A087WQM0	A0A087WQM0	MOUSE|A0A087WQM0
data/OBJ38812_TMT10.txt	1	data/OBJ38812_TMT10.txt_1	130C	A0A087WQM0_MOUSE|A0A087WQM0_S1010	15.0306	WT_Late_2	WT_Late	pST	NA	Model	NA	NA	Model	33471.4	263911	0.126828	A0A087WQM0_MOUSE|A0A087WQM0	A0A087WQM0	MOUSE|A0A087WQM0
data/OBJ38812_TMT10.txt	1	data/OBJ38812_TMT10.txt_1	128C	A0A087WQM0_MOUSE|A0A087WQM0_S1010	14.8607	WT_Uninfect_1	WT_Uninfect	pST	NA	Model	NA	NA	Model	29752.1	263911	0.112735	A0A087WQM0_MOUSE|A0A087WQM0	A0A087WQM0	MOUSE|A0A087WQM0
data/OBJ38812_TMT10_p2.txt	1	data/OBJ38812_TMT10_p2.txt_1	127N	A0A087WQM0_MOUSE|A0A087WQM0_S1074	16.14	KO_Early_3	KO_Early	pST	NA	Model	NA	NA	Model	72214.3	674952	0.106992	A0A087WQM0_MOUSE|A0A087WQM0	A0A087WQM0	MOUSE|A0A087WQM0
data/OBJ38812_TMT10_p2.txt	1	data/OBJ38812_TMT10_p2.txt_1	130N	A0A087WQM0_MOUSE|A0A087WQM0_S1074	16.2789	KO_Early_4	KO_Early	pST	NA	Model	NA	NA	Model	79511.9	674952	0.117804	A0A087WQM0_MOUSE|A0A087WQM0	A0A087WQM0	MOUSE|A0A087WQM0
data/OBJ38812_TMT10_p2.txt	1	data/OBJ38812_TMT10_p2.txt_1	128N	A0A087WQM0_MOUSE|A0A087WQM0_S1074	16.0935	KO_Late_3	KO_Late	pST	NA	Model	NA	NA	Model	69926	674952	0.103601	A0A087WQM0_MOUSE|A0A087WQM0	A0A087WQM0	MOUSE|A0A087WQM0
data/OBJ38812_TMT10_p2.txt	1	data/OBJ38812_TMT10_p2.txt_1	131N	A0A087WQM0_MOUSE|A0A087WQM0_S1074	16.3314	KO_Late_4	KO_Late	pST	NA	Model	NA	NA	Model	82457.4	674952	0.122168	A0A087WQM0_MOUSE|A0A087WQM0	A0A087WQM0	MOUSE|A0A087WQM0
data/OBJ38812_TMT10_p2.txt	1	data/OBJ38812_TMT10_p2.txt_1	129N	A0A087WQM0_MOUSE|A0A087WQM0_S1074	16.0152	KO_Uninfect_3	KO_Uninfect	pST	NA	Model	NA	NA	Model	66231.4	674952	0.0981275	A0A087WQM0_MOUSE|A0A087WQM0	A0A087WQM0	MOUSE|A0A087WQM0
data/OBJ38812_TMT10_p2.txt	1	data/OBJ38812_TMT10_p2.txt_1	126C	A0A087WQM0_MOUSE|A0A087WQM0_S1074	15.2378	WT_Early_3	WT_Early	pST	NA	Model	NA	NA	Model	38640.2	674952	0.0572488	A0A087WQM0_MOUSE|A0A087WQM0	A0A087WQM0	MOUSE|A0A087WQM0
data/OBJ38812_TMT10_p2.txt	1	data/OBJ38812_TMT10_p2.txt_1	129C	A0A087WQM0_MOUSE|A0A087WQM0_S1074	15.5297	WT_Early_4	WT_Early	pST	NA	Model	NA	NA	Model	47305.8	674952	0.0700877	A0A087WQM0_MOUSE|A0A087WQM0	A0A087WQM0	MOUSE|A0A087WQM0
data/OBJ38812_TMT10_p2.txt	1	data/OBJ38812_TMT10_p2.txt_1	127C	A0A087WQM0_MOUSE|A0A087WQM0_S1074	14.9301	WT_Late_3	WT_Late	pST	NA	Model	NA	NA	Model	31218.5	674952	0.0462529	A0A087WQM0_MOUSE|A0A087WQM0	A0A087WQM0	MOUSE|A0A087WQM0
data/OBJ38812_TMT10_p2.txt	1	data/OBJ38812_TMT10_p2.txt_1	130C	A0A087WQM0_MOUSE|A0A087WQM0_S1074	15.6289	WT_Late_4	WT_Late	pST	NA	Model	NA	NA	Model	50671.8	674952	0.0750746	A0A087WQM0_MOUSE|A0A087WQM0	A0A087WQM0	MOUSE|A0A087WQM0
data/OBJ38812_TMT10_p2.txt	1	data/OBJ38812_TMT10_p2.txt_1	128C	A0A087WQM0_MOUSE|A0A087WQM0_S1074	15.1167	WT_Uninfect_3	WT_Uninfect	pST	NA	Model	NA	NA	Model	35529.8	674952	0.0526405	A0A087WQM0_MOUSE|A0A087WQM0	A0A087WQM0	MOUSE|A0A087WQM0
data/OBJ38812_TMT10_p2.txt	1	data/OBJ38812_TMT10_p2.txt_1	131C	A0A087WQM0_MOUSE|A0A087WQM0_S1074	15.5169	WT_Uninfect_4	WT_Uninfect	pST	NA	Model	NA	NA	Model	46886.2	674952	0.0694659	A0A087WQM0_MOUSE|A0A087WQM0	A0A087WQM0	MOUSE|A0A087WQM0
data/OBJ38812_TMT10.txt	1	data/OBJ38812_TMT10.txt_1	127N	A0A087WQM0_MOUSE|A0A087WQM0_S1074	15.843	KO_Early_1	KO_Early	pST	NA	Model	NA	NA	Model	58776.8	669013	0.087856	A0A087WQM0_MOUSE|A0A087WQM0	A0A087WQM0	MOUSE|A0A087WQM0
data/OBJ38812_TMT10.txt	1	data/OBJ38812_TMT10.txt_1	130N	A0A087WQM0_MOUSE|A0A087WQM0_S1074	15.8415	KO_Early_2	KO_Early	pST	NA	Model	NA	NA	Model	58717.5	669013	0.0877673	A0A087WQM0_MOUSE|A0A087WQM0	A0A087WQM0	MOUSE|A0A087WQM0
data/OBJ38812_TMT10.txt	1	data/OBJ38812_TMT10.txt_1	128N	A0A087WQM0_MOUSE|A0A087WQM0_S1074	15.6574	KO_Late_1	KO_Late	pST	NA	Model	NA	NA	Model	51682	669013	0.0772511	A0A087WQM0_MOUSE|A0A087WQM0	A0A087WQM0	MOUSE|A0A087WQM0
data/OBJ38812_TMT10.txt	1	data/OBJ38812_TMT10.txt_1	131N	A0A087WQM0_MOUSE|A0A087WQM0_S1074	16.0297	KO_Late_2	KO_Late	pST	NA	Model	NA	NA	Model	66899.2	669013	0.0999969	A0A087WQM0_MOUSE|A0A087WQM0	A0A087WQM0	MOUSE|A0A087WQM0
data/OBJ38812_TMT10.txt	1	data/OBJ38812_TMT10.txt_1	129N	A0A087WQM0_MOUSE|A0A087WQM0_S1074	15.4084	KO_Uninfect_1	KO_Uninfect	pST	NA	Model	NA	NA	Model	43490.9	669013	0.0650076	A0A087WQM0_MOUSE|A0A087WQM0	A0A087WQM0	MOUSE|A0A087WQM0
data/OBJ38812_TMT10.txt	1	data/OBJ38812_TMT10.txt_1	131C	A0A087WQM0_MOUSE|A0A087WQM0_S1074	16.0041	KO_Uninfect_2	KO_Uninfect	pST	NA	Model	NA	NA	Model	65724.8	669013	0.0982414	A0A087WQM0_MOUSE|A0A087WQM0	A0A087WQM0	MOUSE|A0A087WQM0
data/OBJ38812_TMT10.txt	1	data/OBJ38812_TMT10.txt_1	126C	A0A087WQM0_MOUSE|A0A087WQM0_S1074	15.4824	WT_Early_1	WT_Early	pST	NA	Model	NA	NA	Model	45779.3	669013	0.0684282	A0A087WQM0_MOUSE|A0A087WQM0	A0A087WQM0	MOUSE|A0A087WQM0
data/OBJ38812_TMT10.txt	1	data/OBJ38812_TMT10.txt_1	129C	A0A087WQM0_MOUSE|A0A087WQM0_S1074	15.8495	WT_Early_2	WT_Early	pST	NA	Model	NA	NA	Model	59045.9	669013	0.0882582	A0A087WQM0_MOUSE|A0A087WQM0	A0A087WQM0	MOUSE|A0A087WQM0
data/OBJ38812_TMT10.txt	1	data/OBJ38812_TMT10.txt_1	127C	A0A087WQM0_MOUSE|A0A087WQM0_S1074	15.6588	WT_Late_1	WT_Late	pST	NA	Model	NA	NA	Model	51733.6	669013	0.0773282	A0A087WQM0_MOUSE|A0A087WQM0	A0A087WQM0	MOUSE|A0A087WQM0
data/OBJ38812_TMT10.txt	1	data/OBJ38812_TMT10.txt_1	130C	A0A087WQM0_MOUSE|A0A087WQM0_S1074	15.9921	WT_Late_2	WT_Late	pST	NA	Model	NA	NA	Model	65176.3	669013	0.0974216	A0A087WQM0_MOUSE|A0A087WQM0	A0A087WQM0	MOUSE|A0A087WQM0
data/OBJ38812_TMT10.txt	1	data/OBJ38812_TMT10.txt_1	128C	A0A087WQM0_MOUSE|A0A087WQM0_S1074	15.5395	WT_Uninfect_1	WT_Uninfect	pST	NA	Model	NA	NA	Model	47627.6	669013	0.0711909	A0A087WQM0_MOUSE|A0A087WQM0	A0A087WQM0	MOUSE|A0A087WQM0
data/OBJ38812_TMT10_p2.txt	1	data/OBJ38812_TMT10_p2.txt_1	127N	A0A087WQM0_MOUSE|A0A087WQM0_S592	18.4525	KO_Early_3	KO_Early	pST	NA	Model	NA	NA	Model	358716	2.12807e+06	0.168564	A0A087WQM0_MOUSE|A0A087WQM0	A0A087WQM0	MOUSE|A0A087WQM0
data/OBJ38812_TMT10_p2.txt	1	data/OBJ38812_TMT10_p2.txt_1	130N	A0A087WQM0_MOUSE|A0A087WQM0_S592	17.9486	KO_Early_4	KO_Early	pST	NA	Model	NA	NA	Model	252977	2.12807e+06	0.118876	A0A087WQM0_MOUSE|A0A087WQM0	A0A087WQM0	MOUSE|A0A087WQM0
data/OBJ38812_TMT10_p2.txt	1	data/OBJ38812_TMT10_p2.txt_1	128N	A0A087WQM0_MOUSE|A0A087WQM0_S592	17.42	KO_Late_3	KO_Late	pST	NA	Model	NA	NA	Model	175368	2.12807e+06	0.0824069	A0A087WQM0_MOUSE|A0A087WQM0	A0A087WQM0	MOUSE|A0A087WQM0
data/OBJ38812_TMT10_p2.txt	1	data/OBJ38812_TMT10_p2.txt_1	131N	A0A087WQM0_MOUSE|A0A087WQM0_S592	17.6732	KO_Late_4	KO_Late	pST	NA	Model	NA	NA	Model	209008	2.12807e+06	0.0982147	A0A087WQM0_MOUSE|A0A087WQM0	A0A087WQM0	MOUSE|A0A087WQM0
data/OBJ38812_TMT10_p2.txt	1	data/OBJ38812_TMT10_p2.txt_1	129N	A0A087WQM0_MOUSE|A0A087WQM0_S592	15.9597	KO_Uninfect_3	KO_Uninfect	pST	NA	Model	NA	NA	Model	63729.2	2.12807e+06	0.029947	A0A087WQM0_MOUSE|A0A087WQM0	A0A087WQM0	MOUSE|A0A087WQM0
data/OBJ38812_TMT10_p2.txt	1	data/OBJ38812_TMT10_p2.txt_1	126C	A0A087WQM0_MOUSE|A0A087WQM0_S592	17.8231	WT_Early_3	WT_Early	pST	NA	Model	NA	NA	Model	231890	2.12807e+06	0.108968	A0A087WQM0_MOUSE|A0A087WQM0	A0A087WQM0	MOUSE|A0A087WQM0
data/OBJ38812_TMT10_p2.txt	1	data/OBJ38812_TMT10_p2.txt_1	129C	A0A087WQM0_MOUSE|A0A087WQM0_S592	17.5741	WT_Early_4	WT_Early	pST	NA	Model	NA	NA	Model	195136	2.12807e+06	0.0916965	A0A087WQM0_MOUSE|A0A087WQM0	A0A087WQM0	MOUSE|A0A087WQM0
data/OBJ38812_TMT10_p2.txt	1	data/OBJ38812_TMT10_p2.txt_1	127C	A0A087WQM0_MOUSE|A0A087WQM0_S592	17.2353	WT_Late_3	WT_Late	pST	NA	Model	NA	NA	Model	154294	2.12807e+06	0.0725041	A0A087WQM0_MOUSE|A0A087WQM0	A0A087WQM0	MOUSE|A0A087WQM0
data/OBJ38812_TMT10_p2.txt	1	data/OBJ38812_TMT10_p2.txt_1	130C	A0A087WQM0_MOUSE|A0A087WQM0_S592	17.5952	WT_Late_4	WT_Late	pST	NA	Model	NA	NA	Model	198001	2.12807e+06	0.0930427	A0A087WQM0_MOUSE|A0A087WQM0	A0A087WQM0	MOUSE|A0A087WQM0
data/OBJ38812_TMT10_p2.txt	1	data/OBJ38812_TMT10_p2.txt_1	128C	A0A087WQM0_MOUSE|A0A087WQM0_S592	15.7814	WT_Uninfect_3	WT_Uninfect	pST	NA	Model	NA	NA	Model	56321.4	2.12807e+06	0.026466	A0A087WQM0_MOUSE|A0A087WQM0	A0A087WQM0	MOUSE|A0A087WQM0
data/OBJ38812_TMT10_p2.txt	1	data/OBJ38812_TMT10_p2.txt_1	131C	A0A087WQM0_MOUSE|A0A087WQM0_S592	16.0101	WT_Uninfect_4	WT_Uninfect	pST	NA	Model	NA	NA	Model	65996.4	2.12807e+06	0.0310123	A0A087WQM0_MOUSE|A0A087WQM0	A0A087WQM0	MOUSE|A0A087WQM0
data/OBJ38812_TMT10.txt	1	data/OBJ38812_TMT10.txt_1	127N	A0A087WQM0_MOUSE|A0A087WQM0_S592	17.4892	KO_Early_1	KO_Early	pST	NA	Model	NA	NA	Model	183976	1.97013e+06	0.0933825	A0A087WQM0_MOUSE|A0A087WQM0	A0A087WQM0	MOUSE|A0A087WQM0
data/OBJ38812_TMT10.txt	1	data/OBJ38812_TMT10.txt_1	130N	A0A087WQM0_MOUSE|A0A087WQM0_S592	17.7516	KO_Early_2	KO_Early	pST	NA	Model	NA	NA	Model	220679	1.97013e+06	0.112012	A0A087WQM0_MOUSE|A0A087WQM0	A0A087WQM0	MOUSE|A0A087WQM0
data/OBJ38812_TMT10.txt	1	data/OBJ38812_TMT10.txt_1	128N	A0A087WQM0_MOUSE|A0A087WQM0_S592	17.3447	KO_Late_1	KO_Late	pST	NA	Model	NA	NA	Model	166452	1.97013e+06	0.0844878	A0A087WQM0_MOUSE|A0A087WQM0	A0A087WQM0	MOUSE|A0A087WQM0
data/OBJ38812_TMT10.txt	1	data/OBJ38812_TMT10.txt_1	131N	A0A087WQM0_MOUSE|A0A087WQM0_S592	17.6572	KO_Late_2	KO_Late	pST	NA	Model	NA	NA	Model	206705	1.97013e+06	0.104919	A0A087WQM0_MOUSE|A0A087WQM0	A0A087WQM0	MOUSE|A0A087WQM0
data/OBJ38812_TMT10.txt	1	data/OBJ38812_TMT10.txt_1	129N	A0A087WQM0_MOUSE|A0A087WQM0_S592	16.9252	KO_Uninfect_1	KO_Uninfect	pST	NA	Model	NA	NA	Model	124449	1.97013e+06	0.0631677	A0A087WQM0_MOUSE|A0A087WQM0	A0A087WQM0	MOUSE|A0A087WQM0
data/OBJ38812_TMT10.txt	1	data/OBJ38812_TMT10.txt_1	131C	A0A087WQM0_MOUSE|A0A087WQM0_S592	16.5584	KO_Uninfect_2	KO_Uninfect	pST	NA	Model	NA	NA	Model	96508.8	1.97013e+06	0.0489859	A0A087WQM0_MOUSE|A0A087WQM0	A0A087WQM0	MOUSE|A0A087WQM0
data/OBJ38812_TMT10.txt	1	data/OBJ38812_TMT10.txt_1	126C	A0A087WQM0_MOUSE|A0A087WQM0_S592	17.4144	WT_Early_1	WT_Early	pST	NA	Model	NA	NA	Model	174686	1.97013e+06	0.0886671	A0A087WQM0_MOUSE|A0A087WQM0	A0A087WQM0	MOUSE|A0A087WQM0
data/OBJ38812_TMT10.txt	1	data/OBJ38812_TMT10.txt_1	129C	A0A087WQM0_MOUSE|A0A087WQM0_S592	17.5922	WT_Early_2	WT_Early	pST	NA	Model	NA	NA	Model	197602	1.97013e+06	0.100299	A0A087WQM0_MOUSE|A0A087WQM0	A0A087WQM0	MOUSE|A0A087WQM0
data/OBJ38812_TMT10.txt	1	data/OBJ38812_TMT10.txt_1	127C	A0A087WQM0_MOUSE|A0A087WQM0_S592	17.3713	WT_Late_1	WT_Late	pST	NA	Model	NA	NA	Model	169549	1.97013e+06	0.0860598	A0A087WQM0_MOUSE|A0A087WQM0	A0A087WQM0	MOUSE|A0A087WQM0
data/OBJ38812_TMT10.txt	1	data/OBJ38812_TMT10.txt_1	130C	A0A087WQM0_MOUSE|A0A087WQM0_S592	17.323	WT_Late_2	WT_Late	pST	NA	Model	NA	NA	Model	163957	1.97013e+06	0.083221	A0A087WQM0_MOUSE|A0A087WQM0	A0A087WQM0	MOUSE|A0A087WQM0
data/OBJ38812_TMT10.txt	1	data/OBJ38812_TMT10.txt_1	128C	A0A087WQM0_MOUSE|A0A087WQM0_S592	16.5942	WT_Uninfect_1	WT_Uninfect	pST	NA	Model	NA	NA	Model	98938.2	1.97013e+06	0.050219	A0A087WQM0_MOUSE|A0A087WQM0	A0A087WQM0	MOUSE|A0A087WQM0
data/OBJ38812_TMT10_p2.txt	1	data/OBJ38812_TMT10_p2.txt_1	127N	A0A087WQM0_MOUSE|A0A087WQM0_S746	16.215	KO_Early_3	KO_Early	pST	NA	Model	NA	NA	Model	76068.9	438171	0.173606	A0A087WQM0_MOUSE|A0A087WQM0	A0A087WQM0	MOUSE|A0A087WQM0
data/OBJ38812_TMT10_p2.txt	1	data/OBJ38812_TMT10_p2.txt_1	130N	A0A087WQM0_MOUSE|A0A087WQM0_S746	15.7776	KO_Early_4	KO_Early	pST	NA	Model	NA	NA	Model	56173.6	438171	0.1282	A0A087WQM0_MOUSE|A0A087WQM0	A0A087WQM0	MOUSE|A0A087WQM0
data/OBJ38812_TMT10_p2.txt	1	data/OBJ38812_TMT10_p2.txt_1	128N	A0A087WQM0_MOUSE|A0A087WQM0_S746	15.192	KO_Late_3	KO_Late	pST	NA	Model	NA	NA	Model	37431.7	438171	0.0854272	A0A087WQM0_MOUSE|A0A087WQM0	A0A087WQM0	MOUSE|A0A087WQM0
data/OBJ38812_TMT10_p2.txt	1	data/OBJ38812_TMT10_p2.txt_1	131N	A0A087WQM0_MOUSE|A0A087WQM0_S746	15.4183	KO_Late_4	KO_Late	pST	NA	Model	NA	NA	Model	43788.1	438171	0.099934	A0A087WQM0_MOUSE|A0A087WQM0	A0A087WQM0	MOUSE|A0A087WQM0
data/OBJ38812_TMT10_p2.txt	1	data/OBJ38812_TMT10_p2.txt_1	129N	A0A087WQM0_MOUSE|A0A087WQM0_S746	14.2473	KO_Uninfect_3	KO_Uninfect	pST	NA	Model	NA	NA	Model	19446.9	438171	0.044382	A0A087WQM0_MOUSE|A0A087WQM0	A0A087WQM0	MOUSE|A0A087WQM0
data/OBJ38812_TMT10_p2.txt	1	data/OBJ38812_TMT10_p2.txt_1	126C	A0A087WQM0_MOUSE|A0A087WQM0_S746	15.2632	WT_Early_3	WT_Early	pST	NA	Model	NA	NA	Model	39327.4	438171	0.0897536	A0A087WQM0_MOUSE|A0A087WQM0	A0A087WQM0	MOUSE|A0A087WQM0
data/OBJ38812_TMT10_p2.txt	1	data/OBJ38812_TMT10_p2.txt_1	129C	A0A087WQM0_MOUSE|A0A087WQM0_S746	15.2284	WT_Early_4	WT_Early	pST	NA	Model	NA	NA	Model	38389.1	438171	0.0876121	A0A087WQM0_MOUSE|A0A087WQM0	A0A087WQM0	MOUSE|A0A087WQM0
data/OBJ38812_TMT10_p2.txt	1	data/OBJ38812_TMT10_p2.txt_1	127C	A0A087WQM0_MOUSE|A0A087WQM0_S746	14.83	WT_Late_3	WT_Late	pST	NA	Model	NA	NA	Model	29126.4	438171	0.0664728	A0A087WQM0_MOUSE|A0A087WQM0	A0A087WQM0	MOUSE|A0A087WQM0
data/OBJ38812_TMT10_p2.txt	1	data/OBJ38812_TMT10_p2.txt_1	130C	A0A087WQM0_MOUSE|A0A087WQM0_S746	15.1178	WT_Late_4	WT_Late	pST	NA	Model	NA	NA	Model	35554.8	438171	0.0811437	A0A087WQM0_MOUSE|A0A087WQM0	A0A087WQM0	MOUSE|A0A087WQM0
data/OBJ38812_TMT10_p2.txt	1	data/OBJ38812_TMT10_p2.txt_1	128C	A0A087WQM0_MOUSE|A0A087WQM0_S746	13.7211	WT_Uninfect_3	WT_Uninfect	pST	NA	Model	NA	NA	Model	13504.3	438171	0.0308196	A0A087WQM0_MOUSE|A0A087WQM0	A0A087WQM0	MOUSE|A0A087WQM0
data/OBJ38812_TMT10_p2.txt	1	data/OBJ38812_TMT10_p2.txt_1	131C	A0A087WQM0_MOUSE|A0A087WQM0_S746	13.795	WT_Uninfect_4	WT_Uninfect	pST	NA	Model	NA	NA	Model	14213.7	438171	0.0324387	A0A087WQM0_MOUSE|A0A087WQM0	A0A087WQM0	MOUSE|A0A087WQM0
data/OBJ38812_TMT10.txt	1	data/OBJ38812_TMT10.txt_1	127N	A0A087WQM0_MOUSE|A0A087WQM0_S746	15.4719	KO_Early_1	KO_Early	pST	NA	Model	NA	NA	Model	45447.4	487393	0.0932459	A0A087WQM0_MOUSE|A0A087WQM0	A0A087WQM0	MOUSE|A0A087WQM0
data/OBJ38812_TMT10.txt	1	data/OBJ38812_TMT10.txt_1	130N	A0A087WQM0_MOUSE|A0A087WQM0_S746	16.2631	KO_Early_2	KO_Early	pST	NA	Model	NA	NA	Model	78648	487393	0.161365	A0A087WQM0_MOUSE|A0A087WQM0	A0A087WQM0	MOUSE|A0A087WQM0
data/OBJ38812_TMT10.txt	1	data/OBJ38812_TMT10.txt_1	128N	A0A087WQM0_MOUSE|A0A087WQM0_S746	15.104	KO_Late_1	KO_Late	pST	NA	Model	NA	NA	Model	35216.2	487393	0.0722542	A0A087WQM0_MOUSE|A0A087WQM0	A0A087WQM0	MOUSE|A0A087WQM0
data/OBJ38812_TMT10.txt	1	data/OBJ38812_TMT10.txt_1	131N	A0A087WQM0_MOUSE|A0A087WQM0_S746	15.6748	KO_Late_2	KO_Late	pST	NA	Model	NA	NA	Model	52308.4	487393	0.107323	A0A087WQM0_MOUSE|A0A087WQM0	A0A087WQM0	MOUSE|A0A087WQM0
data/OBJ38812_TMT10.txt	1	data/OBJ38812_TMT10.txt_1	129N	A0A087WQM0_MOUSE|A0A087WQM0_S746	13.2469	KO_Uninfect_1	KO_Uninfect	pST	NA	Model	NA	NA	Model	9720.87	487393	0.0199446	A0A087WQM0_MOUSE|A0A087WQM0	A0A087WQM0	MOUSE|A0A087WQM0
data/OBJ38812_TMT10.txt	1	data/OBJ38812_TMT10.txt_1	131C	A0A087WQM0_MOUSE|A0A087WQM0_S746	14.4269	KO_Uninfect_2	KO_Uninfect	pST	NA	Model	NA	NA	Model	22025.6	487393	0.0451907	A0A087WQM0_MOUSE|A0A087WQM0	A0A087WQM0	MOUSE|A0A087WQM0
data/OBJ38812_TMT10.txt	1	data/OBJ38812_TMT10.txt_1	126C	A0A087WQM0_MOUSE|A0A087WQM0_S746	15.3423	WT_Early_1	WT_Early	pST	NA	Model	NA	NA	Model	41542.9	487393	0.0852349	A0A087WQM0_MOUSE|A0A087WQM0	A0A087WQM0	MOUSE|A0A087WQM0
data/OBJ38812_TMT10.txt	1	data/OBJ38812_TMT10.txt_1	129C	A0A087WQM0_MOUSE|A0A087WQM0_S746	16.0056	WT_Early_2	WT_Early	pST	NA	Model	NA	NA	Model	65789.2	487393	0.134982	A0A087WQM0_MOUSE|A0A087WQM0	A0A087WQM0	MOUSE|A0A087WQM0
data/OBJ38812_TMT10.txt	1	data/OBJ38812_TMT10.txt_1	127C	A0A087WQM0_MOUSE|A0A087WQM0_S746	15.1187	WT_Late_1	WT_Late	pST	NA	Model	NA	NA	Model	35577.1	487393	0.0729948	A0A087WQM0_MOUSE|A0A087WQM0	A0A087WQM0	MOUSE|A0A087WQM0
data/OBJ38812_TMT10.txt	1	data/OBJ38812_TMT10.txt_1	130C	A0A087WQM0_MOUSE|A0A087WQM0_S746	15.8239	WT_Late_2	WT_Late	pST	NA	Model	NA	NA	Model	58005	487393	0.119011	A0A087WQM0_MOUSE|A0A087WQM0	A0A087WQM0	MOUSE|A0A087WQM0
data/OBJ38812_TMT10.txt	1	data/OBJ38812_TMT10.txt_1	128C	A0A087WQM0_MOUSE|A0A087WQM0_S746	12.9596	WT_Uninfect_1	WT_Uninfect	pST	NA	Model	NA	NA	Model	7966.05	487393	0.0163442	A0A087WQM0_MOUSE|A0A087WQM0	A0A087WQM0	MOUSE|A0A087WQM0
data/OBJ38812_TMT10_p2.txt	1	data/OBJ38812_TMT10_p2.txt_1	127N	A0A087WQM0_MOUSE|A0A087WQM0_S748	15.8681	KO_Early_3	KO_Early	pST	NA	Model	NA	NA	Model	59808.9	341926	0.174918	A0A087WQM0_MOUSE|A0A087WQM0	A0A087WQM0	MOUSE|A0A087WQM0
data/OBJ38812_TMT10_p2.txt	1	data/OBJ38812_TMT10_p2.txt_1	130N	A0A087WQM0_MOUSE|A0A087WQM0_S748	15.3749	KO_Early_4	KO_Early	pST	NA	Model	NA	NA	Model	42491.4	341926	0.124271	A0A087WQM0_MOUSE|A0A087WQM0	A0A087WQM0	MOUSE|A0A087WQM0
data/OBJ38812_TMT10_p2.txt	1	data/OBJ38812_TMT10_p2.txt_1	128N	A0A087WQM0_MOUSE|A0A087WQM0_S748	14.9742	KO_Late_3	KO_Late	pST	NA	Model	NA	NA	Model	32187.3	341926	0.0941353	A0A087WQM0_MOUSE|A0A087WQM0	A0A087WQM0	MOUSE|A0A087WQM0
data/OBJ38812_TMT10_p2.txt	1	data/OBJ38812_TMT10_p2.txt_1	131N	A0A087WQM0_MOUSE|A0A087WQM0_S748	14.885	KO_Late_4	KO_Late	pST	NA	Model	NA	NA	Model	30257.4	341926	0.0884911	A0A087WQM0_MOUSE|A0A087WQM0	A0A087WQM0	MOUSE|A0A087WQM0
data/OBJ38812_TMT10_p2.txt	1	data/OBJ38812_TMT10_p2.txt_1	129N	A0A087WQM0_MOUSE|A0A087WQM0_S748	13.8418	KO_Uninfect_3	KO_Uninfect	pST	NA	Model	NA	NA	Model	14682.8	341926	0.0429416	A0A087WQM0_MOUSE|A0A087WQM0	A0A087WQM0	MOUSE|A0A087WQM0
data/OBJ38812_TMT10_p2.txt	1	data/OBJ38812_TMT10_p2.txt_1	126C	A0A087WQM0_MOUSE|A0A087WQM0_S748	14.9501	WT_Early_3	WT_Early	pST	NA	Model	NA	NA	Model	31653.2	341926	0.0925732	A0A087WQM0_MOUSE|A0A087WQM0	A0A087WQM0	MOUSE|A0A087WQM0
data/OBJ38812_TMT10_p2.txt	1	data/OBJ38812_TMT10_p2.txt_1	129C	A0A087WQM0_MOUSE|A0A087WQM0_S748	14.9697	WT_Early_4	WT_Early	pST	NA	Model	NA	NA	Model	32086.1	341926	0.0938393	A0A087WQM0_MOUSE|A0A087WQM0	A0A087WQM0	MOUSE|A0A087WQM0
data/OBJ38812_TMT10_p2.txt	1	data/OBJ38812_TMT10_p2.txt_1	127C	A0A087WQM0_MOUSE|A0A087WQM0_S748	14.3543	WT_Late_3	WT_Late	pST	NA	Model	NA	NA	Model	20944.4	341926	0.0612543	A0A087WQM0_MOUSE|A0A087WQM0	A0A087WQM0	MOUSE|A0A087WQM0
data/OBJ38812_TMT10_p2.txt	1	data/OBJ38812_TMT10_p2.txt_1	130C	A0A087WQM0_MOUSE|A0A087WQM0_S748	14.7725	WT_Late_4	WT_Late	pST	NA	Model	NA	NA	Model	27987.9	341926	0.0818536	A0A087WQM0_MOUSE|A0A087WQM0	A0A087WQM0	MOUSE|A0A087WQM0
data/OBJ38812_TMT10_p2.txt	1	data/OBJ38812_TMT10_p2.txt_1	128C	A0A087WQM0_MOUSE|A0A087WQM0_S748	13.578	WT_Uninfect_3	WT_Uninfect	pST	NA	Model	NA	NA	Model	12228.6	341926	0.0357639	A0A087WQM0_MOUSE|A0A087WQM0	A0A087WQM0	MOUSE|A0A087WQM0
data/OBJ38812_TMT10_p2.txt	1	data/OBJ38812_TMT10_p2.txt_1	131C	A0A087WQM0_MOUSE|A0A087WQM0_S748	13.275	WT_Uninfect_4	WT_Uninfect	pST	NA	Model	NA	NA	Model	9912.39	341926	0.0289899	A0A087WQM0_MOUSE|A0A087WQM0	A0A087WQM0	MOUSE|A0A087WQM0
data/OBJ38812_TMT10.txt	1	data/OBJ38812_TMT10.txt_1	127N	A0A087WQM0_MOUSE|A0A087WQM0_S748	14.5277	KO_Early_1	KO_Early	pST	NA	Model	NA	NA	Model	23619.7	340494	0.069369	A0A087WQM0_MOUSE|A0A087WQM0	A0A087WQM0	MOUSE|A0A087WQM0
data/OBJ38812_TMT10.txt	1	data/OBJ38812_TMT10.txt_1	130N	A0A087WQM0_MOUSE|A0A087WQM0_S748	15.4369	KO_Early_2	KO_Early	pST	NA	Model	NA	NA	Model	44358.3	340494	0.130276	A0A087WQM0_MOUSE|A0A087WQM0	A0A087WQM0	MOUSE|A0A087WQM0
data/OBJ38812_TMT10.txt	1	data/OBJ38812_TMT10.txt_1	128N	A0A087WQM0_MOUSE|A0A087WQM0_S748	15.0321	KO_Late_1	KO_Late	pST	NA	Model	NA	NA	Model	33504.5	340494	0.0983997	A0A087WQM0_MOUSE|A0A087WQM0	A0A087WQM0	MOUSE|A0A087WQM0
data/OBJ38812_TMT10.txt	1	data/OBJ38812_TMT10.txt_1	131N	A0A087WQM0_MOUSE|A0A087WQM0_S748	14.7878	KO_Late_2	KO_Late	pST	NA	Model	NA	NA	Model	28285.8	340494	0.083073	A0A087WQM0_MOUSE|A0A087WQM0	A0A087WQM0	MOUSE|A0A087WQM0
data/OBJ38812_TMT10.txt	1	data/OBJ38812_TMT10.txt_1	129N	A0A087WQM0_MOUSE|A0A087WQM0_S748	13.8114	KO_Uninfect_1	KO_Uninfect	pST	NA	Model	NA	NA	Model	14375.9	340494	0.0422209	A0A087WQM0_MOUSE|A0A087WQM0	A0A087WQM0	MOUSE|A0A087WQM0
data/OBJ38812_TMT10.txt	1	data/OBJ38812_TMT10.txt_1	131C	A0A087WQM0_MOUSE|A0A087WQM0_S748	14.3565	KO_Uninfect_2	KO_Uninfect	pST	NA	Model	NA	NA	Model	20976.2	340494	0.0616052	A0A087WQM0_MOUSE|A0A087WQM0	A0A087WQM0	MOUSE|A0A087WQM0
data/OBJ38812_TMT10.txt	1	data/OBJ38812_TMT10.txt_1	126C	A0A087WQM0_MOUSE|A0A087WQM0_S748	14.5421	WT_Early_1	WT_Early	pST	NA	Model	NA	NA	Model	23856.9	340494	0.0700656	A0A087WQM0_MOUSE|A0A087WQM0	A0A087WQM0	MOUSE|A0A087WQM0
data/OBJ38812_TMT10.txt	1	data/OBJ38812_TMT10.txt_1	129C	A0A087WQM0_MOUSE|A0A087WQM0_S748	15.4292	WT_Early_2	WT_Early	pST	NA	Model	NA	NA	Model	44120.7	340494	0.129579	A0A087WQM0_MOUSE|A0A087WQM0	A0A087WQM0	MOUSE|A0A087WQM0
data/OBJ38812_TMT10.txt	1	data/OBJ38812_TMT10.txt_1	127C	A0A087WQM0_MOUSE|A0A087WQM0_S748	14.7597	WT_Late_1	WT_Late	pST	NA	Model	NA	NA	Model	27740.4	340494	0.0814713	A0A087WQM0_MOUSE|A0A087WQM0	A0A087WQM0	MOUSE|A0A087WQM0
data/OBJ38812_TMT10.txt	1	data/OBJ38812_TMT10.txt_1	130C	A0A087WQM0_MOUSE|A0A087WQM0_S748	14.9812	WT_Late_2	WT_Late	pST	NA	Model	NA	NA	Model	32343.7	340494	0.0949907	A0A087WQM0_MOUSE|A0A087WQM0	A0A087WQM0	MOUSE|A0A087WQM0
data/OBJ38812_TMT10.txt	1	data/OBJ38812_TMT10.txt_1	128C	A0A087WQM0_MOUSE|A0A087WQM0_S748	14.2605	WT_Uninfect_1	WT_Uninfect	pST	NA	Model	NA	NA	Model	19625.8	340494	0.0576393	A0A087WQM0_MOUSE|A0A087WQM0	A0A087WQM0	MOUSE|A0A087WQM0
data/OBJ38812_TMT10_p2.txt	1	data/OBJ38812_TMT10_p2.txt_1	127N	A0A087WQM0_MOUSE|A0A087WQM0_S792	18.5854	KO_Early_3	KO_Early	pST	NA	Model	NA	NA	Model	393322	4.10997e+06	0.0956996	A0A087WQM0_MOUSE|A0A087WQM0	A0A087WQM0	MOUSE|A0A087WQM0
data/OBJ38812_TMT10_p2.txt	1	data/OBJ38812_TMT10_p2.txt_1	130N	A0A087WQM0_MOUSE|A0A087WQM0_S792	18.3567	KO_Early_4	KO_Early	pST	NA	Model	NA	NA	Model	335684	4.10997e+06	0.0816757	A0A087WQM0_MOUSE|A0A087WQM0	A0A087WQM0	MOUSE|A0A087WQM0
data/OBJ38812_TMT10_p2.txt	1	data/OBJ38812_TMT10_p2.txt_1	128N	A0A087WQM0_MOUSE|A0A087WQM0_S792	18.543	KO_Late_3	KO_Late	pST	NA	Model	NA	NA	Model	381951	4.10997e+06	0.0929328	A0A087WQM0_MOUSE|A0A087WQM0	A0A087WQM0	MOUSE|A0A087WQM0
data/OBJ38812_TMT10_p2.txt	1	data/OBJ38812_TMT10_p2.txt_1	131N	A0A087WQM0_MOUSE|A0A087WQM0_S792	18.3476	KO_Late_4	KO_Late	pST	NA	Model	NA	NA	Model	333563	4.10997e+06	0.0811595	A0A087WQM0_MOUSE|A0A087WQM0	A0A087WQM0	MOUSE|A0A087WQM0
data/OBJ38812_TMT10_p2.txt	1	data/OBJ38812_TMT10_p2.txt_1	129N	A0A087WQM0_MOUSE|A0A087WQM0_S792	18.6922	KO_Uninfect_3	KO_Uninfect	pST	NA	Model	NA	NA	Model	423569	4.10997e+06	0.103059	A0A087WQM0_MOUSE|A0A087WQM0	A0A087WQM0	MOUSE|A0A087WQM0
data/OBJ38812_TMT10_p2.txt	1	data/OBJ38812_TMT10_p2.txt_1	126C	A0A087WQM0_MOUSE|A0A087WQM0_S792	18.1418	WT_Early_3	WT_Early	pST	NA	Model	NA	NA	Model	289228	4.10997e+06	0.0703724	A0A087WQM0_MOUSE|A0A087WQM0	A0A087WQM0	MOUSE|A0A087WQM0
data/OBJ38812_TMT10_p2.txt	1	data/OBJ38812_TMT10_p2.txt_1	129C	A0A087WQM0_MOUSE|A0A087WQM0_S792	18.1541	WT_Early_4	WT_Early	pST	NA	Model	NA	NA	Model	291698	4.10997e+06	0.0709733	A0A087WQM0_MOUSE|A0A087WQM0	A0A087WQM0	MOUSE|A0A087WQM0
data/OBJ38812_TMT10_p2.txt	1	data/OBJ38812_TMT10_p2.txt_1	127C	A0A087WQM0_MOUSE|A0A087WQM0_S792	18.1264	WT_Late_3	WT_Late	pST	NA	Model	NA	NA	Model	286141	4.10997e+06	0.0696213	A0A087WQM0_MOUSE|A0A087WQM0	A0A087WQM0	MOUSE|A0A087WQM0
data/OBJ38812_TMT10_p2.txt	1	data/OBJ38812_TMT10_p2.txt_1	130C	A0A087WQM0_MOUSE|A0A087WQM0_S792	18.2444	WT_Late_4	WT_Late	pST	NA	Model	NA	NA	Model	310533	4.10997e+06	0.075556	A0A087WQM0_MOUSE|A0A087WQM0	A0A087WQM0	MOUSE|A0A087WQM0
data/OBJ38812_TMT10_p2.txt	1	data/OBJ38812_TMT10_p2.txt_1	128C	A0A087WQM0_MOUSE|A0A087WQM0_S792	18.2721	WT_Uninfect_3	WT_Uninfect	pST	NA	Model	NA	NA	Model	316555	4.10997e+06	0.0770213	A0A087WQM0_MOUSE|A0A087WQM0	A0A087WQM0	MOUSE|A0A087WQM0
data/OBJ38812_TMT10_p2.txt	1	data/OBJ38812_TMT10_p2.txt_1	131C	A0A087WQM0_MOUSE|A0A087WQM0_S792	18.6608	WT_Uninfect_4	WT_Uninfect	pST	NA	Model	NA	NA	Model	414442	4.10997e+06	0.100838	A0A087WQM0_MOUSE|A0A087WQM0	A0A087WQM0	MOUSE|A0A087WQM0
data/OBJ38812_TMT10.txt	1	data/OBJ38812_TMT10.txt_1	127N	A0A087WQM0_MOUSE|A0A087WQM0_S792	18.0404	KO_Early_1	KO_Early	pST	NA	Model	NA	NA	Model	269586	4.21415e+06	0.0639716	A0A087WQM0_MOUSE|A0A087WQM0	A0A087WQM0	MOUSE|A0A087WQM0
data/OBJ38812_TMT10.txt	1	data/OBJ38812_TMT10.txt_1	130N	A0A087WQM0_MOUSE|A0A087WQM0_S792	18.5363	KO_Early_2	KO_Early	pST	NA	Model	NA	NA	Model	380177	4.21415e+06	0.0902144	A0A087WQM0_MOUSE|A0A087WQM0	A0A087WQM0	MOUSE|A0A087WQM0
data/OBJ38812_TMT10.txt	1	data/OBJ38812_TMT10.txt_1	128N	A0A087WQM0_MOUSE|A0A087WQM0_S792	17.7806	KO_Late_1	KO_Late	pST	NA	Model	NA	NA	Model	225164	4.21415e+06	0.0534305	A0A087WQM0_MOUSE|A0A087WQM0	A0A087WQM0	MOUSE|A0A087WQM0
data/OBJ38812_TMT10.txt	1	data/OBJ38812_TMT10.txt_1	131N	A0A087WQM0_MOUSE|A0A087WQM0_S792	18.1683	KO_Late_2	KO_Late	pST	NA	Model	NA	NA	Model	294590	4.21415e+06	0.0699048	A0A087WQM0_MOUSE|A0A087WQM0	A0A087WQM0	MOUSE|A0A087WQM0
data/OBJ38812_TMT10.txt	1	data/OBJ38812_TMT10.txt_1	129N	A0A087WQM0_MOUSE|A0A087WQM0_S792	18.3145	KO_Uninfect_1	KO_Uninfect	pST	NA	Model	NA	NA	Model	325996	4.21415e+06	0.0773576	A0A087WQM0_MOUSE|A0A087WQM0	A0A087WQM0	MOUSE|A0A087WQM0
data/OBJ38812_TMT10.txt	1	data/OBJ38812_TMT10.txt_1	131C	A0A087WQM0_MOUSE|A0A087WQM0_S792	18.8412	KO_Uninfect_2	KO_Uninfect	pST	NA	Model	NA	NA	Model	469628	4.21415e+06	0.111441	A0A087WQM0_MOUSE|A0A087WQM0	A0A087WQM0	MOUSE|A0A087WQM0
data/OBJ38812_TMT10.txt	1	data/OBJ38812_TMT10.txt_1	126C	A0A087WQM0_MOUSE|A0A087WQM0_S792	18.2393	WT_Early_1	WT_Early	pST	NA	Model	NA	NA	Model	309440	4.21415e+06	0.0734287	A0A087WQM0_MOUSE|A0A087WQM0	A0A087WQM0	MOUSE|A0A087WQM0
data/OBJ38812_TMT10.txt	1	data/OBJ38812_TMT10.txt_1	129C	A0A087WQM0_MOUSE|A0A087WQM0_S792	18.6288	WT_Early_2	WT_Early	pST	NA	Model	NA	NA	Model	405357	4.21415e+06	0.0961894	A0A087WQM0_MOUSE|A0A087WQM0	A0A087WQM0	MOUSE|A0A087WQM0
data/OBJ38812_TMT10.txt	1	data/OBJ38812_TMT10.txt_1	127C	A0A087WQM0_MOUSE|A0A087WQM0_S792	18.1951	WT_Late_1	WT_Late	pST	NA	Model	NA	NA	Model	300109	4.21415e+06	0.0712145	A0A087WQM0_MOUSE|A0A087WQM0	A0A087WQM0	MOUSE|A0A087WQM0
data/OBJ38812_TMT10.txt	1	data/OBJ38812_TMT10.txt_1	130C	A0A087WQM0_MOUSE|A0A087WQM0_S792	18.8251	WT_Late_2	WT_Late	pST	NA	Model	NA	NA	Model	464440	4.21415e+06	0.11021	A0A087WQM0_MOUSE|A0A087WQM0	A0A087WQM0	MOUSE|A0A087WQM0
data/OBJ38812_TMT10.txt	1	data/OBJ38812_TMT10.txt_1	128C	A0A087WQM0_MOUSE|A0A087WQM0_S792	18.7352	WT_Uninfect_1	WT_Uninfect	pST	NA	Model	NA	NA	Model	436383	4.21415e+06	0.103552	A0A087WQM0_MOUSE|A0A087WQM0	A0A087WQM0	MOUSE|A0A087WQM0
data/OBJ38812_TMT10.txt	1	data/OBJ38812_TMT10.txt_1	127N	A0A087WQM0_MOUSE|A0A087WQM0_S792_S796	24.4321	KO_Early_1	KO_Early	pST	NA	Model	NA	NA	Model	2.26363e+07	2.0376e+08	0.111093	A0A087WQM0_MOUSE|A0A087WQM0	A0A087WQM0	MOUSE|A0A087WQM0
data/OBJ38812_TMT10.txt	1	data/OBJ38812_TMT10.txt_1	130N	A0A087WQM0_MOUSE|A0A087WQM0_S792_S796	24.36	KO_Early_2	KO_Early	pST	NA	Model	NA	NA	Model	2.1533e+07	2.0376e+08	0.105678	A0A087WQM0_MOUSE|A0A087WQM0	A0A087WQM0	MOUSE|A0A087WQM0
data/OBJ38812_TMT10.txt	1	data/OBJ38812_TMT10.txt_1	128N	A0A087WQM0_MOUSE|A0A087WQM0_S792_S796	23.9802	KO_Late_1	KO_Late	pST	NA	Model	NA	NA	Model	1.65491e+07	2.0376e+08	0.0812185	A0A087WQM0_MOUSE|A0A087WQM0	A0A087WQM0	MOUSE|A0A087WQM0
data/OBJ38812_TMT10.txt	1	data/OBJ38812_TMT10.txt_1	131N	A0A087WQM0_MOUSE|A0A087WQM0_S792_S796	23.7977	KO_Late_2	KO_Late	pST	NA	Model	NA	NA	Model	1.45827e+07	2.0376e+08	0.0715677	A0A087WQM0_MOUSE|A0A087WQM0	A0A087WQM0	MOUSE|A0A087WQM0
data/OBJ38812_TMT10.txt	1	data/OBJ38812_TMT10.txt_1	129N	A0A087WQM0_MOUSE|A0A087WQM0_S792_S796	24.403	KO_Uninfect_1	KO_Uninfect	pST	NA	Model	NA	NA	Model	2.21844e+07	2.0376e+08	0.108875	A0A087WQM0_MOUSE|A0A087WQM0	A0A087WQM0	MOUSE|A0A087WQM0
data/OBJ38812_TMT10.txt	1	data/OBJ38812_TMT10.txt_1	131C	A0A087WQM0_MOUSE|A0A087WQM0_S792_S796	24.1933	KO_Uninfect_2	KO_Uninfect	pST	NA	Model	NA	NA	Model	1.91821e+07	2.0376e+08	0.0941406	A0A087WQM0_MOUSE|A0A087WQM0	A0A087WQM0	MOUSE|A0A087WQM0
data/OBJ38812_TMT10.txt	1	data/OBJ38812_TMT10.txt_1	126C	A0A087WQM0_MOUSE|A0A087WQM0_S792_S796	23.9425	WT_Early_1	WT_Early	pST	NA	Model	NA	NA	Model	1.61216e+07	2.0376e+08	0.0791205	A0A087WQM0_MOUSE|A0A087WQM0	A0A087WQM0	MOUSE|A0A087WQM0
data/OBJ38812_TMT10.txt	1	data/OBJ38812_TMT10.txt_1	129C	A0A087WQM0_MOUSE|A0A087WQM0_S792_S796	23.3583	WT_Early_2	WT_Early	pST	NA	Model	NA	NA	Model	1.07531e+07	2.0376e+08	0.0527734	A0A087WQM0_MOUSE|A0A087WQM0	A0A087WQM0	MOUSE|A0A087WQM0
data/OBJ38812_TMT10.txt	1	data/OBJ38812_TMT10.txt_1	127C	A0A087WQM0_MOUSE|A0A087WQM0_S792_S796	23.523	WT_Late_1	WT_Late	pST	NA	Model	NA	NA	Model	1.20541e+07	2.0376e+08	0.0591585	A0A087WQM0_MOUSE|A0A087WQM0	A0A087WQM0	MOUSE|A0A087WQM0
data/OBJ38812_TMT10.txt	1	data/OBJ38812_TMT10.txt_1	130C	A0A087WQM0_MOUSE|A0A087WQM0_S792_S796	23.9891	WT_Late_2	WT_Late	pST	NA	Model	NA	NA	Model	1.66507e+07	2.0376e+08	0.0817174	A0A087WQM0_MOUSE|A0A087WQM0	A0A087WQM0	MOUSE|A0A087WQM0
data/OBJ38812_TMT10.txt	1	data/OBJ38812_TMT10.txt_1	128C	A0A087WQM0_MOUSE|A0A087WQM0_S792_S796	23.8529	WT_Uninfect_1	WT_Uninfect	pST	NA	Model	NA	NA	Model	1.51504e+07	2.0376e+08	0.0743543	A0A087WQM0_MOUSE|A0A087WQM0	A0A087WQM0	MOUSE|A0A087WQM0
data/OBJ38812_TMT10.txt	1	data/OBJ38812_TMT10.txt_1	127N	A0A087WQM0_MOUSE|A0A087WQM0_S855	14.8056	KO_Early_1	KO_Early	pST	NA	Model	NA	NA	Model	28636.7	278461	0.102839	A0A087WQM0_MOUSE|A0A087WQM0	A0A087WQM0	MOUSE|A0A087WQM0
data/OBJ38812_TMT10.txt	1	data/OBJ38812_TMT10.txt_1	130N	A0A087WQM0_MOUSE|A0A087WQM0_S855	15.6504	KO_Early_2	KO_Early	pST	NA	Model	NA	NA	Model	51434.3	278461	0.184709	A0A087WQM0_MOUSE|A0A087WQM0	A0A087WQM0	MOUSE|A0A087WQM0
data/OBJ38812_TMT10.txt	1	data/OBJ38812_TMT10.txt_1	128N	A0A087WQM0_MOUSE|A0A087WQM0_S855	14.2768	KO_Late_1	KO_Late	pST	NA	Model	NA	NA	Model	19848.7	278461	0.0712799	A0A087WQM0_MOUSE|A0A087WQM0	A0A087WQM0	MOUSE|A0A087WQM0
data/OBJ38812_TMT10.txt	1	data/OBJ38812_TMT10.txt_1	131N	A0A087WQM0_MOUSE|A0A087WQM0_S855	14.3542	KO_Late_2	KO_Late	pST	NA	Model	NA	NA	Model	20942.6	278461	0.0752082	A0A087WQM0_MOUSE|A0A087WQM0	A0A087WQM0	MOUSE|A0A087WQM0
data/OBJ38812_TMT10.txt	1	data/OBJ38812_TMT10.txt_1	129N	A0A087WQM0_MOUSE|A0A087WQM0_S855	13.0367	KO_Uninfect_1	KO_Uninfect	pST	NA	Model	NA	NA	Model	8402.87	278461	0.0301761	A0A087WQM0_MOUSE|A0A087WQM0	A0A087WQM0	MOUSE|A0A087WQM0
data/OBJ38812_TMT10.txt	1	data/OBJ38812_TMT10.txt_1	131C	A0A087WQM0_MOUSE|A0A087WQM0_S855	13.5837	KO_Uninfect_2	KO_Uninfect	pST	NA	Model	NA	NA	Model	12277	278461	0.0440887	A0A087WQM0_MOUSE|A0A087WQM0	A0A087WQM0	MOUSE|A0A087WQM0
data/OBJ38812_TMT10.txt	1	data/OBJ38812_TMT10.txt_1	126C	A0A087WQM0_MOUSE|A0A087WQM0_S855	14.6841	WT_Early_1	WT_Early	pST	NA	Model	NA	NA	Model	26324.8	278461	0.0945367	A0A087WQM0_MOUSE|A0A087WQM0	A0A087WQM0	MOUSE|A0A087WQM0
data/OBJ38812_TMT10.txt	1	data/OBJ38812_TMT10.txt_1	129C	A0A087WQM0_MOUSE|A0A087WQM0_S855	15.2339	WT_Early_2	WT_Early	pST	NA	Model	NA	NA	Model	38535.9	278461	0.138389	A0A087WQM0_MOUSE|A0A087WQM0	A0A087WQM0	MOUSE|A0A087WQM0
data/OBJ38812_TMT10.txt	1	data/OBJ38812_TMT10.txt_1	127C	A0A087WQM0_MOUSE|A0A087WQM0_S855	14.0442	WT_Late_1	WT_Late	pST	NA	Model	NA	NA	Model	16893.4	278461	0.0606668	A0A087WQM0_MOUSE|A0A087WQM0	A0A087WQM0	MOUSE|A0A087WQM0
data/OBJ38812_TMT10.txt	1	data/OBJ38812_TMT10.txt_1	130C	A0A087WQM0_MOUSE|A0A087WQM0_S855	14.5634	WT_Late_2	WT_Late	pST	NA	Model	NA	NA	Model	24211.2	278461	0.0869463	A0A087WQM0_MOUSE|A0A087WQM0	A0A087WQM0	MOUSE|A0A087WQM0
data/OBJ38812_TMT10.txt	1	data/OBJ38812_TMT10.txt_1	128C	A0A087WQM0_MOUSE|A0A087WQM0_S855	13.2186	WT_Uninfect_1	WT_Uninfect	pST	NA	Model	NA	NA	Model	9532.33	278461	0.0342322	A0A087WQM0_MOUSE|A0A087WQM0	A0A087WQM0	MOUSE|A0A087WQM0
data/OBJ38812_TMT10.txt	1	data/OBJ38812_TMT10.txt_1	127N	A0A087WQM0_MOUSE|A0A087WQM0_S878	13.7325	KO_Early_1	KO_Early	pST	NA	Model	NA	NA	Model	13611.6	232017	0.0586662	A0A087WQM0_MOUSE|A0A087WQM0	A0A087WQM0	MOUSE|A0A087WQM0
data/OBJ38812_TMT10.txt	1	data/OBJ38812_TMT10.txt_1	130N	A0A087WQM0_MOUSE|A0A087WQM0_S878	14.436	KO_Early_2	KO_Early	pST	NA	Model	NA	NA	Model	22165	232017	0.0955317	A0A087WQM0_MOUSE|A0A087WQM0	A0A087WQM0	MOUSE|A0A087WQM0
data/OBJ38812_TMT10.txt	1	data/OBJ38812_TMT10.txt_1	128N	A0A087WQM0_MOUSE|A0A087WQM0_S878	14.0293	KO_Late_1	KO_Late	pST	NA	Model	NA	NA	Model	16719.9	232017	0.0720635	A0A087WQM0_MOUSE|A0A087WQM0	A0A087WQM0	MOUSE|A0A087WQM0
data/OBJ38812_TMT10.txt	1	data/OBJ38812_TMT10.txt_1	131N	A0A087WQM0_MOUSE|A0A087WQM0_S878	14.6129	KO_Late_2	KO_Late	pST	NA	Model	NA	NA	Model	25057.2	232017	0.107997	A0A087WQM0_MOUSE|A0A087WQM0	A0A087WQM0	MOUSE|A0A087WQM0
data/OBJ38812_TMT10.txt	1	data/OBJ38812_TMT10.txt_1	129N	A0A087WQM0_MOUSE|A0A087WQM0_S878	13.4867	KO_Uninfect_1	KO_Uninfect	pST	NA	Model	NA	NA	Model	11478.9	232017	0.0494743	A0A087WQM0_MOUSE|A0A087WQM0	A0A087WQM0	MOUSE|A0A087WQM0
data/OBJ38812_TMT10.txt	1	data/OBJ38812_TMT10.txt_1	131C	A0A087WQM0_MOUSE|A0A087WQM0_S878	13.9693	KO_Uninfect_2	KO_Uninfect	pST	NA	Model	NA	NA	Model	16038.8	232017	0.0691277	A0A087WQM0_MOUSE|A0A087WQM0	A0A087WQM0	MOUSE|A0A087WQM0
data/OBJ38812_TMT10.txt	1	data/OBJ38812_TMT10.txt_1	126C	A0A087WQM0_MOUSE|A0A087WQM0_S878	14.1089	WT_Early_1	WT_Early	pST	NA	Model	NA	NA	Model	17668.8	232017	0.0761531	A0A087WQM0_MOUSE|A0A087WQM0	A0A087WQM0	MOUSE|A0A087WQM0
data/OBJ38812_TMT10.txt	1	data/OBJ38812_TMT10.txt_1	129C	A0A087WQM0_MOUSE|A0A087WQM0_S878	14.4459	WT_Early_2	WT_Early	pST	NA	Model	NA	NA	Model	22317.4	232017	0.0961885	A0A087WQM0_MOUSE|A0A087WQM0	A0A087WQM0	MOUSE|A0A087WQM0
data/OBJ38812_TMT10.txt	1	data/OBJ38812_TMT10.txt_1	127C	A0A087WQM0_MOUSE|A0A087WQM0_S878	14.2003	WT_Late_1	WT_Late	pST	NA	Model	NA	NA	Model	18824.7	232017	0.0811352	A0A087WQM0_MOUSE|A0A087WQM0	A0A087WQM0	MOUSE|A0A087WQM0
data/OBJ38812_TMT10.txt	1	data/OBJ38812_TMT10.txt_1	130C	A0A087WQM0_MOUSE|A0A087WQM0_S878	15.0023	WT_Late_2	WT_Late	pST	NA	Model	NA	NA	Model	32819.3	232017	0.141452	A0A087WQM0_MOUSE|A0A087WQM0	A0A087WQM0	MOUSE|A0A087WQM0
data/OBJ38812_TMT10.txt	1	data/OBJ38812_TMT10.txt_1	128C	A0A087WQM0_MOUSE|A0A087WQM0_S878	14.0031	WT_Uninfect_1	WT_Uninfect	pST	NA	Model	NA	NA	Model	16419.3	232017	0.0707679	A0A087WQM0_MOUSE|A0A087WQM0	A0A087WQM0	MOUSE|A0A087WQM0
data/OBJ38812_TMT10_p2.txt	1	data/OBJ38812_TMT10_p2.txt_1	127N	A0A087WQM0_MOUSE|A0A087WQM0_T971	18.9752	KO_Early_3	KO_Early	pST	NA	Model	NA	NA	Model	515337	3.37865e+06	0.152527	A0A087WQM0_MOUSE|A0A087WQM0	A0A087WQM0	MOUSE|A0A087WQM0
data/OBJ38812_TMT10_p2.txt	1	data/OBJ38812_TMT10_p2.txt_1	130N	A0A087WQM0_MOUSE|A0A087WQM0_T971	18.8498	KO_Early_4	KO_Early	pST	NA	Model	NA	NA	Model	472465	3.37865e+06	0.139838	A0A087WQM0_MOUSE|A0A087WQM0	A0A087WQM0	MOUSE|A0A087WQM0
data/OBJ38812_TMT10_p2.txt	1	data/OBJ38812_TMT10_p2.txt_1	128N	A0A087WQM0_MOUSE|A0A087WQM0_T971	18.765	KO_Late_3	KO_Late	pST	NA	Model	NA	NA	Model	445490	3.37865e+06	0.131854	A0A087WQM0_MOUSE|A0A087WQM0	A0A087WQM0	MOUSE|A0A087WQM0
data/OBJ38812_TMT10_p2.txt	1	data/OBJ38812_TMT10_p2.txt_1	131N	A0A087WQM0_MOUSE|A0A087WQM0_T971	18.5437	KO_Late_4	KO_Late	pST	NA	Model	NA	NA	Model	382136	3.37865e+06	0.113103	A0A087WQM0_MOUSE|A0A087WQM0	A0A087WQM0	MOUSE|A0A087WQM0
data/OBJ38812_TMT10_p2.txt	1	data/OBJ38812_TMT10_p2.txt_1	129N	A0A087WQM0_MOUSE|A0A087WQM0_T971	16.8404	KO_Uninfect_3	KO_Uninfect	pST	NA	Model	NA	NA	Model	117348	3.37865e+06	0.0347323	A0A087WQM0_MOUSE|A0A087WQM0	A0A087WQM0	MOUSE|A0A087WQM0
data/OBJ38812_TMT10_p2.txt	1	data/OBJ38812_TMT10_p2.txt_1	126C	A0A087WQM0_MOUSE|A0A087WQM0_T971	17.8591	WT_Early_3	WT_Early	pST	NA	Model	NA	NA	Model	237755	3.37865e+06	0.0703698	A0A087WQM0_MOUSE|A0A087WQM0	A0A087WQM0	MOUSE|A0A087WQM0
data/OBJ38812_TMT10_p2.txt	1	data/OBJ38812_TMT10_p2.txt_1	129C	A0A087WQM0_MOUSE|A0A087WQM0_T971	17.9954	WT_Early_4	WT_Early	pST	NA	Model	NA	NA	Model	261312	3.37865e+06	0.0773422	A0A087WQM0_MOUSE|A0A087WQM0	A0A087WQM0	MOUSE|A0A087WQM0
data/OBJ38812_TMT10_p2.txt	1	data/OBJ38812_TMT10_p2.txt_1	127C	A0A087WQM0_MOUSE|A0A087WQM0_T971	17.7239	WT_Late_3	WT_Late	pST	NA	Model	NA	NA	Model	216487	3.37865e+06	0.0640749	A0A087WQM0_MOUSE|A0A087WQM0	A0A087WQM0	MOUSE|A0A087WQM0
data/OBJ38812_TMT10_p2.txt	1	data/OBJ38812_TMT10_p2.txt_1	130C	A0A087WQM0_MOUSE|A0A087WQM0_T971	18.1868	WT_Late_4	WT_Late	pST	NA	Model	NA	NA	Model	298381	3.37865e+06	0.0883136	A0A087WQM0_MOUSE|A0A087WQM0	A0A087WQM0	MOUSE|A0A087WQM0
data/OBJ38812_TMT10_p2.txt	1	data/OBJ38812_TMT10_p2.txt_1	128C	A0A087WQM0_MOUSE|A0A087WQM0_T971	16.3616	WT_Uninfect_3	WT_Uninfect	pST	NA	Model	NA	NA	Model	84202.5	3.37865e+06	0.0249219	A0A087WQM0_MOUSE|A0A087WQM0	A0A087WQM0	MOUSE|A0A087WQM0
data/OBJ38812_TMT10_p2.txt	1	data/OBJ38812_TMT10_p2.txt_1	131C	A0A087WQM0_MOUSE|A0A087WQM0_T971	16.3538	WT_Uninfect_4	WT_Uninfect	pST	NA	Model	NA	NA	Model	83752.8	3.37865e+06	0.0247888	A0A087WQM0_MOUSE|A0A087WQM0	A0A087WQM0	MOUSE|A0A087WQM0
data/OBJ38812_TMT10.txt	1	data/OBJ38812_TMT10.txt_1	127N	A0A087WQM0_MOUSE|A0A087WQM0_T971	18.2717	KO_Early_1	KO_Early	pST	NA	Model	NA	NA	Model	316464	3.35917e+06	0.0942089	A0A087WQM0_MOUSE|A0A087WQM0	A0A087WQM0	MOUSE|A0A087WQM0
data/OBJ38812_TMT10.txt	1	data/OBJ38812_TMT10.txt_1	130N	A0A087WQM0_MOUSE|A0A087WQM0_T971	18.7635	KO_Early_2	KO_Early	pST	NA	Model	NA	NA	Model	445015	3.35917e+06	0.132477	A0A087WQM0_MOUSE|A0A087WQM0	A0A087WQM0	MOUSE|A0A087WQM0
data/OBJ38812_TMT10.txt	1	data/OBJ38812_TMT10.txt_1	128N	A0A087WQM0_MOUSE|A0A087WQM0_T971	18.4085	KO_Late_1	KO_Late	pST	NA	Model	NA	NA	Model	347951	3.35917e+06	0.103582	A0A087WQM0_MOUSE|A0A087WQM0	A0A087WQM0	MOUSE|A0A087WQM0
data/OBJ38812_TMT10.txt	1	data/OBJ38812_TMT10.txt_1	131N	A0A087WQM0_MOUSE|A0A087WQM0_T971	18.358	KO_Late_2	KO_Late	pST	NA	Model	NA	NA	Model	335983	3.35917e+06	0.10002	A0A087WQM0_MOUSE|A0A087WQM0	A0A087WQM0	MOUSE|A0A087WQM0
data/OBJ38812_TMT10.txt	1	data/OBJ38812_TMT10.txt_1	129N	A0A087WQM0_MOUSE|A0A087WQM0_T971	16.6117	KO_Uninfect_1	KO_Uninfect	pST	NA	Model	NA	NA	Model	100142	3.35917e+06	0.0298116	A0A087WQM0_MOUSE|A0A087WQM0	A0A087WQM0	MOUSE|A0A087WQM0
data/OBJ38812_TMT10.txt	1	data/OBJ38812_TMT10.txt_1	131C	A0A087WQM0_MOUSE|A0A087WQM0_T971	17.3875	KO_Uninfect_2	KO_Uninfect	pST	NA	Model	NA	NA	Model	171463	3.35917e+06	0.0510433	A0A087WQM0_MOUSE|A0A087WQM0	A0A087WQM0	MOUSE|A0A087WQM0
data/OBJ38812_TMT10.txt	1	data/OBJ38812_TMT10.txt_1	126C	A0A087WQM0_MOUSE|A0A087WQM0_T971	18.1666	WT_Early_1	WT_Early	pST	NA	Model	NA	NA	Model	294240	3.35917e+06	0.0875931	A0A087WQM0_MOUSE|A0A087WQM0	A0A087WQM0	MOUSE|A0A087WQM0
data/OBJ38812_TMT10.txt	1	data/OBJ38812_TMT10.txt_1	129C	A0A087WQM0_MOUSE|A0A087WQM0_T971	18.6561	WT_Early_2	WT_Early	pST	NA	Model	NA	NA	Model	413100	3.35917e+06	0.122977	A0A087WQM0_MOUSE|A0A087WQM0	A0A087WQM0	MOUSE|A0A087WQM0
data/OBJ38812_TMT10.txt	1	data/OBJ38812_TMT10.txt_1	127C	A0A087WQM0_MOUSE|A0A087WQM0_T971	17.9776	WT_Late_1	WT_Late	pST	NA	Model	NA	NA	Model	258113	3.35917e+06	0.0768383	A0A087WQM0_MOUSE|A0A087WQM0	A0A087WQM0	MOUSE|A0A087WQM0
data/OBJ38812_TMT10.txt	1	data/OBJ38812_TMT10.txt_1	130C	A0A087WQM0_MOUSE|A0A087WQM0_T971	18.2434	WT_Late_2	WT_Late	pST	NA	Model	NA	NA	Model	310319	3.35917e+06	0.0923796	A0A087WQM0_MOUSE|A0A087WQM0	A0A087WQM0	MOUSE|A0A087WQM0
data/OBJ38812_TMT10.txt	1	data/OBJ38812_TMT10.txt_1	128C	A0A087WQM0_MOUSE|A0A087WQM0_T971	16.6438	WT_Uninfect_1	WT_Uninfect	pST	NA	Model	NA	NA	Model	102396	3.35917e+06	0.0304824	A0A087WQM0_MOUSE|A0A087WQM0	A0A087WQM0	MOUSE|A0A087WQM0
data/OBJ38812_TMT10_p2.txt	1	data/OBJ38812_TMT10_p2.txt_1	127N	A0A087WS36_MOUSE|A0A087WS36_S274	15.7816	KO_Early_3	KO_Early	pST	NA	Model	NA	NA	Model	56327.4	649525	0.086721	A0A087WS36_MOUSE|A0A087WS36	A0A087WS36	MOUSE|A0A087WS36
data/OBJ38812_TMT10_p2.txt	1	data/OBJ38812_TMT10_p2.txt_1	130N	A0A087WS36_MOUSE|A0A087WS36_S274	15.4651	KO_Early_4	KO_Early	pST	NA	Model	NA	NA	Model	45232.8	649525	0.0696399	A0A087WS36_MOUSE|A0A087WS36	A0A087WS36	MOUSE|A0A087WS36
data/OBJ38812_TMT10_p2.txt	1	data/OBJ38812_TMT10_p2.txt_1	128N	A0A087WS36_MOUSE|A0A087WS36_S274	15.9049	KO_Late_3	KO_Late	pST	NA	Model	NA	NA	Model	61353.9	649525	0.0944597	A0A087WS36_MOUSE|A0A087WS36	A0A087WS36	MOUSE|A0A087WS36
data/OBJ38812_TMT10_p2.txt	1	data/OBJ38812_TMT10_p2.txt_1	131N	A0A087WS36_MOUSE|A0A087WS36_S274	15.9258	KO_Late_4	KO_Late	pST	NA	Model	NA	NA	Model	62249	649525	0.0958377	A0A087WS36_MOUSE|A0A087WS36	A0A087WS36	MOUSE|A0A087WS36
data/OBJ38812_TMT10_p2.txt	1	data/OBJ38812_TMT10_p2.txt_1	129N	A0A087WS36_MOUSE|A0A087WS36_S274	15.5094	KO_Uninfect_3	KO_Uninfect	pST	NA	Model	NA	NA	Model	46644.7	649525	0.0718135	A0A087WS36_MOUSE|A0A087WS36	A0A087WS36	MOUSE|A0A087WS36
data/OBJ38812_TMT10_p2.txt	1	data/OBJ38812_TMT10_p2.txt_1	126C	A0A087WS36_MOUSE|A0A087WS36_S274	15.731	WT_Early_3	WT_Early	pST	NA	Model	NA	NA	Model	54388.1	649525	0.0837353	A0A087WS36_MOUSE|A0A087WS36	A0A087WS36	MOUSE|A0A087WS36
data/OBJ38812_TMT10_p2.txt	1	data/OBJ38812_TMT10_p2.txt_1	129C	A0A087WS36_MOUSE|A0A087WS36_S274	15.9098	WT_Early_4	WT_Early	pST	NA	Model	NA	NA	Model	61565.3	649525	0.0947852	A0A087WS36_MOUSE|A0A087WS36	A0A087WS36	MOUSE|A0A087WS36
data/OBJ38812_TMT10_p2.txt	1	data/OBJ38812_TMT10_p2.txt_1	127C	A0A087WS36_MOUSE|A0A087WS36_S274	15.9016	WT_Late_3	WT_Late	pST	NA	Model	NA	NA	Model	61215.1	649525	0.0942459	A0A087WS36_MOUSE|A0A087WS36	A0A087WS36	MOUSE|A0A087WS36
data/OBJ38812_TMT10_p2.txt	1	data/OBJ38812_TMT10_p2.txt_1	130C	A0A087WS36_MOUSE|A0A087WS36_S274	15.8894	WT_Late_4	WT_Late	pST	NA	Model	NA	NA	Model	60698.8	649525	0.093451	A0A087WS36_MOUSE|A0A087WS36	A0A087WS36	MOUSE|A0A087WS36
data/OBJ38812_TMT10_p2.txt	1	data/OBJ38812_TMT10_p2.txt_1	128C	A0A087WS36_MOUSE|A0A087WS36_S274	15.5683	WT_Uninfect_3	WT_Uninfect	pST	NA	Model	NA	NA	Model	48586.8	649525	0.0748036	A0A087WS36_MOUSE|A0A087WS36	A0A087WS36	MOUSE|A0A087WS36
data/OBJ38812_TMT10_p2.txt	1	data/OBJ38812_TMT10_p2.txt_1	131C	A0A087WS36_MOUSE|A0A087WS36_S274	15.1285	WT_Uninfect_4	WT_Uninfect	pST	NA	Model	NA	NA	Model	35821.5	649525	0.0551503	A0A087WS36_MOUSE|A0A087WS36	A0A087WS36	MOUSE|A0A087WS36
data/OBJ38812_TMT10.txt	1	data/OBJ38812_TMT10.txt_1	127N	A0A087WS36_MOUSE|A0A087WS36_S274	15.9114	KO_Early_1	KO_Early	pST	NA	Model	NA	NA	Model	61634.2	671904	0.0917307	A0A087WS36_MOUSE|A0A087WS36	A0A087WS36	MOUSE|A0A087WS36
data/OBJ38812_TMT10.txt	1	data/OBJ38812_TMT10.txt_1	130N	A0A087WS36_MOUSE|A0A087WS36_S274	15.6149	KO_Early_2	KO_Early	pST	NA	Model	NA	NA	Model	50183.6	671904	0.0746886	A0A087WS36_MOUSE|A0A087WS36	A0A087WS36	MOUSE|A0A087WS36
data/OBJ38812_TMT10.txt	1	data/OBJ38812_TMT10.txt_1	128N	A0A087WS36_MOUSE|A0A087WS36_S274	15.983	KO_Late_1	KO_Late	pST	NA	Model	NA	NA	Model	64768	671904	0.0963947	A0A087WS36_MOUSE|A0A087WS36	A0A087WS36	MOUSE|A0A087WS36
data/OBJ38812_TMT10.txt	1	data/OBJ38812_TMT10.txt_1	131N	A0A087WS36_MOUSE|A0A087WS36_S274	15.8887	KO_Late_2	KO_Late	pST	NA	Model	NA	NA	Model	60671.5	671904	0.0902979	A0A087WS36_MOUSE|A0A087WS36	A0A087WS36	MOUSE|A0A087WS36
data/OBJ38812_TMT10.txt	1	data/OBJ38812_TMT10.txt_1	129N	A0A087WS36_MOUSE|A0A087WS36_S274	15.8002	KO_Uninfect_1	KO_Uninfect	pST	NA	Model	NA	NA	Model	57058.3	671904	0.0849204	A0A087WS36_MOUSE|A0A087WS36	A0A087WS36	MOUSE|A0A087WS36
data/OBJ38812_TMT10.txt	1	data/OBJ38812_TMT10.txt_1	131C	A0A087WS36_MOUSE|A0A087WS36_S274	15.8258	KO_Uninfect_2	KO_Uninfect	pST	NA	Model	NA	NA	Model	58083.1	671904	0.0864455	A0A087WS36_MOUSE|A0A087WS36	A0A087WS36	MOUSE|A0A087WS36
data/OBJ38812_TMT10.txt	1	data/OBJ38812_TMT10.txt_1	126C	A0A087WS36_MOUSE|A0A087WS36_S274	15.4626	WT_Early_1	WT_Early	pST	NA	Model	NA	NA	Model	45154.8	671904	0.0672043	A0A087WS36_MOUSE|A0A087WS36	A0A087WS36	MOUSE|A0A087WS36
data/OBJ38812_TMT10.txt	1	data/OBJ38812_TMT10.txt_1	129C	A0A087WS36_MOUSE|A0A087WS36_S274	15.6992	WT_Early_2	WT_Early	pST	NA	Model	NA	NA	Model	53201.6	671904	0.0791805	A0A087WS36_MOUSE|A0A087WS36	A0A087WS36	MOUSE|A0A087WS36
data/OBJ38812_TMT10.txt	1	data/OBJ38812_TMT10.txt_1	127C	A0A087WS36_MOUSE|A0A087WS36_S274	15.6784	WT_Late_1	WT_Late	pST	NA	Model	NA	NA	Model	52440	671904	0.0780469	A0A087WS36_MOUSE|A0A087WS36	A0A087WS36	MOUSE|A0A087WS36
data/OBJ38812_TMT10.txt	1	data/OBJ38812_TMT10.txt_1	130C	A0A087WS36_MOUSE|A0A087WS36_S274	15.5645	WT_Late_2	WT_Late	pST	NA	Model	NA	NA	Model	48461.2	671904	0.0721253	A0A087WS36_MOUSE|A0A087WS36	A0A087WS36	MOUSE|A0A087WS36
data/OBJ38812_TMT10.txt	1	data/OBJ38812_TMT10.txt_1	128C	A0A087WS36_MOUSE|A0A087WS36_S274	15.9838	WT_Uninfect_1	WT_Uninfect	pST	NA	Model	NA	NA	Model	64805.7	671904	0.096451	A0A087WS36_MOUSE|A0A087WS36	A0A087WS36	MOUSE|A0A087WS36
data/OBJ38812_TMT10.txt	1	data/OBJ38812_TMT10.txt_1	127N	A0A087WS73_MOUSE|A0A087WS73_S254	15.6505	KO_Early_1	KO_Early	pST	NA	Model	NA	NA	Model	51436.3	706996	0.0727532	A0A087WS73_MOUSE|A0A087WS73	A0A087WS73	MOUSE|A0A087WS73
data/OBJ38812_TMT10.txt	1	data/OBJ38812_TMT10.txt_1	130N	A0A087WS73_MOUSE|A0A087WS73_S254	15.9127	KO_Early_2	KO_Early	pST	NA	Model	NA	NA	Model	61687.8	706996	0.0872533	A0A087WS73_MOUSE|A0A087WS73	A0A087WS73	MOUSE|A0A087WS73
data/OBJ38812_TMT10.txt	1	data/OBJ38812_TMT10.txt_1	128N	A0A087WS73_MOUSE|A0A087WS73_S254	15.5823	KO_Late_1	KO_Late	pST	NA	Model	NA	NA	Model	49060.7	706996	0.0693931	A0A087WS73_MOUSE|A0A087WS73	A0A087WS73	MOUSE|A0A087WS73
data/OBJ38812_TMT10.txt	1	data/OBJ38812_TMT10.txt_1	131N	A0A087WS73_MOUSE|A0A087WS73_S254	15.8922	KO_Late_2	KO_Late	pST	NA	Model	NA	NA	Model	60817.4	706996	0.0860223	A0A087WS73_MOUSE|A0A087WS73	A0A087WS73	MOUSE|A0A087WS73
data/OBJ38812_TMT10.txt	1	data/OBJ38812_TMT10.txt_1	129N	A0A087WS73_MOUSE|A0A087WS73_S254	16.4265	KO_Uninfect_1	KO_Uninfect	pST	NA	Model	NA	NA	Model	88080.7	706996	0.124584	A0A087WS73_MOUSE|A0A087WS73	A0A087WS73	MOUSE|A0A087WS73
data/OBJ38812_TMT10.txt	1	data/OBJ38812_TMT10.txt_1	131C	A0A087WS73_MOUSE|A0A087WS73_S254	16.3431	KO_Uninfect_2	KO_Uninfect	pST	NA	Model	NA	NA	Model	83133.1	706996	0.117586	A0A087WS73_MOUSE|A0A087WS73	A0A087WS73	MOUSE|A0A087WS73
data/OBJ38812_TMT10.txt	1	data/OBJ38812_TMT10.txt_1	126C	A0A087WS73_MOUSE|A0A087WS73_S254	15.3872	WT_Early_1	WT_Early	pST	NA	Model	NA	NA	Model	42855.7	706996	0.0606165	A0A087WS73_MOUSE|A0A087WS73	A0A087WS73	MOUSE|A0A087WS73
data/OBJ38812_TMT10.txt	1	data/OBJ38812_TMT10.txt_1	129C	A0A087WS73_MOUSE|A0A087WS73_S254	15.6078	WT_Early_2	WT_Early	pST	NA	Model	NA	NA	Model	49936.3	706996	0.0706316	A0A087WS73_MOUSE|A0A087WS73	A0A087WS73	MOUSE|A0A087WS73
data/OBJ38812_TMT10.txt	1	data/OBJ38812_TMT10.txt_1	127C	A0A087WS73_MOUSE|A0A087WS73_S254	15.3295	WT_Late_1	WT_Late	pST	NA	Model	NA	NA	Model	41176.7	706996	0.0582417	A0A087WS73_MOUSE|A0A087WS73	A0A087WS73	MOUSE|A0A087WS73
data/OBJ38812_TMT10.txt	1	data/OBJ38812_TMT10.txt_1	130C	A0A087WS73_MOUSE|A0A087WS73_S254	15.6447	WT_Late_2	WT_Late	pST	NA	Model	NA	NA	Model	51229.6	706996	0.0724609	A0A087WS73_MOUSE|A0A087WS73	A0A087WS73	MOUSE|A0A087WS73
data/OBJ38812_TMT10.txt	1	data/OBJ38812_TMT10.txt_1	128C	A0A087WS73_MOUSE|A0A087WS73_S254	16.1396	WT_Uninfect_1	WT_Uninfect	pST	NA	Model	NA	NA	Model	72193.6	706996	0.102113	A0A087WS73_MOUSE|A0A087WS73	A0A087WS73	MOUSE|A0A087WS73
data/OBJ38812_TMT10_p2.txt	1	data/OBJ38812_TMT10_p2.txt_1	127N	A0A087WS73_MOUSE|A0A087WS73_S256	16.8802	KO_Early_3	KO_Early	pST	NA	Model	NA	NA	Model	120631	1.41625e+06	0.0851764	A0A087WS73_MOUSE|A0A087WS73	A0A087WS73	MOUSE|A0A087WS73
data/OBJ38812_TMT10_p2.txt	1	data/OBJ38812_TMT10_p2.txt_1	130N	A0A087WS73_MOUSE|A0A087WS73_S256	16.6002	KO_Early_4	KO_Early	pST	NA	Model	NA	NA	Model	99350.7	1.41625e+06	0.0701504	A0A087WS73_MOUSE|A0A087WS73	A0A087WS73	MOUSE|A0A087WS73
data/OBJ38812_TMT10_p2.txt	1	data/OBJ38812_TMT10_p2.txt_1	128N	A0A087WS73_MOUSE|A0A087WS73_S256	16.9537	KO_Late_3	KO_Late	pST	NA	Model	NA	NA	Model	126932	1.41625e+06	0.0896256	A0A087WS73_MOUSE|A0A087WS73	A0A087WS73	MOUSE|A0A087WS73
data/OBJ38812_TMT10_p2.txt	1	data/OBJ38812_TMT10_p2.txt_1	131N	A0A087WS73_MOUSE|A0A087WS73_S256	17.169	KO_Late_4	KO_Late	pST	NA	Model	NA	NA	Model	147361	1.41625e+06	0.10405	A0A087WS73_MOUSE|A0A087WS73	A0A087WS73	MOUSE|A0A087WS73
data/OBJ38812_TMT10_p2.txt	1	data/OBJ38812_TMT10_p2.txt_1	129N	A0A087WS73_MOUSE|A0A087WS73_S256	17.0195	KO_Uninfect_3	KO_Uninfect	pST	NA	Model	NA	NA	Model	132859	1.41625e+06	0.0938105	A0A087WS73_MOUSE|A0A087WS73	A0A087WS73	MOUSE|A0A087WS73
data/OBJ38812_TMT10_p2.txt	1	data/OBJ38812_TMT10_p2.txt_1	126C	A0A087WS73_MOUSE|A0A087WS73_S256	17.0225	WT_Early_3	WT_Early	pST	NA	Model	NA	NA	Model	133135	1.41625e+06	0.0940052	A0A087WS73_MOUSE|A0A087WS73	A0A087WS73	MOUSE|A0A087WS73
data/OBJ38812_TMT10_p2.txt	1	data/OBJ38812_TMT10_p2.txt_1	129C	A0A087WS73_MOUSE|A0A087WS73_S256	16.4306	WT_Early_4	WT_Early	pST	NA	Model	NA	NA	Model	88328.7	1.41625e+06	0.0623679	A0A087WS73_MOUSE|A0A087WS73	A0A087WS73	MOUSE|A0A087WS73
data/OBJ38812_TMT10_p2.txt	1	data/OBJ38812_TMT10_p2.txt_1	127C	A0A087WS73_MOUSE|A0A087WS73_S256	17.2519	WT_Late_3	WT_Late	pST	NA	Model	NA	NA	Model	156078	1.41625e+06	0.110205	A0A087WS73_MOUSE|A0A087WS73	A0A087WS73	MOUSE|A0A087WS73
data/OBJ38812_TMT10_p2.txt	1	data/OBJ38812_TMT10_p2.txt_1	130C	A0A087WS73_MOUSE|A0A087WS73_S256	16.5169	WT_Late_4	WT_Late	pST	NA	Model	NA	NA	Model	93772.1	1.41625e+06	0.0662114	A0A087WS73_MOUSE|A0A087WS73	A0A087WS73	MOUSE|A0A087WS73
data/OBJ38812_TMT10_p2.txt	1	data/OBJ38812_TMT10_p2.txt_1	128C	A0A087WS73_MOUSE|A0A087WS73_S256	16.7028	WT_Uninfect_3	WT_Uninfect	pST	NA	Model	NA	NA	Model	106669	1.41625e+06	0.0753175	A0A087WS73_MOUSE|A0A087WS73	A0A087WS73	MOUSE|A0A087WS73
data/OBJ38812_TMT10_p2.txt	1	data/OBJ38812_TMT10_p2.txt_1	131C	A0A087WS73_MOUSE|A0A087WS73_S256	16.499	WT_Uninfect_4	WT_Uninfect	pST	NA	Model	NA	NA	Model	92618.3	1.41625e+06	0.0653968	A0A087WS73_MOUSE|A0A087WS73	A0A087WS73	MOUSE|A0A087WS73
data/OBJ38812_TMT10.txt	1	data/OBJ38812_TMT10.txt_1	127N	A0A087WS73_MOUSE|A0A087WS73_S256	16.7313	KO_Early_1	KO_Early	pST	NA	Model	NA	NA	Model	108797	1.47877e+06	0.0735727	A0A087WS73_MOUSE|A0A087WS73	A0A087WS73	MOUSE|A0A087WS73
data/OBJ38812_TMT10.txt	1	data/OBJ38812_TMT10.txt_1	130N	A0A087WS73_MOUSE|A0A087WS73_S256	16.875	KO_Early_2	KO_Early	pST	NA	Model	NA	NA	Model	120191	1.47877e+06	0.0812777	A0A087WS73_MOUSE|A0A087WS73	A0A087WS73	MOUSE|A0A087WS73
data/OBJ38812_TMT10.txt	1	data/OBJ38812_TMT10.txt_1	128N	A0A087WS73_MOUSE|A0A087WS73_S256	16.6414	KO_Late_1	KO_Late	pST	NA	Model	NA	NA	Model	102224	1.47877e+06	0.0691275	A0A087WS73_MOUSE|A0A087WS73	A0A087WS73	MOUSE|A0A087WS73
data/OBJ38812_TMT10.txt	1	data/OBJ38812_TMT10.txt_1	131N	A0A087WS73_MOUSE|A0A087WS73_S256	16.91	KO_Late_2	KO_Late	pST	NA	Model	NA	NA	Model	123142	1.47877e+06	0.0832729	A0A087WS73_MOUSE|A0A087WS73	A0A087WS73	MOUSE|A0A087WS73
data/OBJ38812_TMT10.txt	1	data/OBJ38812_TMT10.txt_1	129N	A0A087WS73_MOUSE|A0A087WS73_S256	17.3325	KO_Uninfect_1	KO_Uninfect	pST	NA	Model	NA	NA	Model	165049	1.47877e+06	0.111612	A0A087WS73_MOUSE|A0A087WS73	A0A087WS73	MOUSE|A0A087WS73
data/OBJ38812_TMT10.txt	1	data/OBJ38812_TMT10.txt_1	131C	A0A087WS73_MOUSE|A0A087WS73_S256	17.28	KO_Uninfect_2	KO_Uninfect	pST	NA	Model	NA	NA	Model	159142	1.47877e+06	0.107618	A0A087WS73_MOUSE|A0A087WS73	A0A087WS73	MOUSE|A0A087WS73
data/OBJ38812_TMT10.txt	1	data/OBJ38812_TMT10.txt_1	126C	A0A087WS73_MOUSE|A0A087WS73_S256	16.5953	WT_Early_1	WT_Early	pST	NA	Model	NA	NA	Model	99011.8	1.47877e+06	0.0669554	A0A087WS73_MOUSE|A0A087WS73	A0A087WS73	MOUSE|A0A087WS73
data/OBJ38812_TMT10.txt	1	data/OBJ38812_TMT10.txt_1	129C	A0A087WS73_MOUSE|A0A087WS73_S256	16.775	WT_Early_2	WT_Early	pST	NA	Model	NA	NA	Model	112146	1.47877e+06	0.075837	A0A087WS73_MOUSE|A0A087WS73	A0A087WS73	MOUSE|A0A087WS73
data/OBJ38812_TMT10.txt	1	data/OBJ38812_TMT10.txt_1	127C	A0A087WS73_MOUSE|A0A087WS73_S256	16.6589	WT_Late_1	WT_Late	pST	NA	Model	NA	NA	Model	103474	1.47877e+06	0.0699732	A0A087WS73_MOUSE|A0A087WS73	A0A087WS73	MOUSE|A0A087WS73
data/OBJ38812_TMT10.txt	1	data/OBJ38812_TMT10.txt_1	130C	A0A087WS73_MOUSE|A0A087WS73_S256	16.8209	WT_Late_2	WT_Late	pST	NA	Model	NA	NA	Model	115771	1.47877e+06	0.0782884	A0A087WS73_MOUSE|A0A087WS73	A0A087WS73	MOUSE|A0A087WS73
data/OBJ38812_TMT10.txt	1	data/OBJ38812_TMT10.txt_1	128C	A0A087WS73_MOUSE|A0A087WS73_S256	17.2071	WT_Uninfect_1	WT_Uninfect	pST	NA	Model	NA	NA	Model	151308	1.47877e+06	0.10232	A0A087WS73_MOUSE|A0A087WS73	A0A087WS73	MOUSE|A0A087WS73
data/OBJ38812_TMT10.txt	1	data/OBJ38812_TMT10.txt_1	127N	A0A087WS73_MOUSE|A0A087WS73_S261	18.993	KO_Early_1	KO_Early	pST	NA	Model	NA	NA	Model	521761	8.84426e+06	0.0589943	A0A087WS73_MOUSE|A0A087WS73	A0A087WS73	MOUSE|A0A087WS73
data/OBJ38812_TMT10.txt	1	data/OBJ38812_TMT10.txt_1	130N	A0A087WS73_MOUSE|A0A087WS73_S261	18.8443	KO_Early_2	KO_Early	pST	NA	Model	NA	NA	Model	470637	8.84426e+06	0.0532138	A0A087WS73_MOUSE|A0A087WS73	A0A087WS73	MOUSE|A0A087WS73
data/OBJ38812_TMT10.txt	1	data/OBJ38812_TMT10.txt_1	128N	A0A087WS73_MOUSE|A0A087WS73_S261	19.4628	KO_Late_1	KO_Late	pST	NA	Model	NA	NA	Model	722558	8.84426e+06	0.081698	A0A087WS73_MOUSE|A0A087WS73	A0A087WS73	MOUSE|A0A087WS73
data/OBJ38812_TMT10.txt	1	data/OBJ38812_TMT10.txt_1	131N	A0A087WS73_MOUSE|A0A087WS73_S261	19.3914	KO_Late_2	KO_Late	pST	NA	Model	NA	NA	Model	687693	8.84426e+06	0.0777559	A0A087WS73_MOUSE|A0A087WS73	A0A087WS73	MOUSE|A0A087WS73
data/OBJ38812_TMT10.txt	1	data/OBJ38812_TMT10.txt_1	129N	A0A087WS73_MOUSE|A0A087WS73_S261	19.7412	KO_Uninfect_1	KO_Uninfect	pST	NA	Model	NA	NA	Model	876401	8.84426e+06	0.0990927	A0A087WS73_MOUSE|A0A087WS73	A0A087WS73	MOUSE|A0A087WS73
data/OBJ38812_TMT10.txt	1	data/OBJ38812_TMT10.txt_1	131C	A0A087WS73_MOUSE|A0A087WS73_S261	19.8381	KO_Uninfect_2	KO_Uninfect	pST	NA	Model	NA	NA	Model	937279	8.84426e+06	0.105976	A0A087WS73_MOUSE|A0A087WS73	A0A087WS73	MOUSE|A0A087WS73
data/OBJ38812_TMT10.txt	1	data/OBJ38812_TMT10.txt_1	126C	A0A087WS73_MOUSE|A0A087WS73_S261	19.3976	WT_Early_1	WT_Early	pST	NA	Model	NA	NA	Model	690674	8.84426e+06	0.078093	A0A087WS73_MOUSE|A0A087WS73	A0A087WS73	MOUSE|A0A087WS73
data/OBJ38812_TMT10.txt	1	data/OBJ38812_TMT10.txt_1	129C	A0A087WS73_MOUSE|A0A087WS73_S261	19.4669	WT_Early_2	WT_Early	pST	NA	Model	NA	NA	Model	724653	8.84426e+06	0.0819349	A0A087WS73_MOUSE|A0A087WS73	A0A087WS73	MOUSE|A0A087WS73
data/OBJ38812_TMT10.txt	1	data/OBJ38812_TMT10.txt_1	127C	A0A087WS73_MOUSE|A0A087WS73_S261	19.6055	WT_Late_1	WT_Late	pST	NA	Model	NA	NA	Model	797711	8.84426e+06	0.0901953	A0A087WS73_MOUSE|A0A087WS73	A0A087WS73	MOUSE|A0A087WS73
data/OBJ38812_TMT10.txt	1	data/OBJ38812_TMT10.txt_1	130C	A0A087WS73_MOUSE|A0A087WS73_S261	19.7599	WT_Late_2	WT_Late	pST	NA	Model	NA	NA	Model	887828	8.84426e+06	0.100385	A0A087WS73_MOUSE|A0A087WS73	A0A087WS73	MOUSE|A0A087WS73
data/OBJ38812_TMT10.txt	1	data/OBJ38812_TMT10.txt_1	128C	A0A087WS73_MOUSE|A0A087WS73_S261	19.6458	WT_Uninfect_1	WT_Uninfect	pST	NA	Model	NA	NA	Model	820310	8.84426e+06	0.0927506	A0A087WS73_MOUSE|A0A087WS73	A0A087WS73	MOUSE|A0A087WS73
data/OBJ38812_TMT10_p2.txt	1	data/OBJ38812_TMT10_p2.txt_1	127N	A0A097PUG4_MOUSE|A0A097PUG4_S138	16.4152	KO_Early_3	KO_Early	pST	NA	Model	NA	NA	Model	87394	1.58839e+06	0.0550206	A0A097PUG4_MOUSE|A0A097PUG4	A0A097PUG4	MOUSE|A0A097PUG4
data/OBJ38812_TMT10_p2.txt	1	data/OBJ38812_TMT10_p2.txt_1	130N	A0A097PUG4_MOUSE|A0A097PUG4_S138	16.7667	KO_Early_4	KO_Early	pST	NA	Model	NA	NA	Model	111499	1.58839e+06	0.0701963	A0A097PUG4_MOUSE|A0A097PUG4	A0A097PUG4	MOUSE|A0A097PUG4
data/OBJ38812_TMT10_p2.txt	1	data/OBJ38812_TMT10_p2.txt_1	128N	A0A097PUG4_MOUSE|A0A097PUG4_S138	15.2312	KO_Late_3	KO_Late	pST	NA	Model	NA	NA	Model	38462.9	1.58839e+06	0.024215	A0A097PUG4_MOUSE|A0A097PUG4	A0A097PUG4	MOUSE|A0A097PUG4
data/OBJ38812_TMT10_p2.txt	1	data/OBJ38812_TMT10_p2.txt_1	131N	A0A097PUG4_MOUSE|A0A097PUG4_S138	16.0752	KO_Late_4	KO_Late	pST	NA	Model	NA	NA	Model	69041.2	1.58839e+06	0.0434662	A0A097PUG4_MOUSE|A0A097PUG4	A0A097PUG4	MOUSE|A0A097PUG4
data/OBJ38812_TMT10_p2.txt	1	data/OBJ38812_TMT10_p2.txt_1	129N	A0A097PUG4_MOUSE|A0A097PUG4_S138	15.4112	KO_Uninfect_3	KO_Uninfect	pST	NA	Model	NA	NA	Model	43575.4	1.58839e+06	0.0274337	A0A097PUG4_MOUSE|A0A097PUG4	A0A097PUG4	MOUSE|A0A097PUG4
data/OBJ38812_TMT10_p2.txt	1	data/OBJ38812_TMT10_p2.txt_1	126C	A0A097PUG4_MOUSE|A0A097PUG4_S138	17.7149	WT_Early_3	WT_Early	pST	NA	Model	NA	NA	Model	215133	1.58839e+06	0.135441	A0A097PUG4_MOUSE|A0A097PUG4	A0A097PUG4	MOUSE|A0A097PUG4
data/OBJ38812_TMT10_p2.txt	1	data/OBJ38812_TMT10_p2.txt_1	129C	A0A097PUG4_MOUSE|A0A097PUG4_S138	17.7696	WT_Early_4	WT_Early	pST	NA	Model	NA	NA	Model	223450	1.58839e+06	0.140677	A0A097PUG4_MOUSE|A0A097PUG4	A0A097PUG4	MOUSE|A0A097PUG4
data/OBJ38812_TMT10_p2.txt	1	data/OBJ38812_TMT10_p2.txt_1	127C	A0A097PUG4_MOUSE|A0A097PUG4_S138	17.5082	WT_Late_3	WT_Late	pST	NA	Model	NA	NA	Model	186424	1.58839e+06	0.117367	A0A097PUG4_MOUSE|A0A097PUG4	A0A097PUG4	MOUSE|A0A097PUG4
data/OBJ38812_TMT10_p2.txt	1	data/OBJ38812_TMT10_p2.txt_1	130C	A0A097PUG4_MOUSE|A0A097PUG4_S138	16.7206	WT_Late_4	WT_Late	pST	NA	Model	NA	NA	Model	107992	1.58839e+06	0.0679883	A0A097PUG4_MOUSE|A0A097PUG4	A0A097PUG4	MOUSE|A0A097PUG4
data/OBJ38812_TMT10_p2.txt	1	data/OBJ38812_TMT10_p2.txt_1	128C	A0A097PUG4_MOUSE|A0A097PUG4_S138	14.4303	WT_Uninfect_3	WT_Uninfect	pST	NA	Model	NA	NA	Model	22077.8	1.58839e+06	0.0138995	A0A097PUG4_MOUSE|A0A097PUG4	A0A097PUG4	MOUSE|A0A097PUG4
data/OBJ38812_TMT10_p2.txt	1	data/OBJ38812_TMT10_p2.txt_1	131C	A0A097PUG4_MOUSE|A0A097PUG4_S138	18.5973	WT_Uninfect_4	WT_Uninfect	pST	NA	Model	NA	NA	Model	396605	1.58839e+06	0.24969	A0A097PUG4_MOUSE|A0A097PUG4	A0A097PUG4	MOUSE|A0A097PUG4
data/OBJ38812_TMT10.txt	1	data/OBJ38812_TMT10.txt_1	127N	A0A097PUG4_MOUSE|A0A097PUG4_S138	16.4744	KO_Early_1	KO_Early	pST	NA	Model	NA	NA	Model	91050.7	1.36404e+06	0.0667507	A0A097PUG4_MOUSE|A0A097PUG4	A0A097PUG4	MOUSE|A0A097PUG4
data/OBJ38812_TMT10.txt	1	data/OBJ38812_TMT10.txt_1	130N	A0A097PUG4_MOUSE|A0A097PUG4_S138	16.1542	KO_Early_2	KO_Early	pST	NA	Model	NA	NA	Model	72929.1	1.36404e+06	0.0534655	A0A097PUG4_MOUSE|A0A097PUG4	A0A097PUG4	MOUSE|A0A097PUG4
data/OBJ38812_TMT10.txt	1	data/OBJ38812_TMT10.txt_1	128N	A0A097PUG4_MOUSE|A0A097PUG4_S138	15.4089	KO_Late_1	KO_Late	pST	NA	Model	NA	NA	Model	43506.1	1.36404e+06	0.031895	A0A097PUG4_MOUSE|A0A097PUG4	A0A097PUG4	MOUSE|A0A097PUG4
data/OBJ38812_TMT10.txt	1	data/OBJ38812_TMT10.txt_1	131N	A0A097PUG4_MOUSE|A0A097PUG4_S138	15.1975	KO_Late_2	KO_Late	pST	NA	Model	NA	NA	Model	37574.2	1.36404e+06	0.0275463	A0A097PUG4_MOUSE|A0A097PUG4	A0A097PUG4	MOUSE|A0A097PUG4
data/OBJ38812_TMT10.txt	1	data/OBJ38812_TMT10.txt_1	129N	A0A097PUG4_MOUSE|A0A097PUG4_S138	17.4042	KO_Uninfect_1	KO_Uninfect	pST	NA	Model	NA	NA	Model	173455	1.36404e+06	0.127163	A0A097PUG4_MOUSE|A0A097PUG4	A0A097PUG4	MOUSE|A0A097PUG4
data/OBJ38812_TMT10.txt	1	data/OBJ38812_TMT10.txt_1	131C	A0A097PUG4_MOUSE|A0A097PUG4_S138	17.9467	KO_Uninfect_2	KO_Uninfect	pST	NA	Model	NA	NA	Model	252645	1.36404e+06	0.185218	A0A097PUG4_MOUSE|A0A097PUG4	A0A097PUG4	MOUSE|A0A097PUG4
data/OBJ38812_TMT10.txt	1	data/OBJ38812_TMT10.txt_1	126C	A0A097PUG4_MOUSE|A0A097PUG4_S138	16.7848	WT_Early_1	WT_Early	pST	NA	Model	NA	NA	Model	112906	1.36404e+06	0.0827728	A0A097PUG4_MOUSE|A0A097PUG4	A0A097PUG4	MOUSE|A0A097PUG4
data/OBJ38812_TMT10.txt	1	data/OBJ38812_TMT10.txt_1	129C	A0A097PUG4_MOUSE|A0A097PUG4_S138	16.0913	WT_Early_2	WT_Early	pST	NA	Model	NA	NA	Model	69817.4	1.36404e+06	0.0511842	A0A097PUG4_MOUSE|A0A097PUG4	A0A097PUG4	MOUSE|A0A097PUG4
data/OBJ38812_TMT10.txt	1	data/OBJ38812_TMT10.txt_1	127C	A0A097PUG4_MOUSE|A0A097PUG4_S138	16.1389	WT_Late_1	WT_Late	pST	NA	Model	NA	NA	Model	72158	1.36404e+06	0.0529002	A0A097PUG4_MOUSE|A0A097PUG4	A0A097PUG4	MOUSE|A0A097PUG4
data/OBJ38812_TMT10.txt	1	data/OBJ38812_TMT10.txt_1	130C	A0A097PUG4_MOUSE|A0A097PUG4_S138	16.3624	WT_Late_2	WT_Late	pST	NA	Model	NA	NA	Model	84249.4	1.36404e+06	0.0617646	A0A097PUG4_MOUSE|A0A097PUG4	A0A097PUG4	MOUSE|A0A097PUG4
data/OBJ38812_TMT10.txt	1	data/OBJ38812_TMT10.txt_1	128C	A0A097PUG4_MOUSE|A0A097PUG4_S138	18.0266	WT_Uninfect_1	WT_Uninfect	pST	NA	Model	NA	NA	Model	267017	1.36404e+06	0.195754	A0A097PUG4_MOUSE|A0A097PUG4	A0A097PUG4	MOUSE|A0A097PUG4
data/OBJ38812_TMT10_p2.txt	1	data/OBJ38812_TMT10_p2.txt_1	127N	A0A097PUG4_MOUSE|A0A097PUG4_T133	15.6377	KO_Early_3	KO_Early	pST	NA	Model	NA	NA	Model	50981.1	714073	0.0713948	A0A097PUG4_MOUSE|A0A097PUG4	A0A097PUG4	MOUSE|A0A097PUG4
data/OBJ38812_TMT10_p2.txt	1	data/OBJ38812_TMT10_p2.txt_1	130N	A0A097PUG4_MOUSE|A0A097PUG4_T133	15.7939	KO_Early_4	KO_Early	pST	NA	Model	NA	NA	Model	56812.2	714073	0.0795608	A0A097PUG4_MOUSE|A0A097PUG4	A0A097PUG4	MOUSE|A0A097PUG4
data/OBJ38812_TMT10_p2.txt	1	data/OBJ38812_TMT10_p2.txt_1	128N	A0A097PUG4_MOUSE|A0A097PUG4_T133	15.19	KO_Late_3	KO_Late	pST	NA	Model	NA	NA	Model	37380.3	714073	0.052348	A0A097PUG4_MOUSE|A0A097PUG4	A0A097PUG4	MOUSE|A0A097PUG4
data/OBJ38812_TMT10_p2.txt	1	data/OBJ38812_TMT10_p2.txt_1	131N	A0A097PUG4_MOUSE|A0A097PUG4_T133	15.2656	KO_Late_4	KO_Late	pST	NA	Model	NA	NA	Model	39390.4	714073	0.0551629	A0A097PUG4_MOUSE|A0A097PUG4	A0A097PUG4	MOUSE|A0A097PUG4
data/OBJ38812_TMT10_p2.txt	1	data/OBJ38812_TMT10_p2.txt_1	129N	A0A097PUG4_MOUSE|A0A097PUG4_T133	15.2855	KO_Uninfect_3	KO_Uninfect	pST	NA	Model	NA	NA	Model	39938.5	714073	0.0559306	A0A097PUG4_MOUSE|A0A097PUG4	A0A097PUG4	MOUSE|A0A097PUG4
data/OBJ38812_TMT10_p2.txt	1	data/OBJ38812_TMT10_p2.txt_1	126C	A0A097PUG4_MOUSE|A0A097PUG4_T133	16.3031	WT_Early_3	WT_Early	pST	NA	Model	NA	NA	Model	80859.9	714073	0.113238	A0A097PUG4_MOUSE|A0A097PUG4	A0A097PUG4	MOUSE|A0A097PUG4
data/OBJ38812_TMT10_p2.txt	1	data/OBJ38812_TMT10_p2.txt_1	129C	A0A097PUG4_MOUSE|A0A097PUG4_T133	16.1807	WT_Early_4	WT_Early	pST	NA	Model	NA	NA	Model	74280.2	714073	0.104023	A0A097PUG4_MOUSE|A0A097PUG4	A0A097PUG4	MOUSE|A0A097PUG4
data/OBJ38812_TMT10_p2.txt	1	data/OBJ38812_TMT10_p2.txt_1	127C	A0A097PUG4_MOUSE|A0A097PUG4_T133	16.071	WT_Late_3	WT_Late	pST	NA	Model	NA	NA	Model	68843.1	714073	0.0964091	A0A097PUG4_MOUSE|A0A097PUG4	A0A097PUG4	MOUSE|A0A097PUG4
data/OBJ38812_TMT10_p2.txt	1	data/OBJ38812_TMT10_p2.txt_1	130C	A0A097PUG4_MOUSE|A0A097PUG4_T133	15.7316	WT_Late_4	WT_Late	pST	NA	Model	NA	NA	Model	54412.3	714073	0.0761999	A0A097PUG4_MOUSE|A0A097PUG4	A0A097PUG4	MOUSE|A0A097PUG4
data/OBJ38812_TMT10_p2.txt	1	data/OBJ38812_TMT10_p2.txt_1	128C	A0A097PUG4_MOUSE|A0A097PUG4_T133	14.8531	WT_Uninfect_3	WT_Uninfect	pST	NA	Model	NA	NA	Model	29595.2	714073	0.0414456	A0A097PUG4_MOUSE|A0A097PUG4	A0A097PUG4	MOUSE|A0A097PUG4
data/OBJ38812_TMT10_p2.txt	1	data/OBJ38812_TMT10_p2.txt_1	131C	A0A097PUG4_MOUSE|A0A097PUG4_T133	16.9973	WT_Uninfect_4	WT_Uninfect	pST	NA	Model	NA	NA	Model	130826	714073	0.183211	A0A097PUG4_MOUSE|A0A097PUG4	A0A097PUG4	MOUSE|A0A097PUG4
data/OBJ38812_TMT10.txt	1	data/OBJ38812_TMT10.txt_1	127N	A0A097PUG4_MOUSE|A0A097PUG4_T133	15.8108	KO_Early_1	KO_Early	pST	NA	Model	NA	NA	Model	57482.3	760765	0.0755585	A0A097PUG4_MOUSE|A0A097PUG4	A0A097PUG4	MOUSE|A0A097PUG4
data/OBJ38812_TMT10.txt	1	data/OBJ38812_TMT10.txt_1	130N	A0A097PUG4_MOUSE|A0A097PUG4_T133	15.7374	KO_Early_2	KO_Early	pST	NA	Model	NA	NA	Model	54629.9	760765	0.0718092	A0A097PUG4_MOUSE|A0A097PUG4	A0A097PUG4	MOUSE|A0A097PUG4
data/OBJ38812_TMT10.txt	1	data/OBJ38812_TMT10.txt_1	128N	A0A097PUG4_MOUSE|A0A097PUG4_T133	14.4605	KO_Late_1	KO_Late	pST	NA	Model	NA	NA	Model	22543.9	760765	0.0296332	A0A097PUG4_MOUSE|A0A097PUG4	A0A097PUG4	MOUSE|A0A097PUG4
data/OBJ38812_TMT10.txt	1	data/OBJ38812_TMT10.txt_1	131N	A0A097PUG4_MOUSE|A0A097PUG4_T133	14.857	KO_Late_2	KO_Late	pST	NA	Model	NA	NA	Model	29674.8	760765	0.0390065	A0A097PUG4_MOUSE|A0A097PUG4	A0A097PUG4	MOUSE|A0A097PUG4
data/OBJ38812_TMT10.txt	1	data/OBJ38812_TMT10.txt_1	129N	A0A097PUG4_MOUSE|A0A097PUG4_T133	16.9512	KO_Uninfect_1	KO_Uninfect	pST	NA	Model	NA	NA	Model	126710	760765	0.166556	A0A097PUG4_MOUSE|A0A097PUG4	A0A097PUG4	MOUSE|A0A097PUG4
data/OBJ38812_TMT10.txt	1	data/OBJ38812_TMT10.txt_1	131C	A0A097PUG4_MOUSE|A0A097PUG4_T133	16.8338	KO_Uninfect_2	KO_Uninfect	pST	NA	Model	NA	NA	Model	116807	760765	0.153539	A0A097PUG4_MOUSE|A0A097PUG4	A0A097PUG4	MOUSE|A0A097PUG4
data/OBJ38812_TMT10.txt	1	data/OBJ38812_TMT10.txt_1	126C	A0A097PUG4_MOUSE|A0A097PUG4_T133	15.7463	WT_Early_1	WT_Early	pST	NA	Model	NA	NA	Model	54969.1	760765	0.0722551	A0A097PUG4_MOUSE|A0A097PUG4	A0A097PUG4	MOUSE|A0A097PUG4
data/OBJ38812_TMT10.txt	1	data/OBJ38812_TMT10.txt_1	129C	A0A097PUG4_MOUSE|A0A097PUG4_T133	15.2019	WT_Early_2	WT_Early	pST	NA	Model	NA	NA	Model	37688.9	760765	0.0495408	A0A097PUG4_MOUSE|A0A097PUG4	A0A097PUG4	MOUSE|A0A097PUG4
data/OBJ38812_TMT10.txt	1	data/OBJ38812_TMT10.txt_1	127C	A0A097PUG4_MOUSE|A0A097PUG4_T133	15.1852	WT_Late_1	WT_Late	pST	NA	Model	NA	NA	Model	37256.9	760765	0.048973	A0A097PUG4_MOUSE|A0A097PUG4	A0A097PUG4	MOUSE|A0A097PUG4
data/OBJ38812_TMT10.txt	1	data/OBJ38812_TMT10.txt_1	130C	A0A097PUG4_MOUSE|A0A097PUG4_T133	15.3773	WT_Late_2	WT_Late	pST	NA	Model	NA	NA	Model	42563.4	760765	0.0559482	A0A097PUG4_MOUSE|A0A097PUG4	A0A097PUG4	MOUSE|A0A097PUG4
data/OBJ38812_TMT10.txt	1	data/OBJ38812_TMT10.txt_1	128C	A0A097PUG4_MOUSE|A0A097PUG4_T133	16.9847	WT_Uninfect_1	WT_Uninfect	pST	NA	Model	NA	NA	Model	129685	760765	0.170467	A0A097PUG4_MOUSE|A0A097PUG4	A0A097PUG4	MOUSE|A0A097PUG4
data/OBJ38812_TMT10.txt	1	data/OBJ38812_TMT10.txt_1	127N	A0A0G2JDV2_MOUSE|A0A0G2JDV2_S170	15.2831	KO_Early_1	KO_Early	pST	NA	Model	NA	NA	Model	39872.9	451271	0.0883569	A0A0G2JDV2_MOUSE|A0A0G2JDV2	A0A0G2JDV2	MOUSE|A0A0G2JDV2
data/OBJ38812_TMT10.txt	1	data/OBJ38812_TMT10.txt_1	130N	A0A0G2JDV2_MOUSE|A0A0G2JDV2_S170	15.1701	KO_Early_2	KO_Early	pST	NA	Model	NA	NA	Model	36869.5	451271	0.0817014	A0A0G2JDV2_MOUSE|A0A0G2JDV2	A0A0G2JDV2	MOUSE|A0A0G2JDV2
data/OBJ38812_TMT10.txt	1	data/OBJ38812_TMT10.txt_1	128N	A0A0G2JDV2_MOUSE|A0A0G2JDV2_S170	15.4328	KO_Late_1	KO_Late	pST	NA	Model	NA	NA	Model	44232.6	451271	0.0980178	A0A0G2JDV2_MOUSE|A0A0G2JDV2	A0A0G2JDV2	MOUSE|A0A0G2JDV2
data/OBJ38812_TMT10.txt	1	data/OBJ38812_TMT10.txt_1	131N	A0A0G2JDV2_MOUSE|A0A0G2JDV2_S170	15.4235	KO_Late_2	KO_Late	pST	NA	Model	NA	NA	Model	43946.9	451271	0.0973848	A0A0G2JDV2_MOUSE|A0A0G2JDV2	A0A0G2JDV2	MOUSE|A0A0G2JDV2
data/OBJ38812_TMT10.txt	1	data/OBJ38812_TMT10.txt_1	129N	A0A0G2JDV2_MOUSE|A0A0G2JDV2_S170	15.4263	KO_Uninfect_1	KO_Uninfect	pST	NA	Model	NA	NA	Model	44034.4	451271	0.0975787	A0A0G2JDV2_MOUSE|A0A0G2JDV2	A0A0G2JDV2	MOUSE|A0A0G2JDV2
data/OBJ38812_TMT10.txt	1	data/OBJ38812_TMT10.txt_1	131C	A0A0G2JDV2_MOUSE|A0A0G2JDV2_S170	15.2882	KO_Uninfect_2	KO_Uninfect	pST	NA	Model	NA	NA	Model	40013	451271	0.0886674	A0A0G2JDV2_MOUSE|A0A0G2JDV2	A0A0G2JDV2	MOUSE|A0A0G2JDV2
data/OBJ38812_TMT10.txt	1	data/OBJ38812_TMT10.txt_1	126C	A0A0G2JDV2_MOUSE|A0A0G2JDV2_S170	14.8556	WT_Early_1	WT_Early	pST	NA	Model	NA	NA	Model	29647	451271	0.0656967	A0A0G2JDV2_MOUSE|A0A0G2JDV2	A0A0G2JDV2	MOUSE|A0A0G2JDV2
data/OBJ38812_TMT10.txt	1	data/OBJ38812_TMT10.txt_1	129C	A0A0G2JDV2_MOUSE|A0A0G2JDV2_S170	14.6199	WT_Early_2	WT_Early	pST	NA	Model	NA	NA	Model	25177.9	451271	0.0557934	A0A0G2JDV2_MOUSE|A0A0G2JDV2	A0A0G2JDV2	MOUSE|A0A0G2JDV2
data/OBJ38812_TMT10.txt	1	data/OBJ38812_TMT10.txt_1	127C	A0A0G2JDV2_MOUSE|A0A0G2JDV2_S170	15.2316	WT_Late_1	WT_Late	pST	NA	Model	NA	NA	Model	38473.5	451271	0.0852559	A0A0G2JDV2_MOUSE|A0A0G2JDV2	A0A0G2JDV2	MOUSE|A0A0G2JDV2
data/OBJ38812_TMT10.txt	1	data/OBJ38812_TMT10.txt_1	130C	A0A0G2JDV2_MOUSE|A0A0G2JDV2_S170	15.206	WT_Late_2	WT_Late	pST	NA	Model	NA	NA	Model	37798.5	451271	0.0837601	A0A0G2JDV2_MOUSE|A0A0G2JDV2	A0A0G2JDV2	MOUSE|A0A0G2JDV2
data/OBJ38812_TMT10.txt	1	data/OBJ38812_TMT10.txt_1	128C	A0A0G2JDV2_MOUSE|A0A0G2JDV2_S170	15.0659	WT_Uninfect_1	WT_Uninfect	pST	NA	Model	NA	NA	Model	34300.6	451271	0.0760089	A0A0G2JDV2_MOUSE|A0A0G2JDV2	A0A0G2JDV2	MOUSE|A0A0G2JDV2
data/OBJ38812_TMT10_p2.txt	1	data/OBJ38812_TMT10_p2.txt_1	127N	A0A0G2JE56_MOUSE|A0A0G2JE56_S28	15.6063	KO_Early_3	KO_Early	pST	NA	Model	NA	NA	Model	49885.6	507196	0.0983557	A0A0G2JE56_MOUSE|A0A0G2JE56	A0A0G2JE56	MOUSE|A0A0G2JE56
data/OBJ38812_TMT10_p2.txt	1	data/OBJ38812_TMT10_p2.txt_1	130N	A0A0G2JE56_MOUSE|A0A0G2JE56_S28	15.4373	KO_Early_4	KO_Early	pST	NA	Model	NA	NA	Model	44370.5	507196	0.087482	A0A0G2JE56_MOUSE|A0A0G2JE56	A0A0G2JE56	MOUSE|A0A0G2JE56
data/OBJ38812_TMT10_p2.txt	1	data/OBJ38812_TMT10_p2.txt_1	128N	A0A0G2JE56_MOUSE|A0A0G2JE56_S28	15.2728	KO_Late_3	KO_Late	pST	NA	Model	NA	NA	Model	39587.4	507196	0.0780516	A0A0G2JE56_MOUSE|A0A0G2JE56	A0A0G2JE56	MOUSE|A0A0G2JE56
data/OBJ38812_TMT10_p2.txt	1	data/OBJ38812_TMT10_p2.txt_1	131N	A0A0G2JE56_MOUSE|A0A0G2JE56_S28	15.3268	KO_Late_4	KO_Late	pST	NA	Model	NA	NA	Model	41099.6	507196	0.0810329	A0A0G2JE56_MOUSE|A0A0G2JE56	A0A0G2JE56	MOUSE|A0A0G2JE56
data/OBJ38812_TMT10_p2.txt	1	data/OBJ38812_TMT10_p2.txt_1	129N	A0A0G2JE56_MOUSE|A0A0G2JE56_S28	14.9577	KO_Uninfect_3	KO_Uninfect	pST	NA	Model	NA	NA	Model	31821.5	507196	0.06274	A0A0G2JE56_MOUSE|A0A0G2JE56	A0A0G2JE56	MOUSE|A0A0G2JE56
data/OBJ38812_TMT10_p2.txt	1	data/OBJ38812_TMT10_p2.txt_1	126C	A0A0G2JE56_MOUSE|A0A0G2JE56_S28	15.9132	WT_Early_3	WT_Early	pST	NA	Model	NA	NA	Model	61707.2	507196	0.121663	A0A0G2JE56_MOUSE|A0A0G2JE56	A0A0G2JE56	MOUSE|A0A0G2JE56
data/OBJ38812_TMT10_p2.txt	1	data/OBJ38812_TMT10_p2.txt_1	129C	A0A0G2JE56_MOUSE|A0A0G2JE56_S28	15.7041	WT_Early_4	WT_Early	pST	NA	Model	NA	NA	Model	53384.1	507196	0.105253	A0A0G2JE56_MOUSE|A0A0G2JE56	A0A0G2JE56	MOUSE|A0A0G2JE56
data/OBJ38812_TMT10_p2.txt	1	data/OBJ38812_TMT10_p2.txt_1	127C	A0A0G2JE56_MOUSE|A0A0G2JE56_S28	15.3398	WT_Late_3	WT_Late	pST	NA	Model	NA	NA	Model	41471.7	507196	0.0817667	A0A0G2JE56_MOUSE|A0A0G2JE56	A0A0G2JE56	MOUSE|A0A0G2JE56
data/OBJ38812_TMT10_p2.txt	1	data/OBJ38812_TMT10_p2.txt_1	130C	A0A0G2JE56_MOUSE|A0A0G2JE56_S28	15.2833	WT_Late_4	WT_Late	pST	NA	Model	NA	NA	Model	39878.4	507196	0.0786252	A0A0G2JE56_MOUSE|A0A0G2JE56	A0A0G2JE56	MOUSE|A0A0G2JE56
data/OBJ38812_TMT10_p2.txt	1	data/OBJ38812_TMT10_p2.txt_1	128C	A0A0G2JE56_MOUSE|A0A0G2JE56_S28	14.9973	WT_Uninfect_3	WT_Uninfect	pST	NA	Model	NA	NA	Model	32707.3	507196	0.0644865	A0A0G2JE56_MOUSE|A0A0G2JE56	A0A0G2JE56	MOUSE|A0A0G2JE56
data/OBJ38812_TMT10_p2.txt	1	data/OBJ38812_TMT10_p2.txt_1	131C	A0A0G2JE56_MOUSE|A0A0G2JE56_S28	14.8	WT_Uninfect_4	WT_Uninfect	pST	NA	Model	NA	NA	Model	28525.6	507196	0.0562417	A0A0G2JE56_MOUSE|A0A0G2JE56	A0A0G2JE56	MOUSE|A0A0G2JE56
data/OBJ38812_TMT10.txt	1	data/OBJ38812_TMT10.txt_1	127N	A0A0G2JE56_MOUSE|A0A0G2JE56_S28	15.427	KO_Early_1	KO_Early	pST	NA	Model	NA	NA	Model	44053.3	508324	0.0866639	A0A0G2JE56_MOUSE|A0A0G2JE56	A0A0G2JE56	MOUSE|A0A0G2JE56
data/OBJ38812_TMT10.txt	1	data/OBJ38812_TMT10.txt_1	130N	A0A0G2JE56_MOUSE|A0A0G2JE56_S28	15.5704	KO_Early_2	KO_Early	pST	NA	Model	NA	NA	Model	48659.8	508324	0.0957261	A0A0G2JE56_MOUSE|A0A0G2JE56	A0A0G2JE56	MOUSE|A0A0G2JE56
data/OBJ38812_TMT10.txt	1	data/OBJ38812_TMT10.txt_1	128N	A0A0G2JE56_MOUSE|A0A0G2JE56_S28	15.4965	KO_Late_1	KO_Late	pST	NA	Model	NA	NA	Model	46227.5	508324	0.0909411	A0A0G2JE56_MOUSE|A0A0G2JE56	A0A0G2JE56	MOUSE|A0A0G2JE56
data/OBJ38812_TMT10.txt	1	data/OBJ38812_TMT10.txt_1	131N	A0A0G2JE56_MOUSE|A0A0G2JE56_S28	15.1774	KO_Late_2	KO_Late	pST	NA	Model	NA	NA	Model	37054.5	508324	0.0728956	A0A0G2JE56_MOUSE|A0A0G2JE56	A0A0G2JE56	MOUSE|A0A0G2JE56
data/OBJ38812_TMT10.txt	1	data/OBJ38812_TMT10.txt_1	129N	A0A0G2JE56_MOUSE|A0A0G2JE56_S28	15.0762	KO_Uninfect_1	KO_Uninfect	pST	NA	Model	NA	NA	Model	34545.6	508324	0.0679598	A0A0G2JE56_MOUSE|A0A0G2JE56	A0A0G2JE56	MOUSE|A0A0G2JE56
data/OBJ38812_TMT10.txt	1	data/OBJ38812_TMT10.txt_1	131C	A0A0G2JE56_MOUSE|A0A0G2JE56_S28	15.1127	KO_Uninfect_2	KO_Uninfect	pST	NA	Model	NA	NA	Model	35431.2	508324	0.069702	A0A0G2JE56_MOUSE|A0A0G2JE56	A0A0G2JE56	MOUSE|A0A0G2JE56
data/OBJ38812_TMT10.txt	1	data/OBJ38812_TMT10.txt_1	126C	A0A0G2JE56_MOUSE|A0A0G2JE56_S28	15.5289	WT_Early_1	WT_Early	pST	NA	Model	NA	NA	Model	47279	508324	0.0930097	A0A0G2JE56_MOUSE|A0A0G2JE56	A0A0G2JE56	MOUSE|A0A0G2JE56
data/OBJ38812_TMT10.txt	1	data/OBJ38812_TMT10.txt_1	129C	A0A0G2JE56_MOUSE|A0A0G2JE56_S28	15.5473	WT_Early_2	WT_Early	pST	NA	Model	NA	NA	Model	47886.9	508324	0.0942056	A0A0G2JE56_MOUSE|A0A0G2JE56	A0A0G2JE56	MOUSE|A0A0G2JE56
data/OBJ38812_TMT10.txt	1	data/OBJ38812_TMT10.txt_1	127C	A0A0G2JE56_MOUSE|A0A0G2JE56_S28	15.3925	WT_Late_1	WT_Late	pST	NA	Model	NA	NA	Model	43014	508324	0.0846194	A0A0G2JE56_MOUSE|A0A0G2JE56	A0A0G2JE56	MOUSE|A0A0G2JE56
data/OBJ38812_TMT10.txt	1	data/OBJ38812_TMT10.txt_1	130C	A0A0G2JE56_MOUSE|A0A0G2JE56_S28	15.3825	WT_Late_2	WT_Late	pST	NA	Model	NA	NA	Model	42716.5	508324	0.0840341	A0A0G2JE56_MOUSE|A0A0G2JE56	A0A0G2JE56	MOUSE|A0A0G2JE56
data/OBJ38812_TMT10.txt	1	data/OBJ38812_TMT10.txt_1	128C	A0A0G2JE56_MOUSE|A0A0G2JE56_S28	15.24	WT_Uninfect_1	WT_Uninfect	pST	NA	Model	NA	NA	Model	38698.2	508324	0.076129	A0A0G2JE56_MOUSE|A0A0G2JE56	A0A0G2JE56	MOUSE|A0A0G2JE56
data/OBJ38812_TMT10_p2.txt	1	data/OBJ38812_TMT10_p2.txt_1	127N	A0A0G2JFT8_MOUSE|A0A0G2JFT8_S667	18.602	KO_Early_3	KO_Early	pST	NA	Model	NA	NA	Model	397894	5.13511e+06	0.077485	A0A0G2JFT8_MOUSE|A0A0G2JFT8	A0A0G2JFT8	MOUSE|A0A0G2JFT8
data/OBJ38812_TMT10_p2.txt	1	data/OBJ38812_TMT10_p2.txt_1	130N	A0A0G2JFT8_MOUSE|A0A0G2JFT8_S667	18.5752	KO_Early_4	KO_Early	pST	NA	Model	NA	NA	Model	390564	5.13511e+06	0.0760576	A0A0G2JFT8_MOUSE|A0A0G2JFT8	A0A0G2JFT8	MOUSE|A0A0G2JFT8
data/OBJ38812_TMT10_p2.txt	1	data/OBJ38812_TMT10_p2.txt_1	128N	A0A0G2JFT8_MOUSE|A0A0G2JFT8_S667	18.6914	KO_Late_3	KO_Late	pST	NA	Model	NA	NA	Model	423321	5.13511e+06	0.0824367	A0A0G2JFT8_MOUSE|A0A0G2JFT8	A0A0G2JFT8	MOUSE|A0A0G2JFT8
data/OBJ38812_TMT10_p2.txt	1	data/OBJ38812_TMT10_p2.txt_1	131N	A0A0G2JFT8_MOUSE|A0A0G2JFT8_S667	18.5713	KO_Late_4	KO_Late	pST	NA	Model	NA	NA	Model	389502	5.13511e+06	0.0758508	A0A0G2JFT8_MOUSE|A0A0G2JFT8	A0A0G2JFT8	MOUSE|A0A0G2JFT8
data/OBJ38812_TMT10_p2.txt	1	data/OBJ38812_TMT10_p2.txt_1	129N	A0A0G2JFT8_MOUSE|A0A0G2JFT8_S667	18.8391	KO_Uninfect_3	KO_Uninfect	pST	NA	Model	NA	NA	Model	468949	5.13511e+06	0.091322	A0A0G2JFT8_MOUSE|A0A0G2JFT8	A0A0G2JFT8	MOUSE|A0A0G2JFT8
data/OBJ38812_TMT10_p2.txt	1	data/OBJ38812_TMT10_p2.txt_1	126C	A0A0G2JFT8_MOUSE|A0A0G2JFT8_S667	18.7438	WT_Early_3	WT_Early	pST	NA	Model	NA	NA	Model	438982	5.13511e+06	0.0854864	A0A0G2JFT8_MOUSE|A0A0G2JFT8	A0A0G2JFT8	MOUSE|A0A0G2JFT8
data/OBJ38812_TMT10_p2.txt	1	data/OBJ38812_TMT10_p2.txt_1	129C	A0A0G2JFT8_MOUSE|A0A0G2JFT8_S667	18.7988	WT_Early_4	WT_Early	pST	NA	Model	NA	NA	Model	456034	5.13511e+06	0.0888071	A0A0G2JFT8_MOUSE|A0A0G2JFT8	A0A0G2JFT8	MOUSE|A0A0G2JFT8
data/OBJ38812_TMT10_p2.txt	1	data/OBJ38812_TMT10_p2.txt_1	127C	A0A0G2JFT8_MOUSE|A0A0G2JFT8_S667	18.8034	WT_Late_3	WT_Late	pST	NA	Model	NA	NA	Model	457487	5.13511e+06	0.08909	A0A0G2JFT8_MOUSE|A0A0G2JFT8	A0A0G2JFT8	MOUSE|A0A0G2JFT8
data/OBJ38812_TMT10_p2.txt	1	data/OBJ38812_TMT10_p2.txt_1	130C	A0A0G2JFT8_MOUSE|A0A0G2JFT8_S667	18.8643	WT_Late_4	WT_Late	pST	NA	Model	NA	NA	Model	477205	5.13511e+06	0.0929299	A0A0G2JFT8_MOUSE|A0A0G2JFT8	A0A0G2JFT8	MOUSE|A0A0G2JFT8
data/OBJ38812_TMT10_p2.txt	1	data/OBJ38812_TMT10_p2.txt_1	128C	A0A0G2JFT8_MOUSE|A0A0G2JFT8_S667	18.5226	WT_Uninfect_3	WT_Uninfect	pST	NA	Model	NA	NA	Model	376571	5.13511e+06	0.0733325	A0A0G2JFT8_MOUSE|A0A0G2JFT8	A0A0G2JFT8	MOUSE|A0A0G2JFT8
data/OBJ38812_TMT10_p2.txt	1	data/OBJ38812_TMT10_p2.txt_1	131C	A0A0G2JFT8_MOUSE|A0A0G2JFT8_S667	18.722	WT_Uninfect_4	WT_Uninfect	pST	NA	Model	NA	NA	Model	432400	5.13511e+06	0.0842046	A0A0G2JFT8_MOUSE|A0A0G2JFT8	A0A0G2JFT8	MOUSE|A0A0G2JFT8
data/OBJ38812_TMT10.txt	1	data/OBJ38812_TMT10.txt_1	127N	A0A0G2JFT8_MOUSE|A0A0G2JFT8_S667	19.4414	KO_Early_1	KO_Early	pST	NA	Model	NA	NA	Model	711930	5.17164e+06	0.13766	A0A0G2JFT8_MOUSE|A0A0G2JFT8	A0A0G2JFT8	MOUSE|A0A0G2JFT8
data/OBJ38812_TMT10.txt	1	data/OBJ38812_TMT10.txt_1	130N	A0A0G2JFT8_MOUSE|A0A0G2JFT8_S667	18.3542	KO_Early_2	KO_Early	pST	NA	Model	NA	NA	Model	335084	5.17164e+06	0.0647926	A0A0G2JFT8_MOUSE|A0A0G2JFT8	A0A0G2JFT8	MOUSE|A0A0G2JFT8
data/OBJ38812_TMT10.txt	1	data/OBJ38812_TMT10.txt_1	128N	A0A0G2JFT8_MOUSE|A0A0G2JFT8_S667	19.3502	KO_Late_1	KO_Late	pST	NA	Model	NA	NA	Model	668326	5.17164e+06	0.129229	A0A0G2JFT8_MOUSE|A0A0G2JFT8	A0A0G2JFT8	MOUSE|A0A0G2JFT8
data/OBJ38812_TMT10.txt	1	data/OBJ38812_TMT10.txt_1	131N	A0A0G2JFT8_MOUSE|A0A0G2JFT8_S667	18.7851	KO_Late_2	KO_Late	pST	NA	Model	NA	NA	Model	451717	5.17164e+06	0.0873449	A0A0G2JFT8_MOUSE|A0A0G2JFT8	A0A0G2JFT8	MOUSE|A0A0G2JFT8
data/OBJ38812_TMT10.txt	1	data/OBJ38812_TMT10.txt_1	129N	A0A0G2JFT8_MOUSE|A0A0G2JFT8_S667	18.1857	KO_Uninfect_1	KO_Uninfect	pST	NA	Model	NA	NA	Model	298163	5.17164e+06	0.0576534	A0A0G2JFT8_MOUSE|A0A0G2JFT8	A0A0G2JFT8	MOUSE|A0A0G2JFT8
data/OBJ38812_TMT10.txt	1	data/OBJ38812_TMT10.txt_1	131C	A0A0G2JFT8_MOUSE|A0A0G2JFT8_S667	17.6958	KO_Uninfect_2	KO_Uninfect	pST	NA	Model	NA	NA	Model	212305	5.17164e+06	0.0410517	A0A0G2JFT8_MOUSE|A0A0G2JFT8	A0A0G2JFT8	MOUSE|A0A0G2JFT8
data/OBJ38812_TMT10.txt	1	data/OBJ38812_TMT10.txt_1	126C	A0A0G2JFT8_MOUSE|A0A0G2JFT8_S667	19.0754	WT_Early_1	WT_Early	pST	NA	Model	NA	NA	Model	552421	5.17164e+06	0.106817	A0A0G2JFT8_MOUSE|A0A0G2JFT8	A0A0G2JFT8	MOUSE|A0A0G2JFT8
data/OBJ38812_TMT10.txt	1	data/OBJ38812_TMT10.txt_1	129C	A0A0G2JFT8_MOUSE|A0A0G2JFT8_S667	17.8149	WT_Early_2	WT_Early	pST	NA	Model	NA	NA	Model	230581	5.17164e+06	0.0445856	A0A0G2JFT8_MOUSE|A0A0G2JFT8	A0A0G2JFT8	MOUSE|A0A0G2JFT8
data/OBJ38812_TMT10.txt	1	data/OBJ38812_TMT10.txt_1	127C	A0A0G2JFT8_MOUSE|A0A0G2JFT8_S667	18.757	WT_Late_1	WT_Late	pST	NA	Model	NA	NA	Model	443014	5.17164e+06	0.0856622	A0A0G2JFT8_MOUSE|A0A0G2JFT8	A0A0G2JFT8	MOUSE|A0A0G2JFT8
data/OBJ38812_TMT10.txt	1	data/OBJ38812_TMT10.txt_1	130C	A0A0G2JFT8_MOUSE|A0A0G2JFT8_S667	18.2073	WT_Late_2	WT_Late	pST	NA	Model	NA	NA	Model	302650	5.17164e+06	0.058521	A0A0G2JFT8_MOUSE|A0A0G2JFT8	A0A0G2JFT8	MOUSE|A0A0G2JFT8
data/OBJ38812_TMT10.txt	1	data/OBJ38812_TMT10.txt_1	128C	A0A0G2JFT8_MOUSE|A0A0G2JFT8_S667	19.0406	WT_Uninfect_1	WT_Uninfect	pST	NA	Model	NA	NA	Model	539249	5.17164e+06	0.10427	A0A0G2JFT8_MOUSE|A0A0G2JFT8	A0A0G2JFT8	MOUSE|A0A0G2JFT8
data/OBJ38812_TMT10_p2.txt	1	data/OBJ38812_TMT10_p2.txt_1	127N	A0A0G2JFZ4_MOUSE|A0A0G2JFZ4_T195	15.6143	KO_Early_3	KO_Early	pST	NA	Model	NA	NA	Model	50160.8	560574	0.0894812	A0A0G2JFZ4_MOUSE|A0A0G2JFZ4	A0A0G2JFZ4	MOUSE|A0A0G2JFZ4
data/OBJ38812_TMT10_p2.txt	1	data/OBJ38812_TMT10_p2.txt_1	130N	A0A0G2JFZ4_MOUSE|A0A0G2JFZ4_T195	15.5258	KO_Early_4	KO_Early	pST	NA	Model	NA	NA	Model	47176.6	560574	0.0841577	A0A0G2JFZ4_MOUSE|A0A0G2JFZ4	A0A0G2JFZ4	MOUSE|A0A0G2JFZ4
data/OBJ38812_TMT10_p2.txt	1	data/OBJ38812_TMT10_p2.txt_1	128N	A0A0G2JFZ4_MOUSE|A0A0G2JFZ4_T195	15.8542	KO_Late_3	KO_Late	pST	NA	Model	NA	NA	Model	59237	560574	0.105672	A0A0G2JFZ4_MOUSE|A0A0G2JFZ4	A0A0G2JFZ4	MOUSE|A0A0G2JFZ4
data/OBJ38812_TMT10_p2.txt	1	data/OBJ38812_TMT10_p2.txt_1	131N	A0A0G2JFZ4_MOUSE|A0A0G2JFZ4_T195	15.8586	KO_Late_4	KO_Late	pST	NA	Model	NA	NA	Model	59415.7	560574	0.105991	A0A0G2JFZ4_MOUSE|A0A0G2JFZ4	A0A0G2JFZ4	MOUSE|A0A0G2JFZ4
data/OBJ38812_TMT10_p2.txt	1	data/OBJ38812_TMT10_p2.txt_1	129N	A0A0G2JFZ4_MOUSE|A0A0G2JFZ4_T195	15.6416	KO_Uninfect_3	KO_Uninfect	pST	NA	Model	NA	NA	Model	51120.7	560574	0.0911935	A0A0G2JFZ4_MOUSE|A0A0G2JFZ4	A0A0G2JFZ4	MOUSE|A0A0G2JFZ4
data/OBJ38812_TMT10_p2.txt	1	data/OBJ38812_TMT10_p2.txt_1	126C	A0A0G2JFZ4_MOUSE|A0A0G2JFZ4_T195	14.9721	WT_Early_3	WT_Early	pST	NA	Model	NA	NA	Model	32140	560574	0.057334	A0A0G2JFZ4_MOUSE|A0A0G2JFZ4	A0A0G2JFZ4	MOUSE|A0A0G2JFZ4
data/OBJ38812_TMT10_p2.txt	1	data/OBJ38812_TMT10_p2.txt_1	129C	A0A0G2JFZ4_MOUSE|A0A0G2JFZ4_T195	15.4105	WT_Early_4	WT_Early	pST	NA	Model	NA	NA	Model	43553.7	560574	0.0776948	A0A0G2JFZ4_MOUSE|A0A0G2JFZ4	A0A0G2JFZ4	MOUSE|A0A0G2JFZ4
data/OBJ38812_TMT10_p2.txt	1	data/OBJ38812_TMT10_p2.txt_1	127C	A0A0G2JFZ4_MOUSE|A0A0G2JFZ4_T195	15.2575	WT_Late_3	WT_Late	pST	NA	Model	NA	NA	Model	39170.2	560574	0.0698752	A0A0G2JFZ4_MOUSE|A0A0G2JFZ4	A0A0G2JFZ4	MOUSE|A0A0G2JFZ4
data/OBJ38812_TMT10_p2.txt	1	data/OBJ38812_TMT10_p2.txt_1	130C	A0A0G2JFZ4_MOUSE|A0A0G2JFZ4_T195	15.2615	WT_Late_4	WT_Late	pST	NA	Model	NA	NA	Model	39278.4	560574	0.0700683	A0A0G2JFZ4_MOUSE|A0A0G2JFZ4	A0A0G2JFZ4	MOUSE|A0A0G2JFZ4
data/OBJ38812_TMT10_p2.txt	1	data/OBJ38812_TMT10_p2.txt_1	128C	A0A0G2JFZ4_MOUSE|A0A0G2JFZ4_T195	15.6917	WT_Uninfect_3	WT_Uninfect	pST	NA	Model	NA	NA	Model	52927.6	560574	0.0944168	A0A0G2JFZ4_MOUSE|A0A0G2JFZ4	A0A0G2JFZ4	MOUSE|A0A0G2JFZ4
data/OBJ38812_TMT10_p2.txt	1	data/OBJ38812_TMT10_p2.txt_1	131C	A0A0G2JFZ4_MOUSE|A0A0G2JFZ4_T195	15.2794	WT_Uninfect_4	WT_Uninfect	pST	NA	Model	NA	NA	Model	39769.8	560574	0.0709448	A0A0G2JFZ4_MOUSE|A0A0G2JFZ4	A0A0G2JFZ4	MOUSE|A0A0G2JFZ4
data/OBJ38812_TMT10.txt	1	data/OBJ38812_TMT10.txt_1	127N	A0A0G2JFZ4_MOUSE|A0A0G2JFZ4_T195	15.4004	KO_Early_1	KO_Early	pST	NA	Model	NA	NA	Model	43249.1	552330	0.078303	A0A0G2JFZ4_MOUSE|A0A0G2JFZ4	A0A0G2JFZ4	MOUSE|A0A0G2JFZ4
data/OBJ38812_TMT10.txt	1	data/OBJ38812_TMT10.txt_1	130N	A0A0G2JFZ4_MOUSE|A0A0G2JFZ4_T195	15.4056	KO_Early_2	KO_Early	pST	NA	Model	NA	NA	Model	43404.4	552330	0.0785841	A0A0G2JFZ4_MOUSE|A0A0G2JFZ4	A0A0G2JFZ4	MOUSE|A0A0G2JFZ4
data/OBJ38812_TMT10.txt	1	data/OBJ38812_TMT10.txt_1	128N	A0A0G2JFZ4_MOUSE|A0A0G2JFZ4_T195	15.4278	KO_Late_1	KO_Late	pST	NA	Model	NA	NA	Model	44080.2	552330	0.0798077	A0A0G2JFZ4_MOUSE|A0A0G2JFZ4	A0A0G2JFZ4	MOUSE|A0A0G2JFZ4
data/OBJ38812_TMT10.txt	1	data/OBJ38812_TMT10.txt_1	131N	A0A0G2JFZ4_MOUSE|A0A0G2JFZ4_T195	15.4817	KO_Late_2	KO_Late	pST	NA	Model	NA	NA	Model	45756.6	552330	0.0828429	A0A0G2JFZ4_MOUSE|A0A0G2JFZ4	A0A0G2JFZ4	MOUSE|A0A0G2JFZ4
data/OBJ38812_TMT10.txt	1	data/OBJ38812_TMT10.txt_1	129N	A0A0G2JFZ4_MOUSE|A0A0G2JFZ4_T195	15.5028	KO_Uninfect_1	KO_Uninfect	pST	NA	Model	NA	NA	Model	46430.5	552330	0.084063	A0A0G2JFZ4_MOUSE|A0A0G2JFZ4	A0A0G2JFZ4	MOUSE|A0A0G2JFZ4
data/OBJ38812_TMT10.txt	1	data/OBJ38812_TMT10.txt_1	131C	A0A0G2JFZ4_MOUSE|A0A0G2JFZ4_T195	15.2282	KO_Uninfect_2	KO_Uninfect	pST	NA	Model	NA	NA	Model	38384.7	552330	0.0694959	A0A0G2JFZ4_MOUSE|A0A0G2JFZ4	A0A0G2JFZ4	MOUSE|A0A0G2JFZ4
data/OBJ38812_TMT10.txt	1	data/OBJ38812_TMT10.txt_1	126C	A0A0G2JFZ4_MOUSE|A0A0G2JFZ4_T195	15.7118	WT_Early_1	WT_Early	pST	NA	Model	NA	NA	Model	53669.5	552330	0.0971692	A0A0G2JFZ4_MOUSE|A0A0G2JFZ4	A0A0G2JFZ4	MOUSE|A0A0G2JFZ4
data/OBJ38812_TMT10.txt	1	data/OBJ38812_TMT10.txt_1	129C	A0A0G2JFZ4_MOUSE|A0A0G2JFZ4_T195	15.6559	WT_Early_2	WT_Early	pST	NA	Model	NA	NA	Model	51627.5	552330	0.0934721	A0A0G2JFZ4_MOUSE|A0A0G2JFZ4	A0A0G2JFZ4	MOUSE|A0A0G2JFZ4
data/OBJ38812_TMT10.txt	1	data/OBJ38812_TMT10.txt_1	127C	A0A0G2JFZ4_MOUSE|A0A0G2JFZ4_T195	15.4672	WT_Late_1	WT_Late	pST	NA	Model	NA	NA	Model	45298.4	552330	0.0820132	A0A0G2JFZ4_MOUSE|A0A0G2JFZ4	A0A0G2JFZ4	MOUSE|A0A0G2JFZ4
data/OBJ38812_TMT10.txt	1	data/OBJ38812_TMT10.txt_1	130C	A0A0G2JFZ4_MOUSE|A0A0G2JFZ4_T195	15.5008	WT_Late_2	WT_Late	pST	NA	Model	NA	NA	Model	46366.6	552330	0.0839473	A0A0G2JFZ4_MOUSE|A0A0G2JFZ4	A0A0G2JFZ4	MOUSE|A0A0G2JFZ4
data/OBJ38812_TMT10.txt	1	data/OBJ38812_TMT10.txt_1	128C	A0A0G2JFZ4_MOUSE|A0A0G2JFZ4_T195	15.5338	WT_Uninfect_1	WT_Uninfect	pST	NA	Model	NA	NA	Model	47439.2	552330	0.0858892	A0A0G2JFZ4_MOUSE|A0A0G2JFZ4	A0A0G2JFZ4	MOUSE|A0A0G2JFZ4
data/OBJ38812_TMT10_p2.txt	1	data/OBJ38812_TMT10_p2.txt_1	127N	A0A0N4SW73_MOUSE|A0A0N4SW73_S606	14.9911	KO_Early_3	KO_Early	pST	NA	Model	NA	NA	Model	32567.3	397769	0.0818747	A0A0N4SW73_MOUSE|A0A0N4SW73	A0A0N4SW73	MOUSE|A0A0N4SW73
data/OBJ38812_TMT10_p2.txt	1	data/OBJ38812_TMT10_p2.txt_1	130N	A0A0N4SW73_MOUSE|A0A0N4SW73_S606	15.0146	KO_Early_4	KO_Early	pST	NA	Model	NA	NA	Model	33100.5	397769	0.0832153	A0A0N4SW73_MOUSE|A0A0N4SW73	A0A0N4SW73	MOUSE|A0A0N4SW73
data/OBJ38812_TMT10_p2.txt	1	data/OBJ38812_TMT10_p2.txt_1	128N	A0A0N4SW73_MOUSE|A0A0N4SW73_S606	14.9256	KO_Late_3	KO_Late	pST	NA	Model	NA	NA	Model	31120.8	397769	0.0782382	A0A0N4SW73_MOUSE|A0A0N4SW73	A0A0N4SW73	MOUSE|A0A0N4SW73
data/OBJ38812_TMT10_p2.txt	1	data/OBJ38812_TMT10_p2.txt_1	131N	A0A0N4SW73_MOUSE|A0A0N4SW73_S606	14.9694	KO_Late_4	KO_Late	pST	NA	Model	NA	NA	Model	32081.1	397769	0.0806526	A0A0N4SW73_MOUSE|A0A0N4SW73	A0A0N4SW73	MOUSE|A0A0N4SW73
data/OBJ38812_TMT10_p2.txt	1	data/OBJ38812_TMT10_p2.txt_1	129N	A0A0N4SW73_MOUSE|A0A0N4SW73_S606	15.4737	KO_Uninfect_3	KO_Uninfect	pST	NA	Model	NA	NA	Model	45502.5	397769	0.114394	A0A0N4SW73_MOUSE|A0A0N4SW73	A0A0N4SW73	MOUSE|A0A0N4SW73
data/OBJ38812_TMT10_p2.txt	1	data/OBJ38812_TMT10_p2.txt_1	126C	A0A0N4SW73_MOUSE|A0A0N4SW73_S606	14.5958	WT_Early_3	WT_Early	pST	NA	Model	NA	NA	Model	24761.9	397769	0.062252	A0A0N4SW73_MOUSE|A0A0N4SW73	A0A0N4SW73	MOUSE|A0A0N4SW73
data/OBJ38812_TMT10_p2.txt	1	data/OBJ38812_TMT10_p2.txt_1	129C	A0A0N4SW73_MOUSE|A0A0N4SW73_S606	14.7705	WT_Early_4	WT_Early	pST	NA	Model	NA	NA	Model	27949.6	397769	0.0702659	A0A0N4SW73_MOUSE|A0A0N4SW73	A0A0N4SW73	MOUSE|A0A0N4SW73
data/OBJ38812_TMT10_p2.txt	1	data/OBJ38812_TMT10_p2.txt_1	127C	A0A0N4SW73_MOUSE|A0A0N4SW73_S606	14.8352	WT_Late_3	WT_Late	pST	NA	Model	NA	NA	Model	29230.1	397769	0.073485	A0A0N4SW73_MOUSE|A0A0N4SW73	A0A0N4SW73	MOUSE|A0A0N4SW73
data/OBJ38812_TMT10_p2.txt	1	data/OBJ38812_TMT10_p2.txt_1	130C	A0A0N4SW73_MOUSE|A0A0N4SW73_S606	14.8056	WT_Late_4	WT_Late	pST	NA	Model	NA	NA	Model	28636.9	397769	0.0719938	A0A0N4SW73_MOUSE|A0A0N4SW73	A0A0N4SW73	MOUSE|A0A0N4SW73
data/OBJ38812_TMT10_p2.txt	1	data/OBJ38812_TMT10_p2.txt_1	128C	A0A0N4SW73_MOUSE|A0A0N4SW73_S606	15.1521	WT_Uninfect_3	WT_Uninfect	pST	NA	Model	NA	NA	Model	36411.1	397769	0.0915383	A0A0N4SW73_MOUSE|A0A0N4SW73	A0A0N4SW73	MOUSE|A0A0N4SW73
data/OBJ38812_TMT10_p2.txt	1	data/OBJ38812_TMT10_p2.txt_1	131C	A0A0N4SW73_MOUSE|A0A0N4SW73_S606	15.4474	WT_Uninfect_4	WT_Uninfect	pST	NA	Model	NA	NA	Model	44681.9	397769	0.112331	A0A0N4SW73_MOUSE|A0A0N4SW73	A0A0N4SW73	MOUSE|A0A0N4SW73
data/OBJ38812_TMT10.txt	1	data/OBJ38812_TMT10.txt_1	127N	A0A0N4SW73_MOUSE|A0A0N4SW73_S606	14.9286	KO_Early_1	KO_Early	pST	NA	Model	NA	NA	Model	31184.8	380620	0.0819317	A0A0N4SW73_MOUSE|A0A0N4SW73	A0A0N4SW73	MOUSE|A0A0N4SW73
data/OBJ38812_TMT10.txt	1	data/OBJ38812_TMT10.txt_1	130N	A0A0N4SW73_MOUSE|A0A0N4SW73_S606	14.9272	KO_Early_2	KO_Early	pST	NA	Model	NA	NA	Model	31156	380620	0.0818559	A0A0N4SW73_MOUSE|A0A0N4SW73	A0A0N4SW73	MOUSE|A0A0N4SW73
data/OBJ38812_TMT10.txt	1	data/OBJ38812_TMT10.txt_1	128N	A0A0N4SW73_MOUSE|A0A0N4SW73_S606	15.1565	KO_Late_1	KO_Late	pST	NA	Model	NA	NA	Model	36522.6	380620	0.0959554	A0A0N4SW73_MOUSE|A0A0N4SW73	A0A0N4SW73	MOUSE|A0A0N4SW73
data/OBJ38812_TMT10.txt	1	data/OBJ38812_TMT10.txt_1	131N	A0A0N4SW73_MOUSE|A0A0N4SW73_S606	15.0323	KO_Late_2	KO_Late	pST	NA	Model	NA	NA	Model	33509.5	380620	0.0880393	A0A0N4SW73_MOUSE|A0A0N4SW73	A0A0N4SW73	MOUSE|A0A0N4SW73
data/OBJ38812_TMT10.txt	1	data/OBJ38812_TMT10.txt_1	129N	A0A0N4SW73_MOUSE|A0A0N4SW73_S606	14.9248	KO_Uninfect_1	KO_Uninfect	pST	NA	Model	NA	NA	Model	31104.3	380620	0.08172	A0A0N4SW73_MOUSE|A0A0N4SW73	A0A0N4SW73	MOUSE|A0A0N4SW73
data/OBJ38812_TMT10.txt	1	data/OBJ38812_TMT10.txt_1	131C	A0A0N4SW73_MOUSE|A0A0N4SW73_S606	14.9188	KO_Uninfect_2	KO_Uninfect	pST	NA	Model	NA	NA	Model	30974.2	380620	0.0813782	A0A0N4SW73_MOUSE|A0A0N4SW73	A0A0N4SW73	MOUSE|A0A0N4SW73
data/OBJ38812_TMT10.txt	1	data/OBJ38812_TMT10.txt_1	126C	A0A0N4SW73_MOUSE|A0A0N4SW73_S606	14.9699	WT_Early_1	WT_Early	pST	NA	Model	NA	NA	Model	32090.4	380620	0.0843109	A0A0N4SW73_MOUSE|A0A0N4SW73	A0A0N4SW73	MOUSE|A0A0N4SW73
data/OBJ38812_TMT10.txt	1	data/OBJ38812_TMT10.txt_1	129C	A0A0N4SW73_MOUSE|A0A0N4SW73_S606	14.8604	WT_Early_2	WT_Early	pST	NA	Model	NA	NA	Model	29746.2	380620	0.0781519	A0A0N4SW73_MOUSE|A0A0N4SW73	A0A0N4SW73	MOUSE|A0A0N4SW73
data/OBJ38812_TMT10.txt	1	data/OBJ38812_TMT10.txt_1	127C	A0A0N4SW73_MOUSE|A0A0N4SW73_S606	14.8707	WT_Late_1	WT_Late	pST	NA	Model	NA	NA	Model	29960	380620	0.0787135	A0A0N4SW73_MOUSE|A0A0N4SW73	A0A0N4SW73	MOUSE|A0A0N4SW73
data/OBJ38812_TMT10.txt	1	data/OBJ38812_TMT10.txt_1	130C	A0A0N4SW73_MOUSE|A0A0N4SW73_S606	15.0299	WT_Late_2	WT_Late	pST	NA	Model	NA	NA	Model	33455	380620	0.087896	A0A0N4SW73_MOUSE|A0A0N4SW73	A0A0N4SW73	MOUSE|A0A0N4SW73
data/OBJ38812_TMT10.txt	1	data/OBJ38812_TMT10.txt_1	128C	A0A0N4SW73_MOUSE|A0A0N4SW73_S606	14.8333	WT_Uninfect_1	WT_Uninfect	pST	NA	Model	NA	NA	Model	29191.6	380620	0.0766949	A0A0N4SW73_MOUSE|A0A0N4SW73	A0A0N4SW73	MOUSE|A0A0N4SW73
data/OBJ38812_TMT10_p2.txt	1	data/OBJ38812_TMT10_p2.txt_1	127N	A0A0N4SW73_MOUSE|A0A0N4SW73_S626	21.2838	KO_Early_3	KO_Early	pST	NA	Model	NA	NA	Model	2.55308e+06	2.22487e+07	0.114752	A0A0N4SW73_MOUSE|A0A0N4SW73	A0A0N4SW73	MOUSE|A0A0N4SW73
data/OBJ38812_TMT10_p2.txt	1	data/OBJ38812_TMT10_p2.txt_1	130N	A0A0N4SW73_MOUSE|A0A0N4SW73_S626	20.9554	KO_Early_4	KO_Early	pST	NA	Model	NA	NA	Model	2.03332e+06	2.22487e+07	0.0913906	A0A0N4SW73_MOUSE|A0A0N4SW73	A0A0N4SW73	MOUSE|A0A0N4SW73
data/OBJ38812_TMT10_p2.txt	1	data/OBJ38812_TMT10_p2.txt_1	128N	A0A0N4SW73_MOUSE|A0A0N4SW73_S626	20.9259	KO_Late_3	KO_Late	pST	NA	Model	NA	NA	Model	1.99211e+06	2.22487e+07	0.0895384	A0A0N4SW73_MOUSE|A0A0N4SW73	A0A0N4SW73	MOUSE|A0A0N4SW73
data/OBJ38812_TMT10_p2.txt	1	data/OBJ38812_TMT10_p2.txt_1	131N	A0A0N4SW73_MOUSE|A0A0N4SW73_S626	20.7877	KO_Late_4	KO_Late	pST	NA	Model	NA	NA	Model	1.81023e+06	2.22487e+07	0.0813633	A0A0N4SW73_MOUSE|A0A0N4SW73	A0A0N4SW73	MOUSE|A0A0N4SW73
data/OBJ38812_TMT10_p2.txt	1	data/OBJ38812_TMT10_p2.txt_1	129N	A0A0N4SW73_MOUSE|A0A0N4SW73_S626	20.5239	KO_Uninfect_3	KO_Uninfect	pST	NA	Model	NA	NA	Model	1.50771e+06	2.22487e+07	0.0677664	A0A0N4SW73_MOUSE|A0A0N4SW73	A0A0N4SW73	MOUSE|A0A0N4SW73
data/OBJ38812_TMT10_p2.txt	1	data/OBJ38812_TMT10_p2.txt_1	126C	A0A0N4SW73_MOUSE|A0A0N4SW73_S626	20.6921	WT_Early_3	WT_Early	pST	NA	Model	NA	NA	Model	1.69415e+06	2.22487e+07	0.0761461	A0A0N4SW73_MOUSE|A0A0N4SW73	A0A0N4SW73	MOUSE|A0A0N4SW73
data/OBJ38812_TMT10_p2.txt	1	data/OBJ38812_TMT10_p2.txt_1	129C	A0A0N4SW73_MOUSE|A0A0N4SW73_S626	21.0304	WT_Early_4	WT_Early	pST	NA	Model	NA	NA	Model	2.14182e+06	2.22487e+07	0.0962672	A0A0N4SW73_MOUSE|A0A0N4SW73	A0A0N4SW73	MOUSE|A0A0N4SW73
data/OBJ38812_TMT10_p2.txt	1	data/OBJ38812_TMT10_p2.txt_1	127C	A0A0N4SW73_MOUSE|A0A0N4SW73_S626	20.9314	WT_Late_3	WT_Late	pST	NA	Model	NA	NA	Model	1.99974e+06	2.22487e+07	0.0898813	A0A0N4SW73_MOUSE|A0A0N4SW73	A0A0N4SW73	MOUSE|A0A0N4SW73
data/OBJ38812_TMT10_p2.txt	1	data/OBJ38812_TMT10_p2.txt_1	130C	A0A0N4SW73_MOUSE|A0A0N4SW73_S626	21.0339	WT_Late_4	WT_Late	pST	NA	Model	NA	NA	Model	2.14694e+06	2.22487e+07	0.0964974	A0A0N4SW73_MOUSE|A0A0N4SW73	A0A0N4SW73	MOUSE|A0A0N4SW73
data/OBJ38812_TMT10_p2.txt	1	data/OBJ38812_TMT10_p2.txt_1	128C	A0A0N4SW73_MOUSE|A0A0N4SW73_S626	20.1577	WT_Uninfect_3	WT_Uninfect	pST	NA	Model	NA	NA	Model	1.1697e+06	2.22487e+07	0.0525738	A0A0N4SW73_MOUSE|A0A0N4SW73	A0A0N4SW73	MOUSE|A0A0N4SW73
data/OBJ38812_TMT10_p2.txt	1	data/OBJ38812_TMT10_p2.txt_1	131C	A0A0N4SW73_MOUSE|A0A0N4SW73_S626	20.3462	WT_Uninfect_4	WT_Uninfect	pST	NA	Model	NA	NA	Model	1.33297e+06	2.22487e+07	0.0599122	A0A0N4SW73_MOUSE|A0A0N4SW73	A0A0N4SW73	MOUSE|A0A0N4SW73
data/OBJ38812_TMT10.txt	1	data/OBJ38812_TMT10.txt_1	127N	A0A0N4SW73_MOUSE|A0A0N4SW73_S626	21.0672	KO_Early_1	KO_Early	pST	NA	Model	NA	NA	Model	2.19722e+06	2.26965e+07	0.0968086	A0A0N4SW73_MOUSE|A0A0N4SW73	A0A0N4SW73	MOUSE|A0A0N4SW73
data/OBJ38812_TMT10.txt	1	data/OBJ38812_TMT10.txt_1	130N	A0A0N4SW73_MOUSE|A0A0N4SW73_S626	21.5842	KO_Early_2	KO_Early	pST	NA	Model	NA	NA	Model	3.14402e+06	2.26965e+07	0.138525	A0A0N4SW73_MOUSE|A0A0N4SW73	A0A0N4SW73	MOUSE|A0A0N4SW73
data/OBJ38812_TMT10.txt	1	data/OBJ38812_TMT10.txt_1	128N	A0A0N4SW73_MOUSE|A0A0N4SW73_S626	20.9333	KO_Late_1	KO_Late	pST	NA	Model	NA	NA	Model	2.00234e+06	2.26965e+07	0.0882223	A0A0N4SW73_MOUSE|A0A0N4SW73	A0A0N4SW73	MOUSE|A0A0N4SW73
data/OBJ38812_TMT10.txt	1	data/OBJ38812_TMT10.txt_1	131N	A0A0N4SW73_MOUSE|A0A0N4SW73_S626	20.9457	KO_Late_2	KO_Late	pST	NA	Model	NA	NA	Model	2.0197e+06	2.26965e+07	0.0889874	A0A0N4SW73_MOUSE|A0A0N4SW73	A0A0N4SW73	MOUSE|A0A0N4SW73
data/OBJ38812_TMT10.txt	1	data/OBJ38812_TMT10.txt_1	129N	A0A0N4SW73_MOUSE|A0A0N4SW73_S626	20.0267	KO_Uninfect_1	KO_Uninfect	pST	NA	Model	NA	NA	Model	1.06817e+06	2.26965e+07	0.0470634	A0A0N4SW73_MOUSE|A0A0N4SW73	A0A0N4SW73	MOUSE|A0A0N4SW73
data/OBJ38812_TMT10.txt	1	data/OBJ38812_TMT10.txt_1	131C	A0A0N4SW73_MOUSE|A0A0N4SW73_S626	20.0561	KO_Uninfect_2	KO_Uninfect	pST	NA	Model	NA	NA	Model	1.09015e+06	2.26965e+07	0.0480318	A0A0N4SW73_MOUSE|A0A0N4SW73	A0A0N4SW73	MOUSE|A0A0N4SW73
data/OBJ38812_TMT10.txt	1	data/OBJ38812_TMT10.txt_1	126C	A0A0N4SW73_MOUSE|A0A0N4SW73_S626	20.8115	WT_Early_1	WT_Early	pST	NA	Model	NA	NA	Model	1.84028e+06	2.26965e+07	0.0810821	A0A0N4SW73_MOUSE|A0A0N4SW73	A0A0N4SW73	MOUSE|A0A0N4SW73
data/OBJ38812_TMT10.txt	1	data/OBJ38812_TMT10.txt_1	129C	A0A0N4SW73_MOUSE|A0A0N4SW73_S626	21.3491	WT_Early_2	WT_Early	pST	NA	Model	NA	NA	Model	2.67128e+06	2.26965e+07	0.117696	A0A0N4SW73_MOUSE|A0A0N4SW73	A0A0N4SW73	MOUSE|A0A0N4SW73
data/OBJ38812_TMT10.txt	1	data/OBJ38812_TMT10.txt_1	127C	A0A0N4SW73_MOUSE|A0A0N4SW73_S626	20.7003	WT_Late_1	WT_Late	pST	NA	Model	NA	NA	Model	1.70382e+06	2.26965e+07	0.0750697	A0A0N4SW73_MOUSE|A0A0N4SW73	A0A0N4SW73	MOUSE|A0A0N4SW73
data/OBJ38812_TMT10.txt	1	data/OBJ38812_TMT10.txt_1	130C	A0A0N4SW73_MOUSE|A0A0N4SW73_S626	21.0181	WT_Late_2	WT_Late	pST	NA	Model	NA	NA	Model	2.12363e+06	2.26965e+07	0.0935666	A0A0N4SW73_MOUSE|A0A0N4SW73	A0A0N4SW73	MOUSE|A0A0N4SW73
data/OBJ38812_TMT10.txt	1	data/OBJ38812_TMT10.txt_1	128C	A0A0N4SW73_MOUSE|A0A0N4SW73_S626	19.8861	WT_Uninfect_1	WT_Uninfect	pST	NA	Model	NA	NA	Model	968971	2.26965e+07	0.0426925	A0A0N4SW73_MOUSE|A0A0N4SW73	A0A0N4SW73	MOUSE|A0A0N4SW73
data/OBJ38812_TMT10_p2.txt	1	data/OBJ38812_TMT10_p2.txt_1	127N	A0A0N4SW73_MOUSE|A0A0N4SW73_S693	22.8927	KO_Early_3	KO_Early	pST	NA	Model	NA	NA	Model	7.78757e+06	8.24991e+07	0.0943959	A0A0N4SW73_MOUSE|A0A0N4SW73	A0A0N4SW73	MOUSE|A0A0N4SW73
data/OBJ38812_TMT10_p2.txt	1	data/OBJ38812_TMT10_p2.txt_1	130N	A0A0N4SW73_MOUSE|A0A0N4SW73_S693	22.6165	KO_Early_4	KO_Early	pST	NA	Model	NA	NA	Model	6.43067e+06	8.24991e+07	0.0779484	A0A0N4SW73_MOUSE|A0A0N4SW73	A0A0N4SW73	MOUSE|A0A0N4SW73
data/OBJ38812_TMT10_p2.txt	1	data/OBJ38812_TMT10_p2.txt_1	128N	A0A0N4SW73_MOUSE|A0A0N4SW73_S693	22.9967	KO_Late_3	KO_Late	pST	NA	Model	NA	NA	Model	8.36946e+06	8.24991e+07	0.101449	A0A0N4SW73_MOUSE|A0A0N4SW73	A0A0N4SW73	MOUSE|A0A0N4SW73
data/OBJ38812_TMT10_p2.txt	1	data/OBJ38812_TMT10_p2.txt_1	131N	A0A0N4SW73_MOUSE|A0A0N4SW73_S693	22.8602	KO_Late_4	KO_Late	pST	NA	Model	NA	NA	Model	7.61389e+06	8.24991e+07	0.0922906	A0A0N4SW73_MOUSE|A0A0N4SW73	A0A0N4SW73	MOUSE|A0A0N4SW73
data/OBJ38812_TMT10_p2.txt	1	data/OBJ38812_TMT10_p2.txt_1	129N	A0A0N4SW73_MOUSE|A0A0N4SW73_S693	23.2178	KO_Uninfect_3	KO_Uninfect	pST	NA	Model	NA	NA	Model	9.75558e+06	8.24991e+07	0.118251	A0A0N4SW73_MOUSE|A0A0N4SW73	A0A0N4SW73	MOUSE|A0A0N4SW73
data/OBJ38812_TMT10_p2.txt	1	data/OBJ38812_TMT10_p2.txt_1	126C	A0A0N4SW73_MOUSE|A0A0N4SW73_S693	21.9694	WT_Early_3	WT_Early	pST	NA	Model	NA	NA	Model	4.10636e+06	8.24991e+07	0.0497747	A0A0N4SW73_MOUSE|A0A0N4SW73	A0A0N4SW73	MOUSE|A0A0N4SW73
data/OBJ38812_TMT10_p2.txt	1	data/OBJ38812_TMT10_p2.txt_1	129C	A0A0N4SW73_MOUSE|A0A0N4SW73_S693	22.5997	WT_Early_4	WT_Early	pST	NA	Model	NA	NA	Model	6.35618e+06	8.24991e+07	0.0770454	A0A0N4SW73_MOUSE|A0A0N4SW73	A0A0N4SW73	MOUSE|A0A0N4SW73
data/OBJ38812_TMT10_p2.txt	1	data/OBJ38812_TMT10_p2.txt_1	127C	A0A0N4SW73_MOUSE|A0A0N4SW73_S693	22.6608	WT_Late_3	WT_Late	pST	NA	Model	NA	NA	Model	6.63086e+06	8.24991e+07	0.080375	A0A0N4SW73_MOUSE|A0A0N4SW73	A0A0N4SW73	MOUSE|A0A0N4SW73
data/OBJ38812_TMT10_p2.txt	1	data/OBJ38812_TMT10_p2.txt_1	130C	A0A0N4SW73_MOUSE|A0A0N4SW73_S693	22.7152	WT_Late_4	WT_Late	pST	NA	Model	NA	NA	Model	6.8859e+06	8.24991e+07	0.0834663	A0A0N4SW73_MOUSE|A0A0N4SW73	A0A0N4SW73	MOUSE|A0A0N4SW73
data/OBJ38812_TMT10_p2.txt	1	data/OBJ38812_TMT10_p2.txt_1	128C	A0A0N4SW73_MOUSE|A0A0N4SW73_S693	22.4563	WT_Uninfect_3	WT_Uninfect	pST	NA	Model	NA	NA	Model	5.75477e+06	8.24991e+07	0.0697556	A0A0N4SW73_MOUSE|A0A0N4SW73	A0A0N4SW73	MOUSE|A0A0N4SW73
data/OBJ38812_TMT10_p2.txt	1	data/OBJ38812_TMT10_p2.txt_1	131C	A0A0N4SW73_MOUSE|A0A0N4SW73_S693	22.5168	WT_Uninfect_4	WT_Uninfect	pST	NA	Model	NA	NA	Model	6.00104e+06	8.24991e+07	0.0727407	A0A0N4SW73_MOUSE|A0A0N4SW73	A0A0N4SW73	MOUSE|A0A0N4SW73
data/OBJ38812_TMT10.txt	1	data/OBJ38812_TMT10.txt_1	127N	A0A0N4SW73_MOUSE|A0A0N4SW73_S693	22.4138	KO_Early_1	KO_Early	pST	NA	Model	NA	NA	Model	5.58761e+06	8.3299e+07	0.067079	A0A0N4SW73_MOUSE|A0A0N4SW73	A0A0N4SW73	MOUSE|A0A0N4SW73
data/OBJ38812_TMT10.txt	1	data/OBJ38812_TMT10.txt_1	130N	A0A0N4SW73_MOUSE|A0A0N4SW73_S693	22.6291	KO_Early_2	KO_Early	pST	NA	Model	NA	NA	Model	6.4867e+06	8.3299e+07	0.0778724	A0A0N4SW73_MOUSE|A0A0N4SW73	A0A0N4SW73	MOUSE|A0A0N4SW73
data/OBJ38812_TMT10.txt	1	data/OBJ38812_TMT10.txt_1	128N	A0A0N4SW73_MOUSE|A0A0N4SW73_S693	22.608	KO_Late_1	KO_Late	pST	NA	Model	NA	NA	Model	6.39292e+06	8.3299e+07	0.0767466	A0A0N4SW73_MOUSE|A0A0N4SW73	A0A0N4SW73	MOUSE|A0A0N4SW73
data/OBJ38812_TMT10.txt	1	data/OBJ38812_TMT10.txt_1	131N	A0A0N4SW73_MOUSE|A0A0N4SW73_S693	22.7301	KO_Late_2	KO_Late	pST	NA	Model	NA	NA	Model	6.95731e+06	8.3299e+07	0.0835221	A0A0N4SW73_MOUSE|A0A0N4SW73	A0A0N4SW73	MOUSE|A0A0N4SW73
data/OBJ38812_TMT10.txt	1	data/OBJ38812_TMT10.txt_1	129N	A0A0N4SW73_MOUSE|A0A0N4SW73_S693	22.657	KO_Uninfect_1	KO_Uninfect	pST	NA	Model	NA	NA	Model	6.61361e+06	8.3299e+07	0.079396	A0A0N4SW73_MOUSE|A0A0N4SW73	A0A0N4SW73	MOUSE|A0A0N4SW73
data/OBJ38812_TMT10.txt	1	data/OBJ38812_TMT10.txt_1	131C	A0A0N4SW73_MOUSE|A0A0N4SW73_S693	22.9031	KO_Uninfect_2	KO_Uninfect	pST	NA	Model	NA	NA	Model	7.8437e+06	8.3299e+07	0.0941631	A0A0N4SW73_MOUSE|A0A0N4SW73	A0A0N4SW73	MOUSE|A0A0N4SW73
data/OBJ38812_TMT10.txt	1	data/OBJ38812_TMT10.txt_1	126C	A0A0N4SW73_MOUSE|A0A0N4SW73_S693	22.511	WT_Early_1	WT_Early	pST	NA	Model	NA	NA	Model	5.97685e+06	8.3299e+07	0.0717517	A0A0N4SW73_MOUSE|A0A0N4SW73	A0A0N4SW73	MOUSE|A0A0N4SW73
data/OBJ38812_TMT10.txt	1	data/OBJ38812_TMT10.txt_1	129C	A0A0N4SW73_MOUSE|A0A0N4SW73_S693	22.8986	WT_Early_2	WT_Early	pST	NA	Model	NA	NA	Model	7.81913e+06	8.3299e+07	0.0938682	A0A0N4SW73_MOUSE|A0A0N4SW73	A0A0N4SW73	MOUSE|A0A0N4SW73
data/OBJ38812_TMT10.txt	1	data/OBJ38812_TMT10.txt_1	127C	A0A0N4SW73_MOUSE|A0A0N4SW73_S693	22.5836	WT_Late_1	WT_Late	pST	NA	Model	NA	NA	Model	6.28542e+06	8.3299e+07	0.0754561	A0A0N4SW73_MOUSE|A0A0N4SW73	A0A0N4SW73	MOUSE|A0A0N4SW73
data/OBJ38812_TMT10.txt	1	data/OBJ38812_TMT10.txt_1	130C	A0A0N4SW73_MOUSE|A0A0N4SW73_S693	23.039	WT_Late_2	WT_Late	pST	NA	Model	NA	NA	Model	8.6187e+06	8.3299e+07	0.103467	A0A0N4SW73_MOUSE|A0A0N4SW73	A0A0N4SW73	MOUSE|A0A0N4SW73
data/OBJ38812_TMT10.txt	1	data/OBJ38812_TMT10.txt_1	128C	A0A0N4SW73_MOUSE|A0A0N4SW73_S693	22.9153	WT_Uninfect_1	WT_Uninfect	pST	NA	Model	NA	NA	Model	7.91029e+06	8.3299e+07	0.0949625	A0A0N4SW73_MOUSE|A0A0N4SW73	A0A0N4SW73	MOUSE|A0A0N4SW73
data/OBJ38812_TMT10.txt	1	data/OBJ38812_TMT10.txt_1	127N	A0A0N4SW73_MOUSE|A0A0N4SW73_S930	18.0559	KO_Early_1	KO_Early	pST	NA	Model	NA	NA	Model	272495	2.70648e+06	0.100682	A0A0N4SW73_MOUSE|A0A0N4SW73	A0A0N4SW73	MOUSE|A0A0N4SW73
data/OBJ38812_TMT10.txt	1	data/OBJ38812_TMT10.txt_1	130N	A0A0N4SW73_MOUSE|A0A0N4SW73_S930	18.9657	KO_Early_2	KO_Early	pST	NA	Model	NA	NA	Model	511971	2.70648e+06	0.189165	A0A0N4SW73_MOUSE|A0A0N4SW73	A0A0N4SW73	MOUSE|A0A0N4SW73
data/OBJ38812_TMT10.txt	1	data/OBJ38812_TMT10.txt_1	128N	A0A0N4SW73_MOUSE|A0A0N4SW73_S930	17.8623	KO_Late_1	KO_Late	pST	NA	Model	NA	NA	Model	238273	2.70648e+06	0.0880379	A0A0N4SW73_MOUSE|A0A0N4SW73	A0A0N4SW73	MOUSE|A0A0N4SW73
data/OBJ38812_TMT10.txt	1	data/OBJ38812_TMT10.txt_1	131N	A0A0N4SW73_MOUSE|A0A0N4SW73_S930	17.9151	KO_Late_2	KO_Late	pST	NA	Model	NA	NA	Model	247165	2.70648e+06	0.0913236	A0A0N4SW73_MOUSE|A0A0N4SW73	A0A0N4SW73	MOUSE|A0A0N4SW73
data/OBJ38812_TMT10.txt	1	data/OBJ38812_TMT10.txt_1	129N	A0A0N4SW73_MOUSE|A0A0N4SW73_S930	15.4861	KO_Uninfect_1	KO_Uninfect	pST	NA	Model	NA	NA	Model	45895.2	2.70648e+06	0.0169575	A0A0N4SW73_MOUSE|A0A0N4SW73	A0A0N4SW73	MOUSE|A0A0N4SW73
data/OBJ38812_TMT10.txt	1	data/OBJ38812_TMT10.txt_1	131C	A0A0N4SW73_MOUSE|A0A0N4SW73_S930	15.8764	KO_Uninfect_2	KO_Uninfect	pST	NA	Model	NA	NA	Model	60154.7	2.70648e+06	0.0222262	A0A0N4SW73_MOUSE|A0A0N4SW73	A0A0N4SW73	MOUSE|A0A0N4SW73
data/OBJ38812_TMT10.txt	1	data/OBJ38812_TMT10.txt_1	126C	A0A0N4SW73_MOUSE|A0A0N4SW73_S930	17.7942	WT_Early_1	WT_Early	pST	NA	Model	NA	NA	Model	227287	2.70648e+06	0.0839791	A0A0N4SW73_MOUSE|A0A0N4SW73	A0A0N4SW73	MOUSE|A0A0N4SW73
data/OBJ38812_TMT10.txt	1	data/OBJ38812_TMT10.txt_1	129C	A0A0N4SW73_MOUSE|A0A0N4SW73_S930	18.62	WT_Early_2	WT_Early	pST	NA	Model	NA	NA	Model	402869	2.70648e+06	0.148854	A0A0N4SW73_MOUSE|A0A0N4SW73	A0A0N4SW73	MOUSE|A0A0N4SW73
data/OBJ38812_TMT10.txt	1	data/OBJ38812_TMT10.txt_1	127C	A0A0N4SW73_MOUSE|A0A0N4SW73_S930	17.6302	WT_Late_1	WT_Late	pST	NA	Model	NA	NA	Model	202871	2.70648e+06	0.0749576	A0A0N4SW73_MOUSE|A0A0N4SW73	A0A0N4SW73	MOUSE|A0A0N4SW73
data/OBJ38812_TMT10.txt	1	data/OBJ38812_TMT10.txt_1	130C	A0A0N4SW73_MOUSE|A0A0N4SW73_S930	17.9619	WT_Late_2	WT_Late	pST	NA	Model	NA	NA	Model	255313	2.70648e+06	0.094334	A0A0N4SW73_MOUSE|A0A0N4SW73	A0A0N4SW73	MOUSE|A0A0N4SW73
data/OBJ38812_TMT10.txt	1	data/OBJ38812_TMT10.txt_1	128C	A0A0N4SW73_MOUSE|A0A0N4SW73_S930	15.5006	WT_Uninfect_1	WT_Uninfect	pST	NA	Model	NA	NA	Model	46361.8	2.70648e+06	0.0171299	A0A0N4SW73_MOUSE|A0A0N4SW73	A0A0N4SW73	MOUSE|A0A0N4SW73
data/OBJ38812_TMT10_p2.txt	1	data/OBJ38812_TMT10_p2.txt_1	127N	A0A0N4SW73_MOUSE|A0A0N4SW73_T886	17.3747	KO_Early_3	KO_Early	pST	NA	Model	NA	NA	Model	169945	1.15739e+06	0.146835	A0A0N4SW73_MOUSE|A0A0N4SW73	A0A0N4SW73	MOUSE|A0A0N4SW73
data/OBJ38812_TMT10_p2.txt	1	data/OBJ38812_TMT10_p2.txt_1	130N	A0A0N4SW73_MOUSE|A0A0N4SW73_T886	17.1618	KO_Early_4	KO_Early	pST	NA	Model	NA	NA	Model	146633	1.15739e+06	0.126693	A0A0N4SW73_MOUSE|A0A0N4SW73	A0A0N4SW73	MOUSE|A0A0N4SW73
data/OBJ38812_TMT10_p2.txt	1	data/OBJ38812_TMT10_p2.txt_1	128N	A0A0N4SW73_MOUSE|A0A0N4SW73_T886	16.4915	KO_Late_3	KO_Late	pST	NA	Model	NA	NA	Model	92134.9	1.15739e+06	0.0796059	A0A0N4SW73_MOUSE|A0A0N4SW73	A0A0N4SW73	MOUSE|A0A0N4SW73
data/OBJ38812_TMT10_p2.txt	1	data/OBJ38812_TMT10_p2.txt_1	131N	A0A0N4SW73_MOUSE|A0A0N4SW73_T886	16.2866	KO_Late_4	KO_Late	pST	NA	Model	NA	NA	Model	79936.4	1.15739e+06	0.0690662	A0A0N4SW73_MOUSE|A0A0N4SW73	A0A0N4SW73	MOUSE|A0A0N4SW73
data/OBJ38812_TMT10_p2.txt	1	data/OBJ38812_TMT10_p2.txt_1	129N	A0A0N4SW73_MOUSE|A0A0N4SW73_T886	15.3258	KO_Uninfect_3	KO_Uninfect	pST	NA	Model	NA	NA	Model	41070.1	1.15739e+06	0.0354852	A0A0N4SW73_MOUSE|A0A0N4SW73	A0A0N4SW73	MOUSE|A0A0N4SW73
data/OBJ38812_TMT10_p2.txt	1	data/OBJ38812_TMT10_p2.txt_1	126C	A0A0N4SW73_MOUSE|A0A0N4SW73_T886	17.1045	WT_Early_3	WT_Early	pST	NA	Model	NA	NA	Model	140922	1.15739e+06	0.121759	A0A0N4SW73_MOUSE|A0A0N4SW73	A0A0N4SW73	MOUSE|A0A0N4SW73
data/OBJ38812_TMT10_p2.txt	1	data/OBJ38812_TMT10_p2.txt_1	129C	A0A0N4SW73_MOUSE|A0A0N4SW73_T886	17.4316	WT_Early_4	WT_Early	pST	NA	Model	NA	NA	Model	176785	1.15739e+06	0.152745	A0A0N4SW73_MOUSE|A0A0N4SW73	A0A0N4SW73	MOUSE|A0A0N4SW73
data/OBJ38812_TMT10_p2.txt	1	data/OBJ38812_TMT10_p2.txt_1	127C	A0A0N4SW73_MOUSE|A0A0N4SW73_T886	15.9832	WT_Late_3	WT_Late	pST	NA	Model	NA	NA	Model	64775.4	1.15739e+06	0.055967	A0A0N4SW73_MOUSE|A0A0N4SW73	A0A0N4SW73	MOUSE|A0A0N4SW73
data/OBJ38812_TMT10_p2.txt	1	data/OBJ38812_TMT10_p2.txt_1	130C	A0A0N4SW73_MOUSE|A0A0N4SW73_T886	16.3349	WT_Late_4	WT_Late	pST	NA	Model	NA	NA	Model	82659.9	1.15739e+06	0.0714194	A0A0N4SW73_MOUSE|A0A0N4SW73	A0A0N4SW73	MOUSE|A0A0N4SW73
data/OBJ38812_TMT10_p2.txt	1	data/OBJ38812_TMT10_p2.txt_1	128C	A0A0N4SW73_MOUSE|A0A0N4SW73_T886	15.2303	WT_Uninfect_3	WT_Uninfect	pST	NA	Model	NA	NA	Model	38438.2	1.15739e+06	0.0332112	A0A0N4SW73_MOUSE|A0A0N4SW73	A0A0N4SW73	MOUSE|A0A0N4SW73
data/OBJ38812_TMT10_p2.txt	1	data/OBJ38812_TMT10_p2.txt_1	131C	A0A0N4SW73_MOUSE|A0A0N4SW73_T886	15.0169	WT_Uninfect_4	WT_Uninfect	pST	NA	Model	NA	NA	Model	33154.9	1.15739e+06	0.0286464	A0A0N4SW73_MOUSE|A0A0N4SW73	A0A0N4SW73	MOUSE|A0A0N4SW73
data/OBJ38812_TMT10.txt	1	data/OBJ38812_TMT10.txt_1	127N	A0A0N4SW73_MOUSE|A0A0N4SW73_T886	17.0499	KO_Early_1	KO_Early	pST	NA	Model	NA	NA	Model	135680	1.24859e+06	0.108666	A0A0N4SW73_MOUSE|A0A0N4SW73	A0A0N4SW73	MOUSE|A0A0N4SW73
data/OBJ38812_TMT10.txt	1	data/OBJ38812_TMT10.txt_1	130N	A0A0N4SW73_MOUSE|A0A0N4SW73_T886	17.8906	KO_Early_2	KO_Early	pST	NA	Model	NA	NA	Model	242995	1.24859e+06	0.194615	A0A0N4SW73_MOUSE|A0A0N4SW73	A0A0N4SW73	MOUSE|A0A0N4SW73
data/OBJ38812_TMT10.txt	1	data/OBJ38812_TMT10.txt_1	128N	A0A0N4SW73_MOUSE|A0A0N4SW73_T886	16.6238	KO_Late_1	KO_Late	pST	NA	Model	NA	NA	Model	100990	1.24859e+06	0.0808827	A0A0N4SW73_MOUSE|A0A0N4SW73	A0A0N4SW73	MOUSE|A0A0N4SW73
data/OBJ38812_TMT10.txt	1	data/OBJ38812_TMT10.txt_1	131N	A0A0N4SW73_MOUSE|A0A0N4SW73_T886	16.8015	KO_Late_2	KO_Late	pST	NA	Model	NA	NA	Model	114223	1.24859e+06	0.0914814	A0A0N4SW73_MOUSE|A0A0N4SW73	A0A0N4SW73	MOUSE|A0A0N4SW73
data/OBJ38812_TMT10.txt	1	data/OBJ38812_TMT10.txt_1	129N	A0A0N4SW73_MOUSE|A0A0N4SW73_T886	14.6267	KO_Uninfect_1	KO_Uninfect	pST	NA	Model	NA	NA	Model	25296.8	1.24859e+06	0.0202603	A0A0N4SW73_MOUSE|A0A0N4SW73	A0A0N4SW73	MOUSE|A0A0N4SW73
data/OBJ38812_TMT10.txt	1	data/OBJ38812_TMT10.txt_1	131C	A0A0N4SW73_MOUSE|A0A0N4SW73_T886	14.6291	KO_Uninfect_2	KO_Uninfect	pST	NA	Model	NA	NA	Model	25339.3	1.24859e+06	0.0202943	A0A0N4SW73_MOUSE|A0A0N4SW73	A0A0N4SW73	MOUSE|A0A0N4SW73
data/OBJ38812_TMT10.txt	1	data/OBJ38812_TMT10.txt_1	126C	A0A0N4SW73_MOUSE|A0A0N4SW73_T886	16.8392	WT_Early_1	WT_Early	pST	NA	Model	NA	NA	Model	117248	1.24859e+06	0.0939039	A0A0N4SW73_MOUSE|A0A0N4SW73	A0A0N4SW73	MOUSE|A0A0N4SW73
data/OBJ38812_TMT10.txt	1	data/OBJ38812_TMT10.txt_1	129C	A0A0N4SW73_MOUSE|A0A0N4SW73_T886	17.5232	WT_Early_2	WT_Early	pST	NA	Model	NA	NA	Model	188368	1.24859e+06	0.150865	A0A0N4SW73_MOUSE|A0A0N4SW73	A0A0N4SW73	MOUSE|A0A0N4SW73
data/OBJ38812_TMT10.txt	1	data/OBJ38812_TMT10.txt_1	127C	A0A0N4SW73_MOUSE|A0A0N4SW73_T886	16.2767	WT_Late_1	WT_Late	pST	NA	Model	NA	NA	Model	79390.9	1.24859e+06	0.0635843	A0A0N4SW73_MOUSE|A0A0N4SW73	A0A0N4SW73	MOUSE|A0A0N4SW73
data/OBJ38812_TMT10.txt	1	data/OBJ38812_TMT10.txt_1	130C	A0A0N4SW73_MOUSE|A0A0N4SW73_T886	16.7025	WT_Late_2	WT_Late	pST	NA	Model	NA	NA	Model	106648	1.24859e+06	0.0854142	A0A0N4SW73_MOUSE|A0A0N4SW73	A0A0N4SW73	MOUSE|A0A0N4SW73
data/OBJ38812_TMT10.txt	1	data/OBJ38812_TMT10.txt_1	128C	A0A0N4SW73_MOUSE|A0A0N4SW73_T886	14.3909	WT_Uninfect_1	WT_Uninfect	pST	NA	Model	NA	NA	Model	21482.6	1.24859e+06	0.0172054	A0A0N4SW73_MOUSE|A0A0N4SW73	A0A0N4SW73	MOUSE|A0A0N4SW73
data/OBJ38812_TMT10_p2.txt	1	data/OBJ38812_TMT10_p2.txt_1	127N	A0A0N4SW73_MOUSE|A0A0N4SW73_T888	17.0894	KO_Early_3	KO_Early	pST	NA	Model	NA	NA	Model	139453	1.26509e+06	0.110231	A0A0N4SW73_MOUSE|A0A0N4SW73	A0A0N4SW73	MOUSE|A0A0N4SW73
data/OBJ38812_TMT10_p2.txt	1	data/OBJ38812_TMT10_p2.txt_1	130N	A0A0N4SW73_MOUSE|A0A0N4SW73_T888	18.2542	KO_Early_4	KO_Early	pST	NA	Model	NA	NA	Model	312648	1.26509e+06	0.247135	A0A0N4SW73_MOUSE|A0A0N4SW73	A0A0N4SW73	MOUSE|A0A0N4SW73
data/OBJ38812_TMT10_p2.txt	1	data/OBJ38812_TMT10_p2.txt_1	128N	A0A0N4SW73_MOUSE|A0A0N4SW73_T888	15.7671	KO_Late_3	KO_Late	pST	NA	Model	NA	NA	Model	55766.6	1.26509e+06	0.0440811	A0A0N4SW73_MOUSE|A0A0N4SW73	A0A0N4SW73	MOUSE|A0A0N4SW73
data/OBJ38812_TMT10_p2.txt	1	data/OBJ38812_TMT10_p2.txt_1	131N	A0A0N4SW73_MOUSE|A0A0N4SW73_T888	16.0273	KO_Late_4	KO_Late	pST	NA	Model	NA	NA	Model	66787	1.26509e+06	0.0527921	A0A0N4SW73_MOUSE|A0A0N4SW73	A0A0N4SW73	MOUSE|A0A0N4SW73
data/OBJ38812_TMT10_p2.txt	1	data/OBJ38812_TMT10_p2.txt_1	129N	A0A0N4SW73_MOUSE|A0A0N4SW73_T888	16.0155	KO_Uninfect_3	KO_Uninfect	pST	NA	Model	NA	NA	Model	66245.6	1.26509e+06	0.0523643	A0A0N4SW73_MOUSE|A0A0N4SW73	A0A0N4SW73	MOUSE|A0A0N4SW73
data/OBJ38812_TMT10_p2.txt	1	data/OBJ38812_TMT10_p2.txt_1	126C	A0A0N4SW73_MOUSE|A0A0N4SW73_T888	17.5303	WT_Early_3	WT_Early	pST	NA	Model	NA	NA	Model	189293	1.26509e+06	0.149628	A0A0N4SW73_MOUSE|A0A0N4SW73	A0A0N4SW73	MOUSE|A0A0N4SW73
data/OBJ38812_TMT10_p2.txt	1	data/OBJ38812_TMT10_p2.txt_1	129C	A0A0N4SW73_MOUSE|A0A0N4SW73_T888	17.5899	WT_Early_4	WT_Early	pST	NA	Model	NA	NA	Model	197281	1.26509e+06	0.155942	A0A0N4SW73_MOUSE|A0A0N4SW73	A0A0N4SW73	MOUSE|A0A0N4SW73
data/OBJ38812_TMT10_p2.txt	1	data/OBJ38812_TMT10_p2.txt_1	127C	A0A0N4SW73_MOUSE|A0A0N4SW73_T888	14.879	WT_Late_3	WT_Late	pST	NA	Model	NA	NA	Model	30131.9	1.26509e+06	0.0238179	A0A0N4SW73_MOUSE|A0A0N4SW73	A0A0N4SW73	MOUSE|A0A0N4SW73
data/OBJ38812_TMT10_p2.txt	1	data/OBJ38812_TMT10_p2.txt_1	130C	A0A0N4SW73_MOUSE|A0A0N4SW73_T888	15.724	WT_Late_4	WT_Late	pST	NA	Model	NA	NA	Model	54124.8	1.26509e+06	0.0427833	A0A0N4SW73_MOUSE|A0A0N4SW73	A0A0N4SW73	MOUSE|A0A0N4SW73
data/OBJ38812_TMT10_p2.txt	1	data/OBJ38812_TMT10_p2.txt_1	128C	A0A0N4SW73_MOUSE|A0A0N4SW73_T888	15.1263	WT_Uninfect_3	WT_Uninfect	pST	NA	Model	NA	NA	Model	35764.8	1.26509e+06	0.0282705	A0A0N4SW73_MOUSE|A0A0N4SW73	A0A0N4SW73	MOUSE|A0A0N4SW73
data/OBJ38812_TMT10_p2.txt	1	data/OBJ38812_TMT10_p2.txt_1	131C	A0A0N4SW73_MOUSE|A0A0N4SW73_T888	14.9248	WT_Uninfect_4	WT_Uninfect	pST	NA	Model	NA	NA	Model	31103.5	1.26509e+06	0.0245859	A0A0N4SW73_MOUSE|A0A0N4SW73	A0A0N4SW73	MOUSE|A0A0N4SW73
data/OBJ38812_TMT10.txt	1	data/OBJ38812_TMT10.txt_1	127N	A0A0N4SW73_MOUSE|A0A0N4SW73_T888	17.0158	KO_Early_1	KO_Early	pST	NA	Model	NA	NA	Model	132514	1.24116e+06	0.106766	A0A0N4SW73_MOUSE|A0A0N4SW73	A0A0N4SW73	MOUSE|A0A0N4SW73
data/OBJ38812_TMT10.txt	1	data/OBJ38812_TMT10.txt_1	130N	A0A0N4SW73_MOUSE|A0A0N4SW73_T888	17.8951	KO_Early_2	KO_Early	pST	NA	Model	NA	NA	Model	243764	1.24116e+06	0.196399	A0A0N4SW73_MOUSE|A0A0N4SW73	A0A0N4SW73	MOUSE|A0A0N4SW73
data/OBJ38812_TMT10.txt	1	data/OBJ38812_TMT10.txt_1	128N	A0A0N4SW73_MOUSE|A0A0N4SW73_T888	16.4556	KO_Late_1	KO_Late	pST	NA	Model	NA	NA	Model	89875.5	1.24116e+06	0.0724123	A0A0N4SW73_MOUSE|A0A0N4SW73	A0A0N4SW73	MOUSE|A0A0N4SW73
data/OBJ38812_TMT10.txt	1	data/OBJ38812_TMT10.txt_1	131N	A0A0N4SW73_MOUSE|A0A0N4SW73_T888	16.7051	KO_Late_2	KO_Late	pST	NA	Model	NA	NA	Model	106840	1.24116e+06	0.0860802	A0A0N4SW73_MOUSE|A0A0N4SW73	A0A0N4SW73	MOUSE|A0A0N4SW73
data/OBJ38812_TMT10.txt	1	data/OBJ38812_TMT10.txt_1	129N	A0A0N4SW73_MOUSE|A0A0N4SW73_T888	14.0325	KO_Uninfect_1	KO_Uninfect	pST	NA	Model	NA	NA	Model	16757.4	1.24116e+06	0.0135013	A0A0N4SW73_MOUSE|A0A0N4SW73	A0A0N4SW73	MOUSE|A0A0N4SW73
data/OBJ38812_TMT10.txt	1	data/OBJ38812_TMT10.txt_1	131C	A0A0N4SW73_MOUSE|A0A0N4SW73_T888	14.6777	KO_Uninfect_2	KO_Uninfect	pST	NA	Model	NA	NA	Model	26207.9	1.24116e+06	0.0211156	A0A0N4SW73_MOUSE|A0A0N4SW73	A0A0N4SW73	MOUSE|A0A0N4SW73
data/OBJ38812_TMT10.txt	1	data/OBJ38812_TMT10.txt_1	126C	A0A0N4SW73_MOUSE|A0A0N4SW73_T888	17.0759	WT_Early_1	WT_Early	pST	NA	Model	NA	NA	Model	138154	1.24116e+06	0.11131	A0A0N4SW73_MOUSE|A0A0N4SW73	A0A0N4SW73	MOUSE|A0A0N4SW73
data/OBJ38812_TMT10.txt	1	data/OBJ38812_TMT10.txt_1	129C	A0A0N4SW73_MOUSE|A0A0N4SW73_T888	17.4568	WT_Early_2	WT_Early	pST	NA	Model	NA	NA	Model	179889	1.24116e+06	0.144936	A0A0N4SW73_MOUSE|A0A0N4SW73	A0A0N4SW73	MOUSE|A0A0N4SW73
data/OBJ38812_TMT10.txt	1	data/OBJ38812_TMT10.txt_1	127C	A0A0N4SW73_MOUSE|A0A0N4SW73_T888	16.3778	WT_Late_1	WT_Late	pST	NA	Model	NA	NA	Model	85157.4	1.24116e+06	0.0686109	A0A0N4SW73_MOUSE|A0A0N4SW73	A0A0N4SW73	MOUSE|A0A0N4SW73
data/OBJ38812_TMT10.txt	1	data/OBJ38812_TMT10.txt_1	130C	A0A0N4SW73_MOUSE|A0A0N4SW73_T888	16.8406	WT_Late_2	WT_Late	pST	NA	Model	NA	NA	Model	117362	1.24116e+06	0.0945582	A0A0N4SW73_MOUSE|A0A0N4SW73	A0A0N4SW73	MOUSE|A0A0N4SW73
data/OBJ38812_TMT10.txt	1	data/OBJ38812_TMT10.txt_1	128C	A0A0N4SW73_MOUSE|A0A0N4SW73_T888	14.1477	WT_Uninfect_1	WT_Uninfect	pST	NA	Model	NA	NA	Model	18150	1.24116e+06	0.0146234	A0A0N4SW73_MOUSE|A0A0N4SW73	A0A0N4SW73	MOUSE|A0A0N4SW73
data/OBJ38812_TMT10.txt	1	data/OBJ38812_TMT10.txt_1	127N	A0A0N4SW93_MOUSE|A0A0N4SW93_S866	18.828	KO_Early_1	KO_Early	pST	NA	Model	NA	NA	Model	465349	5.97375e+06	0.077899	A0A0N4SW93_MOUSE|A0A0N4SW93	A0A0N4SW93	MOUSE|A0A0N4SW93
data/OBJ38812_TMT10.txt	1	data/OBJ38812_TMT10.txt_1	130N	A0A0N4SW93_MOUSE|A0A0N4SW93_S866	19.2098	KO_Early_2	KO_Early	pST	NA	Model	NA	NA	Model	606363	5.97375e+06	0.101504	A0A0N4SW93_MOUSE|A0A0N4SW93	A0A0N4SW93	MOUSE|A0A0N4SW93
data/OBJ38812_TMT10.txt	1	data/OBJ38812_TMT10.txt_1	128N	A0A0N4SW93_MOUSE|A0A0N4SW93_S866	19.1749	KO_Late_1	KO_Late	pST	NA	Model	NA	NA	Model	591851	5.97375e+06	0.0990753	A0A0N4SW93_MOUSE|A0A0N4SW93	A0A0N4SW93	MOUSE|A0A0N4SW93
data/OBJ38812_TMT10.txt	1	data/OBJ38812_TMT10.txt_1	131N	A0A0N4SW93_MOUSE|A0A0N4SW93_S866	19.1834	KO_Late_2	KO_Late	pST	NA	Model	NA	NA	Model	595372	5.97375e+06	0.0996646	A0A0N4SW93_MOUSE|A0A0N4SW93	A0A0N4SW93	MOUSE|A0A0N4SW93
data/OBJ38812_TMT10.txt	1	data/OBJ38812_TMT10.txt_1	129N	A0A0N4SW93_MOUSE|A0A0N4SW93_S866	17.8915	KO_Uninfect_1	KO_Uninfect	pST	NA	Model	NA	NA	Model	243160	5.97375e+06	0.0407047	A0A0N4SW93_MOUSE|A0A0N4SW93	A0A0N4SW93	MOUSE|A0A0N4SW93
data/OBJ38812_TMT10.txt	1	data/OBJ38812_TMT10.txt_1	131C	A0A0N4SW93_MOUSE|A0A0N4SW93_S866	18.4269	KO_Uninfect_2	KO_Uninfect	pST	NA	Model	NA	NA	Model	352399	5.97375e+06	0.0589912	A0A0N4SW93_MOUSE|A0A0N4SW93	A0A0N4SW93	MOUSE|A0A0N4SW93
data/OBJ38812_TMT10.txt	1	data/OBJ38812_TMT10.txt_1	126C	A0A0N4SW93_MOUSE|A0A0N4SW93_S866	18.9244	WT_Early_1	WT_Early	pST	NA	Model	NA	NA	Model	497512	5.97375e+06	0.083283	A0A0N4SW93_MOUSE|A0A0N4SW93	A0A0N4SW93	MOUSE|A0A0N4SW93
data/OBJ38812_TMT10.txt	1	data/OBJ38812_TMT10.txt_1	129C	A0A0N4SW93_MOUSE|A0A0N4SW93_S866	19.452	WT_Early_2	WT_Early	pST	NA	Model	NA	NA	Model	717171	5.97375e+06	0.120054	A0A0N4SW93_MOUSE|A0A0N4SW93	A0A0N4SW93	MOUSE|A0A0N4SW93
data/OBJ38812_TMT10.txt	1	data/OBJ38812_TMT10.txt_1	127C	A0A0N4SW93_MOUSE|A0A0N4SW93_S866	18.9959	WT_Late_1	WT_Late	pST	NA	Model	NA	NA	Model	522793	5.97375e+06	0.0875151	A0A0N4SW93_MOUSE|A0A0N4SW93	A0A0N4SW93	MOUSE|A0A0N4SW93
data/OBJ38812_TMT10.txt	1	data/OBJ38812_TMT10.txt_1	130C	A0A0N4SW93_MOUSE|A0A0N4SW93_S866	19.2926	WT_Late_2	WT_Late	pST	NA	Model	NA	NA	Model	642159	5.97375e+06	0.107497	A0A0N4SW93_MOUSE|A0A0N4SW93	A0A0N4SW93	MOUSE|A0A0N4SW93
data/OBJ38812_TMT10.txt	1	data/OBJ38812_TMT10.txt_1	128C	A0A0N4SW93_MOUSE|A0A0N4SW93_S866	17.9525	WT_Uninfect_1	WT_Uninfect	pST	NA	Model	NA	NA	Model	253658	5.97375e+06	0.042462	A0A0N4SW93_MOUSE|A0A0N4SW93	A0A0N4SW93	MOUSE|A0A0N4SW93
data/OBJ38812_TMT10_p2.txt	1	data/OBJ38812_TMT10_p2.txt_1	127N	A0A0R4J031_MOUSE|A0A0R4J031_S23	15.9645	KO_Early_3	KO_Early	pST	NA	Model	NA	NA	Model	63941.7	834607	0.076613	A0A0R4J031_MOUSE|A0A0R4J031	A0A0R4J031	MOUSE|A0A0R4J031
data/OBJ38812_TMT10_p2.txt	1	data/OBJ38812_TMT10_p2.txt_1	130N	A0A0R4J031_MOUSE|A0A0R4J031_S23	15.5359	KO_Early_4	KO_Early	pST	NA	Model	NA	NA	Model	47507.2	834607	0.0569216	A0A0R4J031_MOUSE|A0A0R4J031	A0A0R4J031	MOUSE|A0A0R4J031
data/OBJ38812_TMT10_p2.txt	1	data/OBJ38812_TMT10_p2.txt_1	128N	A0A0R4J031_MOUSE|A0A0R4J031_S23	15.9973	KO_Late_3	KO_Late	pST	NA	Model	NA	NA	Model	65413.1	834607	0.0783759	A0A0R4J031_MOUSE|A0A0R4J031	A0A0R4J031	MOUSE|A0A0R4J031
data/OBJ38812_TMT10_p2.txt	1	data/OBJ38812_TMT10_p2.txt_1	131N	A0A0R4J031_MOUSE|A0A0R4J031_S23	15.8893	KO_Late_4	KO_Late	pST	NA	Model	NA	NA	Model	60693.9	834607	0.0727215	A0A0R4J031_MOUSE|A0A0R4J031	A0A0R4J031	MOUSE|A0A0R4J031
data/OBJ38812_TMT10_p2.txt	1	data/OBJ38812_TMT10_p2.txt_1	129N	A0A0R4J031_MOUSE|A0A0R4J031_S23	16.5462	KO_Uninfect_3	KO_Uninfect	pST	NA	Model	NA	NA	Model	95696	834607	0.11466	A0A0R4J031_MOUSE|A0A0R4J031	A0A0R4J031	MOUSE|A0A0R4J031
data/OBJ38812_TMT10_p2.txt	1	data/OBJ38812_TMT10_p2.txt_1	126C	A0A0R4J031_MOUSE|A0A0R4J031_S23	15.8406	WT_Early_3	WT_Early	pST	NA	Model	NA	NA	Model	58680.8	834607	0.0703095	A0A0R4J031_MOUSE|A0A0R4J031	A0A0R4J031	MOUSE|A0A0R4J031
data/OBJ38812_TMT10_p2.txt	1	data/OBJ38812_TMT10_p2.txt_1	129C	A0A0R4J031_MOUSE|A0A0R4J031_S23	15.998	WT_Early_4	WT_Early	pST	NA	Model	NA	NA	Model	65443.7	834607	0.0784126	A0A0R4J031_MOUSE|A0A0R4J031	A0A0R4J031	MOUSE|A0A0R4J031
data/OBJ38812_TMT10_p2.txt	1	data/OBJ38812_TMT10_p2.txt_1	127C	A0A0R4J031_MOUSE|A0A0R4J031_S23	16.2382	WT_Late_3	WT_Late	pST	NA	Model	NA	NA	Model	77302	834607	0.0926208	A0A0R4J031_MOUSE|A0A0R4J031	A0A0R4J031	MOUSE|A0A0R4J031
data/OBJ38812_TMT10_p2.txt	1	data/OBJ38812_TMT10_p2.txt_1	130C	A0A0R4J031_MOUSE|A0A0R4J031_S23	16.0088	WT_Late_4	WT_Late	pST	NA	Model	NA	NA	Model	65938.6	834607	0.0790055	A0A0R4J031_MOUSE|A0A0R4J031	A0A0R4J031	MOUSE|A0A0R4J031
data/OBJ38812_TMT10_p2.txt	1	data/OBJ38812_TMT10_p2.txt_1	128C	A0A0R4J031_MOUSE|A0A0R4J031_S23	16.3638	WT_Uninfect_3	WT_Uninfect	pST	NA	Model	NA	NA	Model	84331.5	834607	0.101043	A0A0R4J031_MOUSE|A0A0R4J031	A0A0R4J031	MOUSE|A0A0R4J031
data/OBJ38812_TMT10_p2.txt	1	data/OBJ38812_TMT10_p2.txt_1	131C	A0A0R4J031_MOUSE|A0A0R4J031_S23	16.3297	WT_Uninfect_4	WT_Uninfect	pST	NA	Model	NA	NA	Model	82362.2	834607	0.0986838	A0A0R4J031_MOUSE|A0A0R4J031	A0A0R4J031	MOUSE|A0A0R4J031
data/OBJ38812_TMT10.txt	1	data/OBJ38812_TMT10.txt_1	127N	A0A0R4J031_MOUSE|A0A0R4J031_S23	15.9591	KO_Early_1	KO_Early	pST	NA	Model	NA	NA	Model	63703.4	851822	0.0747848	A0A0R4J031_MOUSE|A0A0R4J031	A0A0R4J031	MOUSE|A0A0R4J031
data/OBJ38812_TMT10.txt	1	data/OBJ38812_TMT10.txt_1	130N	A0A0R4J031_MOUSE|A0A0R4J031_S23	15.71	KO_Early_2	KO_Early	pST	NA	Model	NA	NA	Model	53603.1	851822	0.0629276	A0A0R4J031_MOUSE|A0A0R4J031	A0A0R4J031	MOUSE|A0A0R4J031
data/OBJ38812_TMT10.txt	1	data/OBJ38812_TMT10.txt_1	128N	A0A0R4J031_MOUSE|A0A0R4J031_S23	16.2428	KO_Late_1	KO_Late	pST	NA	Model	NA	NA	Model	77546.9	851822	0.0910365	A0A0R4J031_MOUSE|A0A0R4J031	A0A0R4J031	MOUSE|A0A0R4J031
data/OBJ38812_TMT10.txt	1	data/OBJ38812_TMT10.txt_1	131N	A0A0R4J031_MOUSE|A0A0R4J031_S23	15.9817	KO_Late_2	KO_Late	pST	NA	Model	NA	NA	Model	64709.1	851822	0.0759656	A0A0R4J031_MOUSE|A0A0R4J031	A0A0R4J031	MOUSE|A0A0R4J031
data/OBJ38812_TMT10.txt	1	data/OBJ38812_TMT10.txt_1	129N	A0A0R4J031_MOUSE|A0A0R4J031_S23	16.4226	KO_Uninfect_1	KO_Uninfect	pST	NA	Model	NA	NA	Model	87838.8	851822	0.103119	A0A0R4J031_MOUSE|A0A0R4J031	A0A0R4J031	MOUSE|A0A0R4J031
data/OBJ38812_TMT10.txt	1	data/OBJ38812_TMT10.txt_1	131C	A0A0R4J031_MOUSE|A0A0R4J031_S23	16.5932	KO_Uninfect_2	KO_Uninfect	pST	NA	Model	NA	NA	Model	98869.8	851822	0.116069	A0A0R4J031_MOUSE|A0A0R4J031	A0A0R4J031	MOUSE|A0A0R4J031
data/OBJ38812_TMT10.txt	1	data/OBJ38812_TMT10.txt_1	126C	A0A0R4J031_MOUSE|A0A0R4J031_S23	16.0232	WT_Early_1	WT_Early	pST	NA	Model	NA	NA	Model	66600.2	851822	0.0781856	A0A0R4J031_MOUSE|A0A0R4J031	A0A0R4J031	MOUSE|A0A0R4J031
data/OBJ38812_TMT10.txt	1	data/OBJ38812_TMT10.txt_1	129C	A0A0R4J031_MOUSE|A0A0R4J031_S23	15.5435	WT_Early_2	WT_Early	pST	NA	Model	NA	NA	Model	47760.1	851822	0.0560682	A0A0R4J031_MOUSE|A0A0R4J031	A0A0R4J031	MOUSE|A0A0R4J031
data/OBJ38812_TMT10.txt	1	data/OBJ38812_TMT10.txt_1	127C	A0A0R4J031_MOUSE|A0A0R4J031_S23	16.0291	WT_Late_1	WT_Late	pST	NA	Model	NA	NA	Model	66872.4	851822	0.0785051	A0A0R4J031_MOUSE|A0A0R4J031	A0A0R4J031	MOUSE|A0A0R4J031
data/OBJ38812_TMT10.txt	1	data/OBJ38812_TMT10.txt_1	130C	A0A0R4J031_MOUSE|A0A0R4J031_S23	15.9638	WT_Late_2	WT_Late	pST	NA	Model	NA	NA	Model	63910.5	851822	0.075028	A0A0R4J031_MOUSE|A0A0R4J031	A0A0R4J031	MOUSE|A0A0R4J031
data/OBJ38812_TMT10.txt	1	data/OBJ38812_TMT10.txt_1	128C	A0A0R4J031_MOUSE|A0A0R4J031_S23	16.5067	WT_Uninfect_1	WT_Uninfect	pST	NA	Model	NA	NA	Model	93111.2	851822	0.109308	A0A0R4J031_MOUSE|A0A0R4J031	A0A0R4J031	MOUSE|A0A0R4J031
data/OBJ38812_TMT10_p2.txt	1	data/OBJ38812_TMT10_p2.txt_1	127N	A0A0R4J0M1_MOUSE|A0A0R4J0M1_S162	17.3885	KO_Early_3	KO_Early	pST	NA	Model	NA	NA	Model	171574	1.77736e+06	0.0965335	A0A0R4J0M1_MOUSE|A0A0R4J0M1	A0A0R4J0M1	MOUSE|A0A0R4J0M1
data/OBJ38812_TMT10_p2.txt	1	data/OBJ38812_TMT10_p2.txt_1	130N	A0A0R4J0M1_MOUSE|A0A0R4J0M1_S162	17.2485	KO_Early_4	KO_Early	pST	NA	Model	NA	NA	Model	155715	1.77736e+06	0.0876106	A0A0R4J0M1_MOUSE|A0A0R4J0M1	A0A0R4J0M1	MOUSE|A0A0R4J0M1
data/OBJ38812_TMT10_p2.txt	1	data/OBJ38812_TMT10_p2.txt_1	128N	A0A0R4J0M1_MOUSE|A0A0R4J0M1_S162	17.0057	KO_Late_3	KO_Late	pST	NA	Model	NA	NA	Model	131588	1.77736e+06	0.0740356	A0A0R4J0M1_MOUSE|A0A0R4J0M1	A0A0R4J0M1	MOUSE|A0A0R4J0M1
data/OBJ38812_TMT10_p2.txt	1	data/OBJ38812_TMT10_p2.txt_1	131N	A0A0R4J0M1_MOUSE|A0A0R4J0M1_S162	16.9919	KO_Late_4	KO_Late	pST	NA	Model	NA	NA	Model	130334	1.77736e+06	0.0733302	A0A0R4J0M1_MOUSE|A0A0R4J0M1	A0A0R4J0M1	MOUSE|A0A0R4J0M1
data/OBJ38812_TMT10_p2.txt	1	data/OBJ38812_TMT10_p2.txt_1	129N	A0A0R4J0M1_MOUSE|A0A0R4J0M1_S162	16.7236	KO_Uninfect_3	KO_Uninfect	pST	NA	Model	NA	NA	Model	108218	1.77736e+06	0.0608873	A0A0R4J0M1_MOUSE|A0A0R4J0M1	A0A0R4J0M1	MOUSE|A0A0R4J0M1
data/OBJ38812_TMT10_p2.txt	1	data/OBJ38812_TMT10_p2.txt_1	126C	A0A0R4J0M1_MOUSE|A0A0R4J0M1_S162	17.5741	WT_Early_3	WT_Early	pST	NA	Model	NA	NA	Model	195130	1.77736e+06	0.109787	A0A0R4J0M1_MOUSE|A0A0R4J0M1	A0A0R4J0M1	MOUSE|A0A0R4J0M1
data/OBJ38812_TMT10_p2.txt	1	data/OBJ38812_TMT10_p2.txt_1	129C	A0A0R4J0M1_MOUSE|A0A0R4J0M1_S162	17.5919	WT_Early_4	WT_Early	pST	NA	Model	NA	NA	Model	197553	1.77736e+06	0.11115	A0A0R4J0M1_MOUSE|A0A0R4J0M1	A0A0R4J0M1	MOUSE|A0A0R4J0M1
data/OBJ38812_TMT10_p2.txt	1	data/OBJ38812_TMT10_p2.txt_1	127C	A0A0R4J0M1_MOUSE|A0A0R4J0M1_S162	17.2601	WT_Late_3	WT_Late	pST	NA	Model	NA	NA	Model	156963	1.77736e+06	0.0883127	A0A0R4J0M1_MOUSE|A0A0R4J0M1	A0A0R4J0M1	MOUSE|A0A0R4J0M1
data/OBJ38812_TMT10_p2.txt	1	data/OBJ38812_TMT10_p2.txt_1	130C	A0A0R4J0M1_MOUSE|A0A0R4J0M1_S162	17.3155	WT_Late_4	WT_Late	pST	NA	Model	NA	NA	Model	163114	1.77736e+06	0.0917736	A0A0R4J0M1_MOUSE|A0A0R4J0M1	A0A0R4J0M1	MOUSE|A0A0R4J0M1
data/OBJ38812_TMT10_p2.txt	1	data/OBJ38812_TMT10_p2.txt_1	128C	A0A0R4J0M1_MOUSE|A0A0R4J0M1_S162	16.6406	WT_Uninfect_3	WT_Uninfect	pST	NA	Model	NA	NA	Model	102169	1.77736e+06	0.0574838	A0A0R4J0M1_MOUSE|A0A0R4J0M1	A0A0R4J0M1	MOUSE|A0A0R4J0M1
data/OBJ38812_TMT10_p2.txt	1	data/OBJ38812_TMT10_p2.txt_1	131C	A0A0R4J0M1_MOUSE|A0A0R4J0M1_S162	16.8376	WT_Uninfect_4	WT_Uninfect	pST	NA	Model	NA	NA	Model	117120	1.77736e+06	0.0658957	A0A0R4J0M1_MOUSE|A0A0R4J0M1	A0A0R4J0M1	MOUSE|A0A0R4J0M1
data/OBJ38812_TMT10.txt	1	data/OBJ38812_TMT10.txt_1	127N	A0A0R4J0M1_MOUSE|A0A0R4J0M1_S162	17.4573	KO_Early_1	KO_Early	pST	NA	Model	NA	NA	Model	179962	1.77424e+06	0.10143	A0A0R4J0M1_MOUSE|A0A0R4J0M1	A0A0R4J0M1	MOUSE|A0A0R4J0M1
data/OBJ38812_TMT10.txt	1	data/OBJ38812_TMT10.txt_1	130N	A0A0R4J0M1_MOUSE|A0A0R4J0M1_S162	17.5624	KO_Early_2	KO_Early	pST	NA	Model	NA	NA	Model	193561	1.77424e+06	0.109095	A0A0R4J0M1_MOUSE|A0A0R4J0M1	A0A0R4J0M1	MOUSE|A0A0R4J0M1
data/OBJ38812_TMT10.txt	1	data/OBJ38812_TMT10.txt_1	128N	A0A0R4J0M1_MOUSE|A0A0R4J0M1_S162	17.2123	KO_Late_1	KO_Late	pST	NA	Model	NA	NA	Model	151847	1.77424e+06	0.0855843	A0A0R4J0M1_MOUSE|A0A0R4J0M1	A0A0R4J0M1	MOUSE|A0A0R4J0M1
data/OBJ38812_TMT10.txt	1	data/OBJ38812_TMT10.txt_1	131N	A0A0R4J0M1_MOUSE|A0A0R4J0M1_S162	17.0814	KO_Late_2	KO_Late	pST	NA	Model	NA	NA	Model	138684	1.77424e+06	0.078165	A0A0R4J0M1_MOUSE|A0A0R4J0M1	A0A0R4J0M1	MOUSE|A0A0R4J0M1
data/OBJ38812_TMT10.txt	1	data/OBJ38812_TMT10.txt_1	129N	A0A0R4J0M1_MOUSE|A0A0R4J0M1_S162	16.5255	KO_Uninfect_1	KO_Uninfect	pST	NA	Model	NA	NA	Model	94336	1.77424e+06	0.0531698	A0A0R4J0M1_MOUSE|A0A0R4J0M1	A0A0R4J0M1	MOUSE|A0A0R4J0M1
data/OBJ38812_TMT10.txt	1	data/OBJ38812_TMT10.txt_1	131C	A0A0R4J0M1_MOUSE|A0A0R4J0M1_S162	16.6846	KO_Uninfect_2	KO_Uninfect	pST	NA	Model	NA	NA	Model	105336	1.77424e+06	0.0593699	A0A0R4J0M1_MOUSE|A0A0R4J0M1	A0A0R4J0M1	MOUSE|A0A0R4J0M1
data/OBJ38812_TMT10.txt	1	data/OBJ38812_TMT10.txt_1	126C	A0A0R4J0M1_MOUSE|A0A0R4J0M1_S162	17.4118	WT_Early_1	WT_Early	pST	NA	Model	NA	NA	Model	174370	1.77424e+06	0.0982787	A0A0R4J0M1_MOUSE|A0A0R4J0M1	A0A0R4J0M1	MOUSE|A0A0R4J0M1
data/OBJ38812_TMT10.txt	1	data/OBJ38812_TMT10.txt_1	129C	A0A0R4J0M1_MOUSE|A0A0R4J0M1_S162	17.6343	WT_Early_2	WT_Early	pST	NA	Model	NA	NA	Model	203448	1.77424e+06	0.114667	A0A0R4J0M1_MOUSE|A0A0R4J0M1	A0A0R4J0M1	MOUSE|A0A0R4J0M1
data/OBJ38812_TMT10.txt	1	data/OBJ38812_TMT10.txt_1	127C	A0A0R4J0M1_MOUSE|A0A0R4J0M1_S162	17.1478	WT_Late_1	WT_Late	pST	NA	Model	NA	NA	Model	145216	1.77424e+06	0.0818467	A0A0R4J0M1_MOUSE|A0A0R4J0M1	A0A0R4J0M1	MOUSE|A0A0R4J0M1
data/OBJ38812_TMT10.txt	1	data/OBJ38812_TMT10.txt_1	130C	A0A0R4J0M1_MOUSE|A0A0R4J0M1_S162	17.0731	WT_Late_2	WT_Late	pST	NA	Model	NA	NA	Model	137884	1.77424e+06	0.0777145	A0A0R4J0M1_MOUSE|A0A0R4J0M1	A0A0R4J0M1	MOUSE|A0A0R4J0M1
data/OBJ38812_TMT10.txt	1	data/OBJ38812_TMT10.txt_1	128C	A0A0R4J0M1_MOUSE|A0A0R4J0M1_S162	16.6343	WT_Uninfect_1	WT_Uninfect	pST	NA	Model	NA	NA	Model	101721	1.77424e+06	0.0573323	A0A0R4J0M1_MOUSE|A0A0R4J0M1	A0A0R4J0M1	MOUSE|A0A0R4J0M1
data/OBJ38812_TMT10.txt	1	data/OBJ38812_TMT10.txt_1	127N	A0A0R4J0P5_MOUSE|A0A0R4J0P5_S298	17.2483	KO_Early_1	KO_Early	pST	NA	Model	NA	NA	Model	155689	1.33401e+06	0.116707	A0A0R4J0P5_MOUSE|A0A0R4J0P5	A0A0R4J0P5	MOUSE|A0A0R4J0P5
data/OBJ38812_TMT10.txt	1	data/OBJ38812_TMT10.txt_1	130N	A0A0R4J0P5_MOUSE|A0A0R4J0P5_S298	17.353	KO_Early_2	KO_Early	pST	NA	Model	NA	NA	Model	167411	1.33401e+06	0.125495	A0A0R4J0P5_MOUSE|A0A0R4J0P5	A0A0R4J0P5	MOUSE|A0A0R4J0P5
data/OBJ38812_TMT10.txt	1	data/OBJ38812_TMT10.txt_1	128N	A0A0R4J0P5_MOUSE|A0A0R4J0P5_S298	16.8994	KO_Late_1	KO_Late	pST	NA	Model	NA	NA	Model	122241	1.33401e+06	0.0916343	A0A0R4J0P5_MOUSE|A0A0R4J0P5	A0A0R4J0P5	MOUSE|A0A0R4J0P5
data/OBJ38812_TMT10.txt	1	data/OBJ38812_TMT10.txt_1	131N	A0A0R4J0P5_MOUSE|A0A0R4J0P5_S298	17.1521	KO_Late_2	KO_Late	pST	NA	Model	NA	NA	Model	145649	1.33401e+06	0.109182	A0A0R4J0P5_MOUSE|A0A0R4J0P5	A0A0R4J0P5	MOUSE|A0A0R4J0P5
data/OBJ38812_TMT10.txt	1	data/OBJ38812_TMT10.txt_1	129N	A0A0R4J0P5_MOUSE|A0A0R4J0P5_S298	16.5009	KO_Uninfect_1	KO_Uninfect	pST	NA	Model	NA	NA	Model	92742.5	1.33401e+06	0.0695216	A0A0R4J0P5_MOUSE|A0A0R4J0P5	A0A0R4J0P5	MOUSE|A0A0R4J0P5
data/OBJ38812_TMT10.txt	1	data/OBJ38812_TMT10.txt_1	131C	A0A0R4J0P5_MOUSE|A0A0R4J0P5_S298	16.6659	KO_Uninfect_2	KO_Uninfect	pST	NA	Model	NA	NA	Model	103980	1.33401e+06	0.0779456	A0A0R4J0P5_MOUSE|A0A0R4J0P5	A0A0R4J0P5	MOUSE|A0A0R4J0P5
data/OBJ38812_TMT10.txt	1	data/OBJ38812_TMT10.txt_1	126C	A0A0R4J0P5_MOUSE|A0A0R4J0P5_S298	16.7644	WT_Early_1	WT_Early	pST	NA	Model	NA	NA	Model	111327	1.33401e+06	0.083453	A0A0R4J0P5_MOUSE|A0A0R4J0P5	A0A0R4J0P5	MOUSE|A0A0R4J0P5
data/OBJ38812_TMT10.txt	1	data/OBJ38812_TMT10.txt_1	129C	A0A0R4J0P5_MOUSE|A0A0R4J0P5_S298	16.556	WT_Early_2	WT_Early	pST	NA	Model	NA	NA	Model	96350.4	1.33401e+06	0.0722262	A0A0R4J0P5_MOUSE|A0A0R4J0P5	A0A0R4J0P5	MOUSE|A0A0R4J0P5
data/OBJ38812_TMT10.txt	1	data/OBJ38812_TMT10.txt_1	127C	A0A0R4J0P5_MOUSE|A0A0R4J0P5_S298	16.443	WT_Late_1	WT_Late	pST	NA	Model	NA	NA	Model	89090.6	1.33401e+06	0.0667841	A0A0R4J0P5_MOUSE|A0A0R4J0P5	A0A0R4J0P5	MOUSE|A0A0R4J0P5
data/OBJ38812_TMT10.txt	1	data/OBJ38812_TMT10.txt_1	130C	A0A0R4J0P5_MOUSE|A0A0R4J0P5_S298	16.3045	WT_Late_2	WT_Late	pST	NA	Model	NA	NA	Model	80934.1	1.33401e+06	0.0606698	A0A0R4J0P5_MOUSE|A0A0R4J0P5	A0A0R4J0P5	MOUSE|A0A0R4J0P5
data/OBJ38812_TMT10.txt	1	data/OBJ38812_TMT10.txt_1	128C	A0A0R4J0P5_MOUSE|A0A0R4J0P5_S298	15.9016	WT_Uninfect_1	WT_Uninfect	pST	NA	Model	NA	NA	Model	61217.2	1.33401e+06	0.0458896	A0A0R4J0P5_MOUSE|A0A0R4J0P5	A0A0R4J0P5	MOUSE|A0A0R4J0P5
data/OBJ38812_TMT10_p2.txt	1	data/OBJ38812_TMT10_p2.txt_1	127N	A0A0R4J206_MOUSE|A0A0R4J206_S23	17.9295	KO_Early_3	KO_Early	pST	NA	Model	NA	NA	Model	249640	2.03914e+06	0.122424	A0A0R4J206_MOUSE|A0A0R4J206	A0A0R4J206	MOUSE|A0A0R4J206
data/OBJ38812_TMT10_p2.txt	1	data/OBJ38812_TMT10_p2.txt_1	130N	A0A0R4J206_MOUSE|A0A0R4J206_S23	17.7844	KO_Early_4	KO_Early	pST	NA	Model	NA	NA	Model	225760	2.03914e+06	0.110713	A0A0R4J206_MOUSE|A0A0R4J206	A0A0R4J206	MOUSE|A0A0R4J206
data/OBJ38812_TMT10_p2.txt	1	data/OBJ38812_TMT10_p2.txt_1	128N	A0A0R4J206_MOUSE|A0A0R4J206_S23	17.1525	KO_Late_3	KO_Late	pST	NA	Model	NA	NA	Model	145683	2.03914e+06	0.0714431	A0A0R4J206_MOUSE|A0A0R4J206	A0A0R4J206	MOUSE|A0A0R4J206
data/OBJ38812_TMT10_p2.txt	1	data/OBJ38812_TMT10_p2.txt_1	131N	A0A0R4J206_MOUSE|A0A0R4J206_S23	16.9982	KO_Late_4	KO_Late	pST	NA	Model	NA	NA	Model	130905	2.03914e+06	0.0641963	A0A0R4J206_MOUSE|A0A0R4J206	A0A0R4J206	MOUSE|A0A0R4J206
data/OBJ38812_TMT10_p2.txt	1	data/OBJ38812_TMT10_p2.txt_1	129N	A0A0R4J206_MOUSE|A0A0R4J206_S23	16.8359	KO_Uninfect_3	KO_Uninfect	pST	NA	Model	NA	NA	Model	116978	2.03914e+06	0.0573663	A0A0R4J206_MOUSE|A0A0R4J206	A0A0R4J206	MOUSE|A0A0R4J206
data/OBJ38812_TMT10_p2.txt	1	data/OBJ38812_TMT10_p2.txt_1	126C	A0A0R4J206_MOUSE|A0A0R4J206_S23	17.8787	WT_Early_3	WT_Early	pST	NA	Model	NA	NA	Model	241011	2.03914e+06	0.118192	A0A0R4J206_MOUSE|A0A0R4J206	A0A0R4J206	MOUSE|A0A0R4J206
data/OBJ38812_TMT10_p2.txt	1	data/OBJ38812_TMT10_p2.txt_1	129C	A0A0R4J206_MOUSE|A0A0R4J206_S23	17.917	WT_Early_4	WT_Early	pST	NA	Model	NA	NA	Model	247480	2.03914e+06	0.121365	A0A0R4J206_MOUSE|A0A0R4J206	A0A0R4J206	MOUSE|A0A0R4J206
data/OBJ38812_TMT10_p2.txt	1	data/OBJ38812_TMT10_p2.txt_1	127C	A0A0R4J206_MOUSE|A0A0R4J206_S23	16.9243	WT_Late_3	WT_Late	pST	NA	Model	NA	NA	Model	124370	2.03914e+06	0.0609913	A0A0R4J206_MOUSE|A0A0R4J206	A0A0R4J206	MOUSE|A0A0R4J206
data/OBJ38812_TMT10_p2.txt	1	data/OBJ38812_TMT10_p2.txt_1	130C	A0A0R4J206_MOUSE|A0A0R4J206_S23	17.2665	WT_Late_4	WT_Late	pST	NA	Model	NA	NA	Model	157664	2.03914e+06	0.0773188	A0A0R4J206_MOUSE|A0A0R4J206	A0A0R4J206	MOUSE|A0A0R4J206
data/OBJ38812_TMT10_p2.txt	1	data/OBJ38812_TMT10_p2.txt_1	128C	A0A0R4J206_MOUSE|A0A0R4J206_S23	16.7302	WT_Uninfect_3	WT_Uninfect	pST	NA	Model	NA	NA	Model	108716	2.03914e+06	0.0533148	A0A0R4J206_MOUSE|A0A0R4J206	A0A0R4J206	MOUSE|A0A0R4J206
data/OBJ38812_TMT10_p2.txt	1	data/OBJ38812_TMT10_p2.txt_1	131C	A0A0R4J206_MOUSE|A0A0R4J206_S23	16.9296	WT_Uninfect_4	WT_Uninfect	pST	NA	Model	NA	NA	Model	124832	2.03914e+06	0.0612179	A0A0R4J206_MOUSE|A0A0R4J206	A0A0R4J206	MOUSE|A0A0R4J206
data/OBJ38812_TMT10.txt	1	data/OBJ38812_TMT10.txt_1	127N	A0A0R4J206_MOUSE|A0A0R4J206_S23	17.7973	KO_Early_1	KO_Early	pST	NA	Model	NA	NA	Model	227780	2.08734e+06	0.109125	A0A0R4J206_MOUSE|A0A0R4J206	A0A0R4J206	MOUSE|A0A0R4J206
data/OBJ38812_TMT10.txt	1	data/OBJ38812_TMT10.txt_1	130N	A0A0R4J206_MOUSE|A0A0R4J206_S23	18.4948	KO_Early_2	KO_Early	pST	NA	Model	NA	NA	Model	369392	2.08734e+06	0.176968	A0A0R4J206_MOUSE|A0A0R4J206	A0A0R4J206	MOUSE|A0A0R4J206
data/OBJ38812_TMT10.txt	1	data/OBJ38812_TMT10.txt_1	128N	A0A0R4J206_MOUSE|A0A0R4J206_S23	17.1737	KO_Late_1	KO_Late	pST	NA	Model	NA	NA	Model	147838	2.08734e+06	0.0708261	A0A0R4J206_MOUSE|A0A0R4J206	A0A0R4J206	MOUSE|A0A0R4J206
data/OBJ38812_TMT10.txt	1	data/OBJ38812_TMT10.txt_1	131N	A0A0R4J206_MOUSE|A0A0R4J206_S23	17.2405	KO_Late_2	KO_Late	pST	NA	Model	NA	NA	Model	154846	2.08734e+06	0.0741834	A0A0R4J206_MOUSE|A0A0R4J206	A0A0R4J206	MOUSE|A0A0R4J206
data/OBJ38812_TMT10.txt	1	data/OBJ38812_TMT10.txt_1	129N	A0A0R4J206_MOUSE|A0A0R4J206_S23	16.3174	KO_Uninfect_1	KO_Uninfect	pST	NA	Model	NA	NA	Model	81664.2	2.08734e+06	0.0391236	A0A0R4J206_MOUSE|A0A0R4J206	A0A0R4J206	MOUSE|A0A0R4J206
data/OBJ38812_TMT10.txt	1	data/OBJ38812_TMT10.txt_1	131C	A0A0R4J206_MOUSE|A0A0R4J206_S23	16.0348	KO_Uninfect_2	KO_Uninfect	pST	NA	Model	NA	NA	Model	67135.5	2.08734e+06	0.0321632	A0A0R4J206_MOUSE|A0A0R4J206	A0A0R4J206	MOUSE|A0A0R4J206
data/OBJ38812_TMT10.txt	1	data/OBJ38812_TMT10.txt_1	126C	A0A0R4J206_MOUSE|A0A0R4J206_S23	17.7098	WT_Early_1	WT_Early	pST	NA	Model	NA	NA	Model	214380	2.08734e+06	0.102705	A0A0R4J206_MOUSE|A0A0R4J206	A0A0R4J206	MOUSE|A0A0R4J206
data/OBJ38812_TMT10.txt	1	data/OBJ38812_TMT10.txt_1	129C	A0A0R4J206_MOUSE|A0A0R4J206_S23	18.1128	WT_Early_2	WT_Early	pST	NA	Model	NA	NA	Model	283453	2.08734e+06	0.135797	A0A0R4J206_MOUSE|A0A0R4J206	A0A0R4J206	MOUSE|A0A0R4J206
data/OBJ38812_TMT10.txt	1	data/OBJ38812_TMT10.txt_1	127C	A0A0R4J206_MOUSE|A0A0R4J206_S23	17.1797	WT_Late_1	WT_Late	pST	NA	Model	NA	NA	Model	148459	2.08734e+06	0.0711239	A0A0R4J206_MOUSE|A0A0R4J206	A0A0R4J206	MOUSE|A0A0R4J206
data/OBJ38812_TMT10.txt	1	data/OBJ38812_TMT10.txt_1	130C	A0A0R4J206_MOUSE|A0A0R4J206_S23	17.2169	WT_Late_2	WT_Late	pST	NA	Model	NA	NA	Model	152332	2.08734e+06	0.0729791	A0A0R4J206_MOUSE|A0A0R4J206	A0A0R4J206	MOUSE|A0A0R4J206
data/OBJ38812_TMT10.txt	1	data/OBJ38812_TMT10.txt_1	128C	A0A0R4J206_MOUSE|A0A0R4J206_S23	16.1743	WT_Uninfect_1	WT_Uninfect	pST	NA	Model	NA	NA	Model	73954.1	2.08734e+06	0.0354299	A0A0R4J206_MOUSE|A0A0R4J206	A0A0R4J206	MOUSE|A0A0R4J206
data/OBJ38812_TMT10_p2.txt	1	data/OBJ38812_TMT10_p2.txt_1	127N	A0A140DKP8_MOUSE|A0A140DKP8_S363	14.8536	KO_Early_3	KO_Early	pST	NA	Model	NA	NA	Model	29606.1	766585	0.0386208	A0A140DKP8_MOUSE|A0A140DKP8	A0A140DKP8	MOUSE|A0A140DKP8
data/OBJ38812_TMT10_p2.txt	1	data/OBJ38812_TMT10_p2.txt_1	130N	A0A140DKP8_MOUSE|A0A140DKP8_S363	15.1571	KO_Early_4	KO_Early	pST	NA	Model	NA	NA	Model	36537.3	766585	0.0476624	A0A140DKP8_MOUSE|A0A140DKP8	A0A140DKP8	MOUSE|A0A140DKP8
data/OBJ38812_TMT10_p2.txt	1	data/OBJ38812_TMT10_p2.txt_1	128N	A0A140DKP8_MOUSE|A0A140DKP8_S363	15.3854	KO_Late_3	KO_Late	pST	NA	Model	NA	NA	Model	42802.4	766585	0.0558351	A0A140DKP8_MOUSE|A0A140DKP8	A0A140DKP8	MOUSE|A0A140DKP8
data/OBJ38812_TMT10_p2.txt	1	data/OBJ38812_TMT10_p2.txt_1	131N	A0A140DKP8_MOUSE|A0A140DKP8_S363	15.3975	KO_Late_4	KO_Late	pST	NA	Model	NA	NA	Model	43161.7	766585	0.0563039	A0A140DKP8_MOUSE|A0A140DKP8	A0A140DKP8	MOUSE|A0A140DKP8
data/OBJ38812_TMT10_p2.txt	1	data/OBJ38812_TMT10_p2.txt_1	129N	A0A140DKP8_MOUSE|A0A140DKP8_S363	16.8179	KO_Uninfect_3	KO_Uninfect	pST	NA	Model	NA	NA	Model	115526	766585	0.150701	A0A140DKP8_MOUSE|A0A140DKP8	A0A140DKP8	MOUSE|A0A140DKP8
data/OBJ38812_TMT10_p2.txt	1	data/OBJ38812_TMT10_p2.txt_1	126C	A0A140DKP8_MOUSE|A0A140DKP8_S363	15.3963	WT_Early_3	WT_Early	pST	NA	Model	NA	NA	Model	43127.8	766585	0.0562596	A0A140DKP8_MOUSE|A0A140DKP8	A0A140DKP8	MOUSE|A0A140DKP8
data/OBJ38812_TMT10_p2.txt	1	data/OBJ38812_TMT10_p2.txt_1	129C	A0A140DKP8_MOUSE|A0A140DKP8_S363	15.3919	WT_Early_4	WT_Early	pST	NA	Model	NA	NA	Model	42994.9	766585	0.0560863	A0A140DKP8_MOUSE|A0A140DKP8	A0A140DKP8	MOUSE|A0A140DKP8
data/OBJ38812_TMT10_p2.txt	1	data/OBJ38812_TMT10_p2.txt_1	127C	A0A140DKP8_MOUSE|A0A140DKP8_S363	15.7207	WT_Late_3	WT_Late	pST	NA	Model	NA	NA	Model	53999.9	766585	0.0704421	A0A140DKP8_MOUSE|A0A140DKP8	A0A140DKP8	MOUSE|A0A140DKP8
data/OBJ38812_TMT10_p2.txt	1	data/OBJ38812_TMT10_p2.txt_1	130C	A0A140DKP8_MOUSE|A0A140DKP8_S363	15.5744	WT_Late_4	WT_Late	pST	NA	Model	NA	NA	Model	48792.8	766585	0.0636495	A0A140DKP8_MOUSE|A0A140DKP8	A0A140DKP8	MOUSE|A0A140DKP8
data/OBJ38812_TMT10_p2.txt	1	data/OBJ38812_TMT10_p2.txt_1	128C	A0A140DKP8_MOUSE|A0A140DKP8_S363	16.8725	WT_Uninfect_3	WT_Uninfect	pST	NA	Model	NA	NA	Model	119983	766585	0.156517	A0A140DKP8_MOUSE|A0A140DKP8	A0A140DKP8	MOUSE|A0A140DKP8
data/OBJ38812_TMT10_p2.txt	1	data/OBJ38812_TMT10_p2.txt_1	131C	A0A140DKP8_MOUSE|A0A140DKP8_S363	17.0784	WT_Uninfect_4	WT_Uninfect	pST	NA	Model	NA	NA	Model	138395	766585	0.180534	A0A140DKP8_MOUSE|A0A140DKP8	A0A140DKP8	MOUSE|A0A140DKP8
data/OBJ38812_TMT10.txt	1	data/OBJ38812_TMT10.txt_1	127N	A0A140DKP8_MOUSE|A0A140DKP8_S363	15.0701	KO_Early_1	KO_Early	pST	NA	Model	NA	NA	Model	34398.4	753801	0.0456333	A0A140DKP8_MOUSE|A0A140DKP8	A0A140DKP8	MOUSE|A0A140DKP8
data/OBJ38812_TMT10.txt	1	data/OBJ38812_TMT10.txt_1	130N	A0A140DKP8_MOUSE|A0A140DKP8_S363	14.6206	KO_Early_2	KO_Early	pST	NA	Model	NA	NA	Model	25190.3	753801	0.0334177	A0A140DKP8_MOUSE|A0A140DKP8	A0A140DKP8	MOUSE|A0A140DKP8
data/OBJ38812_TMT10.txt	1	data/OBJ38812_TMT10.txt_1	128N	A0A140DKP8_MOUSE|A0A140DKP8_S363	15.4267	KO_Late_1	KO_Late	pST	NA	Model	NA	NA	Model	44045	753801	0.0584306	A0A140DKP8_MOUSE|A0A140DKP8	A0A140DKP8	MOUSE|A0A140DKP8
data/OBJ38812_TMT10.txt	1	data/OBJ38812_TMT10.txt_1	131N	A0A140DKP8_MOUSE|A0A140DKP8_S363	15.216	KO_Late_2	KO_Late	pST	NA	Model	NA	NA	Model	38060.8	753801	0.0504919	A0A140DKP8_MOUSE|A0A140DKP8	A0A140DKP8	MOUSE|A0A140DKP8
data/OBJ38812_TMT10.txt	1	data/OBJ38812_TMT10.txt_1	129N	A0A140DKP8_MOUSE|A0A140DKP8_S363	16.7837	KO_Uninfect_1	KO_Uninfect	pST	NA	Model	NA	NA	Model	112820	753801	0.149668	A0A140DKP8_MOUSE|A0A140DKP8	A0A140DKP8	MOUSE|A0A140DKP8
data/OBJ38812_TMT10.txt	1	data/OBJ38812_TMT10.txt_1	131C	A0A140DKP8_MOUSE|A0A140DKP8_S363	16.6866	KO_Uninfect_2	KO_Uninfect	pST	NA	Model	NA	NA	Model	105478	753801	0.139929	A0A140DKP8_MOUSE|A0A140DKP8	A0A140DKP8	MOUSE|A0A140DKP8
data/OBJ38812_TMT10.txt	1	data/OBJ38812_TMT10.txt_1	126C	A0A140DKP8_MOUSE|A0A140DKP8_S363	15.5775	WT_Early_1	WT_Early	pST	NA	Model	NA	NA	Model	48899.7	753801	0.0648709	A0A140DKP8_MOUSE|A0A140DKP8	A0A140DKP8	MOUSE|A0A140DKP8
data/OBJ38812_TMT10.txt	1	data/OBJ38812_TMT10.txt_1	129C	A0A140DKP8_MOUSE|A0A140DKP8_S363	15.2829	WT_Early_2	WT_Early	pST	NA	Model	NA	NA	Model	39867.5	753801	0.0528887	A0A140DKP8_MOUSE|A0A140DKP8	A0A140DKP8	MOUSE|A0A140DKP8
data/OBJ38812_TMT10.txt	1	data/OBJ38812_TMT10.txt_1	127C	A0A140DKP8_MOUSE|A0A140DKP8_S363	15.6448	WT_Late_1	WT_Late	pST	NA	Model	NA	NA	Model	51235.2	753801	0.0679691	A0A140DKP8_MOUSE|A0A140DKP8	A0A140DKP8	MOUSE|A0A140DKP8
data/OBJ38812_TMT10.txt	1	data/OBJ38812_TMT10.txt_1	130C	A0A140DKP8_MOUSE|A0A140DKP8_S363	15.797	WT_Late_2	WT_Late	pST	NA	Model	NA	NA	Model	56934.8	753801	0.0755302	A0A140DKP8_MOUSE|A0A140DKP8	A0A140DKP8	MOUSE|A0A140DKP8
data/OBJ38812_TMT10.txt	1	data/OBJ38812_TMT10.txt_1	128C	A0A140DKP8_MOUSE|A0A140DKP8_S363	17.1478	WT_Uninfect_1	WT_Uninfect	pST	NA	Model	NA	NA	Model	145213	753801	0.192641	A0A140DKP8_MOUSE|A0A140DKP8	A0A140DKP8	MOUSE|A0A140DKP8
data/OBJ38812_TMT10_p2.txt	1	data/OBJ38812_TMT10_p2.txt_1	127N	A0A171EBK7_MOUSE|A0A171EBK7_S232	15.5804	KO_Early_3	KO_Early	pST	NA	Model	NA	NA	Model	48996	581432	0.0842679	A0A171EBK7_MOUSE|A0A171EBK7	A0A171EBK7	MOUSE|A0A171EBK7
data/OBJ38812_TMT10_p2.txt	1	data/OBJ38812_TMT10_p2.txt_1	130N	A0A171EBK7_MOUSE|A0A171EBK7_S232	15.7306	KO_Early_4	KO_Early	pST	NA	Model	NA	NA	Model	54372.2	581432	0.0935144	A0A171EBK7_MOUSE|A0A171EBK7	A0A171EBK7	MOUSE|A0A171EBK7
data/OBJ38812_TMT10_p2.txt	1	data/OBJ38812_TMT10_p2.txt_1	128N	A0A171EBK7_MOUSE|A0A171EBK7_S232	15.4452	KO_Late_3	KO_Late	pST	NA	Model	NA	NA	Model	44612.6	581432	0.0767289	A0A171EBK7_MOUSE|A0A171EBK7	A0A171EBK7	MOUSE|A0A171EBK7
data/OBJ38812_TMT10_p2.txt	1	data/OBJ38812_TMT10_p2.txt_1	131N	A0A171EBK7_MOUSE|A0A171EBK7_S232	15.3703	KO_Late_4	KO_Late	pST	NA	Model	NA	NA	Model	42357.5	581432	0.0728504	A0A171EBK7_MOUSE|A0A171EBK7	A0A171EBK7	MOUSE|A0A171EBK7
data/OBJ38812_TMT10_p2.txt	1	data/OBJ38812_TMT10_p2.txt_1	129N	A0A171EBK7_MOUSE|A0A171EBK7_S232	15.0515	KO_Uninfect_3	KO_Uninfect	pST	NA	Model	NA	NA	Model	33957.8	581432	0.0584037	A0A171EBK7_MOUSE|A0A171EBK7	A0A171EBK7	MOUSE|A0A171EBK7
data/OBJ38812_TMT10_p2.txt	1	data/OBJ38812_TMT10_p2.txt_1	126C	A0A171EBK7_MOUSE|A0A171EBK7_S232	15.6768	WT_Early_3	WT_Early	pST	NA	Model	NA	NA	Model	52382	581432	0.0900915	A0A171EBK7_MOUSE|A0A171EBK7	A0A171EBK7	MOUSE|A0A171EBK7
data/OBJ38812_TMT10_p2.txt	1	data/OBJ38812_TMT10_p2.txt_1	129C	A0A171EBK7_MOUSE|A0A171EBK7_S232	15.8538	WT_Early_4	WT_Early	pST	NA	Model	NA	NA	Model	59218.5	581432	0.101849	A0A171EBK7_MOUSE|A0A171EBK7	A0A171EBK7	MOUSE|A0A171EBK7
data/OBJ38812_TMT10_p2.txt	1	data/OBJ38812_TMT10_p2.txt_1	127C	A0A171EBK7_MOUSE|A0A171EBK7_S232	15.4695	WT_Late_3	WT_Late	pST	NA	Model	NA	NA	Model	45373.1	581432	0.0780368	A0A171EBK7_MOUSE|A0A171EBK7	A0A171EBK7	MOUSE|A0A171EBK7
data/OBJ38812_TMT10_p2.txt	1	data/OBJ38812_TMT10_p2.txt_1	130C	A0A171EBK7_MOUSE|A0A171EBK7_S232	15.6477	WT_Late_4	WT_Late	pST	NA	Model	NA	NA	Model	51334.9	581432	0.0882905	A0A171EBK7_MOUSE|A0A171EBK7	A0A171EBK7	MOUSE|A0A171EBK7
data/OBJ38812_TMT10_p2.txt	1	data/OBJ38812_TMT10_p2.txt_1	128C	A0A171EBK7_MOUSE|A0A171EBK7_S232	15.6209	WT_Uninfect_3	WT_Uninfect	pST	NA	Model	NA	NA	Model	50390.2	581432	0.0866658	A0A171EBK7_MOUSE|A0A171EBK7	A0A171EBK7	MOUSE|A0A171EBK7
data/OBJ38812_TMT10_p2.txt	1	data/OBJ38812_TMT10_p2.txt_1	131C	A0A171EBK7_MOUSE|A0A171EBK7_S232	15.628	WT_Uninfect_4	WT_Uninfect	pST	NA	Model	NA	NA	Model	50639.1	581432	0.0870938	A0A171EBK7_MOUSE|A0A171EBK7	A0A171EBK7	MOUSE|A0A171EBK7
data/OBJ38812_TMT10.txt	1	data/OBJ38812_TMT10.txt_1	127N	A0A171EBK7_MOUSE|A0A171EBK7_S232	15.6818	KO_Early_1	KO_Early	pST	NA	Model	NA	NA	Model	52565.4	582231	0.0902827	A0A171EBK7_MOUSE|A0A171EBK7	A0A171EBK7	MOUSE|A0A171EBK7
data/OBJ38812_TMT10.txt	1	data/OBJ38812_TMT10.txt_1	130N	A0A171EBK7_MOUSE|A0A171EBK7_S232	15.8438	KO_Early_2	KO_Early	pST	NA	Model	NA	NA	Model	58809	582231	0.101006	A0A171EBK7_MOUSE|A0A171EBK7	A0A171EBK7	MOUSE|A0A171EBK7
data/OBJ38812_TMT10.txt	1	data/OBJ38812_TMT10.txt_1	128N	A0A171EBK7_MOUSE|A0A171EBK7_S232	15.6823	KO_Late_1	KO_Late	pST	NA	Model	NA	NA	Model	52581.3	582231	0.0903102	A0A171EBK7_MOUSE|A0A171EBK7	A0A171EBK7	MOUSE|A0A171EBK7
data/OBJ38812_TMT10.txt	1	data/OBJ38812_TMT10.txt_1	131N	A0A171EBK7_MOUSE|A0A171EBK7_S232	15.4757	KO_Late_2	KO_Late	pST	NA	Model	NA	NA	Model	45567.6	582231	0.0782639	A0A171EBK7_MOUSE|A0A171EBK7	A0A171EBK7	MOUSE|A0A171EBK7
data/OBJ38812_TMT10.txt	1	data/OBJ38812_TMT10.txt_1	129N	A0A171EBK7_MOUSE|A0A171EBK7_S232	14.6445	KO_Uninfect_1	KO_Uninfect	pST	NA	Model	NA	NA	Model	25611.9	582231	0.0439893	A0A171EBK7_MOUSE|A0A171EBK7	A0A171EBK7	MOUSE|A0A171EBK7
data/OBJ38812_TMT10.txt	1	data/OBJ38812_TMT10.txt_1	131C	A0A171EBK7_MOUSE|A0A171EBK7_S232	15.2087	KO_Uninfect_2	KO_Uninfect	pST	NA	Model	NA	NA	Model	37868.2	582231	0.0650399	A0A171EBK7_MOUSE|A0A171EBK7	A0A171EBK7	MOUSE|A0A171EBK7
data/OBJ38812_TMT10.txt	1	data/OBJ38812_TMT10.txt_1	126C	A0A171EBK7_MOUSE|A0A171EBK7_S232	15.75	WT_Early_1	WT_Early	pST	NA	Model	NA	NA	Model	55109.7	582231	0.0946527	A0A171EBK7_MOUSE|A0A171EBK7	A0A171EBK7	MOUSE|A0A171EBK7
data/OBJ38812_TMT10.txt	1	data/OBJ38812_TMT10.txt_1	129C	A0A171EBK7_MOUSE|A0A171EBK7_S232	16.182	WT_Early_2	WT_Early	pST	NA	Model	NA	NA	Model	74349.5	582231	0.127698	A0A171EBK7_MOUSE|A0A171EBK7	A0A171EBK7	MOUSE|A0A171EBK7
data/OBJ38812_TMT10.txt	1	data/OBJ38812_TMT10.txt_1	127C	A0A171EBK7_MOUSE|A0A171EBK7_S232	15.4304	WT_Late_1	WT_Late	pST	NA	Model	NA	NA	Model	44158.1	582231	0.075843	A0A171EBK7_MOUSE|A0A171EBK7	A0A171EBK7	MOUSE|A0A171EBK7
data/OBJ38812_TMT10.txt	1	data/OBJ38812_TMT10.txt_1	130C	A0A171EBK7_MOUSE|A0A171EBK7_S232	15.7367	WT_Late_2	WT_Late	pST	NA	Model	NA	NA	Model	54603.6	582231	0.0937835	A0A171EBK7_MOUSE|A0A171EBK7	A0A171EBK7	MOUSE|A0A171EBK7
data/OBJ38812_TMT10.txt	1	data/OBJ38812_TMT10.txt_1	128C	A0A171EBK7_MOUSE|A0A171EBK7_S232	15.0193	WT_Uninfect_1	WT_Uninfect	pST	NA	Model	NA	NA	Model	33208.5	582231	0.0570367	A0A171EBK7_MOUSE|A0A171EBK7	A0A171EBK7	MOUSE|A0A171EBK7
data/OBJ38812_TMT10_p2.txt	1	data/OBJ38812_TMT10_p2.txt_1	127N	A0A171EBK7_MOUSE|A0A171EBK7_S233	15.8981	KO_Early_3	KO_Early	pST	NA	Model	NA	NA	Model	61067.6	761321	0.0802127	A0A171EBK7_MOUSE|A0A171EBK7	A0A171EBK7	MOUSE|A0A171EBK7
data/OBJ38812_TMT10_p2.txt	1	data/OBJ38812_TMT10_p2.txt_1	130N	A0A171EBK7_MOUSE|A0A171EBK7_S233	16.0765	KO_Early_4	KO_Early	pST	NA	Model	NA	NA	Model	69104	761321	0.0907685	A0A171EBK7_MOUSE|A0A171EBK7	A0A171EBK7	MOUSE|A0A171EBK7
data/OBJ38812_TMT10_p2.txt	1	data/OBJ38812_TMT10_p2.txt_1	128N	A0A171EBK7_MOUSE|A0A171EBK7_S233	15.8773	KO_Late_3	KO_Late	pST	NA	Model	NA	NA	Model	60194.6	761321	0.079066	A0A171EBK7_MOUSE|A0A171EBK7	A0A171EBK7	MOUSE|A0A171EBK7
data/OBJ38812_TMT10_p2.txt	1	data/OBJ38812_TMT10_p2.txt_1	131N	A0A171EBK7_MOUSE|A0A171EBK7_S233	15.7402	KO_Late_4	KO_Late	pST	NA	Model	NA	NA	Model	54735.8	761321	0.0718959	A0A171EBK7_MOUSE|A0A171EBK7	A0A171EBK7	MOUSE|A0A171EBK7
data/OBJ38812_TMT10_p2.txt	1	data/OBJ38812_TMT10_p2.txt_1	129N	A0A171EBK7_MOUSE|A0A171EBK7_S233	15.5797	KO_Uninfect_3	KO_Uninfect	pST	NA	Model	NA	NA	Model	48974.4	761321	0.0643281	A0A171EBK7_MOUSE|A0A171EBK7	A0A171EBK7	MOUSE|A0A171EBK7
data/OBJ38812_TMT10_p2.txt	1	data/OBJ38812_TMT10_p2.txt_1	126C	A0A171EBK7_MOUSE|A0A171EBK7_S233	16.1093	WT_Early_3	WT_Early	pST	NA	Model	NA	NA	Model	70691.8	761321	0.0928541	A0A171EBK7_MOUSE|A0A171EBK7	A0A171EBK7	MOUSE|A0A171EBK7
data/OBJ38812_TMT10_p2.txt	1	data/OBJ38812_TMT10_p2.txt_1	129C	A0A171EBK7_MOUSE|A0A171EBK7_S233	16.292	WT_Early_4	WT_Early	pST	NA	Model	NA	NA	Model	80237.4	761321	0.105392	A0A171EBK7_MOUSE|A0A171EBK7	A0A171EBK7	MOUSE|A0A171EBK7
data/OBJ38812_TMT10_p2.txt	1	data/OBJ38812_TMT10_p2.txt_1	127C	A0A171EBK7_MOUSE|A0A171EBK7_S233	15.9683	WT_Late_3	WT_Late	pST	NA	Model	NA	NA	Model	64110.9	761321	0.0842101	A0A171EBK7_MOUSE|A0A171EBK7	A0A171EBK7	MOUSE|A0A171EBK7
data/OBJ38812_TMT10_p2.txt	1	data/OBJ38812_TMT10_p2.txt_1	130C	A0A171EBK7_MOUSE|A0A171EBK7_S233	15.9424	WT_Late_4	WT_Late	pST	NA	Model	NA	NA	Model	62970.9	761321	0.0827126	A0A171EBK7_MOUSE|A0A171EBK7	A0A171EBK7	MOUSE|A0A171EBK7
data/OBJ38812_TMT10_p2.txt	1	data/OBJ38812_TMT10_p2.txt_1	128C	A0A171EBK7_MOUSE|A0A171EBK7_S233	16.0023	WT_Uninfect_3	WT_Uninfect	pST	NA	Model	NA	NA	Model	65638.3	761321	0.0862163	A0A171EBK7_MOUSE|A0A171EBK7	A0A171EBK7	MOUSE|A0A171EBK7
data/OBJ38812_TMT10_p2.txt	1	data/OBJ38812_TMT10_p2.txt_1	131C	A0A171EBK7_MOUSE|A0A171EBK7_S233	15.8811	WT_Uninfect_4	WT_Uninfect	pST	NA	Model	NA	NA	Model	60353	761321	0.079274	A0A171EBK7_MOUSE|A0A171EBK7	A0A171EBK7	MOUSE|A0A171EBK7
data/OBJ38812_TMT10.txt	1	data/OBJ38812_TMT10.txt_1	127N	A0A171EBK7_MOUSE|A0A171EBK7_S233	15.944	KO_Early_1	KO_Early	pST	NA	Model	NA	NA	Model	63041.8	766317	0.082266	A0A171EBK7_MOUSE|A0A171EBK7	A0A171EBK7	MOUSE|A0A171EBK7
data/OBJ38812_TMT10.txt	1	data/OBJ38812_TMT10.txt_1	130N	A0A171EBK7_MOUSE|A0A171EBK7_S233	16.0137	KO_Early_2	KO_Early	pST	NA	Model	NA	NA	Model	66163.6	766317	0.0863397	A0A171EBK7_MOUSE|A0A171EBK7	A0A171EBK7	MOUSE|A0A171EBK7
data/OBJ38812_TMT10.txt	1	data/OBJ38812_TMT10.txt_1	128N	A0A171EBK7_MOUSE|A0A171EBK7_S233	15.8754	KO_Late_1	KO_Late	pST	NA	Model	NA	NA	Model	60113.8	766317	0.0784452	A0A171EBK7_MOUSE|A0A171EBK7	A0A171EBK7	MOUSE|A0A171EBK7
data/OBJ38812_TMT10.txt	1	data/OBJ38812_TMT10.txt_1	131N	A0A171EBK7_MOUSE|A0A171EBK7_S233	15.8692	KO_Late_2	KO_Late	pST	NA	Model	NA	NA	Model	59855.9	766317	0.0781085	A0A171EBK7_MOUSE|A0A171EBK7	A0A171EBK7	MOUSE|A0A171EBK7
data/OBJ38812_TMT10.txt	1	data/OBJ38812_TMT10.txt_1	129N	A0A171EBK7_MOUSE|A0A171EBK7_S233	15.2652	KO_Uninfect_1	KO_Uninfect	pST	NA	Model	NA	NA	Model	39381	766317	0.0513899	A0A171EBK7_MOUSE|A0A171EBK7	A0A171EBK7	MOUSE|A0A171EBK7
data/OBJ38812_TMT10.txt	1	data/OBJ38812_TMT10.txt_1	131C	A0A171EBK7_MOUSE|A0A171EBK7_S233	15.6765	KO_Uninfect_2	KO_Uninfect	pST	NA	Model	NA	NA	Model	52371.9	766317	0.0683424	A0A171EBK7_MOUSE|A0A171EBK7	A0A171EBK7	MOUSE|A0A171EBK7
data/OBJ38812_TMT10.txt	1	data/OBJ38812_TMT10.txt_1	126C	A0A171EBK7_MOUSE|A0A171EBK7_S233	16.0737	WT_Early_1	WT_Early	pST	NA	Model	NA	NA	Model	68968.8	766317	0.0900003	A0A171EBK7_MOUSE|A0A171EBK7	A0A171EBK7	MOUSE|A0A171EBK7
data/OBJ38812_TMT10.txt	1	data/OBJ38812_TMT10.txt_1	129C	A0A171EBK7_MOUSE|A0A171EBK7_S233	16.5338	WT_Early_2	WT_Early	pST	NA	Model	NA	NA	Model	94881.5	766317	0.123815	A0A171EBK7_MOUSE|A0A171EBK7	A0A171EBK7	MOUSE|A0A171EBK7
data/OBJ38812_TMT10.txt	1	data/OBJ38812_TMT10.txt_1	127C	A0A171EBK7_MOUSE|A0A171EBK7_S233	15.9858	WT_Late_1	WT_Late	pST	NA	Model	NA	NA	Model	64893.4	766317	0.0846822	A0A171EBK7_MOUSE|A0A171EBK7	A0A171EBK7	MOUSE|A0A171EBK7
data/OBJ38812_TMT10.txt	1	data/OBJ38812_TMT10.txt_1	130C	A0A171EBK7_MOUSE|A0A171EBK7_S233	16.3915	WT_Late_2	WT_Late	pST	NA	Model	NA	NA	Model	85966.9	766317	0.112182	A0A171EBK7_MOUSE|A0A171EBK7	A0A171EBK7	MOUSE|A0A171EBK7
data/OBJ38812_TMT10.txt	1	data/OBJ38812_TMT10.txt_1	128C	A0A171EBK7_MOUSE|A0A171EBK7_S233	15.5337	WT_Uninfect_1	WT_Uninfect	pST	NA	Model	NA	NA	Model	47435.8	766317	0.0619011	A0A171EBK7_MOUSE|A0A171EBK7	A0A171EBK7	MOUSE|A0A171EBK7
data/OBJ38812_TMT10_p2.txt	1	data/OBJ38812_TMT10_p2.txt_1	127N	A0A171EBK7_MOUSE|A0A171EBK7_T235	15.0293	KO_Early_3	KO_Early	pST	NA	Model	NA	NA	Model	33439.4	408866	0.0817858	A0A171EBK7_MOUSE|A0A171EBK7	A0A171EBK7	MOUSE|A0A171EBK7
data/OBJ38812_TMT10_p2.txt	1	data/OBJ38812_TMT10_p2.txt_1	130N	A0A171EBK7_MOUSE|A0A171EBK7_T235	15.1878	KO_Early_4	KO_Early	pST	NA	Model	NA	NA	Model	37322.7	408866	0.0912836	A0A171EBK7_MOUSE|A0A171EBK7	A0A171EBK7	MOUSE|A0A171EBK7
data/OBJ38812_TMT10_p2.txt	1	data/OBJ38812_TMT10_p2.txt_1	128N	A0A171EBK7_MOUSE|A0A171EBK7_T235	14.9209	KO_Late_3	KO_Late	pST	NA	Model	NA	NA	Model	31020.1	408866	0.0758687	A0A171EBK7_MOUSE|A0A171EBK7	A0A171EBK7	MOUSE|A0A171EBK7
data/OBJ38812_TMT10_p2.txt	1	data/OBJ38812_TMT10_p2.txt_1	131N	A0A171EBK7_MOUSE|A0A171EBK7_T235	14.9011	KO_Late_4	KO_Late	pST	NA	Model	NA	NA	Model	30597.7	408866	0.0748355	A0A171EBK7_MOUSE|A0A171EBK7	A0A171EBK7	MOUSE|A0A171EBK7
data/OBJ38812_TMT10_p2.txt	1	data/OBJ38812_TMT10_p2.txt_1	129N	A0A171EBK7_MOUSE|A0A171EBK7_T235	14.727	KO_Uninfect_3	KO_Uninfect	pST	NA	Model	NA	NA	Model	27118.9	408866	0.066327	A0A171EBK7_MOUSE|A0A171EBK7	A0A171EBK7	MOUSE|A0A171EBK7
data/OBJ38812_TMT10_p2.txt	1	data/OBJ38812_TMT10_p2.txt_1	126C	A0A171EBK7_MOUSE|A0A171EBK7_T235	15.2107	WT_Early_3	WT_Early	pST	NA	Model	NA	NA	Model	37919.9	408866	0.0927442	A0A171EBK7_MOUSE|A0A171EBK7	A0A171EBK7	MOUSE|A0A171EBK7
data/OBJ38812_TMT10_p2.txt	1	data/OBJ38812_TMT10_p2.txt_1	129C	A0A171EBK7_MOUSE|A0A171EBK7_T235	15.27	WT_Early_4	WT_Early	pST	NA	Model	NA	NA	Model	39512.3	408866	0.0966388	A0A171EBK7_MOUSE|A0A171EBK7	A0A171EBK7	MOUSE|A0A171EBK7
data/OBJ38812_TMT10_p2.txt	1	data/OBJ38812_TMT10_p2.txt_1	127C	A0A171EBK7_MOUSE|A0A171EBK7_T235	15.0806	WT_Late_3	WT_Late	pST	NA	Model	NA	NA	Model	34651.4	408866	0.0847501	A0A171EBK7_MOUSE|A0A171EBK7	A0A171EBK7	MOUSE|A0A171EBK7
data/OBJ38812_TMT10_p2.txt	1	data/OBJ38812_TMT10_p2.txt_1	130C	A0A171EBK7_MOUSE|A0A171EBK7_T235	15.163	WT_Late_4	WT_Late	pST	NA	Model	NA	NA	Model	36686.8	408866	0.0897282	A0A171EBK7_MOUSE|A0A171EBK7	A0A171EBK7	MOUSE|A0A171EBK7
data/OBJ38812_TMT10_p2.txt	1	data/OBJ38812_TMT10_p2.txt_1	128C	A0A171EBK7_MOUSE|A0A171EBK7_T235	15.0382	WT_Uninfect_3	WT_Uninfect	pST	NA	Model	NA	NA	Model	33647.8	408866	0.0822955	A0A171EBK7_MOUSE|A0A171EBK7	A0A171EBK7	MOUSE|A0A171EBK7
data/OBJ38812_TMT10_p2.txt	1	data/OBJ38812_TMT10_p2.txt_1	131C	A0A171EBK7_MOUSE|A0A171EBK7_T235	15.0083	WT_Uninfect_4	WT_Uninfect	pST	NA	Model	NA	NA	Model	32957.8	408866	0.0806079	A0A171EBK7_MOUSE|A0A171EBK7	A0A171EBK7	MOUSE|A0A171EBK7
data/OBJ38812_TMT10.txt	1	data/OBJ38812_TMT10.txt_1	127N	A0A171EBK7_MOUSE|A0A171EBK7_T235	15.2099	KO_Early_1	KO_Early	pST	NA	Model	NA	NA	Model	37900.8	406320	0.0932782	A0A171EBK7_MOUSE|A0A171EBK7	A0A171EBK7	MOUSE|A0A171EBK7
data/OBJ38812_TMT10.txt	1	data/OBJ38812_TMT10.txt_1	130N	A0A171EBK7_MOUSE|A0A171EBK7_T235	15.2432	KO_Early_2	KO_Early	pST	NA	Model	NA	NA	Model	38783.4	406320	0.0954505	A0A171EBK7_MOUSE|A0A171EBK7	A0A171EBK7	MOUSE|A0A171EBK7
data/OBJ38812_TMT10.txt	1	data/OBJ38812_TMT10.txt_1	128N	A0A171EBK7_MOUSE|A0A171EBK7_T235	15.4413	KO_Late_1	KO_Late	pST	NA	Model	NA	NA	Model	44492.8	406320	0.109502	A0A171EBK7_MOUSE|A0A171EBK7	A0A171EBK7	MOUSE|A0A171EBK7
data/OBJ38812_TMT10.txt	1	data/OBJ38812_TMT10.txt_1	131N	A0A171EBK7_MOUSE|A0A171EBK7_T235	15.0113	KO_Late_2	KO_Late	pST	NA	Model	NA	NA	Model	33025.3	406320	0.081279	A0A171EBK7_MOUSE|A0A171EBK7	A0A171EBK7	MOUSE|A0A171EBK7
data/OBJ38812_TMT10.txt	1	data/OBJ38812_TMT10.txt_1	129N	A0A171EBK7_MOUSE|A0A171EBK7_T235	14.989	KO_Uninfect_1	KO_Uninfect	pST	NA	Model	NA	NA	Model	32518.2	406320	0.0800311	A0A171EBK7_MOUSE|A0A171EBK7	A0A171EBK7	MOUSE|A0A171EBK7
data/OBJ38812_TMT10.txt	1	data/OBJ38812_TMT10.txt_1	131C	A0A171EBK7_MOUSE|A0A171EBK7_T235	14.8057	KO_Uninfect_2	KO_Uninfect	pST	NA	Model	NA	NA	Model	28639.8	406320	0.0704857	A0A171EBK7_MOUSE|A0A171EBK7	A0A171EBK7	MOUSE|A0A171EBK7
data/OBJ38812_TMT10.txt	1	data/OBJ38812_TMT10.txt_1	126C	A0A171EBK7_MOUSE|A0A171EBK7_T235	15.0083	WT_Early_1	WT_Early	pST	NA	Model	NA	NA	Model	32956.9	406320	0.0811107	A0A171EBK7_MOUSE|A0A171EBK7	A0A171EBK7	MOUSE|A0A171EBK7
data/OBJ38812_TMT10.txt	1	data/OBJ38812_TMT10.txt_1	129C	A0A171EBK7_MOUSE|A0A171EBK7_T235	15.236	WT_Early_2	WT_Early	pST	NA	Model	NA	NA	Model	38591.1	406320	0.0949772	A0A171EBK7_MOUSE|A0A171EBK7	A0A171EBK7	MOUSE|A0A171EBK7
data/OBJ38812_TMT10.txt	1	data/OBJ38812_TMT10.txt_1	127C	A0A171EBK7_MOUSE|A0A171EBK7_T235	14.7296	WT_Late_1	WT_Late	pST	NA	Model	NA	NA	Model	27168	406320	0.0668634	A0A171EBK7_MOUSE|A0A171EBK7	A0A171EBK7	MOUSE|A0A171EBK7
data/OBJ38812_TMT10.txt	1	data/OBJ38812_TMT10.txt_1	130C	A0A171EBK7_MOUSE|A0A171EBK7_T235	14.8314	WT_Late_2	WT_Late	pST	NA	Model	NA	NA	Model	29152.9	406320	0.0717485	A0A171EBK7_MOUSE|A0A171EBK7	A0A171EBK7	MOUSE|A0A171EBK7
data/OBJ38812_TMT10.txt	1	data/OBJ38812_TMT10.txt_1	128C	A0A171EBK7_MOUSE|A0A171EBK7_T235	14.8287	WT_Uninfect_1	WT_Uninfect	pST	NA	Model	NA	NA	Model	29099.9	406320	0.0716182	A0A171EBK7_MOUSE|A0A171EBK7	A0A171EBK7	MOUSE|A0A171EBK7
data/OBJ38812_TMT10.txt	1	data/OBJ38812_TMT10.txt_1	127N	A0A1B0GQW2_MOUSE|A0A1B0GQW2_S50	14.3917	KO_Early_1	KO_Early	pST	NA	Model	NA	NA	Model	21494.3	300000	0.0716475	A0A1B0GQW2_MOUSE|A0A1B0GQW2	A0A1B0GQW2	MOUSE|A0A1B0GQW2
data/OBJ38812_TMT10.txt	1	data/OBJ38812_TMT10.txt_1	130N	A0A1B0GQW2_MOUSE|A0A1B0GQW2_S50	14.4296	KO_Early_2	KO_Early	pST	NA	Model	NA	NA	Model	22066.4	300000	0.0735546	A0A1B0GQW2_MOUSE|A0A1B0GQW2	A0A1B0GQW2	MOUSE|A0A1B0GQW2
data/OBJ38812_TMT10.txt	1	data/OBJ38812_TMT10.txt_1	128N	A0A1B0GQW2_MOUSE|A0A1B0GQW2_S50	14.59	KO_Late_1	KO_Late	pST	NA	Model	NA	NA	Model	24661.6	300000	0.0822052	A0A1B0GQW2_MOUSE|A0A1B0GQW2	A0A1B0GQW2	MOUSE|A0A1B0GQW2
data/OBJ38812_TMT10.txt	1	data/OBJ38812_TMT10.txt_1	131N	A0A1B0GQW2_MOUSE|A0A1B0GQW2_S50	14.456	KO_Late_2	KO_Late	pST	NA	Model	NA	NA	Model	22473.8	300000	0.0749126	A0A1B0GQW2_MOUSE|A0A1B0GQW2	A0A1B0GQW2	MOUSE|A0A1B0GQW2
data/OBJ38812_TMT10.txt	1	data/OBJ38812_TMT10.txt_1	129N	A0A1B0GQW2_MOUSE|A0A1B0GQW2_S50	14.6151	KO_Uninfect_1	KO_Uninfect	pST	NA	Model	NA	NA	Model	25095.4	300000	0.0836515	A0A1B0GQW2_MOUSE|A0A1B0GQW2	A0A1B0GQW2	MOUSE|A0A1B0GQW2
data/OBJ38812_TMT10.txt	1	data/OBJ38812_TMT10.txt_1	131C	A0A1B0GQW2_MOUSE|A0A1B0GQW2_S50	14.5033	KO_Uninfect_2	KO_Uninfect	pST	NA	Model	NA	NA	Model	23223.6	300000	0.077412	A0A1B0GQW2_MOUSE|A0A1B0GQW2	A0A1B0GQW2	MOUSE|A0A1B0GQW2
data/OBJ38812_TMT10.txt	1	data/OBJ38812_TMT10.txt_1	126C	A0A1B0GQW2_MOUSE|A0A1B0GQW2_S50	14.6004	WT_Early_1	WT_Early	pST	NA	Model	NA	NA	Model	24839.6	300000	0.0827988	A0A1B0GQW2_MOUSE|A0A1B0GQW2	A0A1B0GQW2	MOUSE|A0A1B0GQW2
data/OBJ38812_TMT10.txt	1	data/OBJ38812_TMT10.txt_1	129C	A0A1B0GQW2_MOUSE|A0A1B0GQW2_S50	14.743	WT_Early_2	WT_Early	pST	NA	Model	NA	NA	Model	27421.6	300000	0.0914054	A0A1B0GQW2_MOUSE|A0A1B0GQW2	A0A1B0GQW2	MOUSE|A0A1B0GQW2
data/OBJ38812_TMT10.txt	1	data/OBJ38812_TMT10.txt_1	127C	A0A1B0GQW2_MOUSE|A0A1B0GQW2_S50	14.6052	WT_Late_1	WT_Late	pST	NA	Model	NA	NA	Model	24923	300000	0.0830767	A0A1B0GQW2_MOUSE|A0A1B0GQW2	A0A1B0GQW2	MOUSE|A0A1B0GQW2
data/OBJ38812_TMT10.txt	1	data/OBJ38812_TMT10.txt_1	130C	A0A1B0GQW2_MOUSE|A0A1B0GQW2_S50	14.8424	WT_Late_2	WT_Late	pST	NA	Model	NA	NA	Model	29377.7	300000	0.0979257	A0A1B0GQW2_MOUSE|A0A1B0GQW2	A0A1B0GQW2	MOUSE|A0A1B0GQW2
data/OBJ38812_TMT10.txt	1	data/OBJ38812_TMT10.txt_1	128C	A0A1B0GQW2_MOUSE|A0A1B0GQW2_S50	14.843	WT_Uninfect_1	WT_Uninfect	pST	NA	Model	NA	NA	Model	29388.5	300000	0.0979617	A0A1B0GQW2_MOUSE|A0A1B0GQW2	A0A1B0GQW2	MOUSE|A0A1B0GQW2
data/OBJ38812_TMT10.txt	1	data/OBJ38812_TMT10.txt_1	127N	A0A1B0GR85_MOUSE|A0A1B0GR85_S1035	20.4624	KO_Early_1	KO_Early	pST	NA	Model	NA	NA	Model	1.44478e+06	1.65765e+07	0.0871585	A0A1B0GR85_MOUSE|A0A1B0GR85	A0A1B0GR85	MOUSE|A0A1B0GR85
data/OBJ38812_TMT10.txt	1	data/OBJ38812_TMT10.txt_1	130N	A0A1B0GR85_MOUSE|A0A1B0GR85_S1035	20.4125	KO_Early_2	KO_Early	pST	NA	Model	NA	NA	Model	1.39567e+06	1.65765e+07	0.0841954	A0A1B0GR85_MOUSE|A0A1B0GR85	A0A1B0GR85	MOUSE|A0A1B0GR85
data/OBJ38812_TMT10.txt	1	data/OBJ38812_TMT10.txt_1	128N	A0A1B0GR85_MOUSE|A0A1B0GR85_S1035	20.2036	KO_Late_1	KO_Late	pST	NA	Model	NA	NA	Model	1.20753e+06	1.65765e+07	0.0728459	A0A1B0GR85_MOUSE|A0A1B0GR85	A0A1B0GR85	MOUSE|A0A1B0GR85
data/OBJ38812_TMT10.txt	1	data/OBJ38812_TMT10.txt_1	131N	A0A1B0GR85_MOUSE|A0A1B0GR85_S1035	20.2008	KO_Late_2	KO_Late	pST	NA	Model	NA	NA	Model	1.2052e+06	1.65765e+07	0.0727054	A0A1B0GR85_MOUSE|A0A1B0GR85	A0A1B0GR85	MOUSE|A0A1B0GR85
data/OBJ38812_TMT10.txt	1	data/OBJ38812_TMT10.txt_1	129N	A0A1B0GR85_MOUSE|A0A1B0GR85_S1035	20.3585	KO_Uninfect_1	KO_Uninfect	pST	NA	Model	NA	NA	Model	1.34435e+06	1.65765e+07	0.0810998	A0A1B0GR85_MOUSE|A0A1B0GR85	A0A1B0GR85	MOUSE|A0A1B0GR85
data/OBJ38812_TMT10.txt	1	data/OBJ38812_TMT10.txt_1	131C	A0A1B0GR85_MOUSE|A0A1B0GR85_S1035	20.196	KO_Uninfect_2	KO_Uninfect	pST	NA	Model	NA	NA	Model	1.20117e+06	1.65765e+07	0.0724624	A0A1B0GR85_MOUSE|A0A1B0GR85	A0A1B0GR85	MOUSE|A0A1B0GR85
data/OBJ38812_TMT10.txt	1	data/OBJ38812_TMT10.txt_1	126C	A0A1B0GR85_MOUSE|A0A1B0GR85_S1035	20.6848	WT_Early_1	WT_Early	pST	NA	Model	NA	NA	Model	1.68559e+06	1.65765e+07	0.101686	A0A1B0GR85_MOUSE|A0A1B0GR85	A0A1B0GR85	MOUSE|A0A1B0GR85
data/OBJ38812_TMT10.txt	1	data/OBJ38812_TMT10.txt_1	129C	A0A1B0GR85_MOUSE|A0A1B0GR85_S1035	20.835	WT_Early_2	WT_Early	pST	NA	Model	NA	NA	Model	1.87056e+06	1.65765e+07	0.112844	A0A1B0GR85_MOUSE|A0A1B0GR85	A0A1B0GR85	MOUSE|A0A1B0GR85
data/OBJ38812_TMT10.txt	1	data/OBJ38812_TMT10.txt_1	127C	A0A1B0GR85_MOUSE|A0A1B0GR85_S1035	20.3194	WT_Late_1	WT_Late	pST	NA	Model	NA	NA	Model	1.30842e+06	1.65765e+07	0.0789323	A0A1B0GR85_MOUSE|A0A1B0GR85	A0A1B0GR85	MOUSE|A0A1B0GR85
data/OBJ38812_TMT10.txt	1	data/OBJ38812_TMT10.txt_1	130C	A0A1B0GR85_MOUSE|A0A1B0GR85_S1035	20.1908	WT_Late_2	WT_Late	pST	NA	Model	NA	NA	Model	1.19688e+06	1.65765e+07	0.0722032	A0A1B0GR85_MOUSE|A0A1B0GR85	A0A1B0GR85	MOUSE|A0A1B0GR85
data/OBJ38812_TMT10.txt	1	data/OBJ38812_TMT10.txt_1	128C	A0A1B0GR85_MOUSE|A0A1B0GR85_S1035	20.3447	WT_Uninfect_1	WT_Uninfect	pST	NA	Model	NA	NA	Model	1.33153e+06	1.65765e+07	0.0803265	A0A1B0GR85_MOUSE|A0A1B0GR85	A0A1B0GR85	MOUSE|A0A1B0GR85
data/OBJ38812_TMT10_p2.txt	1	data/OBJ38812_TMT10_p2.txt_1	127N	A0A1B0GR85_MOUSE|A0A1B0GR85_S1041	15.6089	KO_Early_3	KO_Early	pST	NA	Model	NA	NA	Model	49973.1	557926	0.0895694	A0A1B0GR85_MOUSE|A0A1B0GR85	A0A1B0GR85	MOUSE|A0A1B0GR85
data/OBJ38812_TMT10_p2.txt	1	data/OBJ38812_TMT10_p2.txt_1	130N	A0A1B0GR85_MOUSE|A0A1B0GR85_S1041	15.5004	KO_Early_4	KO_Early	pST	NA	Model	NA	NA	Model	46354.3	557926	0.0830833	A0A1B0GR85_MOUSE|A0A1B0GR85	A0A1B0GR85	MOUSE|A0A1B0GR85
data/OBJ38812_TMT10_p2.txt	1	data/OBJ38812_TMT10_p2.txt_1	128N	A0A1B0GR85_MOUSE|A0A1B0GR85_S1041	15.3705	KO_Late_3	KO_Late	pST	NA	Model	NA	NA	Model	42363.9	557926	0.075931	A0A1B0GR85_MOUSE|A0A1B0GR85	A0A1B0GR85	MOUSE|A0A1B0GR85
data/OBJ38812_TMT10_p2.txt	1	data/OBJ38812_TMT10_p2.txt_1	131N	A0A1B0GR85_MOUSE|A0A1B0GR85_S1041	15.1975	KO_Late_4	KO_Late	pST	NA	Model	NA	NA	Model	37574.4	557926	0.0673465	A0A1B0GR85_MOUSE|A0A1B0GR85	A0A1B0GR85	MOUSE|A0A1B0GR85
data/OBJ38812_TMT10_p2.txt	1	data/OBJ38812_TMT10_p2.txt_1	129N	A0A1B0GR85_MOUSE|A0A1B0GR85_S1041	14.2834	KO_Uninfect_3	KO_Uninfect	pST	NA	Model	NA	NA	Model	19939.8	557926	0.0357391	A0A1B0GR85_MOUSE|A0A1B0GR85	A0A1B0GR85	MOUSE|A0A1B0GR85
data/OBJ38812_TMT10_p2.txt	1	data/OBJ38812_TMT10_p2.txt_1	126C	A0A1B0GR85_MOUSE|A0A1B0GR85_S1041	16.1605	WT_Early_3	WT_Early	pST	NA	Model	NA	NA	Model	73246.7	557926	0.131284	A0A1B0GR85_MOUSE|A0A1B0GR85	A0A1B0GR85	MOUSE|A0A1B0GR85
data/OBJ38812_TMT10_p2.txt	1	data/OBJ38812_TMT10_p2.txt_1	129C	A0A1B0GR85_MOUSE|A0A1B0GR85_S1041	15.9599	WT_Early_4	WT_Early	pST	NA	Model	NA	NA	Model	63737.9	557926	0.114241	A0A1B0GR85_MOUSE|A0A1B0GR85	A0A1B0GR85	MOUSE|A0A1B0GR85
data/OBJ38812_TMT10_p2.txt	1	data/OBJ38812_TMT10_p2.txt_1	127C	A0A1B0GR85_MOUSE|A0A1B0GR85_S1041	16.0466	WT_Late_3	WT_Late	pST	NA	Model	NA	NA	Model	67688	557926	0.121321	A0A1B0GR85_MOUSE|A0A1B0GR85	A0A1B0GR85	MOUSE|A0A1B0GR85
data/OBJ38812_TMT10_p2.txt	1	data/OBJ38812_TMT10_p2.txt_1	130C	A0A1B0GR85_MOUSE|A0A1B0GR85_S1041	16.0294	WT_Late_4	WT_Late	pST	NA	Model	NA	NA	Model	66883.6	557926	0.119879	A0A1B0GR85_MOUSE|A0A1B0GR85	A0A1B0GR85	MOUSE|A0A1B0GR85
data/OBJ38812_TMT10_p2.txt	1	data/OBJ38812_TMT10_p2.txt_1	128C	A0A1B0GR85_MOUSE|A0A1B0GR85_S1041	14.6428	WT_Uninfect_3	WT_Uninfect	pST	NA	Model	NA	NA	Model	25580.6	557926	0.0458495	A0A1B0GR85_MOUSE|A0A1B0GR85	A0A1B0GR85	MOUSE|A0A1B0GR85
data/OBJ38812_TMT10_p2.txt	1	data/OBJ38812_TMT10_p2.txt_1	131C	A0A1B0GR85_MOUSE|A0A1B0GR85_S1041	14.2047	WT_Uninfect_4	WT_Uninfect	pST	NA	Model	NA	NA	Model	18881.5	557926	0.0338422	A0A1B0GR85_MOUSE|A0A1B0GR85	A0A1B0GR85	MOUSE|A0A1B0GR85
data/OBJ38812_TMT10.txt	1	data/OBJ38812_TMT10.txt_1	127N	A0A1B0GR85_MOUSE|A0A1B0GR85_S1041	15.4132	KO_Early_1	KO_Early	pST	NA	Model	NA	NA	Model	43634.1	551144	0.07917	A0A1B0GR85_MOUSE|A0A1B0GR85	A0A1B0GR85	MOUSE|A0A1B0GR85
data/OBJ38812_TMT10.txt	1	data/OBJ38812_TMT10.txt_1	130N	A0A1B0GR85_MOUSE|A0A1B0GR85_S1041	15.511	KO_Early_2	KO_Early	pST	NA	Model	NA	NA	Model	46694.1	551144	0.0847222	A0A1B0GR85_MOUSE|A0A1B0GR85	A0A1B0GR85	MOUSE|A0A1B0GR85
data/OBJ38812_TMT10.txt	1	data/OBJ38812_TMT10.txt_1	128N	A0A1B0GR85_MOUSE|A0A1B0GR85_S1041	15.755	KO_Late_1	KO_Late	pST	NA	Model	NA	NA	Model	55301.7	551144	0.10034	A0A1B0GR85_MOUSE|A0A1B0GR85	A0A1B0GR85	MOUSE|A0A1B0GR85
data/OBJ38812_TMT10.txt	1	data/OBJ38812_TMT10.txt_1	131N	A0A1B0GR85_MOUSE|A0A1B0GR85_S1041	15.4625	KO_Late_2	KO_Late	pST	NA	Model	NA	NA	Model	45152.6	551144	0.0819252	A0A1B0GR85_MOUSE|A0A1B0GR85	A0A1B0GR85	MOUSE|A0A1B0GR85
data/OBJ38812_TMT10.txt	1	data/OBJ38812_TMT10.txt_1	129N	A0A1B0GR85_MOUSE|A0A1B0GR85_S1041	15.3055	KO_Uninfect_1	KO_Uninfect	pST	NA	Model	NA	NA	Model	40496.8	551144	0.0734777	A0A1B0GR85_MOUSE|A0A1B0GR85	A0A1B0GR85	MOUSE|A0A1B0GR85
data/OBJ38812_TMT10.txt	1	data/OBJ38812_TMT10.txt_1	131C	A0A1B0GR85_MOUSE|A0A1B0GR85_S1041	15.4038	KO_Uninfect_2	KO_Uninfect	pST	NA	Model	NA	NA	Model	43352.8	551144	0.0786596	A0A1B0GR85_MOUSE|A0A1B0GR85	A0A1B0GR85	MOUSE|A0A1B0GR85
data/OBJ38812_TMT10.txt	1	data/OBJ38812_TMT10.txt_1	126C	A0A1B0GR85_MOUSE|A0A1B0GR85_S1041	15.7034	WT_Early_1	WT_Early	pST	NA	Model	NA	NA	Model	53355.6	551144	0.0968088	A0A1B0GR85_MOUSE|A0A1B0GR85	A0A1B0GR85	MOUSE|A0A1B0GR85
data/OBJ38812_TMT10.txt	1	data/OBJ38812_TMT10.txt_1	129C	A0A1B0GR85_MOUSE|A0A1B0GR85_S1041	15.6064	WT_Early_2	WT_Early	pST	NA	Model	NA	NA	Model	49888.3	551144	0.0905176	A0A1B0GR85_MOUSE|A0A1B0GR85	A0A1B0GR85	MOUSE|A0A1B0GR85
data/OBJ38812_TMT10.txt	1	data/OBJ38812_TMT10.txt_1	127C	A0A1B0GR85_MOUSE|A0A1B0GR85_S1041	15.7269	WT_Late_1	WT_Late	pST	NA	Model	NA	NA	Model	54233.8	551144	0.0984022	A0A1B0GR85_MOUSE|A0A1B0GR85	A0A1B0GR85	MOUSE|A0A1B0GR85
data/OBJ38812_TMT10.txt	1	data/OBJ38812_TMT10.txt_1	130C	A0A1B0GR85_MOUSE|A0A1B0GR85_S1041	15.2685	WT_Late_2	WT_Late	pST	NA	Model	NA	NA	Model	39470.5	551144	0.0716156	A0A1B0GR85_MOUSE|A0A1B0GR85	A0A1B0GR85	MOUSE|A0A1B0GR85
data/OBJ38812_TMT10.txt	1	data/OBJ38812_TMT10.txt_1	128C	A0A1B0GR85_MOUSE|A0A1B0GR85_S1041	15.0474	WT_Uninfect_1	WT_Uninfect	pST	NA	Model	NA	NA	Model	33861.8	551144	0.061439	A0A1B0GR85_MOUSE|A0A1B0GR85	A0A1B0GR85	MOUSE|A0A1B0GR85
data/OBJ38812_TMT10_p2.txt	1	data/OBJ38812_TMT10_p2.txt_1	127N	A0A1B0GR85_MOUSE|A0A1B0GR85_S1045	15.7709	KO_Early_3	KO_Early	pST	NA	Model	NA	NA	Model	55913	649378	0.0861024	A0A1B0GR85_MOUSE|A0A1B0GR85	A0A1B0GR85	MOUSE|A0A1B0GR85
data/OBJ38812_TMT10_p2.txt	1	data/OBJ38812_TMT10_p2.txt_1	130N	A0A1B0GR85_MOUSE|A0A1B0GR85_S1045	15.517	KO_Early_4	KO_Early	pST	NA	Model	NA	NA	Model	46891.6	649378	0.07221	A0A1B0GR85_MOUSE|A0A1B0GR85	A0A1B0GR85	MOUSE|A0A1B0GR85
data/OBJ38812_TMT10_p2.txt	1	data/OBJ38812_TMT10_p2.txt_1	128N	A0A1B0GR85_MOUSE|A0A1B0GR85_S1045	15.6037	KO_Late_3	KO_Late	pST	NA	Model	NA	NA	Model	49795.8	649378	0.0766823	A0A1B0GR85_MOUSE|A0A1B0GR85	A0A1B0GR85	MOUSE|A0A1B0GR85
data/OBJ38812_TMT10_p2.txt	1	data/OBJ38812_TMT10_p2.txt_1	131N	A0A1B0GR85_MOUSE|A0A1B0GR85_S1045	15.4343	KO_Late_4	KO_Late	pST	NA	Model	NA	NA	Model	44279	649378	0.0681868	A0A1B0GR85_MOUSE|A0A1B0GR85	A0A1B0GR85	MOUSE|A0A1B0GR85
data/OBJ38812_TMT10_p2.txt	1	data/OBJ38812_TMT10_p2.txt_1	129N	A0A1B0GR85_MOUSE|A0A1B0GR85_S1045	14.6917	KO_Uninfect_3	KO_Uninfect	pST	NA	Model	NA	NA	Model	26462.6	649378	0.0407507	A0A1B0GR85_MOUSE|A0A1B0GR85	A0A1B0GR85	MOUSE|A0A1B0GR85
data/OBJ38812_TMT10_p2.txt	1	data/OBJ38812_TMT10_p2.txt_1	126C	A0A1B0GR85_MOUSE|A0A1B0GR85_S1045	16.4308	WT_Early_3	WT_Early	pST	NA	Model	NA	NA	Model	88338.9	649378	0.136036	A0A1B0GR85_MOUSE|A0A1B0GR85	A0A1B0GR85	MOUSE|A0A1B0GR85
data/OBJ38812_TMT10_p2.txt	1	data/OBJ38812_TMT10_p2.txt_1	129C	A0A1B0GR85_MOUSE|A0A1B0GR85_S1045	16.1184	WT_Early_4	WT_Early	pST	NA	Model	NA	NA	Model	71141.2	649378	0.109553	A0A1B0GR85_MOUSE|A0A1B0GR85	A0A1B0GR85	MOUSE|A0A1B0GR85
data/OBJ38812_TMT10_p2.txt	1	data/OBJ38812_TMT10_p2.txt_1	127C	A0A1B0GR85_MOUSE|A0A1B0GR85_S1045	16.3156	WT_Late_3	WT_Late	pST	NA	Model	NA	NA	Model	81561.2	649378	0.125599	A0A1B0GR85_MOUSE|A0A1B0GR85	A0A1B0GR85	MOUSE|A0A1B0GR85
data/OBJ38812_TMT10_p2.txt	1	data/OBJ38812_TMT10_p2.txt_1	130C	A0A1B0GR85_MOUSE|A0A1B0GR85_S1045	16.1585	WT_Late_4	WT_Late	pST	NA	Model	NA	NA	Model	73147.8	649378	0.112643	A0A1B0GR85_MOUSE|A0A1B0GR85	A0A1B0GR85	MOUSE|A0A1B0GR85
data/OBJ38812_TMT10_p2.txt	1	data/OBJ38812_TMT10_p2.txt_1	128C	A0A1B0GR85_MOUSE|A0A1B0GR85_S1045	15.0701	WT_Uninfect_3	WT_Uninfect	pST	NA	Model	NA	NA	Model	34399.8	649378	0.0529735	A0A1B0GR85_MOUSE|A0A1B0GR85	A0A1B0GR85	MOUSE|A0A1B0GR85
data/OBJ38812_TMT10_p2.txt	1	data/OBJ38812_TMT10_p2.txt_1	131C	A0A1B0GR85_MOUSE|A0A1B0GR85_S1045	14.5389	WT_Uninfect_4	WT_Uninfect	pST	NA	Model	NA	NA	Model	23803.9	649378	0.0366565	A0A1B0GR85_MOUSE|A0A1B0GR85	A0A1B0GR85	MOUSE|A0A1B0GR85
data/OBJ38812_TMT10.txt	1	data/OBJ38812_TMT10.txt_1	127N	A0A1B0GR85_MOUSE|A0A1B0GR85_S1045	15.9971	KO_Early_1	KO_Early	pST	NA	Model	NA	NA	Model	65405.9	666458	0.0981396	A0A1B0GR85_MOUSE|A0A1B0GR85	A0A1B0GR85	MOUSE|A0A1B0GR85
data/OBJ38812_TMT10.txt	1	data/OBJ38812_TMT10.txt_1	130N	A0A1B0GR85_MOUSE|A0A1B0GR85_S1045	15.8323	KO_Early_2	KO_Early	pST	NA	Model	NA	NA	Model	58342.8	666458	0.0875416	A0A1B0GR85_MOUSE|A0A1B0GR85	A0A1B0GR85	MOUSE|A0A1B0GR85
data/OBJ38812_TMT10.txt	1	data/OBJ38812_TMT10.txt_1	128N	A0A1B0GR85_MOUSE|A0A1B0GR85_S1045	15.9879	KO_Late_1	KO_Late	pST	NA	Model	NA	NA	Model	64987.2	666458	0.0975114	A0A1B0GR85_MOUSE|A0A1B0GR85	A0A1B0GR85	MOUSE|A0A1B0GR85
data/OBJ38812_TMT10.txt	1	data/OBJ38812_TMT10.txt_1	131N	A0A1B0GR85_MOUSE|A0A1B0GR85_S1045	15.4249	KO_Late_2	KO_Late	pST	NA	Model	NA	NA	Model	43991.5	666458	0.0660079	A0A1B0GR85_MOUSE|A0A1B0GR85	A0A1B0GR85	MOUSE|A0A1B0GR85
data/OBJ38812_TMT10.txt	1	data/OBJ38812_TMT10.txt_1	129N	A0A1B0GR85_MOUSE|A0A1B0GR85_S1045	14.717	KO_Uninfect_1	KO_Uninfect	pST	NA	Model	NA	NA	Model	26932.1	666458	0.0404108	A0A1B0GR85_MOUSE|A0A1B0GR85	A0A1B0GR85	MOUSE|A0A1B0GR85
data/OBJ38812_TMT10.txt	1	data/OBJ38812_TMT10.txt_1	131C	A0A1B0GR85_MOUSE|A0A1B0GR85_S1045	15.0252	KO_Uninfect_2	KO_Uninfect	pST	NA	Model	NA	NA	Model	33345.6	666458	0.050034	A0A1B0GR85_MOUSE|A0A1B0GR85	A0A1B0GR85	MOUSE|A0A1B0GR85
data/OBJ38812_TMT10.txt	1	data/OBJ38812_TMT10.txt_1	126C	A0A1B0GR85_MOUSE|A0A1B0GR85_S1045	16.3579	WT_Early_1	WT_Early	pST	NA	Model	NA	NA	Model	83990.6	666458	0.126025	A0A1B0GR85_MOUSE|A0A1B0GR85	A0A1B0GR85	MOUSE|A0A1B0GR85
data/OBJ38812_TMT10.txt	1	data/OBJ38812_TMT10.txt_1	129C	A0A1B0GR85_MOUSE|A0A1B0GR85_S1045	16.218	WT_Early_2	WT_Early	pST	NA	Model	NA	NA	Model	76223.8	666458	0.114372	A0A1B0GR85_MOUSE|A0A1B0GR85	A0A1B0GR85	MOUSE|A0A1B0GR85
data/OBJ38812_TMT10.txt	1	data/OBJ38812_TMT10.txt_1	127C	A0A1B0GR85_MOUSE|A0A1B0GR85_S1045	16.3123	WT_Late_1	WT_Late	pST	NA	Model	NA	NA	Model	81372.5	666458	0.122097	A0A1B0GR85_MOUSE|A0A1B0GR85	A0A1B0GR85	MOUSE|A0A1B0GR85
data/OBJ38812_TMT10.txt	1	data/OBJ38812_TMT10.txt_1	130C	A0A1B0GR85_MOUSE|A0A1B0GR85_S1045	15.7372	WT_Late_2	WT_Late	pST	NA	Model	NA	NA	Model	54623.5	666458	0.0819609	A0A1B0GR85_MOUSE|A0A1B0GR85	A0A1B0GR85	MOUSE|A0A1B0GR85
data/OBJ38812_TMT10.txt	1	data/OBJ38812_TMT10.txt_1	128C	A0A1B0GR85_MOUSE|A0A1B0GR85_S1045	14.5265	WT_Uninfect_1	WT_Uninfect	pST	NA	Model	NA	NA	Model	23599.2	666458	0.0354099	A0A1B0GR85_MOUSE|A0A1B0GR85	A0A1B0GR85	MOUSE|A0A1B0GR85
data/OBJ38812_TMT10_p2.txt	1	data/OBJ38812_TMT10_p2.txt_1	127N	A0A1B0GR85_MOUSE|A0A1B0GR85_S1132	17.8857	KO_Early_3	KO_Early	pST	NA	Model	NA	NA	Model	242184	4.6336e+06	0.0522668	A0A1B0GR85_MOUSE|A0A1B0GR85	A0A1B0GR85	MOUSE|A0A1B0GR85
data/OBJ38812_TMT10_p2.txt	1	data/OBJ38812_TMT10_p2.txt_1	130N	A0A1B0GR85_MOUSE|A0A1B0GR85_S1132	18.357	KO_Early_4	KO_Early	pST	NA	Model	NA	NA	Model	335752	4.6336e+06	0.0724604	A0A1B0GR85_MOUSE|A0A1B0GR85	A0A1B0GR85	MOUSE|A0A1B0GR85
data/OBJ38812_TMT10_p2.txt	1	data/OBJ38812_TMT10_p2.txt_1	128N	A0A1B0GR85_MOUSE|A0A1B0GR85_S1132	17.762	KO_Late_3	KO_Late	pST	NA	Model	NA	NA	Model	222276	4.6336e+06	0.0479706	A0A1B0GR85_MOUSE|A0A1B0GR85	A0A1B0GR85	MOUSE|A0A1B0GR85
data/OBJ38812_TMT10_p2.txt	1	data/OBJ38812_TMT10_p2.txt_1	131N	A0A1B0GR85_MOUSE|A0A1B0GR85_S1132	17.8235	KO_Late_4	KO_Late	pST	NA	Model	NA	NA	Model	231961	4.6336e+06	0.0500607	A0A1B0GR85_MOUSE|A0A1B0GR85	A0A1B0GR85	MOUSE|A0A1B0GR85
data/OBJ38812_TMT10_p2.txt	1	data/OBJ38812_TMT10_p2.txt_1	129N	A0A1B0GR85_MOUSE|A0A1B0GR85_S1132	17.7659	KO_Uninfect_3	KO_Uninfect	pST	NA	Model	NA	NA	Model	222884	4.6336e+06	0.0481016	A0A1B0GR85_MOUSE|A0A1B0GR85	A0A1B0GR85	MOUSE|A0A1B0GR85
data/OBJ38812_TMT10_p2.txt	1	data/OBJ38812_TMT10_p2.txt_1	126C	A0A1B0GR85_MOUSE|A0A1B0GR85_S1132	19.1857	WT_Early_3	WT_Early	pST	NA	Model	NA	NA	Model	596319	4.6336e+06	0.128695	A0A1B0GR85_MOUSE|A0A1B0GR85	A0A1B0GR85	MOUSE|A0A1B0GR85
data/OBJ38812_TMT10_p2.txt	1	data/OBJ38812_TMT10_p2.txt_1	129C	A0A1B0GR85_MOUSE|A0A1B0GR85_S1132	19.2995	WT_Early_4	WT_Early	pST	NA	Model	NA	NA	Model	645231	4.6336e+06	0.13925	A0A1B0GR85_MOUSE|A0A1B0GR85	A0A1B0GR85	MOUSE|A0A1B0GR85
data/OBJ38812_TMT10_p2.txt	1	data/OBJ38812_TMT10_p2.txt_1	127C	A0A1B0GR85_MOUSE|A0A1B0GR85_S1132	19.1387	WT_Late_3	WT_Late	pST	NA	Model	NA	NA	Model	577215	4.6336e+06	0.124572	A0A1B0GR85_MOUSE|A0A1B0GR85	A0A1B0GR85	MOUSE|A0A1B0GR85
data/OBJ38812_TMT10_p2.txt	1	data/OBJ38812_TMT10_p2.txt_1	130C	A0A1B0GR85_MOUSE|A0A1B0GR85_S1132	18.9134	WT_Late_4	WT_Late	pST	NA	Model	NA	NA	Model	493727	4.6336e+06	0.106554	A0A1B0GR85_MOUSE|A0A1B0GR85	A0A1B0GR85	MOUSE|A0A1B0GR85
data/OBJ38812_TMT10_p2.txt	1	data/OBJ38812_TMT10_p2.txt_1	128C	A0A1B0GR85_MOUSE|A0A1B0GR85_S1132	17.3807	WT_Uninfect_3	WT_Uninfect	pST	NA	Model	NA	NA	Model	170647	4.6336e+06	0.0368282	A0A1B0GR85_MOUSE|A0A1B0GR85	A0A1B0GR85	MOUSE|A0A1B0GR85
[truncated: 395,430+ more rows]
