# Supplementary material for: Multiplexed proteomics of autophagy-deficient murine macrophages reveals enhanced antimicrobial immunity via the oxidative stress response
Source: eLife. 2021 Jun 4;10:e62320. doi: 10.7554/eLife.62320 (PMC8177894; doi:10.7554/eLife.62320)
Supplement: Supplementary file 9. [file elife-62320-supp9.xlsx]

## Sheet: v1_8_0_Shigella_KGG_Quant_Resul
Mixture	TechRepMixture	Run	Channel	ProteinName	Abundance	BioReplicate	Condition	Charge	PeptideSequence	PSM	Intensity	FeatureType	intensity	intensitySum	intensityRatioWithinPlex	ReferenceOriginal	front_name	back_name
data/OBJ38812_TMT10_p2.txt	1	data/OBJ38812_TMT10_p2.txt_1	127N	1433B_MOUSE|Q9CQV8_K11	18.2899	KO_Early_3	KO_Early	NA	Model	NA	NA	Model	320495	4.27992e+06	0.0748833	1433B_MOUSE|Q9CQV8	1433B	MOUSE|Q9CQV8
data/OBJ38812_TMT10_p2.txt	1	data/OBJ38812_TMT10_p2.txt_1	130N	1433B_MOUSE|Q9CQV8_K11	18.5206	KO_Early_4	KO_Early	NA	Model	NA	NA	Model	376052	4.27992e+06	0.0878641	1433B_MOUSE|Q9CQV8	1433B	MOUSE|Q9CQV8
data/OBJ38812_TMT10_p2.txt	1	data/OBJ38812_TMT10_p2.txt_1	128N	1433B_MOUSE|Q9CQV8_K11	18.2571	KO_Late_3	KO_Late	NA	Model	NA	NA	Model	313279	4.27992e+06	0.0731974	1433B_MOUSE|Q9CQV8	1433B	MOUSE|Q9CQV8
data/OBJ38812_TMT10_p2.txt	1	data/OBJ38812_TMT10_p2.txt_1	131N	1433B_MOUSE|Q9CQV8_K11	18.3542	KO_Late_4	KO_Late	NA	Model	NA	NA	Model	335093	4.27992e+06	0.0782941	1433B_MOUSE|Q9CQV8	1433B	MOUSE|Q9CQV8
data/OBJ38812_TMT10_p2.txt	1	data/OBJ38812_TMT10_p2.txt_1	129N	1433B_MOUSE|Q9CQV8_K11	18.8867	KO_Uninfect_3	KO_Uninfect	NA	Model	NA	NA	Model	484681	4.27992e+06	0.113245	1433B_MOUSE|Q9CQV8	1433B	MOUSE|Q9CQV8
data/OBJ38812_TMT10_p2.txt	1	data/OBJ38812_TMT10_p2.txt_1	126C	1433B_MOUSE|Q9CQV8_K11	18.4597	WT_Early_3	WT_Early	NA	Model	NA	NA	Model	360521	4.27992e+06	0.0842353	1433B_MOUSE|Q9CQV8	1433B	MOUSE|Q9CQV8
data/OBJ38812_TMT10_p2.txt	1	data/OBJ38812_TMT10_p2.txt_1	129C	1433B_MOUSE|Q9CQV8_K11	18.4256	WT_Early_4	WT_Early	NA	Model	NA	NA	Model	352102	4.27992e+06	0.0822684	1433B_MOUSE|Q9CQV8	1433B	MOUSE|Q9CQV8
data/OBJ38812_TMT10_p2.txt	1	data/OBJ38812_TMT10_p2.txt_1	127C	1433B_MOUSE|Q9CQV8_K11	18.4601	WT_Late_3	WT_Late	NA	Model	NA	NA	Model	360608	4.27992e+06	0.0842557	1433B_MOUSE|Q9CQV8	1433B	MOUSE|Q9CQV8
data/OBJ38812_TMT10_p2.txt	1	data/OBJ38812_TMT10_p2.txt_1	130C	1433B_MOUSE|Q9CQV8_K11	18.2036	WT_Late_4	WT_Late	NA	Model	NA	NA	Model	301878	4.27992e+06	0.0705335	1433B_MOUSE|Q9CQV8	1433B	MOUSE|Q9CQV8
data/OBJ38812_TMT10_p2.txt	1	data/OBJ38812_TMT10_p2.txt_1	128C	1433B_MOUSE|Q9CQV8_K11	18.0935	WT_Uninfect_3	WT_Uninfect	NA	Model	NA	NA	Model	279704	4.27992e+06	0.0653526	1433B_MOUSE|Q9CQV8	1433B	MOUSE|Q9CQV8
data/OBJ38812_TMT10_p2.txt	1	data/OBJ38812_TMT10_p2.txt_1	131C	1433B_MOUSE|Q9CQV8_K11	18.7821	WT_Uninfect_4	WT_Uninfect	NA	Model	NA	NA	Model	450783	4.27992e+06	0.105325	1433B_MOUSE|Q9CQV8	1433B	MOUSE|Q9CQV8
data/OBJ38812_TMT10.txt	1	data/OBJ38812_TMT10.txt_1	127N	1433B_MOUSE|Q9CQV8_K11	18.2755	KO_Early_1	KO_Early	NA	Model	NA	NA	Model	317292	4.11871e+06	0.0770368	1433B_MOUSE|Q9CQV8	1433B	MOUSE|Q9CQV8
data/OBJ38812_TMT10.txt	1	data/OBJ38812_TMT10.txt_1	130N	1433B_MOUSE|Q9CQV8_K11	18.5562	KO_Early_2	KO_Early	NA	Model	NA	NA	Model	385466	4.11871e+06	0.0935889	1433B_MOUSE|Q9CQV8	1433B	MOUSE|Q9CQV8
data/OBJ38812_TMT10.txt	1	data/OBJ38812_TMT10.txt_1	128N	1433B_MOUSE|Q9CQV8_K11	18.0439	KO_Late_1	KO_Late	NA	Model	NA	NA	Model	270251	4.11871e+06	0.0656153	1433B_MOUSE|Q9CQV8	1433B	MOUSE|Q9CQV8
data/OBJ38812_TMT10.txt	1	data/OBJ38812_TMT10.txt_1	131N	1433B_MOUSE|Q9CQV8_K11	18.4592	KO_Late_2	KO_Late	NA	Model	NA	NA	Model	360380	4.11871e+06	0.0874981	1433B_MOUSE|Q9CQV8	1433B	MOUSE|Q9CQV8
data/OBJ38812_TMT10.txt	1	data/OBJ38812_TMT10.txt_1	129N	1433B_MOUSE|Q9CQV8_K11	18.2858	KO_Uninfect_1	KO_Uninfect	NA	Model	NA	NA	Model	319584	4.11871e+06	0.0775933	1433B_MOUSE|Q9CQV8	1433B	MOUSE|Q9CQV8
data/OBJ38812_TMT10.txt	1	data/OBJ38812_TMT10.txt_1	131C	1433B_MOUSE|Q9CQV8_K11	18.2368	KO_Uninfect_2	KO_Uninfect	NA	Model	NA	NA	Model	308902	4.11871e+06	0.0749997	1433B_MOUSE|Q9CQV8	1433B	MOUSE|Q9CQV8
data/OBJ38812_TMT10.txt	1	data/OBJ38812_TMT10.txt_1	126C	1433B_MOUSE|Q9CQV8_K11	18.5252	WT_Early_1	WT_Early	NA	Model	NA	NA	Model	377258	4.11871e+06	0.0915962	1433B_MOUSE|Q9CQV8	1433B	MOUSE|Q9CQV8
data/OBJ38812_TMT10.txt	1	data/OBJ38812_TMT10.txt_1	129C	1433B_MOUSE|Q9CQV8_K11	18.5395	WT_Early_2	WT_Early	NA	Model	NA	NA	Model	381018	4.11871e+06	0.0925091	1433B_MOUSE|Q9CQV8	1433B	MOUSE|Q9CQV8
data/OBJ38812_TMT10.txt	1	data/OBJ38812_TMT10.txt_1	127C	1433B_MOUSE|Q9CQV8_K11	18.4643	WT_Late_1	WT_Late	NA	Model	NA	NA	Model	361672	4.11871e+06	0.0878118	1433B_MOUSE|Q9CQV8	1433B	MOUSE|Q9CQV8
data/OBJ38812_TMT10.txt	1	data/OBJ38812_TMT10.txt_1	130C	1433B_MOUSE|Q9CQV8_K11	18.4114	WT_Late_2	WT_Late	NA	Model	NA	NA	Model	348655	4.11871e+06	0.0846516	1433B_MOUSE|Q9CQV8	1433B	MOUSE|Q9CQV8
data/OBJ38812_TMT10.txt	1	data/OBJ38812_TMT10.txt_1	128C	1433B_MOUSE|Q9CQV8_K11	18.39	WT_Uninfect_1	WT_Uninfect	NA	Model	NA	NA	Model	343505	4.11871e+06	0.083401	1433B_MOUSE|Q9CQV8	1433B	MOUSE|Q9CQV8
data/OBJ38812_TMT10.txt	1	data/OBJ38812_TMT10.txt_1	127N	1433B_MOUSE|Q9CQV8_K122	18.0004	KO_Early_1	KO_Early	NA	Model	NA	NA	Model	262210	4.00724e+06	0.0654341	1433B_MOUSE|Q9CQV8	1433B	MOUSE|Q9CQV8
data/OBJ38812_TMT10.txt	1	data/OBJ38812_TMT10.txt_1	130N	1433B_MOUSE|Q9CQV8_K122	18.1477	KO_Early_2	KO_Early	NA	Model	NA	NA	Model	290400	4.00724e+06	0.0724689	1433B_MOUSE|Q9CQV8	1433B	MOUSE|Q9CQV8
data/OBJ38812_TMT10.txt	1	data/OBJ38812_TMT10.txt_1	128N	1433B_MOUSE|Q9CQV8_K122	18.3637	KO_Late_1	KO_Late	NA	Model	NA	NA	Model	337303	4.00724e+06	0.0841734	1433B_MOUSE|Q9CQV8	1433B	MOUSE|Q9CQV8
data/OBJ38812_TMT10.txt	1	data/OBJ38812_TMT10.txt_1	131N	1433B_MOUSE|Q9CQV8_K122	18.3225	KO_Late_2	KO_Late	NA	Model	NA	NA	Model	327821	4.00724e+06	0.0818072	1433B_MOUSE|Q9CQV8	1433B	MOUSE|Q9CQV8
data/OBJ38812_TMT10.txt	1	data/OBJ38812_TMT10.txt_1	129N	1433B_MOUSE|Q9CQV8_K122	18.5621	KO_Uninfect_1	KO_Uninfect	NA	Model	NA	NA	Model	387044	4.00724e+06	0.0965862	1433B_MOUSE|Q9CQV8	1433B	MOUSE|Q9CQV8
data/OBJ38812_TMT10.txt	1	data/OBJ38812_TMT10.txt_1	131C	1433B_MOUSE|Q9CQV8_K122	18.4324	KO_Uninfect_2	KO_Uninfect	NA	Model	NA	NA	Model	353747	4.00724e+06	0.0882768	1433B_MOUSE|Q9CQV8	1433B	MOUSE|Q9CQV8
data/OBJ38812_TMT10.txt	1	data/OBJ38812_TMT10.txt_1	126C	1433B_MOUSE|Q9CQV8_K122	18.2122	WT_Early_1	WT_Early	NA	Model	NA	NA	Model	303682	4.00724e+06	0.0757833	1433B_MOUSE|Q9CQV8	1433B	MOUSE|Q9CQV8
data/OBJ38812_TMT10.txt	1	data/OBJ38812_TMT10.txt_1	129C	1433B_MOUSE|Q9CQV8_K122	18.6968	WT_Early_2	WT_Early	NA	Model	NA	NA	Model	424920	4.00724e+06	0.106038	1433B_MOUSE|Q9CQV8	1433B	MOUSE|Q9CQV8
data/OBJ38812_TMT10.txt	1	data/OBJ38812_TMT10.txt_1	127C	1433B_MOUSE|Q9CQV8_K122	18.1497	WT_Late_1	WT_Late	NA	Model	NA	NA	Model	290800	4.00724e+06	0.0725687	1433B_MOUSE|Q9CQV8	1433B	MOUSE|Q9CQV8
data/OBJ38812_TMT10.txt	1	data/OBJ38812_TMT10.txt_1	130C	1433B_MOUSE|Q9CQV8_K122	18.5955	WT_Late_2	WT_Late	NA	Model	NA	NA	Model	396101	4.00724e+06	0.0988462	1433B_MOUSE|Q9CQV8	1433B	MOUSE|Q9CQV8
data/OBJ38812_TMT10.txt	1	data/OBJ38812_TMT10.txt_1	128C	1433B_MOUSE|Q9CQV8_K122	18.2159	WT_Uninfect_1	WT_Uninfect	NA	Model	NA	NA	Model	304458	4.00724e+06	0.0759768	1433B_MOUSE|Q9CQV8	1433B	MOUSE|Q9CQV8
data/OBJ38812_TMT10_p2.txt	1	data/OBJ38812_TMT10_p2.txt_1	127N	1433B_MOUSE|Q9CQV8_K160	17.074	KO_Early_3	KO_Early	NA	Model	NA	NA	Model	137967	2.11487e+06	0.0652368	1433B_MOUSE|Q9CQV8	1433B	MOUSE|Q9CQV8
data/OBJ38812_TMT10_p2.txt	1	data/OBJ38812_TMT10_p2.txt_1	130N	1433B_MOUSE|Q9CQV8_K160	17.1059	KO_Early_4	KO_Early	NA	Model	NA	NA	Model	141052	2.11487e+06	0.0666953	1433B_MOUSE|Q9CQV8	1433B	MOUSE|Q9CQV8
data/OBJ38812_TMT10_p2.txt	1	data/OBJ38812_TMT10_p2.txt_1	128N	1433B_MOUSE|Q9CQV8_K160	17.2169	KO_Late_3	KO_Late	NA	Model	NA	NA	Model	152336	2.11487e+06	0.072031	1433B_MOUSE|Q9CQV8	1433B	MOUSE|Q9CQV8
data/OBJ38812_TMT10_p2.txt	1	data/OBJ38812_TMT10_p2.txt_1	131N	1433B_MOUSE|Q9CQV8_K160	17.2881	KO_Late_4	KO_Late	NA	Model	NA	NA	Model	160044	2.11487e+06	0.0756757	1433B_MOUSE|Q9CQV8	1433B	MOUSE|Q9CQV8
data/OBJ38812_TMT10_p2.txt	1	data/OBJ38812_TMT10_p2.txt_1	129N	1433B_MOUSE|Q9CQV8_K160	17.4441	KO_Uninfect_3	KO_Uninfect	NA	Model	NA	NA	Model	178317	2.11487e+06	0.0843159	1433B_MOUSE|Q9CQV8	1433B	MOUSE|Q9CQV8
data/OBJ38812_TMT10_p2.txt	1	data/OBJ38812_TMT10_p2.txt_1	126C	1433B_MOUSE|Q9CQV8_K160	17.867	WT_Early_3	WT_Early	NA	Model	NA	NA	Model	239054	2.11487e+06	0.113035	1433B_MOUSE|Q9CQV8	1433B	MOUSE|Q9CQV8
data/OBJ38812_TMT10_p2.txt	1	data/OBJ38812_TMT10_p2.txt_1	129C	1433B_MOUSE|Q9CQV8_K160	17.6604	WT_Early_4	WT_Early	NA	Model	NA	NA	Model	207159	2.11487e+06	0.0979536	1433B_MOUSE|Q9CQV8	1433B	MOUSE|Q9CQV8
data/OBJ38812_TMT10_p2.txt	1	data/OBJ38812_TMT10_p2.txt_1	127C	1433B_MOUSE|Q9CQV8_K160	17.828	WT_Late_3	WT_Late	NA	Model	NA	NA	Model	232683	2.11487e+06	0.110022	1433B_MOUSE|Q9CQV8	1433B	MOUSE|Q9CQV8
data/OBJ38812_TMT10_p2.txt	1	data/OBJ38812_TMT10_p2.txt_1	130C	1433B_MOUSE|Q9CQV8_K160	17.6633	WT_Late_4	WT_Late	NA	Model	NA	NA	Model	207572	2.11487e+06	0.098149	1433B_MOUSE|Q9CQV8	1433B	MOUSE|Q9CQV8
data/OBJ38812_TMT10_p2.txt	1	data/OBJ38812_TMT10_p2.txt_1	128C	1433B_MOUSE|Q9CQV8_K160	16.9656	WT_Uninfect_3	WT_Uninfect	NA	Model	NA	NA	Model	127988	2.11487e+06	0.0605181	1433B_MOUSE|Q9CQV8	1433B	MOUSE|Q9CQV8
data/OBJ38812_TMT10_p2.txt	1	data/OBJ38812_TMT10_p2.txt_1	131C	1433B_MOUSE|Q9CQV8_K160	17.2547	WT_Uninfect_4	WT_Uninfect	NA	Model	NA	NA	Model	156384	2.11487e+06	0.0739449	1433B_MOUSE|Q9CQV8	1433B	MOUSE|Q9CQV8
data/OBJ38812_TMT10.txt	1	data/OBJ38812_TMT10.txt_1	127N	1433B_MOUSE|Q9CQV8_K160	17.2239	KO_Early_1	KO_Early	NA	Model	NA	NA	Model	153078	2.097e+06	0.0729989	1433B_MOUSE|Q9CQV8	1433B	MOUSE|Q9CQV8
data/OBJ38812_TMT10.txt	1	data/OBJ38812_TMT10.txt_1	130N	1433B_MOUSE|Q9CQV8_K160	17.3199	KO_Early_2	KO_Early	NA	Model	NA	NA	Model	163612	2.097e+06	0.0780221	1433B_MOUSE|Q9CQV8	1433B	MOUSE|Q9CQV8
data/OBJ38812_TMT10.txt	1	data/OBJ38812_TMT10.txt_1	128N	1433B_MOUSE|Q9CQV8_K160	17.1203	KO_Late_1	KO_Late	NA	Model	NA	NA	Model	142473	2.097e+06	0.0679415	1433B_MOUSE|Q9CQV8	1433B	MOUSE|Q9CQV8
data/OBJ38812_TMT10.txt	1	data/OBJ38812_TMT10.txt_1	131N	1433B_MOUSE|Q9CQV8_K160	17.0968	KO_Late_2	KO_Late	NA	Model	NA	NA	Model	140166	2.097e+06	0.0668415	1433B_MOUSE|Q9CQV8	1433B	MOUSE|Q9CQV8
data/OBJ38812_TMT10.txt	1	data/OBJ38812_TMT10.txt_1	129N	1433B_MOUSE|Q9CQV8_K160	17.1937	KO_Uninfect_1	KO_Uninfect	NA	Model	NA	NA	Model	149903	2.097e+06	0.0714846	1433B_MOUSE|Q9CQV8	1433B	MOUSE|Q9CQV8
data/OBJ38812_TMT10.txt	1	data/OBJ38812_TMT10.txt_1	131C	1433B_MOUSE|Q9CQV8_K160	17.2614	KO_Uninfect_2	KO_Uninfect	NA	Model	NA	NA	Model	157105	2.097e+06	0.074919	1433B_MOUSE|Q9CQV8	1433B	MOUSE|Q9CQV8
data/OBJ38812_TMT10.txt	1	data/OBJ38812_TMT10.txt_1	126C	1433B_MOUSE|Q9CQV8_K160	17.7011	WT_Early_1	WT_Early	NA	Model	NA	NA	Model	213095	2.097e+06	0.101619	1433B_MOUSE|Q9CQV8	1433B	MOUSE|Q9CQV8
data/OBJ38812_TMT10.txt	1	data/OBJ38812_TMT10.txt_1	129C	1433B_MOUSE|Q9CQV8_K160	17.6789	WT_Early_2	WT_Early	NA	Model	NA	NA	Model	209841	2.097e+06	0.100068	1433B_MOUSE|Q9CQV8	1433B	MOUSE|Q9CQV8
data/OBJ38812_TMT10.txt	1	data/OBJ38812_TMT10.txt_1	127C	1433B_MOUSE|Q9CQV8_K160	17.5708	WT_Late_1	WT_Late	NA	Model	NA	NA	Model	194683	2.097e+06	0.0928391	1433B_MOUSE|Q9CQV8	1433B	MOUSE|Q9CQV8
data/OBJ38812_TMT10.txt	1	data/OBJ38812_TMT10.txt_1	130C	1433B_MOUSE|Q9CQV8_K160	17.662	WT_Late_2	WT_Late	NA	Model	NA	NA	Model	207387	2.097e+06	0.0988969	1433B_MOUSE|Q9CQV8	1433B	MOUSE|Q9CQV8
data/OBJ38812_TMT10.txt	1	data/OBJ38812_TMT10.txt_1	128C	1433B_MOUSE|Q9CQV8_K160	17.5458	WT_Uninfect_1	WT_Uninfect	NA	Model	NA	NA	Model	191339	2.097e+06	0.0912445	1433B_MOUSE|Q9CQV8	1433B	MOUSE|Q9CQV8
data/OBJ38812_TMT10_p2.txt	1	data/OBJ38812_TMT10_p2.txt_1	127N	1433B_MOUSE|Q9CQV8_K51	16.1527	KO_Early_3	KO_Early	NA	Model	NA	NA	Model	72853.3	997552	0.0730321	1433B_MOUSE|Q9CQV8	1433B	MOUSE|Q9CQV8
data/OBJ38812_TMT10_p2.txt	1	data/OBJ38812_TMT10_p2.txt_1	130N	1433B_MOUSE|Q9CQV8_K51	16.6545	KO_Early_4	KO_Early	NA	Model	NA	NA	Model	103159	997552	0.103412	1433B_MOUSE|Q9CQV8	1433B	MOUSE|Q9CQV8
data/OBJ38812_TMT10_p2.txt	1	data/OBJ38812_TMT10_p2.txt_1	128N	1433B_MOUSE|Q9CQV8_K51	16.2191	KO_Late_3	KO_Late	NA	Model	NA	NA	Model	76282	997552	0.0764692	1433B_MOUSE|Q9CQV8	1433B	MOUSE|Q9CQV8
data/OBJ38812_TMT10_p2.txt	1	data/OBJ38812_TMT10_p2.txt_1	131N	1433B_MOUSE|Q9CQV8_K51	16.748	KO_Late_4	KO_Late	NA	Model	NA	NA	Model	110065	997552	0.110335	1433B_MOUSE|Q9CQV8	1433B	MOUSE|Q9CQV8
data/OBJ38812_TMT10_p2.txt	1	data/OBJ38812_TMT10_p2.txt_1	129N	1433B_MOUSE|Q9CQV8_K51	16.6856	KO_Uninfect_3	KO_Uninfect	NA	Model	NA	NA	Model	105404	997552	0.105663	1433B_MOUSE|Q9CQV8	1433B	MOUSE|Q9CQV8
data/OBJ38812_TMT10_p2.txt	1	data/OBJ38812_TMT10_p2.txt_1	126C	1433B_MOUSE|Q9CQV8_K51	16.489	WT_Early_3	WT_Early	NA	Model	NA	NA	Model	91979.6	997552	0.0922053	1433B_MOUSE|Q9CQV8	1433B	MOUSE|Q9CQV8
data/OBJ38812_TMT10_p2.txt	1	data/OBJ38812_TMT10_p2.txt_1	129C	1433B_MOUSE|Q9CQV8_K51	16.2558	WT_Early_4	WT_Early	NA	Model	NA	NA	Model	78248.4	997552	0.0784404	1433B_MOUSE|Q9CQV8	1433B	MOUSE|Q9CQV8
data/OBJ38812_TMT10_p2.txt	1	data/OBJ38812_TMT10_p2.txt_1	127C	1433B_MOUSE|Q9CQV8_K51	16.1333	WT_Late_3	WT_Late	NA	Model	NA	NA	Model	71879.7	997552	0.0720561	1433B_MOUSE|Q9CQV8	1433B	MOUSE|Q9CQV8
data/OBJ38812_TMT10_p2.txt	1	data/OBJ38812_TMT10_p2.txt_1	130C	1433B_MOUSE|Q9CQV8_K51	16.3003	WT_Late_4	WT_Late	NA	Model	NA	NA	Model	80703.7	997552	0.0809017	1433B_MOUSE|Q9CQV8	1433B	MOUSE|Q9CQV8
data/OBJ38812_TMT10_p2.txt	1	data/OBJ38812_TMT10_p2.txt_1	128C	1433B_MOUSE|Q9CQV8_K51	16.3337	WT_Uninfect_3	WT_Uninfect	NA	Model	NA	NA	Model	82592.5	997552	0.0827952	1433B_MOUSE|Q9CQV8	1433B	MOUSE|Q9CQV8
data/OBJ38812_TMT10_p2.txt	1	data/OBJ38812_TMT10_p2.txt_1	131C	1433B_MOUSE|Q9CQV8_K51	15.2167	WT_Uninfect_4	WT_Uninfect	NA	Model	NA	NA	Model	38077.7	997552	0.0381712	1433B_MOUSE|Q9CQV8	1433B	MOUSE|Q9CQV8
data/OBJ38812_TMT10.txt	1	data/OBJ38812_TMT10.txt_1	127N	1433B_MOUSE|Q9CQV8_K51	16.1469	KO_Early_1	KO_Early	NA	Model	NA	NA	Model	72560.2	1.06059e+06	0.068415	1433B_MOUSE|Q9CQV8	1433B	MOUSE|Q9CQV8
data/OBJ38812_TMT10.txt	1	data/OBJ38812_TMT10.txt_1	130N	1433B_MOUSE|Q9CQV8_K51	16.5249	KO_Early_2	KO_Early	NA	Model	NA	NA	Model	94295.8	1.06059e+06	0.0889089	1433B_MOUSE|Q9CQV8	1433B	MOUSE|Q9CQV8
data/OBJ38812_TMT10.txt	1	data/OBJ38812_TMT10.txt_1	128N	1433B_MOUSE|Q9CQV8_K51	16.2813	KO_Late_1	KO_Late	NA	Model	NA	NA	Model	79642.9	1.06059e+06	0.0750931	1433B_MOUSE|Q9CQV8	1433B	MOUSE|Q9CQV8
data/OBJ38812_TMT10.txt	1	data/OBJ38812_TMT10.txt_1	131N	1433B_MOUSE|Q9CQV8_K51	16.2961	KO_Late_2	KO_Late	NA	Model	NA	NA	Model	80468.1	1.06059e+06	0.0758712	1433B_MOUSE|Q9CQV8	1433B	MOUSE|Q9CQV8
data/OBJ38812_TMT10.txt	1	data/OBJ38812_TMT10.txt_1	129N	1433B_MOUSE|Q9CQV8_K51	16.8412	KO_Uninfect_1	KO_Uninfect	NA	Model	NA	NA	Model	117414	1.06059e+06	0.110707	1433B_MOUSE|Q9CQV8	1433B	MOUSE|Q9CQV8
data/OBJ38812_TMT10.txt	1	data/OBJ38812_TMT10.txt_1	131C	1433B_MOUSE|Q9CQV8_K51	16.5277	KO_Uninfect_2	KO_Uninfect	NA	Model	NA	NA	Model	94478.4	1.06059e+06	0.0890811	1433B_MOUSE|Q9CQV8	1433B	MOUSE|Q9CQV8
data/OBJ38812_TMT10.txt	1	data/OBJ38812_TMT10.txt_1	126C	1433B_MOUSE|Q9CQV8_K51	16.2033	WT_Early_1	WT_Early	NA	Model	NA	NA	Model	75455.1	1.06059e+06	0.0711446	1433B_MOUSE|Q9CQV8	1433B	MOUSE|Q9CQV8
data/OBJ38812_TMT10.txt	1	data/OBJ38812_TMT10.txt_1	129C	1433B_MOUSE|Q9CQV8_K51	16.7573	WT_Early_2	WT_Early	NA	Model	NA	NA	Model	110776	1.06059e+06	0.104448	1433B_MOUSE|Q9CQV8	1433B	MOUSE|Q9CQV8
data/OBJ38812_TMT10.txt	1	data/OBJ38812_TMT10.txt_1	127C	1433B_MOUSE|Q9CQV8_K51	15.9921	WT_Late_1	WT_Late	NA	Model	NA	NA	Model	65176.3	1.06059e+06	0.061453	1433B_MOUSE|Q9CQV8	1433B	MOUSE|Q9CQV8
data/OBJ38812_TMT10.txt	1	data/OBJ38812_TMT10.txt_1	130C	1433B_MOUSE|Q9CQV8_K51	16.7339	WT_Late_2	WT_Late	NA	Model	NA	NA	Model	108992	1.06059e+06	0.102766	1433B_MOUSE|Q9CQV8	1433B	MOUSE|Q9CQV8
data/OBJ38812_TMT10.txt	1	data/OBJ38812_TMT10.txt_1	128C	1433B_MOUSE|Q9CQV8_K51	16.195	WT_Uninfect_1	WT_Uninfect	NA	Model	NA	NA	Model	75021.5	1.06059e+06	0.0707357	1433B_MOUSE|Q9CQV8	1433B	MOUSE|Q9CQV8
data/OBJ38812_TMT10.txt	1	data/OBJ38812_TMT10.txt_1	127N	1433B_MOUSE|Q9CQV8_K70	15.9167	KO_Early_1	KO_Early	NA	Model	NA	NA	Model	61859.3	783118	0.0789911	1433B_MOUSE|Q9CQV8	1433B	MOUSE|Q9CQV8
data/OBJ38812_TMT10.txt	1	data/OBJ38812_TMT10.txt_1	130N	1433B_MOUSE|Q9CQV8_K70	16.0006	KO_Early_2	KO_Early	NA	Model	NA	NA	Model	65561.4	783118	0.0837184	1433B_MOUSE|Q9CQV8	1433B	MOUSE|Q9CQV8
data/OBJ38812_TMT10.txt	1	data/OBJ38812_TMT10.txt_1	128N	1433B_MOUSE|Q9CQV8_K70	15.8432	KO_Late_1	KO_Late	NA	Model	NA	NA	Model	58788.3	783118	0.0750696	1433B_MOUSE|Q9CQV8	1433B	MOUSE|Q9CQV8
data/OBJ38812_TMT10.txt	1	data/OBJ38812_TMT10.txt_1	131N	1433B_MOUSE|Q9CQV8_K70	15.5219	KO_Late_2	KO_Late	NA	Model	NA	NA	Model	47049.2	783118	0.0600793	1433B_MOUSE|Q9CQV8	1433B	MOUSE|Q9CQV8
data/OBJ38812_TMT10.txt	1	data/OBJ38812_TMT10.txt_1	129N	1433B_MOUSE|Q9CQV8_K70	16.1349	KO_Uninfect_1	KO_Uninfect	NA	Model	NA	NA	Model	71961.4	783118	0.0918909	1433B_MOUSE|Q9CQV8	1433B	MOUSE|Q9CQV8
data/OBJ38812_TMT10.txt	1	data/OBJ38812_TMT10.txt_1	131C	1433B_MOUSE|Q9CQV8_K70	15.6849	KO_Uninfect_2	KO_Uninfect	NA	Model	NA	NA	Model	52679	783118	0.0672682	1433B_MOUSE|Q9CQV8	1433B	MOUSE|Q9CQV8
data/OBJ38812_TMT10.txt	1	data/OBJ38812_TMT10.txt_1	126C	1433B_MOUSE|Q9CQV8_K70	16.2833	WT_Early_1	WT_Early	NA	Model	NA	NA	Model	79757.8	783118	0.101846	1433B_MOUSE|Q9CQV8	1433B	MOUSE|Q9CQV8
data/OBJ38812_TMT10.txt	1	data/OBJ38812_TMT10.txt_1	129C	1433B_MOUSE|Q9CQV8_K70	16.1692	WT_Early_2	WT_Early	NA	Model	NA	NA	Model	73690.1	783118	0.0940983	1433B_MOUSE|Q9CQV8	1433B	MOUSE|Q9CQV8
data/OBJ38812_TMT10.txt	1	data/OBJ38812_TMT10.txt_1	127C	1433B_MOUSE|Q9CQV8_K70	15.7749	WT_Late_1	WT_Late	NA	Model	NA	NA	Model	56070.1	783118	0.0715985	1433B_MOUSE|Q9CQV8	1433B	MOUSE|Q9CQV8
data/OBJ38812_TMT10.txt	1	data/OBJ38812_TMT10.txt_1	130C	1433B_MOUSE|Q9CQV8_K70	15.8071	WT_Late_2	WT_Late	NA	Model	NA	NA	Model	57332.8	783118	0.0732109	1433B_MOUSE|Q9CQV8	1433B	MOUSE|Q9CQV8
data/OBJ38812_TMT10.txt	1	data/OBJ38812_TMT10.txt_1	128C	1433B_MOUSE|Q9CQV8_K70	16.5054	WT_Uninfect_1	WT_Uninfect	NA	Model	NA	NA	Model	93026.8	783118	0.11879	1433B_MOUSE|Q9CQV8	1433B	MOUSE|Q9CQV8
data/OBJ38812_TMT10_p2.txt	1	data/OBJ38812_TMT10_p2.txt_1	127N	1433E_MOUSE|P62259_K123	15.4537	KO_Early_3	KO_Early	NA	Model	NA	NA	Model	44878.4	419953	0.106865	1433E_MOUSE|P62259	1433E	MOUSE|P62259
data/OBJ38812_TMT10_p2.txt	1	data/OBJ38812_TMT10_p2.txt_1	130N	1433E_MOUSE|P62259_K123	14.9521	KO_Early_4	KO_Early	NA	Model	NA	NA	Model	31697.5	419953	0.0754786	1433E_MOUSE|P62259	1433E	MOUSE|P62259
data/OBJ38812_TMT10_p2.txt	1	data/OBJ38812_TMT10_p2.txt_1	128N	1433E_MOUSE|P62259_K123	15.3263	KO_Late_3	KO_Late	NA	Model	NA	NA	Model	41084.4	419953	0.0978309	1433E_MOUSE|P62259	1433E	MOUSE|P62259
data/OBJ38812_TMT10_p2.txt	1	data/OBJ38812_TMT10_p2.txt_1	131N	1433E_MOUSE|P62259_K123	14.9264	KO_Late_4	KO_Late	NA	Model	NA	NA	Model	31137.7	419953	0.0741457	1433E_MOUSE|P62259	1433E	MOUSE|P62259
data/OBJ38812_TMT10_p2.txt	1	data/OBJ38812_TMT10_p2.txt_1	129N	1433E_MOUSE|P62259_K123	13.5558	KO_Uninfect_3	KO_Uninfect	NA	Model	NA	NA	Model	12042	419953	0.0286745	1433E_MOUSE|P62259	1433E	MOUSE|P62259
data/OBJ38812_TMT10_p2.txt	1	data/OBJ38812_TMT10_p2.txt_1	126C	1433E_MOUSE|P62259_K123	15.286	WT_Early_3	WT_Early	NA	Model	NA	NA	Model	39952.7	419953	0.0951362	1433E_MOUSE|P62259	1433E	MOUSE|P62259
data/OBJ38812_TMT10_p2.txt	1	data/OBJ38812_TMT10_p2.txt_1	129C	1433E_MOUSE|P62259_K123	15.8694	WT_Early_4	WT_Early	NA	Model	NA	NA	Model	59864.6	419953	0.142551	1433E_MOUSE|P62259	1433E	MOUSE|P62259
data/OBJ38812_TMT10_p2.txt	1	data/OBJ38812_TMT10_p2.txt_1	127C	1433E_MOUSE|P62259_K123	14.8943	WT_Late_3	WT_Late	NA	Model	NA	NA	Model	30453.2	419953	0.0725157	1433E_MOUSE|P62259	1433E	MOUSE|P62259
data/OBJ38812_TMT10_p2.txt	1	data/OBJ38812_TMT10_p2.txt_1	130C	1433E_MOUSE|P62259_K123	15.5622	WT_Late_4	WT_Late	NA	Model	NA	NA	Model	48381.1	419953	0.115206	1433E_MOUSE|P62259	1433E	MOUSE|P62259
data/OBJ38812_TMT10_p2.txt	1	data/OBJ38812_TMT10_p2.txt_1	128C	1433E_MOUSE|P62259_K123	14.9936	WT_Uninfect_3	WT_Uninfect	NA	Model	NA	NA	Model	32623.1	419953	0.0776828	1433E_MOUSE|P62259	1433E	MOUSE|P62259
data/OBJ38812_TMT10_p2.txt	1	data/OBJ38812_TMT10_p2.txt_1	131C	1433E_MOUSE|P62259_K123	13.6833	WT_Uninfect_4	WT_Uninfect	NA	Model	NA	NA	Model	13154.6	419953	0.0313239	1433E_MOUSE|P62259	1433E	MOUSE|P62259
data/OBJ38812_TMT10.txt	1	data/OBJ38812_TMT10.txt_1	127N	1433E_MOUSE|P62259_K123	14.7134	KO_Early_1	KO_Early	NA	Model	NA	NA	Model	26864.1	419774	0.0639966	1433E_MOUSE|P62259	1433E	MOUSE|P62259
data/OBJ38812_TMT10.txt	1	data/OBJ38812_TMT10.txt_1	130N	1433E_MOUSE|P62259_K123	14.7774	KO_Early_2	KO_Early	NA	Model	NA	NA	Model	28083.3	419774	0.066901	1433E_MOUSE|P62259	1433E	MOUSE|P62259
data/OBJ38812_TMT10.txt	1	data/OBJ38812_TMT10.txt_1	128N	1433E_MOUSE|P62259_K123	15.088	KO_Late_1	KO_Late	NA	Model	NA	NA	Model	34829.1	419774	0.082971	1433E_MOUSE|P62259	1433E	MOUSE|P62259
data/OBJ38812_TMT10.txt	1	data/OBJ38812_TMT10.txt_1	131N	1433E_MOUSE|P62259_K123	15.132	KO_Late_2	KO_Late	NA	Model	NA	NA	Model	35907.8	419774	0.0855407	1433E_MOUSE|P62259	1433E	MOUSE|P62259
data/OBJ38812_TMT10.txt	1	data/OBJ38812_TMT10.txt_1	129N	1433E_MOUSE|P62259_K123	15.1286	KO_Uninfect_1	KO_Uninfect	NA	Model	NA	NA	Model	35823.3	419774	0.0853395	1433E_MOUSE|P62259	1433E	MOUSE|P62259
data/OBJ38812_TMT10.txt	1	data/OBJ38812_TMT10.txt_1	131C	1433E_MOUSE|P62259_K123	15.0633	KO_Uninfect_2	KO_Uninfect	NA	Model	NA	NA	Model	34237.8	419774	0.0815623	1433E_MOUSE|P62259	1433E	MOUSE|P62259
data/OBJ38812_TMT10.txt	1	data/OBJ38812_TMT10.txt_1	126C	1433E_MOUSE|P62259_K123	15.2542	WT_Early_1	WT_Early	NA	Model	NA	NA	Model	39081.2	419774	0.0931005	1433E_MOUSE|P62259	1433E	MOUSE|P62259
data/OBJ38812_TMT10.txt	1	data/OBJ38812_TMT10.txt_1	129C	1433E_MOUSE|P62259_K123	15.4125	WT_Early_2	WT_Early	NA	Model	NA	NA	Model	43612.4	419774	0.103895	1433E_MOUSE|P62259	1433E	MOUSE|P62259
data/OBJ38812_TMT10.txt	1	data/OBJ38812_TMT10.txt_1	127C	1433E_MOUSE|P62259_K123	15.2047	WT_Late_1	WT_Late	NA	Model	NA	NA	Model	37762.4	419774	0.0899588	1433E_MOUSE|P62259	1433E	MOUSE|P62259
data/OBJ38812_TMT10.txt	1	data/OBJ38812_TMT10.txt_1	130C	1433E_MOUSE|P62259_K123	15.2795	WT_Late_2	WT_Late	NA	Model	NA	NA	Model	39773.9	419774	0.0947508	1433E_MOUSE|P62259	1433E	MOUSE|P62259
data/OBJ38812_TMT10.txt	1	data/OBJ38812_TMT10.txt_1	128C	1433E_MOUSE|P62259_K123	14.8295	WT_Uninfect_1	WT_Uninfect	NA	Model	NA	NA	Model	29115.2	419774	0.0693591	1433E_MOUSE|P62259	1433E	MOUSE|P62259
data/OBJ38812_TMT10_p2.txt	1	data/OBJ38812_TMT10_p2.txt_1	127N	1433E_MOUSE|P62259_K125	17.8224	KO_Early_3	KO_Early	NA	Model	NA	NA	Model	231786	2.61341e+06	0.0886912	1433E_MOUSE|P62259	1433E	MOUSE|P62259
data/OBJ38812_TMT10_p2.txt	1	data/OBJ38812_TMT10_p2.txt_1	130N	1433E_MOUSE|P62259_K125	17.3888	KO_Early_4	KO_Early	NA	Model	NA	NA	Model	171612	2.61341e+06	0.0656661	1433E_MOUSE|P62259	1433E	MOUSE|P62259
data/OBJ38812_TMT10_p2.txt	1	data/OBJ38812_TMT10_p2.txt_1	128N	1433E_MOUSE|P62259_K125	17.555	KO_Late_3	KO_Late	NA	Model	NA	NA	Model	192562	2.61341e+06	0.0736825	1433E_MOUSE|P62259	1433E	MOUSE|P62259
data/OBJ38812_TMT10_p2.txt	1	data/OBJ38812_TMT10_p2.txt_1	131N	1433E_MOUSE|P62259_K125	17.3264	KO_Late_4	KO_Late	NA	Model	NA	NA	Model	164347	2.61341e+06	0.062886	1433E_MOUSE|P62259	1433E	MOUSE|P62259
data/OBJ38812_TMT10_p2.txt	1	data/OBJ38812_TMT10_p2.txt_1	129N	1433E_MOUSE|P62259_K125	18.2324	KO_Uninfect_3	KO_Uninfect	NA	Model	NA	NA	Model	307956	2.61341e+06	0.117837	1433E_MOUSE|P62259	1433E	MOUSE|P62259
data/OBJ38812_TMT10_p2.txt	1	data/OBJ38812_TMT10_p2.txt_1	126C	1433E_MOUSE|P62259_K125	17.7501	WT_Early_3	WT_Early	NA	Model	NA	NA	Model	220444	2.61341e+06	0.0843511	1433E_MOUSE|P62259	1433E	MOUSE|P62259
data/OBJ38812_TMT10_p2.txt	1	data/OBJ38812_TMT10_p2.txt_1	129C	1433E_MOUSE|P62259_K125	18.2434	WT_Early_4	WT_Early	NA	Model	NA	NA	Model	310328	2.61341e+06	0.118744	1433E_MOUSE|P62259	1433E	MOUSE|P62259
data/OBJ38812_TMT10_p2.txt	1	data/OBJ38812_TMT10_p2.txt_1	127C	1433E_MOUSE|P62259_K125	18.04	WT_Late_3	WT_Late	NA	Model	NA	NA	Model	269517	2.61341e+06	0.103129	1433E_MOUSE|P62259	1433E	MOUSE|P62259
data/OBJ38812_TMT10_p2.txt	1	data/OBJ38812_TMT10_p2.txt_1	130C	1433E_MOUSE|P62259_K125	18.0669	WT_Late_4	WT_Late	NA	Model	NA	NA	Model	274586	2.61341e+06	0.105068	1433E_MOUSE|P62259	1433E	MOUSE|P62259
data/OBJ38812_TMT10_p2.txt	1	data/OBJ38812_TMT10_p2.txt_1	128C	1433E_MOUSE|P62259_K125	17.6126	WT_Uninfect_3	WT_Uninfect	NA	Model	NA	NA	Model	200412	2.61341e+06	0.0766861	1433E_MOUSE|P62259	1433E	MOUSE|P62259
data/OBJ38812_TMT10_p2.txt	1	data/OBJ38812_TMT10_p2.txt_1	131C	1433E_MOUSE|P62259_K125	15.325	WT_Uninfect_4	WT_Uninfect	NA	Model	NA	NA	Model	41047.7	2.61341e+06	0.0157066	1433E_MOUSE|P62259	1433E	MOUSE|P62259
data/OBJ38812_TMT10.txt	1	data/OBJ38812_TMT10.txt_1	127N	1433E_MOUSE|P62259_K125	17.7807	KO_Early_1	KO_Early	NA	Model	NA	NA	Model	225171	2.81054e+06	0.0801164	1433E_MOUSE|P62259	1433E	MOUSE|P62259
data/OBJ38812_TMT10.txt	1	data/OBJ38812_TMT10.txt_1	130N	1433E_MOUSE|P62259_K125	17.7506	KO_Early_2	KO_Early	NA	Model	NA	NA	Model	220522	2.81054e+06	0.0784623	1433E_MOUSE|P62259	1433E	MOUSE|P62259
data/OBJ38812_TMT10.txt	1	data/OBJ38812_TMT10.txt_1	128N	1433E_MOUSE|P62259_K125	17.9868	KO_Late_1	KO_Late	NA	Model	NA	NA	Model	259757	2.81054e+06	0.0924224	1433E_MOUSE|P62259	1433E	MOUSE|P62259
data/OBJ38812_TMT10.txt	1	data/OBJ38812_TMT10.txt_1	131N	1433E_MOUSE|P62259_K125	18.1571	KO_Late_2	KO_Late	NA	Model	NA	NA	Model	292300	2.81054e+06	0.104001	1433E_MOUSE|P62259	1433E	MOUSE|P62259
data/OBJ38812_TMT10.txt	1	data/OBJ38812_TMT10.txt_1	129N	1433E_MOUSE|P62259_K125	17.8017	KO_Uninfect_1	KO_Uninfect	NA	Model	NA	NA	Model	228473	2.81054e+06	0.0812916	1433E_MOUSE|P62259	1433E	MOUSE|P62259
data/OBJ38812_TMT10.txt	1	data/OBJ38812_TMT10.txt_1	131C	1433E_MOUSE|P62259_K125	18.0439	KO_Uninfect_2	KO_Uninfect	NA	Model	NA	NA	Model	270251	2.81054e+06	0.0961561	1433E_MOUSE|P62259	1433E	MOUSE|P62259
data/OBJ38812_TMT10.txt	1	data/OBJ38812_TMT10.txt_1	126C	1433E_MOUSE|P62259_K125	17.7574	WT_Early_1	WT_Early	NA	Model	NA	NA	Model	221566	2.81054e+06	0.078834	1433E_MOUSE|P62259	1433E	MOUSE|P62259
data/OBJ38812_TMT10.txt	1	data/OBJ38812_TMT10.txt_1	129C	1433E_MOUSE|P62259_K125	17.9575	WT_Early_2	WT_Early	NA	Model	NA	NA	Model	254537	2.81054e+06	0.0905652	1433E_MOUSE|P62259	1433E	MOUSE|P62259
data/OBJ38812_TMT10.txt	1	data/OBJ38812_TMT10.txt_1	127C	1433E_MOUSE|P62259_K125	17.6657	WT_Late_1	WT_Late	NA	Model	NA	NA	Model	207919	2.81054e+06	0.0739782	1433E_MOUSE|P62259	1433E	MOUSE|P62259
data/OBJ38812_TMT10.txt	1	data/OBJ38812_TMT10.txt_1	130C	1433E_MOUSE|P62259_K125	17.853	WT_Late_2	WT_Late	NA	Model	NA	NA	Model	236746	2.81054e+06	0.0842351	1433E_MOUSE|P62259	1433E	MOUSE|P62259
data/OBJ38812_TMT10.txt	1	data/OBJ38812_TMT10.txt_1	128C	1433E_MOUSE|P62259_K125	17.3276	WT_Uninfect_1	WT_Uninfect	NA	Model	NA	NA	Model	164489	2.81054e+06	0.0585257	1433E_MOUSE|P62259	1433E	MOUSE|P62259
data/OBJ38812_TMT10_p2.txt	1	data/OBJ38812_TMT10_p2.txt_1	127N	1433E_MOUSE|P62259_K142	17.3075	KO_Early_3	KO_Early	NA	Model	NA	NA	Model	162215	1.58864e+06	0.10211	1433E_MOUSE|P62259	1433E	MOUSE|P62259
data/OBJ38812_TMT10_p2.txt	1	data/OBJ38812_TMT10_p2.txt_1	130N	1433E_MOUSE|P62259_K142	16.5984	KO_Early_4	KO_Early	NA	Model	NA	NA	Model	99224.6	1.58864e+06	0.0624589	1433E_MOUSE|P62259	1433E	MOUSE|P62259
data/OBJ38812_TMT10_p2.txt	1	data/OBJ38812_TMT10_p2.txt_1	128N	1433E_MOUSE|P62259_K142	17.0384	KO_Late_3	KO_Late	NA	Model	NA	NA	Model	134608	1.58864e+06	0.0847318	1433E_MOUSE|P62259	1433E	MOUSE|P62259
data/OBJ38812_TMT10_p2.txt	1	data/OBJ38812_TMT10_p2.txt_1	131N	1433E_MOUSE|P62259_K142	16.8433	KO_Late_4	KO_Late	NA	Model	NA	NA	Model	117581	1.58864e+06	0.0740136	1433E_MOUSE|P62259	1433E	MOUSE|P62259
data/OBJ38812_TMT10_p2.txt	1	data/OBJ38812_TMT10_p2.txt_1	129N	1433E_MOUSE|P62259_K142	17.7289	KO_Uninfect_3	KO_Uninfect	NA	Model	NA	NA	Model	217233	1.58864e+06	0.136742	1433E_MOUSE|P62259	1433E	MOUSE|P62259
data/OBJ38812_TMT10_p2.txt	1	data/OBJ38812_TMT10_p2.txt_1	126C	1433E_MOUSE|P62259_K142	16.97	WT_Early_3	WT_Early	NA	Model	NA	NA	Model	128371	1.58864e+06	0.0808058	1433E_MOUSE|P62259	1433E	MOUSE|P62259
data/OBJ38812_TMT10_p2.txt	1	data/OBJ38812_TMT10_p2.txt_1	129C	1433E_MOUSE|P62259_K142	16.6241	WT_Early_4	WT_Early	NA	Model	NA	NA	Model	101004	1.58864e+06	0.063579	1433E_MOUSE|P62259	1433E	MOUSE|P62259
data/OBJ38812_TMT10_p2.txt	1	data/OBJ38812_TMT10_p2.txt_1	127C	1433E_MOUSE|P62259_K142	16.9708	WT_Late_3	WT_Late	NA	Model	NA	NA	Model	128444	1.58864e+06	0.0808519	1433E_MOUSE|P62259	1433E	MOUSE|P62259
data/OBJ38812_TMT10_p2.txt	1	data/OBJ38812_TMT10_p2.txt_1	130C	1433E_MOUSE|P62259_K142	16.5088	WT_Late_4	WT_Late	NA	Model	NA	NA	Model	93247.3	1.58864e+06	0.0586964	1433E_MOUSE|P62259	1433E	MOUSE|P62259
data/OBJ38812_TMT10_p2.txt	1	data/OBJ38812_TMT10_p2.txt_1	128C	1433E_MOUSE|P62259_K142	17.265	WT_Uninfect_3	WT_Uninfect	NA	Model	NA	NA	Model	157497	1.58864e+06	0.0991396	1433E_MOUSE|P62259	1433E	MOUSE|P62259
data/OBJ38812_TMT10_p2.txt	1	data/OBJ38812_TMT10_p2.txt_1	131C	1433E_MOUSE|P62259_K142	16.866	WT_Uninfect_4	WT_Uninfect	NA	Model	NA	NA	Model	119450	1.58864e+06	0.0751902	1433E_MOUSE|P62259	1433E	MOUSE|P62259
data/OBJ38812_TMT10.txt	1	data/OBJ38812_TMT10.txt_1	127N	1433E_MOUSE|P62259_K142	17.2275	KO_Early_1	KO_Early	NA	Model	NA	NA	Model	153460	1.55505e+06	0.0986853	1433E_MOUSE|P62259	1433E	MOUSE|P62259
data/OBJ38812_TMT10.txt	1	data/OBJ38812_TMT10.txt_1	130N	1433E_MOUSE|P62259_K142	17.2073	KO_Early_2	KO_Early	NA	Model	NA	NA	Model	151325	1.55505e+06	0.0973124	1433E_MOUSE|P62259	1433E	MOUSE|P62259
data/OBJ38812_TMT10.txt	1	data/OBJ38812_TMT10.txt_1	128N	1433E_MOUSE|P62259_K142	17.1079	KO_Late_1	KO_Late	NA	Model	NA	NA	Model	141253	1.55505e+06	0.0908351	1433E_MOUSE|P62259	1433E	MOUSE|P62259
data/OBJ38812_TMT10.txt	1	data/OBJ38812_TMT10.txt_1	131N	1433E_MOUSE|P62259_K142	16.7123	KO_Late_2	KO_Late	NA	Model	NA	NA	Model	107374	1.55505e+06	0.0690487	1433E_MOUSE|P62259	1433E	MOUSE|P62259
data/OBJ38812_TMT10.txt	1	data/OBJ38812_TMT10.txt_1	129N	1433E_MOUSE|P62259_K142	16.3351	KO_Uninfect_1	KO_Uninfect	NA	Model	NA	NA	Model	82671.3	1.55505e+06	0.0531633	1433E_MOUSE|P62259	1433E	MOUSE|P62259
data/OBJ38812_TMT10.txt	1	data/OBJ38812_TMT10.txt_1	131C	1433E_MOUSE|P62259_K142	16.6794	KO_Uninfect_2	KO_Uninfect	NA	Model	NA	NA	Model	104953	1.55505e+06	0.0674919	1433E_MOUSE|P62259	1433E	MOUSE|P62259
data/OBJ38812_TMT10.txt	1	data/OBJ38812_TMT10.txt_1	126C	1433E_MOUSE|P62259_K142	17.2048	WT_Early_1	WT_Early	NA	Model	NA	NA	Model	151059	1.55505e+06	0.0971415	1433E_MOUSE|P62259	1433E	MOUSE|P62259
data/OBJ38812_TMT10.txt	1	data/OBJ38812_TMT10.txt_1	129C	1433E_MOUSE|P62259_K142	16.7729	WT_Early_2	WT_Early	NA	Model	NA	NA	Model	111983	1.55505e+06	0.0720128	1433E_MOUSE|P62259	1433E	MOUSE|P62259
data/OBJ38812_TMT10.txt	1	data/OBJ38812_TMT10.txt_1	127C	1433E_MOUSE|P62259_K142	17.0885	WT_Late_1	WT_Late	NA	Model	NA	NA	Model	139362	1.55505e+06	0.0896196	1433E_MOUSE|P62259	1433E	MOUSE|P62259
data/OBJ38812_TMT10.txt	1	data/OBJ38812_TMT10.txt_1	130C	1433E_MOUSE|P62259_K142	16.9778	WT_Late_2	WT_Late	NA	Model	NA	NA	Model	129069	1.55505e+06	0.0830002	1433E_MOUSE|P62259	1433E	MOUSE|P62259
data/OBJ38812_TMT10.txt	1	data/OBJ38812_TMT10.txt_1	128C	1433E_MOUSE|P62259_K142	17.221	WT_Uninfect_1	WT_Uninfect	NA	Model	NA	NA	Model	152773	1.55505e+06	0.0982434	1433E_MOUSE|P62259	1433E	MOUSE|P62259
data/OBJ38812_TMT10.txt	1	data/OBJ38812_TMT10.txt_1	127N	1433E_MOUSE|P62259_K78	15.3095	KO_Early_1	KO_Early	NA	Model	NA	NA	Model	40607.4	497644	0.0815994	1433E_MOUSE|P62259	1433E	MOUSE|P62259
data/OBJ38812_TMT10.txt	1	data/OBJ38812_TMT10.txt_1	130N	1433E_MOUSE|P62259_K78	15.4509	KO_Early_2	KO_Early	NA	Model	NA	NA	Model	44791	497644	0.0900061	1433E_MOUSE|P62259	1433E	MOUSE|P62259
data/OBJ38812_TMT10.txt	1	data/OBJ38812_TMT10.txt_1	128N	1433E_MOUSE|P62259_K78	15.2904	KO_Late_1	KO_Late	NA	Model	NA	NA	Model	40075	497644	0.0805295	1433E_MOUSE|P62259	1433E	MOUSE|P62259
data/OBJ38812_TMT10.txt	1	data/OBJ38812_TMT10.txt_1	131N	1433E_MOUSE|P62259_K78	15.4057	KO_Late_2	KO_Late	NA	Model	NA	NA	Model	43408.3	497644	0.0872277	1433E_MOUSE|P62259	1433E	MOUSE|P62259
data/OBJ38812_TMT10.txt	1	data/OBJ38812_TMT10.txt_1	129N	1433E_MOUSE|P62259_K78	15.1808	KO_Uninfect_1	KO_Uninfect	NA	Model	NA	NA	Model	37143.3	497644	0.0746383	1433E_MOUSE|P62259	1433E	MOUSE|P62259
data/OBJ38812_TMT10.txt	1	data/OBJ38812_TMT10.txt_1	131C	1433E_MOUSE|P62259_K78	15.3584	KO_Uninfect_2	KO_Uninfect	NA	Model	NA	NA	Model	42009.4	497644	0.0844166	1433E_MOUSE|P62259	1433E	MOUSE|P62259
data/OBJ38812_TMT10.txt	1	data/OBJ38812_TMT10.txt_1	126C	1433E_MOUSE|P62259_K78	14.688	WT_Early_1	WT_Early	NA	Model	NA	NA	Model	26396	497644	0.0530419	1433E_MOUSE|P62259	1433E	MOUSE|P62259
data/OBJ38812_TMT10.txt	1	data/OBJ38812_TMT10.txt_1	129C	1433E_MOUSE|P62259_K78	15.4155	WT_Early_2	WT_Early	NA	Model	NA	NA	Model	43705.2	497644	0.0878243	1433E_MOUSE|P62259	1433E	MOUSE|P62259
data/OBJ38812_TMT10.txt	1	data/OBJ38812_TMT10.txt_1	127C	1433E_MOUSE|P62259_K78	14.5463	WT_Late_1	WT_Late	NA	Model	NA	NA	Model	23926.8	497644	0.0480801	1433E_MOUSE|P62259	1433E	MOUSE|P62259
data/OBJ38812_TMT10.txt	1	data/OBJ38812_TMT10.txt_1	130C	1433E_MOUSE|P62259_K78	15.8931	WT_Late_2	WT_Late	NA	Model	NA	NA	Model	60857.5	497644	0.122291	1433E_MOUSE|P62259	1433E	MOUSE|P62259
data/OBJ38812_TMT10.txt	1	data/OBJ38812_TMT10.txt_1	128C	1433E_MOUSE|P62259_K78	15.7369	WT_Uninfect_1	WT_Uninfect	NA	Model	NA	NA	Model	54612.5	497644	0.109742	1433E_MOUSE|P62259	1433E	MOUSE|P62259
data/OBJ38812_TMT10_p2.txt	1	data/OBJ38812_TMT10_p2.txt_1	127N	1433F_MOUSE|P68510_K110	14.384	KO_Early_3	KO_Early	NA	Model	NA	NA	Model	21380.4	358624	0.059618	1433F_MOUSE|P68510	1433F	MOUSE|P68510
data/OBJ38812_TMT10_p2.txt	1	data/OBJ38812_TMT10_p2.txt_1	130N	1433F_MOUSE|P68510_K110	14.6528	KO_Early_4	KO_Early	NA	Model	NA	NA	Model	25759.7	358624	0.0718294	1433F_MOUSE|P68510	1433F	MOUSE|P68510
data/OBJ38812_TMT10_p2.txt	1	data/OBJ38812_TMT10_p2.txt_1	128N	1433F_MOUSE|P68510_K110	14.2521	KO_Late_3	KO_Late	NA	Model	NA	NA	Model	19512.8	358624	0.0544101	1433F_MOUSE|P68510	1433F	MOUSE|P68510
data/OBJ38812_TMT10_p2.txt	1	data/OBJ38812_TMT10_p2.txt_1	131N	1433F_MOUSE|P68510_K110	14.8578	KO_Late_4	KO_Late	NA	Model	NA	NA	Model	29692.9	358624	0.0827968	1433F_MOUSE|P68510	1433F	MOUSE|P68510
data/OBJ38812_TMT10_p2.txt	1	data/OBJ38812_TMT10_p2.txt_1	129N	1433F_MOUSE|P68510_K110	14.3447	KO_Uninfect_3	KO_Uninfect	NA	Model	NA	NA	Model	20805.8	358624	0.0580156	1433F_MOUSE|P68510	1433F	MOUSE|P68510
data/OBJ38812_TMT10_p2.txt	1	data/OBJ38812_TMT10_p2.txt_1	126C	1433F_MOUSE|P68510_K110	15.4443	WT_Early_3	WT_Early	NA	Model	NA	NA	Model	44585.5	358624	0.124324	1433F_MOUSE|P68510	1433F	MOUSE|P68510
data/OBJ38812_TMT10_p2.txt	1	data/OBJ38812_TMT10_p2.txt_1	129C	1433F_MOUSE|P68510_K110	15.0765	WT_Early_4	WT_Early	NA	Model	NA	NA	Model	34551.6	358624	0.0963448	1433F_MOUSE|P68510	1433F	MOUSE|P68510
data/OBJ38812_TMT10_p2.txt	1	data/OBJ38812_TMT10_p2.txt_1	127C	1433F_MOUSE|P68510_K110	14.8431	WT_Late_3	WT_Late	NA	Model	NA	NA	Model	29391.8	358624	0.081957	1433F_MOUSE|P68510	1433F	MOUSE|P68510
data/OBJ38812_TMT10_p2.txt	1	data/OBJ38812_TMT10_p2.txt_1	130C	1433F_MOUSE|P68510_K110	15.3381	WT_Late_4	WT_Late	NA	Model	NA	NA	Model	41422	358624	0.115503	1433F_MOUSE|P68510	1433F	MOUSE|P68510
data/OBJ38812_TMT10_p2.txt	1	data/OBJ38812_TMT10_p2.txt_1	128C	1433F_MOUSE|P68510_K110	15.2205	WT_Uninfect_3	WT_Uninfect	NA	Model	NA	NA	Model	38179.7	358624	0.106462	1433F_MOUSE|P68510	1433F	MOUSE|P68510
data/OBJ38812_TMT10_p2.txt	1	data/OBJ38812_TMT10_p2.txt_1	131C	1433F_MOUSE|P68510_K110	14.5499	WT_Uninfect_4	WT_Uninfect	NA	Model	NA	NA	Model	23985.2	358624	0.0668811	1433F_MOUSE|P68510	1433F	MOUSE|P68510
data/OBJ38812_TMT10.txt	1	data/OBJ38812_TMT10.txt_1	127N	1433F_MOUSE|P68510_K110	14.7316	KO_Early_1	KO_Early	NA	Model	NA	NA	Model	27205.8	356901	0.0762279	1433F_MOUSE|P68510	1433F	MOUSE|P68510
data/OBJ38812_TMT10.txt	1	data/OBJ38812_TMT10.txt_1	130N	1433F_MOUSE|P68510_K110	14.6842	KO_Early_2	KO_Early	NA	Model	NA	NA	Model	26326.7	356901	0.0737647	1433F_MOUSE|P68510	1433F	MOUSE|P68510
data/OBJ38812_TMT10.txt	1	data/OBJ38812_TMT10.txt_1	128N	1433F_MOUSE|P68510_K110	14.555	KO_Late_1	KO_Late	NA	Model	NA	NA	Model	24070.8	356901	0.0674439	1433F_MOUSE|P68510	1433F	MOUSE|P68510
data/OBJ38812_TMT10.txt	1	data/OBJ38812_TMT10.txt_1	131N	1433F_MOUSE|P68510_K110	14.3576	KO_Late_2	KO_Late	NA	Model	NA	NA	Model	20992.3	356901	0.0588183	1433F_MOUSE|P68510	1433F	MOUSE|P68510
data/OBJ38812_TMT10.txt	1	data/OBJ38812_TMT10.txt_1	129N	1433F_MOUSE|P68510_K110	14.9258	KO_Uninfect_1	KO_Uninfect	NA	Model	NA	NA	Model	31126.2	356901	0.0872124	1433F_MOUSE|P68510	1433F	MOUSE|P68510
data/OBJ38812_TMT10.txt	1	data/OBJ38812_TMT10.txt_1	131C	1433F_MOUSE|P68510_K110	14.8196	KO_Uninfect_2	KO_Uninfect	NA	Model	NA	NA	Model	28917.1	356901	0.0810227	1433F_MOUSE|P68510	1433F	MOUSE|P68510
data/OBJ38812_TMT10.txt	1	data/OBJ38812_TMT10.txt_1	126C	1433F_MOUSE|P68510_K110	15.0417	WT_Early_1	WT_Early	NA	Model	NA	NA	Model	33728.3	356901	0.0945033	1433F_MOUSE|P68510	1433F	MOUSE|P68510
data/OBJ38812_TMT10.txt	1	data/OBJ38812_TMT10.txt_1	129C	1433F_MOUSE|P68510_K110	15.3427	WT_Early_2	WT_Early	NA	Model	NA	NA	Model	41555.1	356901	0.116433	1433F_MOUSE|P68510	1433F	MOUSE|P68510
data/OBJ38812_TMT10.txt	1	data/OBJ38812_TMT10.txt_1	127C	1433F_MOUSE|P68510_K110	14.8307	WT_Late_1	WT_Late	NA	Model	NA	NA	Model	29139.6	356901	0.0816463	1433F_MOUSE|P68510	1433F	MOUSE|P68510
data/OBJ38812_TMT10.txt	1	data/OBJ38812_TMT10.txt_1	130C	1433F_MOUSE|P68510_K110	14.8608	WT_Late_2	WT_Late	NA	Model	NA	NA	Model	29754.1	356901	0.0833681	1433F_MOUSE|P68510	1433F	MOUSE|P68510
data/OBJ38812_TMT10.txt	1	data/OBJ38812_TMT10.txt_1	128C	1433F_MOUSE|P68510_K110	15.0838	WT_Uninfect_1	WT_Uninfect	NA	Model	NA	NA	Model	34728.1	356901	0.0973048	1433F_MOUSE|P68510	1433F	MOUSE|P68510
data/OBJ38812_TMT10.txt	1	data/OBJ38812_TMT10.txt_1	127N	1433F_MOUSE|P68510_K127	16.9356	KO_Early_1	KO_Early	NA	Model	NA	NA	Model	125352	1.40297e+06	0.0893477	1433F_MOUSE|P68510	1433F	MOUSE|P68510
data/OBJ38812_TMT10.txt	1	data/OBJ38812_TMT10.txt_1	130N	1433F_MOUSE|P68510_K127	16.9922	KO_Early_2	KO_Early	NA	Model	NA	NA	Model	130362	1.40297e+06	0.0929184	1433F_MOUSE|P68510	1433F	MOUSE|P68510
data/OBJ38812_TMT10.txt	1	data/OBJ38812_TMT10.txt_1	128N	1433F_MOUSE|P68510_K127	16.8531	KO_Late_1	KO_Late	NA	Model	NA	NA	Model	118382	1.40297e+06	0.08438	1433F_MOUSE|P68510	1433F	MOUSE|P68510
data/OBJ38812_TMT10.txt	1	data/OBJ38812_TMT10.txt_1	131N	1433F_MOUSE|P68510_K127	17.0405	KO_Late_2	KO_Late	NA	Model	NA	NA	Model	134806	1.40297e+06	0.0960863	1433F_MOUSE|P68510	1433F	MOUSE|P68510
data/OBJ38812_TMT10.txt	1	data/OBJ38812_TMT10.txt_1	129N	1433F_MOUSE|P68510_K127	17.1095	KO_Uninfect_1	KO_Uninfect	NA	Model	NA	NA	Model	141409	1.40297e+06	0.100792	1433F_MOUSE|P68510	1433F	MOUSE|P68510
data/OBJ38812_TMT10.txt	1	data/OBJ38812_TMT10.txt_1	131C	1433F_MOUSE|P68510_K127	16.6112	KO_Uninfect_2	KO_Uninfect	NA	Model	NA	NA	Model	100110	1.40297e+06	0.0713558	1433F_MOUSE|P68510	1433F	MOUSE|P68510
data/OBJ38812_TMT10.txt	1	data/OBJ38812_TMT10.txt_1	126C	1433F_MOUSE|P68510_K127	16.8164	WT_Early_1	WT_Early	NA	Model	NA	NA	Model	115409	1.40297e+06	0.0822609	1433F_MOUSE|P68510	1433F	MOUSE|P68510
data/OBJ38812_TMT10.txt	1	data/OBJ38812_TMT10.txt_1	129C	1433F_MOUSE|P68510_K127	16.9324	WT_Early_2	WT_Early	NA	Model	NA	NA	Model	125071	1.40297e+06	0.0891476	1433F_MOUSE|P68510	1433F	MOUSE|P68510
data/OBJ38812_TMT10.txt	1	data/OBJ38812_TMT10.txt_1	127C	1433F_MOUSE|P68510_K127	16.776	WT_Late_1	WT_Late	NA	Model	NA	NA	Model	112220	1.40297e+06	0.0799878	1433F_MOUSE|P68510	1433F	MOUSE|P68510
data/OBJ38812_TMT10.txt	1	data/OBJ38812_TMT10.txt_1	130C	1433F_MOUSE|P68510_K127	16.6792	WT_Late_2	WT_Late	NA	Model	NA	NA	Model	104941	1.40297e+06	0.074799	1433F_MOUSE|P68510	1433F	MOUSE|P68510
data/OBJ38812_TMT10.txt	1	data/OBJ38812_TMT10.txt_1	128C	1433F_MOUSE|P68510_K127	16.2465	WT_Uninfect_1	WT_Uninfect	NA	Model	NA	NA	Model	77744.6	1.40297e+06	0.0554144	1433F_MOUSE|P68510	1433F	MOUSE|P68510
data/OBJ38812_TMT10_p2.txt	1	data/OBJ38812_TMT10_p2.txt_1	127N	1433F_MOUSE|P68510_K142	16.0656	KO_Early_3	KO_Early	NA	Model	NA	NA	Model	68583	1.43677e+06	0.047734	1433F_MOUSE|P68510	1433F	MOUSE|P68510
data/OBJ38812_TMT10_p2.txt	1	data/OBJ38812_TMT10_p2.txt_1	130N	1433F_MOUSE|P68510_K142	16.6665	KO_Early_4	KO_Early	NA	Model	NA	NA	Model	104017	1.43677e+06	0.0723963	1433F_MOUSE|P68510	1433F	MOUSE|P68510
data/OBJ38812_TMT10_p2.txt	1	data/OBJ38812_TMT10_p2.txt_1	128N	1433F_MOUSE|P68510_K142	15.9774	KO_Late_3	KO_Late	NA	Model	NA	NA	Model	64516.1	1.43677e+06	0.0449034	1433F_MOUSE|P68510	1433F	MOUSE|P68510
data/OBJ38812_TMT10_p2.txt	1	data/OBJ38812_TMT10_p2.txt_1	131N	1433F_MOUSE|P68510_K142	16.8631	KO_Late_4	KO_Late	NA	Model	NA	NA	Model	119204	1.43677e+06	0.0829663	1433F_MOUSE|P68510	1433F	MOUSE|P68510
data/OBJ38812_TMT10_p2.txt	1	data/OBJ38812_TMT10_p2.txt_1	129N	1433F_MOUSE|P68510_K142	16.9681	KO_Uninfect_3	KO_Uninfect	NA	Model	NA	NA	Model	128206	1.43677e+06	0.0892316	1433F_MOUSE|P68510	1433F	MOUSE|P68510
data/OBJ38812_TMT10_p2.txt	1	data/OBJ38812_TMT10_p2.txt_1	126C	1433F_MOUSE|P68510_K142	16.5281	WT_Early_3	WT_Early	NA	Model	NA	NA	Model	94504.1	1.43677e+06	0.0657752	1433F_MOUSE|P68510	1433F	MOUSE|P68510
data/OBJ38812_TMT10_p2.txt	1	data/OBJ38812_TMT10_p2.txt_1	129C	1433F_MOUSE|P68510_K142	17.1966	WT_Early_4	WT_Early	NA	Model	NA	NA	Model	150207	1.43677e+06	0.104545	1433F_MOUSE|P68510	1433F	MOUSE|P68510
data/OBJ38812_TMT10_p2.txt	1	data/OBJ38812_TMT10_p2.txt_1	127C	1433F_MOUSE|P68510_K142	16.467	WT_Late_3	WT_Late	NA	Model	NA	NA	Model	90584.8	1.43677e+06	0.0630474	1433F_MOUSE|P68510	1433F	MOUSE|P68510
data/OBJ38812_TMT10_p2.txt	1	data/OBJ38812_TMT10_p2.txt_1	130C	1433F_MOUSE|P68510_K142	17.2119	WT_Late_4	WT_Late	NA	Model	NA	NA	Model	151813	1.43677e+06	0.105662	1433F_MOUSE|P68510	1433F	MOUSE|P68510
data/OBJ38812_TMT10_p2.txt	1	data/OBJ38812_TMT10_p2.txt_1	128C	1433F_MOUSE|P68510_K142	17.0426	WT_Uninfect_3	WT_Uninfect	NA	Model	NA	NA	Model	135001	1.43677e+06	0.0939614	1433F_MOUSE|P68510	1433F	MOUSE|P68510
data/OBJ38812_TMT10_p2.txt	1	data/OBJ38812_TMT10_p2.txt_1	131C	1433F_MOUSE|P68510_K142	17.7717	WT_Uninfect_4	WT_Uninfect	NA	Model	NA	NA	Model	223772	1.43677e+06	0.155746	1433F_MOUSE|P68510	1433F	MOUSE|P68510
data/OBJ38812_TMT10.txt	1	data/OBJ38812_TMT10.txt_1	127N	1433F_MOUSE|P68510_K142	16.4878	KO_Early_1	KO_Early	NA	Model	NA	NA	Model	91902.3	1.27672e+06	0.0719831	1433F_MOUSE|P68510	1433F	MOUSE|P68510
data/OBJ38812_TMT10.txt	1	data/OBJ38812_TMT10.txt_1	130N	1433F_MOUSE|P68510_K142	16.2968	KO_Early_2	KO_Early	NA	Model	NA	NA	Model	80504.2	1.27672e+06	0.0630555	1433F_MOUSE|P68510	1433F	MOUSE|P68510
data/OBJ38812_TMT10.txt	1	data/OBJ38812_TMT10.txt_1	128N	1433F_MOUSE|P68510_K142	16.5844	KO_Late_1	KO_Late	NA	Model	NA	NA	Model	98266.3	1.27672e+06	0.0769678	1433F_MOUSE|P68510	1433F	MOUSE|P68510
data/OBJ38812_TMT10.txt	1	data/OBJ38812_TMT10.txt_1	131N	1433F_MOUSE|P68510_K142	16.1299	KO_Late_2	KO_Late	NA	Model	NA	NA	Model	71711.6	1.27672e+06	0.0561686	1433F_MOUSE|P68510	1433F	MOUSE|P68510
data/OBJ38812_TMT10.txt	1	data/OBJ38812_TMT10.txt_1	129N	1433F_MOUSE|P68510_K142	16.5997	KO_Uninfect_1	KO_Uninfect	NA	Model	NA	NA	Model	99314.9	1.27672e+06	0.0777891	1433F_MOUSE|P68510	1433F	MOUSE|P68510
data/OBJ38812_TMT10.txt	1	data/OBJ38812_TMT10.txt_1	131C	1433F_MOUSE|P68510_K142	16.3187	KO_Uninfect_2	KO_Uninfect	NA	Model	NA	NA	Model	81734.1	1.27672e+06	0.0640188	1433F_MOUSE|P68510	1433F	MOUSE|P68510
data/OBJ38812_TMT10.txt	1	data/OBJ38812_TMT10.txt_1	126C	1433F_MOUSE|P68510_K142	16.9916	WT_Early_1	WT_Early	NA	Model	NA	NA	Model	130307	1.27672e+06	0.102064	1433F_MOUSE|P68510	1433F	MOUSE|P68510
data/OBJ38812_TMT10.txt	1	data/OBJ38812_TMT10.txt_1	129C	1433F_MOUSE|P68510_K142	17.0689	WT_Early_2	WT_Early	NA	Model	NA	NA	Model	137485	1.27672e+06	0.107686	1433F_MOUSE|P68510	1433F	MOUSE|P68510
data/OBJ38812_TMT10.txt	1	data/OBJ38812_TMT10.txt_1	127C	1433F_MOUSE|P68510_K142	16.7946	WT_Late_1	WT_Late	NA	Model	NA	NA	Model	113682	1.27672e+06	0.0890419	1433F_MOUSE|P68510	1433F	MOUSE|P68510
data/OBJ38812_TMT10.txt	1	data/OBJ38812_TMT10.txt_1	130C	1433F_MOUSE|P68510_K142	16.9497	WT_Late_2	WT_Late	NA	Model	NA	NA	Model	126584	1.27672e+06	0.099148	1433F_MOUSE|P68510	1433F	MOUSE|P68510
data/OBJ38812_TMT10.txt	1	data/OBJ38812_TMT10.txt_1	128C	1433F_MOUSE|P68510_K142	17.0833	WT_Uninfect_1	WT_Uninfect	NA	Model	NA	NA	Model	138863	1.27672e+06	0.108765	1433F_MOUSE|P68510	1433F	MOUSE|P68510
data/OBJ38812_TMT10_p2.txt	1	data/OBJ38812_TMT10_p2.txt_1	127N	1433F_MOUSE|P68510_K77	16.2126	KO_Early_3	KO_Early	NA	Model	NA	NA	Model	75940.6	1.62074e+06	0.0468557	1433F_MOUSE|P68510	1433F	MOUSE|P68510
data/OBJ38812_TMT10_p2.txt	1	data/OBJ38812_TMT10_p2.txt_1	130N	1433F_MOUSE|P68510_K77	16.8466	KO_Early_4	KO_Early	NA	Model	NA	NA	Model	117850	1.62074e+06	0.0727139	1433F_MOUSE|P68510	1433F	MOUSE|P68510
data/OBJ38812_TMT10_p2.txt	1	data/OBJ38812_TMT10_p2.txt_1	128N	1433F_MOUSE|P68510_K77	16.2981	KO_Late_3	KO_Late	NA	Model	NA	NA	Model	80576.6	1.62074e+06	0.0497161	1433F_MOUSE|P68510	1433F	MOUSE|P68510
data/OBJ38812_TMT10_p2.txt	1	data/OBJ38812_TMT10_p2.txt_1	131N	1433F_MOUSE|P68510_K77	16.9618	KO_Late_4	KO_Late	NA	Model	NA	NA	Model	127650	1.62074e+06	0.0787605	1433F_MOUSE|P68510	1433F	MOUSE|P68510
data/OBJ38812_TMT10_p2.txt	1	data/OBJ38812_TMT10_p2.txt_1	129N	1433F_MOUSE|P68510_K77	16.8264	KO_Uninfect_3	KO_Uninfect	NA	Model	NA	NA	Model	116214	1.62074e+06	0.0717045	1433F_MOUSE|P68510	1433F	MOUSE|P68510
data/OBJ38812_TMT10_p2.txt	1	data/OBJ38812_TMT10_p2.txt_1	126C	1433F_MOUSE|P68510_K77	17.2894	WT_Early_3	WT_Early	NA	Model	NA	NA	Model	160192	1.62074e+06	0.0988389	1433F_MOUSE|P68510	1433F	MOUSE|P68510
data/OBJ38812_TMT10_p2.txt	1	data/OBJ38812_TMT10_p2.txt_1	129C	1433F_MOUSE|P68510_K77	17.1772	WT_Early_4	WT_Early	NA	Model	NA	NA	Model	148198	1.62074e+06	0.0914387	1433F_MOUSE|P68510	1433F	MOUSE|P68510
data/OBJ38812_TMT10_p2.txt	1	data/OBJ38812_TMT10_p2.txt_1	127C	1433F_MOUSE|P68510_K77	17.2289	WT_Late_3	WT_Late	NA	Model	NA	NA	Model	153609	1.62074e+06	0.0947777	1433F_MOUSE|P68510	1433F	MOUSE|P68510
data/OBJ38812_TMT10_p2.txt	1	data/OBJ38812_TMT10_p2.txt_1	130C	1433F_MOUSE|P68510_K77	17.3354	WT_Late_4	WT_Late	NA	Model	NA	NA	Model	165376	1.62074e+06	0.102038	1433F_MOUSE|P68510	1433F	MOUSE|P68510
data/OBJ38812_TMT10_p2.txt	1	data/OBJ38812_TMT10_p2.txt_1	128C	1433F_MOUSE|P68510_K77	16.9545	WT_Uninfect_3	WT_Uninfect	NA	Model	NA	NA	Model	127007	1.62074e+06	0.0783636	1433F_MOUSE|P68510	1433F	MOUSE|P68510
data/OBJ38812_TMT10_p2.txt	1	data/OBJ38812_TMT10_p2.txt_1	131C	1433F_MOUSE|P68510_K77	17.7777	WT_Uninfect_4	WT_Uninfect	NA	Model	NA	NA	Model	224712	1.62074e+06	0.138648	1433F_MOUSE|P68510	1433F	MOUSE|P68510
data/OBJ38812_TMT10.txt	1	data/OBJ38812_TMT10.txt_1	127N	1433F_MOUSE|P68510_K77	16.9952	KO_Early_1	KO_Early	NA	Model	NA	NA	Model	130634	1.5984e+06	0.0817281	1433F_MOUSE|P68510	1433F	MOUSE|P68510
data/OBJ38812_TMT10.txt	1	data/OBJ38812_TMT10.txt_1	130N	1433F_MOUSE|P68510_K77	17.4335	KO_Early_2	KO_Early	NA	Model	NA	NA	Model	177017	1.5984e+06	0.110747	1433F_MOUSE|P68510	1433F	MOUSE|P68510
data/OBJ38812_TMT10.txt	1	data/OBJ38812_TMT10.txt_1	128N	1433F_MOUSE|P68510_K77	15.9039	KO_Late_1	KO_Late	NA	Model	NA	NA	Model	61312.2	1.5984e+06	0.0383586	1433F_MOUSE|P68510	1433F	MOUSE|P68510
data/OBJ38812_TMT10.txt	1	data/OBJ38812_TMT10.txt_1	131N	1433F_MOUSE|P68510_K77	16.6998	KO_Late_2	KO_Late	NA	Model	NA	NA	Model	106446	1.5984e+06	0.0665956	1433F_MOUSE|P68510	1433F	MOUSE|P68510
data/OBJ38812_TMT10.txt	1	data/OBJ38812_TMT10.txt_1	129N	1433F_MOUSE|P68510_K77	17.6353	KO_Uninfect_1	KO_Uninfect	NA	Model	NA	NA	Model	203592	1.5984e+06	0.127373	1433F_MOUSE|P68510	1433F	MOUSE|P68510
data/OBJ38812_TMT10.txt	1	data/OBJ38812_TMT10.txt_1	131C	1433F_MOUSE|P68510_K77	16.8052	KO_Uninfect_2	KO_Uninfect	NA	Model	NA	NA	Model	114520	1.5984e+06	0.0716465	1433F_MOUSE|P68510	1433F	MOUSE|P68510
data/OBJ38812_TMT10.txt	1	data/OBJ38812_TMT10.txt_1	126C	1433F_MOUSE|P68510_K77	17.2084	WT_Early_1	WT_Early	NA	Model	NA	NA	Model	151440	1.5984e+06	0.0947452	1433F_MOUSE|P68510	1433F	MOUSE|P68510
data/OBJ38812_TMT10.txt	1	data/OBJ38812_TMT10.txt_1	129C	1433F_MOUSE|P68510_K77	16.1483	WT_Early_2	WT_Early	NA	Model	NA	NA	Model	72632.1	1.5984e+06	0.0454406	1433F_MOUSE|P68510	1433F	MOUSE|P68510
data/OBJ38812_TMT10.txt	1	data/OBJ38812_TMT10.txt_1	127C	1433F_MOUSE|P68510_K77	17.1455	WT_Late_1	WT_Late	NA	Model	NA	NA	Model	144981	1.5984e+06	0.0907042	1433F_MOUSE|P68510	1433F	MOUSE|P68510
data/OBJ38812_TMT10.txt	1	data/OBJ38812_TMT10.txt_1	130C	1433F_MOUSE|P68510_K77	16.0655	WT_Late_2	WT_Late	NA	Model	NA	NA	Model	68582.4	1.5984e+06	0.042907	1433F_MOUSE|P68510	1433F	MOUSE|P68510
data/OBJ38812_TMT10.txt	1	data/OBJ38812_TMT10.txt_1	128C	1433F_MOUSE|P68510_K77	17.8955	WT_Uninfect_1	WT_Uninfect	NA	Model	NA	NA	Model	243829	1.5984e+06	0.152546	1433F_MOUSE|P68510	1433F	MOUSE|P68510
data/OBJ38812_TMT10_p2.txt	1	data/OBJ38812_TMT10_p2.txt_1	127N	1433F_MOUSE|P68510_K78	14.9379	KO_Early_3	KO_Early	NA	Model	NA	NA	Model	31387.4	460368	0.0681789	1433F_MOUSE|P68510	1433F	MOUSE|P68510
data/OBJ38812_TMT10_p2.txt	1	data/OBJ38812_TMT10_p2.txt_1	130N	1433F_MOUSE|P68510_K78	14.0766	KO_Early_4	KO_Early	NA	Model	NA	NA	Model	17277.3	460368	0.0375292	1433F_MOUSE|P68510	1433F	MOUSE|P68510
data/OBJ38812_TMT10_p2.txt	1	data/OBJ38812_TMT10_p2.txt_1	128N	1433F_MOUSE|P68510_K78	14.8804	KO_Late_3	KO_Late	NA	Model	NA	NA	Model	30161.3	460368	0.0655156	1433F_MOUSE|P68510	1433F	MOUSE|P68510
data/OBJ38812_TMT10_p2.txt	1	data/OBJ38812_TMT10_p2.txt_1	131N	1433F_MOUSE|P68510_K78	14.5358	KO_Late_4	KO_Late	NA	Model	NA	NA	Model	23752.9	460368	0.0515955	1433F_MOUSE|P68510	1433F	MOUSE|P68510
data/OBJ38812_TMT10_p2.txt	1	data/OBJ38812_TMT10_p2.txt_1	129N	1433F_MOUSE|P68510_K78	15.7875	KO_Uninfect_3	KO_Uninfect	NA	Model	NA	NA	Model	56559.6	460368	0.122857	1433F_MOUSE|P68510	1433F	MOUSE|P68510
data/OBJ38812_TMT10_p2.txt	1	data/OBJ38812_TMT10_p2.txt_1	126C	1433F_MOUSE|P68510_K78	15.0052	WT_Early_3	WT_Early	NA	Model	NA	NA	Model	32885.4	460368	0.0714329	1433F_MOUSE|P68510	1433F	MOUSE|P68510
data/OBJ38812_TMT10_p2.txt	1	data/OBJ38812_TMT10_p2.txt_1	129C	1433F_MOUSE|P68510_K78	15.9832	WT_Early_4	WT_Early	NA	Model	NA	NA	Model	64775.4	460368	0.140704	1433F_MOUSE|P68510	1433F	MOUSE|P68510
data/OBJ38812_TMT10_p2.txt	1	data/OBJ38812_TMT10_p2.txt_1	127C	1433F_MOUSE|P68510_K78	15.7837	WT_Late_3	WT_Late	NA	Model	NA	NA	Model	56411.9	460368	0.122536	1433F_MOUSE|P68510	1433F	MOUSE|P68510
data/OBJ38812_TMT10_p2.txt	1	data/OBJ38812_TMT10_p2.txt_1	130C	1433F_MOUSE|P68510_K78	15.1406	WT_Late_4	WT_Late	NA	Model	NA	NA	Model	36123.1	460368	0.0784657	1433F_MOUSE|P68510	1433F	MOUSE|P68510
data/OBJ38812_TMT10_p2.txt	1	data/OBJ38812_TMT10_p2.txt_1	128C	1433F_MOUSE|P68510_K78	15.3572	WT_Uninfect_3	WT_Uninfect	NA	Model	NA	NA	Model	41973.7	460368	0.0911741	1433F_MOUSE|P68510	1433F	MOUSE|P68510
data/OBJ38812_TMT10_p2.txt	1	data/OBJ38812_TMT10_p2.txt_1	131C	1433F_MOUSE|P68510_K78	14.9984	WT_Uninfect_4	WT_Uninfect	NA	Model	NA	NA	Model	32731.8	460368	0.0710991	1433F_MOUSE|P68510	1433F	MOUSE|P68510
data/OBJ38812_TMT10.txt	1	data/OBJ38812_TMT10.txt_1	127N	1433F_MOUSE|P68510_K78	15.199	KO_Early_1	KO_Early	NA	Model	NA	NA	Model	37614.4	472115	0.0796722	1433F_MOUSE|P68510	1433F	MOUSE|P68510
data/OBJ38812_TMT10.txt	1	data/OBJ38812_TMT10.txt_1	130N	1433F_MOUSE|P68510_K78	15.8555	KO_Early_2	KO_Early	NA	Model	NA	NA	Model	59288.5	472115	0.125581	1433F_MOUSE|P68510	1433F	MOUSE|P68510
data/OBJ38812_TMT10.txt	1	data/OBJ38812_TMT10.txt_1	128N	1433F_MOUSE|P68510_K78	14.3332	KO_Late_1	KO_Late	NA	Model	NA	NA	Model	20640.7	472115	0.0437196	1433F_MOUSE|P68510	1433F	MOUSE|P68510
data/OBJ38812_TMT10.txt	1	data/OBJ38812_TMT10.txt_1	131N	1433F_MOUSE|P68510_K78	14.9142	KO_Late_2	KO_Late	NA	Model	NA	NA	Model	30876.4	472115	0.0654002	1433F_MOUSE|P68510	1433F	MOUSE|P68510
data/OBJ38812_TMT10.txt	1	data/OBJ38812_TMT10.txt_1	129N	1433F_MOUSE|P68510_K78	15.3127	KO_Uninfect_1	KO_Uninfect	NA	Model	NA	NA	Model	40698.7	472115	0.0862051	1433F_MOUSE|P68510	1433F	MOUSE|P68510
data/OBJ38812_TMT10.txt	1	data/OBJ38812_TMT10.txt_1	131C	1433F_MOUSE|P68510_K78	14.9652	KO_Uninfect_2	KO_Uninfect	NA	Model	NA	NA	Model	31986.5	472115	0.0677515	1433F_MOUSE|P68510	1433F	MOUSE|P68510
data/OBJ38812_TMT10.txt	1	data/OBJ38812_TMT10.txt_1	126C	1433F_MOUSE|P68510_K78	15.445	WT_Early_1	WT_Early	NA	Model	NA	NA	Model	44608.1	472115	0.0944857	1433F_MOUSE|P68510	1433F	MOUSE|P68510
data/OBJ38812_TMT10.txt	1	data/OBJ38812_TMT10.txt_1	129C	1433F_MOUSE|P68510_K78	13.9965	WT_Early_2	WT_Early	NA	Model	NA	NA	Model	16344.8	472115	0.0346204	1433F_MOUSE|P68510	1433F	MOUSE|P68510
data/OBJ38812_TMT10.txt	1	data/OBJ38812_TMT10.txt_1	127C	1433F_MOUSE|P68510_K78	15.3229	WT_Late_1	WT_Late	NA	Model	NA	NA	Model	40988.1	472115	0.0868182	1433F_MOUSE|P68510	1433F	MOUSE|P68510
data/OBJ38812_TMT10.txt	1	data/OBJ38812_TMT10.txt_1	130C	1433F_MOUSE|P68510_K78	14.7216	WT_Late_2	WT_Late	NA	Model	NA	NA	Model	27017.6	472115	0.0572268	1433F_MOUSE|P68510	1433F	MOUSE|P68510
data/OBJ38812_TMT10.txt	1	data/OBJ38812_TMT10.txt_1	128C	1433F_MOUSE|P68510_K78	16.3874	WT_Uninfect_1	WT_Uninfect	NA	Model	NA	NA	Model	85722.7	472115	0.181572	1433F_MOUSE|P68510	1433F	MOUSE|P68510
data/OBJ38812_TMT10_p2.txt	1	data/OBJ38812_TMT10_p2.txt_1	127N	1433G_MOUSE|P61982_K142	16.673	KO_Early_3	KO_Early	NA	Model	NA	NA	Model	104491	1.75994e+06	0.059372	1433G_MOUSE|P61982	1433G	MOUSE|P61982
data/OBJ38812_TMT10_p2.txt	1	data/OBJ38812_TMT10_p2.txt_1	130N	1433G_MOUSE|P61982_K142	17.1176	KO_Early_4	KO_Early	NA	Model	NA	NA	Model	142201	1.75994e+06	0.080799	1433G_MOUSE|P61982	1433G	MOUSE|P61982
data/OBJ38812_TMT10_p2.txt	1	data/OBJ38812_TMT10_p2.txt_1	128N	1433G_MOUSE|P61982_K142	16.546	KO_Late_3	KO_Late	NA	Model	NA	NA	Model	95682.4	1.75994e+06	0.0543669	1433G_MOUSE|P61982	1433G	MOUSE|P61982
data/OBJ38812_TMT10_p2.txt	1	data/OBJ38812_TMT10_p2.txt_1	131N	1433G_MOUSE|P61982_K142	16.952	KO_Late_4	KO_Late	NA	Model	NA	NA	Model	126785	1.75994e+06	0.0720397	1433G_MOUSE|P61982	1433G	MOUSE|P61982
data/OBJ38812_TMT10_p2.txt	1	data/OBJ38812_TMT10_p2.txt_1	129N	1433G_MOUSE|P61982_K142	17.5065	KO_Uninfect_3	KO_Uninfect	NA	Model	NA	NA	Model	186204	1.75994e+06	0.105801	1433G_MOUSE|P61982	1433G	MOUSE|P61982
data/OBJ38812_TMT10_p2.txt	1	data/OBJ38812_TMT10_p2.txt_1	126C	1433G_MOUSE|P61982_K142	17.1851	WT_Early_3	WT_Early	NA	Model	NA	NA	Model	149011	1.75994e+06	0.0846683	1433G_MOUSE|P61982	1433G	MOUSE|P61982
data/OBJ38812_TMT10_p2.txt	1	data/OBJ38812_TMT10_p2.txt_1	129C	1433G_MOUSE|P61982_K142	17.2457	WT_Early_4	WT_Early	NA	Model	NA	NA	Model	155410	1.75994e+06	0.0883043	1433G_MOUSE|P61982	1433G	MOUSE|P61982
data/OBJ38812_TMT10_p2.txt	1	data/OBJ38812_TMT10_p2.txt_1	127C	1433G_MOUSE|P61982_K142	17.1459	WT_Late_3	WT_Late	NA	Model	NA	NA	Model	145021	1.75994e+06	0.0824009	1433G_MOUSE|P61982	1433G	MOUSE|P61982
data/OBJ38812_TMT10_p2.txt	1	data/OBJ38812_TMT10_p2.txt_1	130C	1433G_MOUSE|P61982_K142	17.2755	WT_Late_4	WT_Late	NA	Model	NA	NA	Model	158654	1.75994e+06	0.0901476	1433G_MOUSE|P61982	1433G	MOUSE|P61982
data/OBJ38812_TMT10_p2.txt	1	data/OBJ38812_TMT10_p2.txt_1	128C	1433G_MOUSE|P61982_K142	16.8532	WT_Uninfect_3	WT_Uninfect	NA	Model	NA	NA	Model	118394	1.75994e+06	0.0672715	1433G_MOUSE|P61982	1433G	MOUSE|P61982
data/OBJ38812_TMT10_p2.txt	1	data/OBJ38812_TMT10_p2.txt_1	131C	1433G_MOUSE|P61982_K142	17.8869	WT_Uninfect_4	WT_Uninfect	NA	Model	NA	NA	Model	242386	1.75994e+06	0.137724	1433G_MOUSE|P61982	1433G	MOUSE|P61982
data/OBJ38812_TMT10.txt	1	data/OBJ38812_TMT10.txt_1	127N	1433G_MOUSE|P61982_K142	17.0431	KO_Early_1	KO_Early	NA	Model	NA	NA	Model	135047	1.63927e+06	0.0823827	1433G_MOUSE|P61982	1433G	MOUSE|P61982
data/OBJ38812_TMT10.txt	1	data/OBJ38812_TMT10.txt_1	130N	1433G_MOUSE|P61982_K142	16.577	KO_Early_2	KO_Early	NA	Model	NA	NA	Model	97761.5	1.63927e+06	0.0596372	1433G_MOUSE|P61982	1433G	MOUSE|P61982
data/OBJ38812_TMT10.txt	1	data/OBJ38812_TMT10.txt_1	128N	1433G_MOUSE|P61982_K142	16.8053	KO_Late_1	KO_Late	NA	Model	NA	NA	Model	114526	1.63927e+06	0.0698642	1433G_MOUSE|P61982	1433G	MOUSE|P61982
data/OBJ38812_TMT10.txt	1	data/OBJ38812_TMT10.txt_1	131N	1433G_MOUSE|P61982_K142	16.4163	KO_Late_2	KO_Late	NA	Model	NA	NA	Model	87455.5	1.63927e+06	0.0533502	1433G_MOUSE|P61982	1433G	MOUSE|P61982
data/OBJ38812_TMT10.txt	1	data/OBJ38812_TMT10.txt_1	129N	1433G_MOUSE|P61982_K142	16.9278	KO_Uninfect_1	KO_Uninfect	NA	Model	NA	NA	Model	124671	1.63927e+06	0.0760528	1433G_MOUSE|P61982	1433G	MOUSE|P61982
data/OBJ38812_TMT10.txt	1	data/OBJ38812_TMT10.txt_1	131C	1433G_MOUSE|P61982_K142	16.7212	KO_Uninfect_2	KO_Uninfect	NA	Model	NA	NA	Model	108039	1.63927e+06	0.0659069	1433G_MOUSE|P61982	1433G	MOUSE|P61982
data/OBJ38812_TMT10.txt	1	data/OBJ38812_TMT10.txt_1	126C	1433G_MOUSE|P61982_K142	17.4993	WT_Early_1	WT_Early	NA	Model	NA	NA	Model	185278	1.63927e+06	0.113025	1433G_MOUSE|P61982	1433G	MOUSE|P61982
data/OBJ38812_TMT10.txt	1	data/OBJ38812_TMT10.txt_1	129C	1433G_MOUSE|P61982_K142	17.4422	WT_Early_2	WT_Early	NA	Model	NA	NA	Model	178083	1.63927e+06	0.108635	1433G_MOUSE|P61982	1433G	MOUSE|P61982
data/OBJ38812_TMT10.txt	1	data/OBJ38812_TMT10.txt_1	127C	1433G_MOUSE|P61982_K142	17.2204	WT_Late_1	WT_Late	NA	Model	NA	NA	Model	152710	1.63927e+06	0.093157	1433G_MOUSE|P61982	1433G	MOUSE|P61982
data/OBJ38812_TMT10.txt	1	data/OBJ38812_TMT10.txt_1	130C	1433G_MOUSE|P61982_K142	17.3796	WT_Late_2	WT_Late	NA	Model	NA	NA	Model	170523	1.63927e+06	0.104024	1433G_MOUSE|P61982	1433G	MOUSE|P61982
data/OBJ38812_TMT10.txt	1	data/OBJ38812_TMT10.txt_1	128C	1433G_MOUSE|P61982_K142	17.1896	WT_Uninfect_1	WT_Uninfect	NA	Model	NA	NA	Model	149477	1.63927e+06	0.0911848	1433G_MOUSE|P61982	1433G	MOUSE|P61982
data/OBJ38812_TMT10.txt	1	data/OBJ38812_TMT10.txt_1	127N	1433G_MOUSE|P61982_K152	15.9533	KO_Early_1	KO_Early	NA	Model	NA	NA	Model	63449.1	849837	0.0746604	1433G_MOUSE|P61982	1433G	MOUSE|P61982
data/OBJ38812_TMT10.txt	1	data/OBJ38812_TMT10.txt_1	130N	1433G_MOUSE|P61982_K152	15.8719	KO_Early_2	KO_Early	NA	Model	NA	NA	Model	59966.1	849837	0.0705619	1433G_MOUSE|P61982	1433G	MOUSE|P61982
data/OBJ38812_TMT10.txt	1	data/OBJ38812_TMT10.txt_1	128N	1433G_MOUSE|P61982_K152	16.1627	KO_Late_1	KO_Late	NA	Model	NA	NA	Model	73358.9	849837	0.0863211	1433G_MOUSE|P61982	1433G	MOUSE|P61982
data/OBJ38812_TMT10.txt	1	data/OBJ38812_TMT10.txt_1	131N	1433G_MOUSE|P61982_K152	15.761	KO_Late_2	KO_Late	NA	Model	NA	NA	Model	55531.5	849837	0.0653438	1433G_MOUSE|P61982	1433G	MOUSE|P61982
data/OBJ38812_TMT10.txt	1	data/OBJ38812_TMT10.txt_1	129N	1433G_MOUSE|P61982_K152	16.0428	KO_Uninfect_1	KO_Uninfect	NA	Model	NA	NA	Model	67507.5	849837	0.0794359	1433G_MOUSE|P61982	1433G	MOUSE|P61982
data/OBJ38812_TMT10.txt	1	data/OBJ38812_TMT10.txt_1	131C	1433G_MOUSE|P61982_K152	16.0183	KO_Uninfect_2	KO_Uninfect	NA	Model	NA	NA	Model	66371.5	849837	0.0780991	1433G_MOUSE|P61982	1433G	MOUSE|P61982
data/OBJ38812_TMT10.txt	1	data/OBJ38812_TMT10.txt_1	126C	1433G_MOUSE|P61982_K152	16.3074	WT_Early_1	WT_Early	NA	Model	NA	NA	Model	81101.1	849837	0.0954314	1433G_MOUSE|P61982	1433G	MOUSE|P61982
data/OBJ38812_TMT10.txt	1	data/OBJ38812_TMT10.txt_1	129C	1433G_MOUSE|P61982_K152	16.5705	WT_Early_2	WT_Early	NA	Model	NA	NA	Model	97321	849837	0.114517	1433G_MOUSE|P61982	1433G	MOUSE|P61982
data/OBJ38812_TMT10.txt	1	data/OBJ38812_TMT10.txt_1	127C	1433G_MOUSE|P61982_K152	15.9486	WT_Late_1	WT_Late	NA	Model	NA	NA	Model	63241.4	849837	0.074416	1433G_MOUSE|P61982	1433G	MOUSE|P61982
data/OBJ38812_TMT10.txt	1	data/OBJ38812_TMT10.txt_1	130C	1433G_MOUSE|P61982_K152	16.2992	WT_Late_2	WT_Late	NA	Model	NA	NA	Model	80641.3	849837	0.0948904	1433G_MOUSE|P61982	1433G	MOUSE|P61982
data/OBJ38812_TMT10.txt	1	data/OBJ38812_TMT10.txt_1	128C	1433G_MOUSE|P61982_K152	16.1146	WT_Uninfect_1	WT_Uninfect	NA	Model	NA	NA	Model	70951.9	849837	0.0834888	1433G_MOUSE|P61982	1433G	MOUSE|P61982
data/OBJ38812_TMT10_p2.txt	1	data/OBJ38812_TMT10_p2.txt_1	127N	1433G_MOUSE|P61982_K77	16.5355	KO_Early_3	KO_Early	NA	Model	NA	NA	Model	94989.7	1.52583e+06	0.0622547	1433G_MOUSE|P61982	1433G	MOUSE|P61982
data/OBJ38812_TMT10_p2.txt	1	data/OBJ38812_TMT10_p2.txt_1	130N	1433G_MOUSE|P61982_K77	17.0467	KO_Early_4	KO_Early	NA	Model	NA	NA	Model	135385	1.52583e+06	0.0887291	1433G_MOUSE|P61982	1433G	MOUSE|P61982
data/OBJ38812_TMT10_p2.txt	1	data/OBJ38812_TMT10_p2.txt_1	128N	1433G_MOUSE|P61982_K77	16.3174	KO_Late_3	KO_Late	NA	Model	NA	NA	Model	81664.7	1.52583e+06	0.0535217	1433G_MOUSE|P61982	1433G	MOUSE|P61982
data/OBJ38812_TMT10_p2.txt	1	data/OBJ38812_TMT10_p2.txt_1	131N	1433G_MOUSE|P61982_K77	17.13	KO_Late_4	KO_Late	NA	Model	NA	NA	Model	143431	1.52583e+06	0.0940022	1433G_MOUSE|P61982	1433G	MOUSE|P61982
data/OBJ38812_TMT10_p2.txt	1	data/OBJ38812_TMT10_p2.txt_1	129N	1433G_MOUSE|P61982_K77	17.3899	KO_Uninfect_3	KO_Uninfect	NA	Model	NA	NA	Model	171741	1.52583e+06	0.112556	1433G_MOUSE|P61982	1433G	MOUSE|P61982
data/OBJ38812_TMT10_p2.txt	1	data/OBJ38812_TMT10_p2.txt_1	126C	1433G_MOUSE|P61982_K77	16.6792	WT_Early_3	WT_Early	NA	Model	NA	NA	Model	104942	1.52583e+06	0.0687769	1433G_MOUSE|P61982	1433G	MOUSE|P61982
data/OBJ38812_TMT10_p2.txt	1	data/OBJ38812_TMT10_p2.txt_1	129C	1433G_MOUSE|P61982_K77	16.781	WT_Early_4	WT_Early	NA	Model	NA	NA	Model	112613	1.52583e+06	0.0738048	1433G_MOUSE|P61982	1433G	MOUSE|P61982
data/OBJ38812_TMT10_p2.txt	1	data/OBJ38812_TMT10_p2.txt_1	127C	1433G_MOUSE|P61982_K77	16.8105	WT_Late_3	WT_Late	NA	Model	NA	NA	Model	114938	1.52583e+06	0.0753283	1433G_MOUSE|P61982	1433G	MOUSE|P61982
data/OBJ38812_TMT10_p2.txt	1	data/OBJ38812_TMT10_p2.txt_1	130C	1433G_MOUSE|P61982_K77	16.8715	WT_Late_4	WT_Late	NA	Model	NA	NA	Model	119901	1.52583e+06	0.0785808	1433G_MOUSE|P61982	1433G	MOUSE|P61982
data/OBJ38812_TMT10_p2.txt	1	data/OBJ38812_TMT10_p2.txt_1	128C	1433G_MOUSE|P61982_K77	16.7937	WT_Uninfect_3	WT_Uninfect	NA	Model	NA	NA	Model	113604	1.52583e+06	0.074454	1433G_MOUSE|P61982	1433G	MOUSE|P61982
data/OBJ38812_TMT10_p2.txt	1	data/OBJ38812_TMT10_p2.txt_1	131C	1433G_MOUSE|P61982_K77	17.7184	WT_Uninfect_4	WT_Uninfect	NA	Model	NA	NA	Model	215667	1.52583e+06	0.141344	1433G_MOUSE|P61982	1433G	MOUSE|P61982
data/OBJ38812_TMT10.txt	1	data/OBJ38812_TMT10.txt_1	127N	1433G_MOUSE|P61982_K77	16.7701	KO_Early_1	KO_Early	NA	Model	NA	NA	Model	111762	1.49377e+06	0.074819	1433G_MOUSE|P61982	1433G	MOUSE|P61982
data/OBJ38812_TMT10.txt	1	data/OBJ38812_TMT10.txt_1	130N	1433G_MOUSE|P61982_K77	17.1841	KO_Early_2	KO_Early	NA	Model	NA	NA	Model	148909	1.49377e+06	0.0996869	1433G_MOUSE|P61982	1433G	MOUSE|P61982
data/OBJ38812_TMT10.txt	1	data/OBJ38812_TMT10.txt_1	128N	1433G_MOUSE|P61982_K77	17.1436	KO_Late_1	KO_Late	NA	Model	NA	NA	Model	144789	1.49377e+06	0.0969286	1433G_MOUSE|P61982	1433G	MOUSE|P61982
data/OBJ38812_TMT10.txt	1	data/OBJ38812_TMT10.txt_1	131N	1433G_MOUSE|P61982_K77	17.3414	KO_Late_2	KO_Late	NA	Model	NA	NA	Model	166070	1.49377e+06	0.111175	1433G_MOUSE|P61982	1433G	MOUSE|P61982
data/OBJ38812_TMT10.txt	1	data/OBJ38812_TMT10.txt_1	129N	1433G_MOUSE|P61982_K77	17.7141	KO_Uninfect_1	KO_Uninfect	NA	Model	NA	NA	Model	215022	1.49377e+06	0.143946	1433G_MOUSE|P61982	1433G	MOUSE|P61982
data/OBJ38812_TMT10.txt	1	data/OBJ38812_TMT10.txt_1	131C	1433G_MOUSE|P61982_K77	17.122	KO_Uninfect_2	KO_Uninfect	NA	Model	NA	NA	Model	142639	1.49377e+06	0.0954895	1433G_MOUSE|P61982	1433G	MOUSE|P61982
data/OBJ38812_TMT10.txt	1	data/OBJ38812_TMT10.txt_1	126C	1433G_MOUSE|P61982_K77	16.5075	WT_Early_1	WT_Early	NA	Model	NA	NA	Model	93167.4	1.49377e+06	0.0623707	1433G_MOUSE|P61982	1433G	MOUSE|P61982
data/OBJ38812_TMT10.txt	1	data/OBJ38812_TMT10.txt_1	129C	1433G_MOUSE|P61982_K77	16.2445	WT_Early_2	WT_Early	NA	Model	NA	NA	Model	77641	1.49377e+06	0.0519766	1433G_MOUSE|P61982	1433G	MOUSE|P61982
data/OBJ38812_TMT10.txt	1	data/OBJ38812_TMT10.txt_1	127C	1433G_MOUSE|P61982_K77	16.6701	WT_Late_1	WT_Late	NA	Model	NA	NA	Model	104281	1.49377e+06	0.0698104	1433G_MOUSE|P61982	1433G	MOUSE|P61982
data/OBJ38812_TMT10.txt	1	data/OBJ38812_TMT10.txt_1	130C	1433G_MOUSE|P61982_K77	16.5283	WT_Late_2	WT_Late	NA	Model	NA	NA	Model	94514.8	1.49377e+06	0.0632727	1433G_MOUSE|P61982	1433G	MOUSE|P61982
data/OBJ38812_TMT10.txt	1	data/OBJ38812_TMT10.txt_1	128C	1433G_MOUSE|P61982_K77	16.2516	WT_Uninfect_1	WT_Uninfect	NA	Model	NA	NA	Model	78023.5	1.49377e+06	0.0522326	1433G_MOUSE|P61982	1433G	MOUSE|P61982
data/OBJ38812_TMT10.txt	1	data/OBJ38812_TMT10.txt_1	127N	1433T_MOUSE|P68254_K115	14.5094	KO_Early_1	KO_Early	NA	Model	NA	NA	Model	23322.2	285172	0.0817828	1433T_MOUSE|P68254	1433T	MOUSE|P68254
data/OBJ38812_TMT10.txt	1	data/OBJ38812_TMT10.txt_1	130N	1433T_MOUSE|P68254_K115	14.5585	KO_Early_2	KO_Early	NA	Model	NA	NA	Model	24128.8	285172	0.0846113	1433T_MOUSE|P68254	1433T	MOUSE|P68254
data/OBJ38812_TMT10.txt	1	data/OBJ38812_TMT10.txt_1	128N	1433T_MOUSE|P68254_K115	14.6107	KO_Late_1	KO_Late	NA	Model	NA	NA	Model	25018.4	285172	0.0877308	1433T_MOUSE|P68254	1433T	MOUSE|P68254
data/OBJ38812_TMT10.txt	1	data/OBJ38812_TMT10.txt_1	131N	1433T_MOUSE|P68254_K115	14.4974	KO_Late_2	KO_Late	NA	Model	NA	NA	Model	23129.5	285172	0.0811072	1433T_MOUSE|P68254	1433T	MOUSE|P68254
data/OBJ38812_TMT10.txt	1	data/OBJ38812_TMT10.txt_1	129N	1433T_MOUSE|P68254_K115	14.8937	KO_Uninfect_1	KO_Uninfect	NA	Model	NA	NA	Model	30440.2	285172	0.106743	1433T_MOUSE|P68254	1433T	MOUSE|P68254
data/OBJ38812_TMT10.txt	1	data/OBJ38812_TMT10.txt_1	131C	1433T_MOUSE|P68254_K115	14.6304	KO_Uninfect_2	KO_Uninfect	NA	Model	NA	NA	Model	25362.6	285172	0.0889376	1433T_MOUSE|P68254	1433T	MOUSE|P68254
data/OBJ38812_TMT10.txt	1	data/OBJ38812_TMT10.txt_1	126C	1433T_MOUSE|P68254_K115	14.4263	WT_Early_1	WT_Early	NA	Model	NA	NA	Model	22016.2	285172	0.0772031	1433T_MOUSE|P68254	1433T	MOUSE|P68254
data/OBJ38812_TMT10.txt	1	data/OBJ38812_TMT10.txt_1	129C	1433T_MOUSE|P68254_K115	14.5321	WT_Early_2	WT_Early	NA	Model	NA	NA	Model	23692.4	285172	0.0830808	1433T_MOUSE|P68254	1433T	MOUSE|P68254
data/OBJ38812_TMT10.txt	1	data/OBJ38812_TMT10.txt_1	127C	1433T_MOUSE|P68254_K115	14.4762	WT_Late_1	WT_Late	NA	Model	NA	NA	Model	22790.6	285172	0.0799187	1433T_MOUSE|P68254	1433T	MOUSE|P68254
data/OBJ38812_TMT10.txt	1	data/OBJ38812_TMT10.txt_1	130C	1433T_MOUSE|P68254_K115	14.3261	WT_Late_2	WT_Late	NA	Model	NA	NA	Model	20539.5	285172	0.0720248	1433T_MOUSE|P68254	1433T	MOUSE|P68254
data/OBJ38812_TMT10.txt	1	data/OBJ38812_TMT10.txt_1	128C	1433T_MOUSE|P68254_K115	14.3739	WT_Uninfect_1	WT_Uninfect	NA	Model	NA	NA	Model	21231.2	285172	0.0744503	1433T_MOUSE|P68254	1433T	MOUSE|P68254
data/OBJ38812_TMT10_p2.txt	1	data/OBJ38812_TMT10_p2.txt_1	127N	1433T_MOUSE|P68254_K120	15.5586	KO_Early_3	KO_Early	NA	Model	NA	NA	Model	48262.9	484079	0.0997005	1433T_MOUSE|P68254	1433T	MOUSE|P68254
data/OBJ38812_TMT10_p2.txt	1	data/OBJ38812_TMT10_p2.txt_1	130N	1433T_MOUSE|P68254_K120	14.7403	KO_Early_4	KO_Early	NA	Model	NA	NA	Model	27369.8	484079	0.05654	1433T_MOUSE|P68254	1433T	MOUSE|P68254
data/OBJ38812_TMT10_p2.txt	1	data/OBJ38812_TMT10_p2.txt_1	128N	1433T_MOUSE|P68254_K120	15.284	KO_Late_3	KO_Late	NA	Model	NA	NA	Model	39896.7	484079	0.0824176	1433T_MOUSE|P68254	1433T	MOUSE|P68254
data/OBJ38812_TMT10_p2.txt	1	data/OBJ38812_TMT10_p2.txt_1	131N	1433T_MOUSE|P68254_K120	14.9678	KO_Late_4	KO_Late	NA	Model	NA	NA	Model	32044.3	484079	0.0661965	1433T_MOUSE|P68254	1433T	MOUSE|P68254
data/OBJ38812_TMT10_p2.txt	1	data/OBJ38812_TMT10_p2.txt_1	129N	1433T_MOUSE|P68254_K120	15.9598	KO_Uninfect_3	KO_Uninfect	NA	Model	NA	NA	Model	63732.9	484079	0.131658	1433T_MOUSE|P68254	1433T	MOUSE|P68254
data/OBJ38812_TMT10_p2.txt	1	data/OBJ38812_TMT10_p2.txt_1	126C	1433T_MOUSE|P68254_K120	15.2903	WT_Early_3	WT_Early	NA	Model	NA	NA	Model	40071.8	484079	0.0827795	1433T_MOUSE|P68254	1433T	MOUSE|P68254
data/OBJ38812_TMT10_p2.txt	1	data/OBJ38812_TMT10_p2.txt_1	129C	1433T_MOUSE|P68254_K120	15.6319	WT_Early_4	WT_Early	NA	Model	NA	NA	Model	50778.3	484079	0.104897	1433T_MOUSE|P68254	1433T	MOUSE|P68254
data/OBJ38812_TMT10_p2.txt	1	data/OBJ38812_TMT10_p2.txt_1	127C	1433T_MOUSE|P68254_K120	15.3723	WT_Late_3	WT_Late	NA	Model	NA	NA	Model	42415.2	484079	0.0876203	1433T_MOUSE|P68254	1433T	MOUSE|P68254
data/OBJ38812_TMT10_p2.txt	1	data/OBJ38812_TMT10_p2.txt_1	130C	1433T_MOUSE|P68254_K120	15.7633	WT_Late_4	WT_Late	NA	Model	NA	NA	Model	55617.8	484079	0.114894	1433T_MOUSE|P68254	1433T	MOUSE|P68254
data/OBJ38812_TMT10_p2.txt	1	data/OBJ38812_TMT10_p2.txt_1	128C	1433T_MOUSE|P68254_K120	15.1353	WT_Uninfect_3	WT_Uninfect	NA	Model	NA	NA	Model	35990.8	484079	0.0743491	1433T_MOUSE|P68254	1433T	MOUSE|P68254
data/OBJ38812_TMT10_p2.txt	1	data/OBJ38812_TMT10_p2.txt_1	131C	1433T_MOUSE|P68254_K120	12.4357	WT_Uninfect_4	WT_Uninfect	NA	Model	NA	NA	Model	5540.18	484079	0.0114448	1433T_MOUSE|P68254	1433T	MOUSE|P68254
data/OBJ38812_TMT10.txt	1	data/OBJ38812_TMT10.txt_1	127N	1433T_MOUSE|P68254_K120	15.2435	KO_Early_1	KO_Early	NA	Model	NA	NA	Model	38792.5	516188	0.0751518	1433T_MOUSE|P68254	1433T	MOUSE|P68254
data/OBJ38812_TMT10.txt	1	data/OBJ38812_TMT10.txt_1	130N	1433T_MOUSE|P68254_K120	15.5598	KO_Early_2	KO_Early	NA	Model	NA	NA	Model	48301.7	516188	0.0935737	1433T_MOUSE|P68254	1433T	MOUSE|P68254
data/OBJ38812_TMT10.txt	1	data/OBJ38812_TMT10.txt_1	128N	1433T_MOUSE|P68254_K120	15.6304	KO_Late_1	KO_Late	NA	Model	NA	NA	Model	50724.3	516188	0.098267	1433T_MOUSE|P68254	1433T	MOUSE|P68254
data/OBJ38812_TMT10.txt	1	data/OBJ38812_TMT10.txt_1	131N	1433T_MOUSE|P68254_K120	15.4787	KO_Late_2	KO_Late	NA	Model	NA	NA	Model	45661.4	516188	0.0884588	1433T_MOUSE|P68254	1433T	MOUSE|P68254
data/OBJ38812_TMT10.txt	1	data/OBJ38812_TMT10.txt_1	129N	1433T_MOUSE|P68254_K120	15.5556	KO_Uninfect_1	KO_Uninfect	NA	Model	NA	NA	Model	48161	516188	0.0933012	1433T_MOUSE|P68254	1433T	MOUSE|P68254
data/OBJ38812_TMT10.txt	1	data/OBJ38812_TMT10.txt_1	131C	1433T_MOUSE|P68254_K120	15.5368	KO_Uninfect_2	KO_Uninfect	NA	Model	NA	NA	Model	47536.9	516188	0.0920921	1433T_MOUSE|P68254	1433T	MOUSE|P68254
data/OBJ38812_TMT10.txt	1	data/OBJ38812_TMT10.txt_1	126C	1433T_MOUSE|P68254_K120	15.3235	WT_Early_1	WT_Early	NA	Model	NA	NA	Model	41003.8	516188	0.0794357	1433T_MOUSE|P68254	1433T	MOUSE|P68254
data/OBJ38812_TMT10.txt	1	data/OBJ38812_TMT10.txt_1	129C	1433T_MOUSE|P68254_K120	15.2867	WT_Early_2	WT_Early	NA	Model	NA	NA	Model	39971.1	516188	0.0774351	1433T_MOUSE|P68254	1433T	MOUSE|P68254
data/OBJ38812_TMT10.txt	1	data/OBJ38812_TMT10.txt_1	127C	1433T_MOUSE|P68254_K120	15.2061	WT_Late_1	WT_Late	NA	Model	NA	NA	Model	37799.1	516188	0.0732273	1433T_MOUSE|P68254	1433T	MOUSE|P68254
data/OBJ38812_TMT10.txt	1	data/OBJ38812_TMT10.txt_1	130C	1433T_MOUSE|P68254_K120	15.2796	WT_Late_2	WT_Late	NA	Model	NA	NA	Model	39774.4	516188	0.0770541	1433T_MOUSE|P68254	1433T	MOUSE|P68254
data/OBJ38812_TMT10.txt	1	data/OBJ38812_TMT10.txt_1	128C	1433T_MOUSE|P68254_K120	15.1399	WT_Uninfect_1	WT_Uninfect	NA	Model	NA	NA	Model	36104	516188	0.0699435	1433T_MOUSE|P68254	1433T	MOUSE|P68254
data/OBJ38812_TMT10_p2.txt	1	data/OBJ38812_TMT10_p2.txt_1	127N	1433T_MOUSE|P68254_K49	14.7829	KO_Early_3	KO_Early	NA	Model	NA	NA	Model	28189.4	358518	0.0786277	1433T_MOUSE|P68254	1433T	MOUSE|P68254
data/OBJ38812_TMT10_p2.txt	1	data/OBJ38812_TMT10_p2.txt_1	130N	1433T_MOUSE|P68254_K49	14.8563	KO_Early_4	KO_Early	NA	Model	NA	NA	Model	29660.9	358518	0.082732	1433T_MOUSE|P68254	1433T	MOUSE|P68254
data/OBJ38812_TMT10_p2.txt	1	data/OBJ38812_TMT10_p2.txt_1	128N	1433T_MOUSE|P68254_K49	14.5283	KO_Late_3	KO_Late	NA	Model	NA	NA	Model	23630.1	358518	0.0659105	1433T_MOUSE|P68254	1433T	MOUSE|P68254
data/OBJ38812_TMT10_p2.txt	1	data/OBJ38812_TMT10_p2.txt_1	131N	1433T_MOUSE|P68254_K49	14.8797	KO_Late_4	KO_Late	NA	Model	NA	NA	Model	30147.3	358518	0.0840886	1433T_MOUSE|P68254	1433T	MOUSE|P68254
data/OBJ38812_TMT10_p2.txt	1	data/OBJ38812_TMT10_p2.txt_1	129N	1433T_MOUSE|P68254_K49	14.9006	KO_Uninfect_3	KO_Uninfect	NA	Model	NA	NA	Model	30586.4	358518	0.0853137	1433T_MOUSE|P68254	1433T	MOUSE|P68254
data/OBJ38812_TMT10_p2.txt	1	data/OBJ38812_TMT10_p2.txt_1	126C	1433T_MOUSE|P68254_K49	15.3536	WT_Early_3	WT_Early	NA	Model	NA	NA	Model	41870	358518	0.116786	1433T_MOUSE|P68254	1433T	MOUSE|P68254
data/OBJ38812_TMT10_p2.txt	1	data/OBJ38812_TMT10_p2.txt_1	129C	1433T_MOUSE|P68254_K49	14.9663	WT_Early_4	WT_Early	NA	Model	NA	NA	Model	32011.4	358518	0.0892881	1433T_MOUSE|P68254	1433T	MOUSE|P68254
data/OBJ38812_TMT10_p2.txt	1	data/OBJ38812_TMT10_p2.txt_1	127C	1433T_MOUSE|P68254_K49	14.8657	WT_Late_3	WT_Late	NA	Model	NA	NA	Model	29855.4	358518	0.0832747	1433T_MOUSE|P68254	1433T	MOUSE|P68254
data/OBJ38812_TMT10_p2.txt	1	data/OBJ38812_TMT10_p2.txt_1	130C	1433T_MOUSE|P68254_K49	15.134	WT_Late_4	WT_Late	NA	Model	NA	NA	Model	35957.5	358518	0.100295	1433T_MOUSE|P68254	1433T	MOUSE|P68254
data/OBJ38812_TMT10_p2.txt	1	data/OBJ38812_TMT10_p2.txt_1	128C	1433T_MOUSE|P68254_K49	14.9787	WT_Uninfect_3	WT_Uninfect	NA	Model	NA	NA	Model	32288.8	358518	0.0900619	1433T_MOUSE|P68254	1433T	MOUSE|P68254
data/OBJ38812_TMT10_p2.txt	1	data/OBJ38812_TMT10_p2.txt_1	131C	1433T_MOUSE|P68254_K49	13.6905	WT_Uninfect_4	WT_Uninfect	NA	Model	NA	NA	Model	13220.6	358518	0.0368758	1433T_MOUSE|P68254	1433T	MOUSE|P68254
data/OBJ38812_TMT10.txt	1	data/OBJ38812_TMT10.txt_1	127N	1433T_MOUSE|P68254_K49	14.8262	KO_Early_1	KO_Early	NA	Model	NA	NA	Model	29048.3	369481	0.0786192	1433T_MOUSE|P68254	1433T	MOUSE|P68254
data/OBJ38812_TMT10.txt	1	data/OBJ38812_TMT10.txt_1	130N	1433T_MOUSE|P68254_K49	14.712	KO_Early_2	KO_Early	NA	Model	NA	NA	Model	26838.7	369481	0.0726389	1433T_MOUSE|P68254	1433T	MOUSE|P68254
data/OBJ38812_TMT10.txt	1	data/OBJ38812_TMT10.txt_1	128N	1433T_MOUSE|P68254_K49	14.6481	KO_Late_1	KO_Late	NA	Model	NA	NA	Model	25675.9	369481	0.0694917	1433T_MOUSE|P68254	1433T	MOUSE|P68254
data/OBJ38812_TMT10.txt	1	data/OBJ38812_TMT10.txt_1	131N	1433T_MOUSE|P68254_K49	14.7226	KO_Late_2	KO_Late	NA	Model	NA	NA	Model	27035.9	369481	0.0731726	1433T_MOUSE|P68254	1433T	MOUSE|P68254
data/OBJ38812_TMT10.txt	1	data/OBJ38812_TMT10.txt_1	129N	1433T_MOUSE|P68254_K49	15.2576	KO_Uninfect_1	KO_Uninfect	NA	Model	NA	NA	Model	39173.2	369481	0.106022	1433T_MOUSE|P68254	1433T	MOUSE|P68254
data/OBJ38812_TMT10.txt	1	data/OBJ38812_TMT10.txt_1	131C	1433T_MOUSE|P68254_K49	14.5724	KO_Uninfect_2	KO_Uninfect	NA	Model	NA	NA	Model	24362.6	369481	0.0659374	1433T_MOUSE|P68254	1433T	MOUSE|P68254
data/OBJ38812_TMT10.txt	1	data/OBJ38812_TMT10.txt_1	126C	1433T_MOUSE|P68254_K49	15.2129	WT_Early_1	WT_Early	NA	Model	NA	NA	Model	37978.3	369481	0.102788	1433T_MOUSE|P68254	1433T	MOUSE|P68254
data/OBJ38812_TMT10.txt	1	data/OBJ38812_TMT10.txt_1	129C	1433T_MOUSE|P68254_K49	15.0926	WT_Early_2	WT_Early	NA	Model	NA	NA	Model	34940.7	369481	0.0945667	1433T_MOUSE|P68254	1433T	MOUSE|P68254
data/OBJ38812_TMT10.txt	1	data/OBJ38812_TMT10.txt_1	127C	1433T_MOUSE|P68254_K49	14.9667	WT_Late_1	WT_Late	NA	Model	NA	NA	Model	32021	369481	0.0866647	1433T_MOUSE|P68254	1433T	MOUSE|P68254
data/OBJ38812_TMT10.txt	1	data/OBJ38812_TMT10.txt_1	130C	1433T_MOUSE|P68254_K49	14.9129	WT_Late_2	WT_Late	NA	Model	NA	NA	Model	30848.1	369481	0.0834902	1433T_MOUSE|P68254	1433T	MOUSE|P68254
data/OBJ38812_TMT10.txt	1	data/OBJ38812_TMT10.txt_1	128C	1433T_MOUSE|P68254_K49	14.8946	WT_Uninfect_1	WT_Uninfect	NA	Model	NA	NA	Model	30458.9	369481	0.0824368	1433T_MOUSE|P68254	1433T	MOUSE|P68254
data/OBJ38812_TMT10.txt	1	data/OBJ38812_TMT10.txt_1	127N	1433T_MOUSE|P68254_K68	14.5583	KO_Early_1	KO_Early	NA	Model	NA	NA	Model	24126.4	293343	0.0822466	1433T_MOUSE|P68254	1433T	MOUSE|P68254
data/OBJ38812_TMT10.txt	1	data/OBJ38812_TMT10.txt_1	130N	1433T_MOUSE|P68254_K68	14.5209	KO_Early_2	KO_Early	NA	Model	NA	NA	Model	23508	293343	0.0801385	1433T_MOUSE|P68254	1433T	MOUSE|P68254
data/OBJ38812_TMT10.txt	1	data/OBJ38812_TMT10.txt_1	128N	1433T_MOUSE|P68254_K68	14.3136	KO_Late_1	KO_Late	NA	Model	NA	NA	Model	20362.1	293343	0.0694142	1433T_MOUSE|P68254	1433T	MOUSE|P68254
data/OBJ38812_TMT10.txt	1	data/OBJ38812_TMT10.txt_1	131N	1433T_MOUSE|P68254_K68	14.1204	KO_Late_2	KO_Late	NA	Model	NA	NA	Model	17810.1	293343	0.0607143	1433T_MOUSE|P68254	1433T	MOUSE|P68254
data/OBJ38812_TMT10.txt	1	data/OBJ38812_TMT10.txt_1	129N	1433T_MOUSE|P68254_K68	14.7386	KO_Uninfect_1	KO_Uninfect	NA	Model	NA	NA	Model	27337.3	293343	0.0931923	1433T_MOUSE|P68254	1433T	MOUSE|P68254
data/OBJ38812_TMT10.txt	1	data/OBJ38812_TMT10.txt_1	131C	1433T_MOUSE|P68254_K68	14.1417	KO_Uninfect_2	KO_Uninfect	NA	Model	NA	NA	Model	18074.5	293343	0.0616157	1433T_MOUSE|P68254	1433T	MOUSE|P68254
data/OBJ38812_TMT10.txt	1	data/OBJ38812_TMT10.txt_1	126C	1433T_MOUSE|P68254_K68	14.8408	WT_Early_1	WT_Early	NA	Model	NA	NA	Model	29343.7	293343	0.100032	1433T_MOUSE|P68254	1433T	MOUSE|P68254
data/OBJ38812_TMT10.txt	1	data/OBJ38812_TMT10.txt_1	129C	1433T_MOUSE|P68254_K68	15.0097	WT_Early_2	WT_Early	NA	Model	NA	NA	Model	32988.9	293343	0.112458	1433T_MOUSE|P68254	1433T	MOUSE|P68254
data/OBJ38812_TMT10.txt	1	data/OBJ38812_TMT10.txt_1	127C	1433T_MOUSE|P68254_K68	14.588	WT_Late_1	WT_Late	NA	Model	NA	NA	Model	24628	293343	0.0839564	1433T_MOUSE|P68254	1433T	MOUSE|P68254
data/OBJ38812_TMT10.txt	1	data/OBJ38812_TMT10.txt_1	130C	1433T_MOUSE|P68254_K68	14.5826	WT_Late_2	WT_Late	NA	Model	NA	NA	Model	24536.1	293343	0.0836432	1433T_MOUSE|P68254	1433T	MOUSE|P68254
data/OBJ38812_TMT10.txt	1	data/OBJ38812_TMT10.txt_1	128C	1433T_MOUSE|P68254_K68	14.6611	WT_Uninfect_1	WT_Uninfect	NA	Model	NA	NA	Model	25907.4	293343	0.088318	1433T_MOUSE|P68254	1433T	MOUSE|P68254
data/OBJ38812_TMT10_p2.txt	1	data/OBJ38812_TMT10_p2.txt_1	127N	1433T_MOUSE|P68254_K9	18.1123	KO_Early_3	KO_Early	NA	Model	NA	NA	Model	283355	3.87117e+06	0.0731962	1433T_MOUSE|P68254	1433T	MOUSE|P68254
data/OBJ38812_TMT10_p2.txt	1	data/OBJ38812_TMT10_p2.txt_1	130N	1433T_MOUSE|P68254_K9	18.5714	KO_Early_4	KO_Early	NA	Model	NA	NA	Model	389530	3.87117e+06	0.100623	1433T_MOUSE|P68254	1433T	MOUSE|P68254
data/OBJ38812_TMT10_p2.txt	1	data/OBJ38812_TMT10_p2.txt_1	128N	1433T_MOUSE|P68254_K9	17.9207	KO_Late_3	KO_Late	NA	Model	NA	NA	Model	248123	3.87117e+06	0.064095	1433T_MOUSE|P68254	1433T	MOUSE|P68254
data/OBJ38812_TMT10_p2.txt	1	data/OBJ38812_TMT10_p2.txt_1	131N	1433T_MOUSE|P68254_K9	18.1548	KO_Late_4	KO_Late	NA	Model	NA	NA	Model	291830	3.87117e+06	0.0753854	1433T_MOUSE|P68254	1433T	MOUSE|P68254
data/OBJ38812_TMT10_p2.txt	1	data/OBJ38812_TMT10_p2.txt_1	129N	1433T_MOUSE|P68254_K9	18.3741	KO_Uninfect_3	KO_Uninfect	NA	Model	NA	NA	Model	339736	3.87117e+06	0.0877603	1433T_MOUSE|P68254	1433T	MOUSE|P68254
data/OBJ38812_TMT10_p2.txt	1	data/OBJ38812_TMT10_p2.txt_1	126C	1433T_MOUSE|P68254_K9	18.753	WT_Early_3	WT_Early	NA	Model	NA	NA	Model	441784	3.87117e+06	0.114122	1433T_MOUSE|P68254	1433T	MOUSE|P68254
data/OBJ38812_TMT10_p2.txt	1	data/OBJ38812_TMT10_p2.txt_1	129C	1433T_MOUSE|P68254_K9	18.1843	WT_Early_4	WT_Early	NA	Model	NA	NA	Model	297858	3.87117e+06	0.0769425	1433T_MOUSE|P68254	1433T	MOUSE|P68254
data/OBJ38812_TMT10_p2.txt	1	data/OBJ38812_TMT10_p2.txt_1	127C	1433T_MOUSE|P68254_K9	18.0415	WT_Late_3	WT_Late	NA	Model	NA	NA	Model	269796	3.87117e+06	0.0696935	1433T_MOUSE|P68254	1433T	MOUSE|P68254
data/OBJ38812_TMT10_p2.txt	1	data/OBJ38812_TMT10_p2.txt_1	130C	1433T_MOUSE|P68254_K9	17.8628	WT_Late_4	WT_Late	NA	Model	NA	NA	Model	238360	3.87117e+06	0.061573	1433T_MOUSE|P68254	1433T	MOUSE|P68254
data/OBJ38812_TMT10_p2.txt	1	data/OBJ38812_TMT10_p2.txt_1	128C	1433T_MOUSE|P68254_K9	17.992	WT_Uninfect_3	WT_Uninfect	NA	Model	NA	NA	Model	260693	3.87117e+06	0.0673421	1433T_MOUSE|P68254	1433T	MOUSE|P68254
data/OBJ38812_TMT10_p2.txt	1	data/OBJ38812_TMT10_p2.txt_1	131C	1433T_MOUSE|P68254_K9	18.9592	WT_Uninfect_4	WT_Uninfect	NA	Model	NA	NA	Model	509681	3.87117e+06	0.131661	1433T_MOUSE|P68254	1433T	MOUSE|P68254
data/OBJ38812_TMT10.txt	1	data/OBJ38812_TMT10.txt_1	127N	1433T_MOUSE|P68254_K9	18.0326	KO_Early_1	KO_Early	NA	Model	NA	NA	Model	268129	3.5979e+06	0.0745237	1433T_MOUSE|P68254	1433T	MOUSE|P68254
data/OBJ38812_TMT10.txt	1	data/OBJ38812_TMT10.txt_1	130N	1433T_MOUSE|P68254_K9	18.0427	KO_Early_2	KO_Early	NA	Model	NA	NA	Model	270023	3.5979e+06	0.0750501	1433T_MOUSE|P68254	1433T	MOUSE|P68254
data/OBJ38812_TMT10.txt	1	data/OBJ38812_TMT10.txt_1	128N	1433T_MOUSE|P68254_K9	17.8332	KO_Late_1	KO_Late	NA	Model	NA	NA	Model	233522	3.5979e+06	0.0649052	1433T_MOUSE|P68254	1433T	MOUSE|P68254
data/OBJ38812_TMT10.txt	1	data/OBJ38812_TMT10.txt_1	131N	1433T_MOUSE|P68254_K9	17.8369	KO_Late_2	KO_Late	NA	Model	NA	NA	Model	234129	3.5979e+06	0.0650737	1433T_MOUSE|P68254	1433T	MOUSE|P68254
data/OBJ38812_TMT10.txt	1	data/OBJ38812_TMT10.txt_1	129N	1433T_MOUSE|P68254_K9	18.4114	KO_Uninfect_1	KO_Uninfect	NA	Model	NA	NA	Model	348651	3.5979e+06	0.0969042	1433T_MOUSE|P68254	1433T	MOUSE|P68254
data/OBJ38812_TMT10.txt	1	data/OBJ38812_TMT10.txt_1	131C	1433T_MOUSE|P68254_K9	17.8933	KO_Uninfect_2	KO_Uninfect	NA	Model	NA	NA	Model	243452	3.5979e+06	0.0676651	1433T_MOUSE|P68254	1433T	MOUSE|P68254
data/OBJ38812_TMT10.txt	1	data/OBJ38812_TMT10.txt_1	126C	1433T_MOUSE|P68254_K9	18.5142	WT_Early_1	WT_Early	NA	Model	NA	NA	Model	374387	3.5979e+06	0.104057	1433T_MOUSE|P68254	1433T	MOUSE|P68254
data/OBJ38812_TMT10.txt	1	data/OBJ38812_TMT10.txt_1	129C	1433T_MOUSE|P68254_K9	18.5419	WT_Early_2	WT_Early	NA	Model	NA	NA	Model	381666	3.5979e+06	0.10608	1433T_MOUSE|P68254	1433T	MOUSE|P68254
data/OBJ38812_TMT10.txt	1	data/OBJ38812_TMT10.txt_1	127C	1433T_MOUSE|P68254_K9	18.4076	WT_Late_1	WT_Late	NA	Model	NA	NA	Model	347727	3.5979e+06	0.0966473	1433T_MOUSE|P68254	1433T	MOUSE|P68254
data/OBJ38812_TMT10.txt	1	data/OBJ38812_TMT10.txt_1	130C	1433T_MOUSE|P68254_K9	17.9916	WT_Late_2	WT_Late	NA	Model	NA	NA	Model	260624	3.5979e+06	0.0724379	1433T_MOUSE|P68254	1433T	MOUSE|P68254
data/OBJ38812_TMT10.txt	1	data/OBJ38812_TMT10.txt_1	128C	1433T_MOUSE|P68254_K9	18.3545	WT_Uninfect_1	WT_Uninfect	NA	Model	NA	NA	Model	335159	3.5979e+06	0.0931541	1433T_MOUSE|P68254	1433T	MOUSE|P68254
data/OBJ38812_TMT10_p2.txt	1	data/OBJ38812_TMT10_p2.txt_1	127N	1433Z_MOUSE|P63101_K138	16.6719	KO_Early_3	KO_Early	NA	Model	NA	NA	Model	104406	1.70205e+06	0.0613415	1433Z_MOUSE|P63101	1433Z	MOUSE|P63101
data/OBJ38812_TMT10_p2.txt	1	data/OBJ38812_TMT10_p2.txt_1	130N	1433Z_MOUSE|P63101_K138	16.0057	KO_Early_4	KO_Early	NA	Model	NA	NA	Model	65793.2	1.70205e+06	0.0386552	1433Z_MOUSE|P63101	1433Z	MOUSE|P63101
data/OBJ38812_TMT10_p2.txt	1	data/OBJ38812_TMT10_p2.txt_1	128N	1433Z_MOUSE|P63101_K138	17.0558	KO_Late_3	KO_Late	NA	Model	NA	NA	Model	136241	1.70205e+06	0.080045	1433Z_MOUSE|P63101	1433Z	MOUSE|P63101
data/OBJ38812_TMT10_p2.txt	1	data/OBJ38812_TMT10_p2.txt_1	131N	1433Z_MOUSE|P63101_K138	16.9863	KO_Late_4	KO_Late	NA	Model	NA	NA	Model	129829	1.70205e+06	0.076278	1433Z_MOUSE|P63101	1433Z	MOUSE|P63101
data/OBJ38812_TMT10_p2.txt	1	data/OBJ38812_TMT10_p2.txt_1	129N	1433Z_MOUSE|P63101_K138	17.3024	KO_Uninfect_3	KO_Uninfect	NA	Model	NA	NA	Model	161636	1.70205e+06	0.0949654	1433Z_MOUSE|P63101	1433Z	MOUSE|P63101
data/OBJ38812_TMT10_p2.txt	1	data/OBJ38812_TMT10_p2.txt_1	126C	1433Z_MOUSE|P63101_K138	17.0726	WT_Early_3	WT_Early	NA	Model	NA	NA	Model	137837	1.70205e+06	0.0809827	1433Z_MOUSE|P63101	1433Z	MOUSE|P63101
data/OBJ38812_TMT10_p2.txt	1	data/OBJ38812_TMT10_p2.txt_1	129C	1433Z_MOUSE|P63101_K138	17.2049	WT_Early_4	WT_Early	NA	Model	NA	NA	Model	151079	1.70205e+06	0.0887628	1433Z_MOUSE|P63101	1433Z	MOUSE|P63101
data/OBJ38812_TMT10_p2.txt	1	data/OBJ38812_TMT10_p2.txt_1	127C	1433Z_MOUSE|P63101_K138	17.9701	WT_Late_3	WT_Late	NA	Model	NA	NA	Model	256765	1.70205e+06	0.150856	1433Z_MOUSE|P63101	1433Z	MOUSE|P63101
data/OBJ38812_TMT10_p2.txt	1	data/OBJ38812_TMT10_p2.txt_1	130C	1433Z_MOUSE|P63101_K138	17.3048	WT_Late_4	WT_Late	NA	Model	NA	NA	Model	161910	1.70205e+06	0.0951266	1433Z_MOUSE|P63101	1433Z	MOUSE|P63101
data/OBJ38812_TMT10_p2.txt	1	data/OBJ38812_TMT10_p2.txt_1	128C	1433Z_MOUSE|P63101_K138	16.9641	WT_Uninfect_3	WT_Uninfect	NA	Model	NA	NA	Model	127847	1.70205e+06	0.0751135	1433Z_MOUSE|P63101	1433Z	MOUSE|P63101
data/OBJ38812_TMT10_p2.txt	1	data/OBJ38812_TMT10_p2.txt_1	131C	1433Z_MOUSE|P63101_K138	17.0173	WT_Uninfect_4	WT_Uninfect	NA	Model	NA	NA	Model	132652	1.70205e+06	0.0779365	1433Z_MOUSE|P63101	1433Z	MOUSE|P63101
data/OBJ38812_TMT10.txt	1	data/OBJ38812_TMT10.txt_1	127N	1433Z_MOUSE|P63101_K138	16.8294	KO_Early_1	KO_Early	NA	Model	NA	NA	Model	116452	1.63366e+06	0.0712829	1433Z_MOUSE|P63101	1433Z	MOUSE|P63101
data/OBJ38812_TMT10.txt	1	data/OBJ38812_TMT10.txt_1	130N	1433Z_MOUSE|P63101_K138	16.7378	KO_Early_2	KO_Early	NA	Model	NA	NA	Model	109291	1.63366e+06	0.0668996	1433Z_MOUSE|P63101	1433Z	MOUSE|P63101
data/OBJ38812_TMT10.txt	1	data/OBJ38812_TMT10.txt_1	128N	1433Z_MOUSE|P63101_K138	17.0483	KO_Late_1	KO_Late	NA	Model	NA	NA	Model	135538	1.63366e+06	0.0829659	1433Z_MOUSE|P63101	1433Z	MOUSE|P63101
data/OBJ38812_TMT10.txt	1	data/OBJ38812_TMT10.txt_1	131N	1433Z_MOUSE|P63101_K138	16.8416	KO_Late_2	KO_Late	NA	Model	NA	NA	Model	117445	1.63366e+06	0.0718904	1433Z_MOUSE|P63101	1433Z	MOUSE|P63101
data/OBJ38812_TMT10.txt	1	data/OBJ38812_TMT10.txt_1	129N	1433Z_MOUSE|P63101_K138	16.7738	KO_Uninfect_1	KO_Uninfect	NA	Model	NA	NA	Model	112049	1.63366e+06	0.0685876	1433Z_MOUSE|P63101	1433Z	MOUSE|P63101
data/OBJ38812_TMT10.txt	1	data/OBJ38812_TMT10.txt_1	131C	1433Z_MOUSE|P63101_K138	16.8075	KO_Uninfect_2	KO_Uninfect	NA	Model	NA	NA	Model	114696	1.63366e+06	0.0702078	1433Z_MOUSE|P63101	1433Z	MOUSE|P63101
data/OBJ38812_TMT10.txt	1	data/OBJ38812_TMT10.txt_1	126C	1433Z_MOUSE|P63101_K138	17.1438	WT_Early_1	WT_Early	NA	Model	NA	NA	Model	144806	1.63366e+06	0.0886386	1433Z_MOUSE|P63101	1433Z	MOUSE|P63101
data/OBJ38812_TMT10.txt	1	data/OBJ38812_TMT10.txt_1	129C	1433Z_MOUSE|P63101_K138	16.9609	WT_Early_2	WT_Early	NA	Model	NA	NA	Model	127570	1.63366e+06	0.0780882	1433Z_MOUSE|P63101	1433Z	MOUSE|P63101
data/OBJ38812_TMT10.txt	1	data/OBJ38812_TMT10.txt_1	127C	1433Z_MOUSE|P63101_K138	17.3058	WT_Late_1	WT_Late	NA	Model	NA	NA	Model	162017	1.63366e+06	0.0991739	1433Z_MOUSE|P63101	1433Z	MOUSE|P63101
data/OBJ38812_TMT10.txt	1	data/OBJ38812_TMT10.txt_1	130C	1433Z_MOUSE|P63101_K138	17.4583	WT_Late_2	WT_Late	NA	Model	NA	NA	Model	180078	1.63366e+06	0.11023	1433Z_MOUSE|P63101	1433Z	MOUSE|P63101
data/OBJ38812_TMT10.txt	1	data/OBJ38812_TMT10.txt_1	128C	1433Z_MOUSE|P63101_K138	17.4388	WT_Uninfect_1	WT_Uninfect	NA	Model	NA	NA	Model	177665	1.63366e+06	0.108752	1433Z_MOUSE|P63101	1433Z	MOUSE|P63101
data/OBJ38812_TMT10_p2.txt	1	data/OBJ38812_TMT10_p2.txt_1	127N	1433Z_MOUSE|P63101_K139	13.556	KO_Early_3	KO_Early	NA	Model	NA	NA	Model	12043.9	153856	0.0782802	1433Z_MOUSE|P63101	1433Z	MOUSE|P63101
data/OBJ38812_TMT10_p2.txt	1	data/OBJ38812_TMT10_p2.txt_1	130N	1433Z_MOUSE|P63101_K139	13.3106	KO_Early_4	KO_Early	NA	Model	NA	NA	Model	10159.7	153856	0.0660339	1433Z_MOUSE|P63101	1433Z	MOUSE|P63101
data/OBJ38812_TMT10_p2.txt	1	data/OBJ38812_TMT10_p2.txt_1	128N	1433Z_MOUSE|P63101_K139	13.7172	KO_Late_3	KO_Late	NA	Model	NA	NA	Model	13467.2	153856	0.0875311	1433Z_MOUSE|P63101	1433Z	MOUSE|P63101
data/OBJ38812_TMT10_p2.txt	1	data/OBJ38812_TMT10_p2.txt_1	131N	1433Z_MOUSE|P63101_K139	13.6999	KO_Late_4	KO_Late	NA	Model	NA	NA	Model	13307.3	153856	0.0864916	1433Z_MOUSE|P63101	1433Z	MOUSE|P63101
data/OBJ38812_TMT10_p2.txt	1	data/OBJ38812_TMT10_p2.txt_1	129N	1433Z_MOUSE|P63101_K139	13.8652	KO_Uninfect_3	KO_Uninfect	NA	Model	NA	NA	Model	14922	153856	0.0969868	1433Z_MOUSE|P63101	1433Z	MOUSE|P63101
data/OBJ38812_TMT10_p2.txt	1	data/OBJ38812_TMT10_p2.txt_1	126C	1433Z_MOUSE|P63101_K139	13.83	WT_Early_3	WT_Early	NA	Model	NA	NA	Model	14562.8	153856	0.0946521	1433Z_MOUSE|P63101	1433Z	MOUSE|P63101
data/OBJ38812_TMT10_p2.txt	1	data/OBJ38812_TMT10_p2.txt_1	129C	1433Z_MOUSE|P63101_K139	13.155	WT_Early_4	WT_Early	NA	Model	NA	NA	Model	9120.87	153856	0.0592818	1433Z_MOUSE|P63101	1433Z	MOUSE|P63101
data/OBJ38812_TMT10_p2.txt	1	data/OBJ38812_TMT10_p2.txt_1	127C	1433Z_MOUSE|P63101_K139	13.7201	WT_Late_3	WT_Late	NA	Model	NA	NA	Model	13494.6	153856	0.0877091	1433Z_MOUSE|P63101	1433Z	MOUSE|P63101
data/OBJ38812_TMT10_p2.txt	1	data/OBJ38812_TMT10_p2.txt_1	130C	1433Z_MOUSE|P63101_K139	13.217	WT_Late_4	WT_Late	NA	Model	NA	NA	Model	9521.48	153856	0.0618856	1433Z_MOUSE|P63101	1433Z	MOUSE|P63101
data/OBJ38812_TMT10_p2.txt	1	data/OBJ38812_TMT10_p2.txt_1	128C	1433Z_MOUSE|P63101_K139	13.7456	WT_Uninfect_3	WT_Uninfect	NA	Model	NA	NA	Model	13735.6	153856	0.0892754	1433Z_MOUSE|P63101	1433Z	MOUSE|P63101
data/OBJ38812_TMT10_p2.txt	1	data/OBJ38812_TMT10_p2.txt_1	131C	1433Z_MOUSE|P63101_K139	14.0752	WT_Uninfect_4	WT_Uninfect	NA	Model	NA	NA	Model	17260.9	153856	0.112189	1433Z_MOUSE|P63101	1433Z	MOUSE|P63101
data/OBJ38812_TMT10.txt	1	data/OBJ38812_TMT10.txt_1	127N	1433Z_MOUSE|P63101_K139	13.6642	KO_Early_1	KO_Early	NA	Model	NA	NA	Model	12981.6	145892	0.0889808	1433Z_MOUSE|P63101	1433Z	MOUSE|P63101
data/OBJ38812_TMT10.txt	1	data/OBJ38812_TMT10.txt_1	130N	1433Z_MOUSE|P63101_K139	13.43	KO_Early_2	KO_Early	NA	Model	NA	NA	Model	11036.5	145892	0.0756483	1433Z_MOUSE|P63101	1433Z	MOUSE|P63101
data/OBJ38812_TMT10.txt	1	data/OBJ38812_TMT10.txt_1	128N	1433Z_MOUSE|P63101_K139	13.616	KO_Late_1	KO_Late	NA	Model	NA	NA	Model	12555.1	145892	0.0860572	1433Z_MOUSE|P63101	1433Z	MOUSE|P63101
data/OBJ38812_TMT10.txt	1	data/OBJ38812_TMT10.txt_1	131N	1433Z_MOUSE|P63101_K139	13.2108	KO_Late_2	KO_Late	NA	Model	NA	NA	Model	9480.68	145892	0.0649841	1433Z_MOUSE|P63101	1433Z	MOUSE|P63101
data/OBJ38812_TMT10.txt	1	data/OBJ38812_TMT10.txt_1	129N	1433Z_MOUSE|P63101_K139	13.0184	KO_Uninfect_1	KO_Uninfect	NA	Model	NA	NA	Model	8297.11	145892	0.0568715	1433Z_MOUSE|P63101	1433Z	MOUSE|P63101
data/OBJ38812_TMT10.txt	1	data/OBJ38812_TMT10.txt_1	131C	1433Z_MOUSE|P63101_K139	13.1501	KO_Uninfect_2	KO_Uninfect	NA	Model	NA	NA	Model	9090.53	145892	0.0623099	1433Z_MOUSE|P63101	1433Z	MOUSE|P63101
data/OBJ38812_TMT10.txt	1	data/OBJ38812_TMT10.txt_1	126C	1433Z_MOUSE|P63101_K139	13.7316	WT_Early_1	WT_Early	NA	Model	NA	NA	Model	13602.6	145892	0.0932371	1433Z_MOUSE|P63101	1433Z	MOUSE|P63101
data/OBJ38812_TMT10.txt	1	data/OBJ38812_TMT10.txt_1	129C	1433Z_MOUSE|P63101_K139	13.7168	WT_Early_2	WT_Early	NA	Model	NA	NA	Model	13463.4	145892	0.092283	1433Z_MOUSE|P63101	1433Z	MOUSE|P63101
data/OBJ38812_TMT10.txt	1	data/OBJ38812_TMT10.txt_1	127C	1433Z_MOUSE|P63101_K139	13.7913	WT_Late_1	WT_Late	NA	Model	NA	NA	Model	14177.3	145892	0.0971764	1433Z_MOUSE|P63101	1433Z	MOUSE|P63101
data/OBJ38812_TMT10.txt	1	data/OBJ38812_TMT10.txt_1	130C	1433Z_MOUSE|P63101_K139	13.7354	WT_Late_2	WT_Late	NA	Model	NA	NA	Model	13639	145892	0.0934867	1433Z_MOUSE|P63101	1433Z	MOUSE|P63101
data/OBJ38812_TMT10.txt	1	data/OBJ38812_TMT10.txt_1	128C	1433Z_MOUSE|P63101_K139	13.9021	WT_Uninfect_1	WT_Uninfect	NA	Model	NA	NA	Model	15308.7	145892	0.104932	1433Z_MOUSE|P63101	1433Z	MOUSE|P63101
data/OBJ38812_TMT10.txt	1	data/OBJ38812_TMT10.txt_1	127N	1433Z_MOUSE|P63101_K74	16.772	KO_Early_1	KO_Early	NA	Model	NA	NA	Model	111914	1.42112e+06	0.0787507	1433Z_MOUSE|P63101	1433Z	MOUSE|P63101
data/OBJ38812_TMT10.txt	1	data/OBJ38812_TMT10.txt_1	130N	1433Z_MOUSE|P63101_K74	17.1014	KO_Early_2	KO_Early	NA	Model	NA	NA	Model	140619	1.42112e+06	0.0989494	1433Z_MOUSE|P63101	1433Z	MOUSE|P63101
data/OBJ38812_TMT10.txt	1	data/OBJ38812_TMT10.txt_1	128N	1433Z_MOUSE|P63101_K74	16.6474	KO_Late_1	KO_Late	NA	Model	NA	NA	Model	102654	1.42112e+06	0.0722346	1433Z_MOUSE|P63101	1433Z	MOUSE|P63101
data/OBJ38812_TMT10.txt	1	data/OBJ38812_TMT10.txt_1	131N	1433Z_MOUSE|P63101_K74	16.7437	KO_Late_2	KO_Late	NA	Model	NA	NA	Model	109740	1.42112e+06	0.0772204	1433Z_MOUSE|P63101	1433Z	MOUSE|P63101
data/OBJ38812_TMT10.txt	1	data/OBJ38812_TMT10.txt_1	129N	1433Z_MOUSE|P63101_K74	16.7618	KO_Uninfect_1	KO_Uninfect	NA	Model	NA	NA	Model	111121	1.42112e+06	0.0781927	1433Z_MOUSE|P63101	1433Z	MOUSE|P63101
data/OBJ38812_TMT10.txt	1	data/OBJ38812_TMT10.txt_1	131C	1433Z_MOUSE|P63101_K74	16.7731	KO_Uninfect_2	KO_Uninfect	NA	Model	NA	NA	Model	111999	1.42112e+06	0.07881	1433Z_MOUSE|P63101	1433Z	MOUSE|P63101
data/OBJ38812_TMT10.txt	1	data/OBJ38812_TMT10.txt_1	126C	1433Z_MOUSE|P63101_K74	17.0337	WT_Early_1	WT_Early	NA	Model	NA	NA	Model	134173	1.42112e+06	0.0944137	1433Z_MOUSE|P63101	1433Z	MOUSE|P63101
data/OBJ38812_TMT10.txt	1	data/OBJ38812_TMT10.txt_1	129C	1433Z_MOUSE|P63101_K74	16.9843	WT_Early_2	WT_Early	NA	Model	NA	NA	Model	129658	1.42112e+06	0.0912362	1433Z_MOUSE|P63101	1433Z	MOUSE|P63101
data/OBJ38812_TMT10.txt	1	data/OBJ38812_TMT10.txt_1	127C	1433Z_MOUSE|P63101_K74	16.7436	WT_Late_1	WT_Late	NA	Model	NA	NA	Model	109729	1.42112e+06	0.0772129	1433Z_MOUSE|P63101	1433Z	MOUSE|P63101
data/OBJ38812_TMT10.txt	1	data/OBJ38812_TMT10.txt_1	130C	1433Z_MOUSE|P63101_K74	16.7885	WT_Late_2	WT_Late	NA	Model	NA	NA	Model	113196	1.42112e+06	0.0796524	1433Z_MOUSE|P63101	1433Z	MOUSE|P63101
data/OBJ38812_TMT10.txt	1	data/OBJ38812_TMT10.txt_1	128C	1433Z_MOUSE|P63101_K74	16.9642	WT_Uninfect_1	WT_Uninfect	NA	Model	NA	NA	Model	127856	1.42112e+06	0.0899686	1433Z_MOUSE|P63101	1433Z	MOUSE|P63101
data/OBJ38812_TMT10_p2.txt	1	data/OBJ38812_TMT10_p2.txt_1	127N	1433Z_MOUSE|P63101_K9	18.4574	KO_Early_3	KO_Early	NA	Model	NA	NA	Model	359951	4.17882e+06	0.0861371	1433Z_MOUSE|P63101	1433Z	MOUSE|P63101
data/OBJ38812_TMT10_p2.txt	1	data/OBJ38812_TMT10_p2.txt_1	130N	1433Z_MOUSE|P63101_K9	19.01	KO_Early_4	KO_Early	NA	Model	NA	NA	Model	527936	4.17882e+06	0.126336	1433Z_MOUSE|P63101	1433Z	MOUSE|P63101
data/OBJ38812_TMT10_p2.txt	1	data/OBJ38812_TMT10_p2.txt_1	128N	1433Z_MOUSE|P63101_K9	18.1836	KO_Late_3	KO_Late	NA	Model	NA	NA	Model	297730	4.17882e+06	0.0712474	1433Z_MOUSE|P63101	1433Z	MOUSE|P63101
data/OBJ38812_TMT10_p2.txt	1	data/OBJ38812_TMT10_p2.txt_1	131N	1433Z_MOUSE|P63101_K9	18.6247	KO_Late_4	KO_Late	NA	Model	NA	NA	Model	404209	4.17882e+06	0.0967281	1433Z_MOUSE|P63101	1433Z	MOUSE|P63101
data/OBJ38812_TMT10_p2.txt	1	data/OBJ38812_TMT10_p2.txt_1	129N	1433Z_MOUSE|P63101_K9	18.6592	KO_Uninfect_3	KO_Uninfect	NA	Model	NA	NA	Model	413988	4.17882e+06	0.0990682	1433Z_MOUSE|P63101	1433Z	MOUSE|P63101
data/OBJ38812_TMT10_p2.txt	1	data/OBJ38812_TMT10_p2.txt_1	126C	1433Z_MOUSE|P63101_K9	18.4826	WT_Early_3	WT_Early	NA	Model	NA	NA	Model	366289	4.17882e+06	0.0876537	1433Z_MOUSE|P63101	1433Z	MOUSE|P63101
data/OBJ38812_TMT10_p2.txt	1	data/OBJ38812_TMT10_p2.txt_1	129C	1433Z_MOUSE|P63101_K9	17.6932	WT_Early_4	WT_Early	NA	Model	NA	NA	Model	211931	4.17882e+06	0.0507156	1433Z_MOUSE|P63101	1433Z	MOUSE|P63101
data/OBJ38812_TMT10_p2.txt	1	data/OBJ38812_TMT10_p2.txt_1	127C	1433Z_MOUSE|P63101_K9	18.1122	WT_Late_3	WT_Late	NA	Model	NA	NA	Model	283351	4.17882e+06	0.0678064	1433Z_MOUSE|P63101	1433Z	MOUSE|P63101
data/OBJ38812_TMT10_p2.txt	1	data/OBJ38812_TMT10_p2.txt_1	130C	1433Z_MOUSE|P63101_K9	18.2804	WT_Late_4	WT_Late	NA	Model	NA	NA	Model	318377	4.17882e+06	0.0761884	1433Z_MOUSE|P63101	1433Z	MOUSE|P63101
data/OBJ38812_TMT10_p2.txt	1	data/OBJ38812_TMT10_p2.txt_1	128C	1433Z_MOUSE|P63101_K9	17.6107	WT_Uninfect_3	WT_Uninfect	NA	Model	NA	NA	Model	200144	4.17882e+06	0.047895	1433Z_MOUSE|P63101	1433Z	MOUSE|P63101
data/OBJ38812_TMT10_p2.txt	1	data/OBJ38812_TMT10_p2.txt_1	131C	1433Z_MOUSE|P63101_K9	18.8411	WT_Uninfect_4	WT_Uninfect	NA	Model	NA	NA	Model	469609	4.17882e+06	0.112379	1433Z_MOUSE|P63101	1433Z	MOUSE|P63101
data/OBJ38812_TMT10.txt	1	data/OBJ38812_TMT10.txt_1	127N	1433Z_MOUSE|P63101_K9	18.319	KO_Early_1	KO_Early	NA	Model	NA	NA	Model	327014	3.90424e+06	0.0837586	1433Z_MOUSE|P63101	1433Z	MOUSE|P63101
data/OBJ38812_TMT10.txt	1	data/OBJ38812_TMT10.txt_1	130N	1433Z_MOUSE|P63101_K9	18.3359	KO_Early_2	KO_Early	NA	Model	NA	NA	Model	330867	3.90424e+06	0.0847456	1433Z_MOUSE|P63101	1433Z	MOUSE|P63101
data/OBJ38812_TMT10.txt	1	data/OBJ38812_TMT10.txt_1	128N	1433Z_MOUSE|P63101_K9	17.9764	KO_Late_1	KO_Late	NA	Model	NA	NA	Model	257890	3.90424e+06	0.0660539	1433Z_MOUSE|P63101	1433Z	MOUSE|P63101
data/OBJ38812_TMT10.txt	1	data/OBJ38812_TMT10.txt_1	131N	1433Z_MOUSE|P63101_K9	18.171	KO_Late_2	KO_Late	NA	Model	NA	NA	Model	295132	3.90424e+06	0.0755927	1433Z_MOUSE|P63101	1433Z	MOUSE|P63101
data/OBJ38812_TMT10.txt	1	data/OBJ38812_TMT10.txt_1	129N	1433Z_MOUSE|P63101_K9	18.5987	KO_Uninfect_1	KO_Uninfect	NA	Model	NA	NA	Model	396988	3.90424e+06	0.101681	1433Z_MOUSE|P63101	1433Z	MOUSE|P63101
data/OBJ38812_TMT10.txt	1	data/OBJ38812_TMT10.txt_1	131C	1433Z_MOUSE|P63101_K9	18.1979	KO_Uninfect_2	KO_Uninfect	NA	Model	NA	NA	Model	300695	3.90424e+06	0.0770176	1433Z_MOUSE|P63101	1433Z	MOUSE|P63101
data/OBJ38812_TMT10.txt	1	data/OBJ38812_TMT10.txt_1	126C	1433Z_MOUSE|P63101_K9	18.4571	WT_Early_1	WT_Early	NA	Model	NA	NA	Model	359870	3.90424e+06	0.0921741	1433Z_MOUSE|P63101	1433Z	MOUSE|P63101
data/OBJ38812_TMT10.txt	1	data/OBJ38812_TMT10.txt_1	129C	1433Z_MOUSE|P63101_K9	18.5398	WT_Early_2	WT_Early	NA	Model	NA	NA	Model	381084	3.90424e+06	0.0976079	1433Z_MOUSE|P63101	1433Z	MOUSE|P63101
data/OBJ38812_TMT10.txt	1	data/OBJ38812_TMT10.txt_1	127C	1433Z_MOUSE|P63101_K9	18.3437	WT_Late_1	WT_Late	NA	Model	NA	NA	Model	332661	3.90424e+06	0.085205	1433Z_MOUSE|P63101	1433Z	MOUSE|P63101
data/OBJ38812_TMT10.txt	1	data/OBJ38812_TMT10.txt_1	130C	1433Z_MOUSE|P63101_K9	18.1516	WT_Late_2	WT_Late	NA	Model	NA	NA	Model	291183	3.90424e+06	0.0745812	1433Z_MOUSE|P63101	1433Z	MOUSE|P63101
data/OBJ38812_TMT10.txt	1	data/OBJ38812_TMT10.txt_1	128C	1433Z_MOUSE|P63101_K9	18.2211	WT_Uninfect_1	WT_Uninfect	NA	Model	NA	NA	Model	305553	3.90424e+06	0.078262	1433Z_MOUSE|P63101	1433Z	MOUSE|P63101
data/OBJ38812_TMT10.txt	1	data/OBJ38812_TMT10.txt_1	127N	2A5G_MOUSE|Q60996_K156	14.1914	KO_Early_1	KO_Early	NA	Model	NA	NA	Model	18708.8	209067	0.0894871	2A5G_MOUSE|Q60996	2A5G	MOUSE|Q60996
data/OBJ38812_TMT10.txt	1	data/OBJ38812_TMT10.txt_1	130N	2A5G_MOUSE|Q60996_K156	13.886	KO_Early_2	KO_Early	NA	Model	NA	NA	Model	15139.6	209067	0.0724153	2A5G_MOUSE|Q60996	2A5G	MOUSE|Q60996
data/OBJ38812_TMT10.txt	1	data/OBJ38812_TMT10.txt_1	128N	2A5G_MOUSE|Q60996_K156	13.9414	KO_Late_1	KO_Late	NA	Model	NA	NA	Model	15732.3	209067	0.0752502	2A5G_MOUSE|Q60996	2A5G	MOUSE|Q60996
data/OBJ38812_TMT10.txt	1	data/OBJ38812_TMT10.txt_1	131N	2A5G_MOUSE|Q60996_K156	13.9277	KO_Late_2	KO_Late	NA	Model	NA	NA	Model	15583.3	209067	0.0745371	2A5G_MOUSE|Q60996	2A5G	MOUSE|Q60996
data/OBJ38812_TMT10.txt	1	data/OBJ38812_TMT10.txt_1	129N	2A5G_MOUSE|Q60996_K156	14.4993	KO_Uninfect_1	KO_Uninfect	NA	Model	NA	NA	Model	23158.5	209067	0.110771	2A5G_MOUSE|Q60996	2A5G	MOUSE|Q60996
data/OBJ38812_TMT10.txt	1	data/OBJ38812_TMT10.txt_1	131C	2A5G_MOUSE|Q60996_K156	13.9519	KO_Uninfect_2	KO_Uninfect	NA	Model	NA	NA	Model	15847.3	209067	0.0758	2A5G_MOUSE|Q60996	2A5G	MOUSE|Q60996
data/OBJ38812_TMT10.txt	1	data/OBJ38812_TMT10.txt_1	126C	2A5G_MOUSE|Q60996_K156	14.2379	WT_Early_1	WT_Early	NA	Model	NA	NA	Model	19320.8	209067	0.0924142	2A5G_MOUSE|Q60996	2A5G	MOUSE|Q60996
data/OBJ38812_TMT10.txt	1	data/OBJ38812_TMT10.txt_1	129C	2A5G_MOUSE|Q60996_K156	14.2896	WT_Early_2	WT_Early	NA	Model	NA	NA	Model	20025.7	209067	0.095786	2A5G_MOUSE|Q60996	2A5G	MOUSE|Q60996
data/OBJ38812_TMT10.txt	1	data/OBJ38812_TMT10.txt_1	127C	2A5G_MOUSE|Q60996_K156	13.8861	WT_Late_1	WT_Late	NA	Model	NA	NA	Model	15140.1	209067	0.0724176	2A5G_MOUSE|Q60996	2A5G	MOUSE|Q60996
data/OBJ38812_TMT10.txt	1	data/OBJ38812_TMT10.txt_1	130C	2A5G_MOUSE|Q60996_K156	13.9268	WT_Late_2	WT_Late	NA	Model	NA	NA	Model	15573.3	209067	0.0744893	2A5G_MOUSE|Q60996	2A5G	MOUSE|Q60996
data/OBJ38812_TMT10.txt	1	data/OBJ38812_TMT10.txt_1	128C	2A5G_MOUSE|Q60996_K156	14.0892	WT_Uninfect_1	WT_Uninfect	NA	Model	NA	NA	Model	17428.5	209067	0.0833632	2A5G_MOUSE|Q60996	2A5G	MOUSE|Q60996
data/OBJ38812_TMT10_p2.txt	1	data/OBJ38812_TMT10_p2.txt_1	127N	2A5G_MOUSE|Q60996-2_K438	14.24	KO_Early_3	KO_Early	NA	Model	NA	NA	Model	19349.6	300103	0.0644765	2A5G_MOUSE|Q60996-2	2A5G	MOUSE|Q60996-2
data/OBJ38812_TMT10_p2.txt	1	data/OBJ38812_TMT10_p2.txt_1	130N	2A5G_MOUSE|Q60996-2_K438	14.6652	KO_Early_4	KO_Early	NA	Model	NA	NA	Model	25981.8	300103	0.0865764	2A5G_MOUSE|Q60996-2	2A5G	MOUSE|Q60996-2
data/OBJ38812_TMT10_p2.txt	1	data/OBJ38812_TMT10_p2.txt_1	128N	2A5G_MOUSE|Q60996-2_K438	14.4339	KO_Late_3	KO_Late	NA	Model	NA	NA	Model	22133.5	300103	0.073753	2A5G_MOUSE|Q60996-2	2A5G	MOUSE|Q60996-2
data/OBJ38812_TMT10_p2.txt	1	data/OBJ38812_TMT10_p2.txt_1	131N	2A5G_MOUSE|Q60996-2_K438	14.2918	KO_Late_4	KO_Late	NA	Model	NA	NA	Model	20057.4	300103	0.066835	2A5G_MOUSE|Q60996-2	2A5G	MOUSE|Q60996-2
data/OBJ38812_TMT10_p2.txt	1	data/OBJ38812_TMT10_p2.txt_1	129N	2A5G_MOUSE|Q60996-2_K438	14.0462	KO_Uninfect_3	KO_Uninfect	NA	Model	NA	NA	Model	16917.3	300103	0.0563717	2A5G_MOUSE|Q60996-2	2A5G	MOUSE|Q60996-2
data/OBJ38812_TMT10_p2.txt	1	data/OBJ38812_TMT10_p2.txt_1	126C	2A5G_MOUSE|Q60996-2_K438	15.2559	WT_Early_3	WT_Early	NA	Model	NA	NA	Model	39127.9	300103	0.130382	2A5G_MOUSE|Q60996-2	2A5G	MOUSE|Q60996-2
data/OBJ38812_TMT10_p2.txt	1	data/OBJ38812_TMT10_p2.txt_1	129C	2A5G_MOUSE|Q60996-2_K438	14.7552	WT_Early_4	WT_Early	NA	Model	NA	NA	Model	27653.5	300103	0.0921468	2A5G_MOUSE|Q60996-2	2A5G	MOUSE|Q60996-2
data/OBJ38812_TMT10_p2.txt	1	data/OBJ38812_TMT10_p2.txt_1	127C	2A5G_MOUSE|Q60996-2_K438	14.9276	WT_Late_3	WT_Late	NA	Model	NA	NA	Model	31164.8	300103	0.103847	2A5G_MOUSE|Q60996-2	2A5G	MOUSE|Q60996-2
data/OBJ38812_TMT10_p2.txt	1	data/OBJ38812_TMT10_p2.txt_1	130C	2A5G_MOUSE|Q60996-2_K438	14.3218	WT_Late_4	WT_Late	NA	Model	NA	NA	Model	20477.7	300103	0.0682354	2A5G_MOUSE|Q60996-2	2A5G	MOUSE|Q60996-2
data/OBJ38812_TMT10_p2.txt	1	data/OBJ38812_TMT10_p2.txt_1	128C	2A5G_MOUSE|Q60996-2_K438	14.624	WT_Uninfect_3	WT_Uninfect	NA	Model	NA	NA	Model	25250.5	300103	0.0841392	2A5G_MOUSE|Q60996-2	2A5G	MOUSE|Q60996-2
data/OBJ38812_TMT10_p2.txt	1	data/OBJ38812_TMT10_p2.txt_1	131C	2A5G_MOUSE|Q60996-2_K438	14.7679	WT_Uninfect_4	WT_Uninfect	NA	Model	NA	NA	Model	27898.7	300103	0.0929639	2A5G_MOUSE|Q60996-2	2A5G	MOUSE|Q60996-2
data/OBJ38812_TMT10.txt	1	data/OBJ38812_TMT10.txt_1	127N	2A5G_MOUSE|Q60996-2_K438	14.3969	KO_Early_1	KO_Early	NA	Model	NA	NA	Model	21571.9	287136	0.0751276	2A5G_MOUSE|Q60996-2	2A5G	MOUSE|Q60996-2
data/OBJ38812_TMT10.txt	1	data/OBJ38812_TMT10.txt_1	130N	2A5G_MOUSE|Q60996-2_K438	14.3784	KO_Early_2	KO_Early	NA	Model	NA	NA	Model	21297.1	287136	0.0741706	2A5G_MOUSE|Q60996-2	2A5G	MOUSE|Q60996-2
data/OBJ38812_TMT10.txt	1	data/OBJ38812_TMT10.txt_1	128N	2A5G_MOUSE|Q60996-2_K438	14.2871	KO_Late_1	KO_Late	NA	Model	NA	NA	Model	19991.5	287136	0.0696238	2A5G_MOUSE|Q60996-2	2A5G	MOUSE|Q60996-2
data/OBJ38812_TMT10.txt	1	data/OBJ38812_TMT10.txt_1	131N	2A5G_MOUSE|Q60996-2_K438	14.3607	KO_Late_2	KO_Late	NA	Model	NA	NA	Model	21037.6	287136	0.073267	2A5G_MOUSE|Q60996-2	2A5G	MOUSE|Q60996-2
data/OBJ38812_TMT10.txt	1	data/OBJ38812_TMT10.txt_1	129N	2A5G_MOUSE|Q60996-2_K438	14.4119	KO_Uninfect_1	KO_Uninfect	NA	Model	NA	NA	Model	21797.8	287136	0.0759144	2A5G_MOUSE|Q60996-2	2A5G	MOUSE|Q60996-2
data/OBJ38812_TMT10.txt	1	data/OBJ38812_TMT10.txt_1	131C	2A5G_MOUSE|Q60996-2_K438	14.2584	KO_Uninfect_2	KO_Uninfect	NA	Model	NA	NA	Model	19597.4	287136	0.0682511	2A5G_MOUSE|Q60996-2	2A5G	MOUSE|Q60996-2
data/OBJ38812_TMT10.txt	1	data/OBJ38812_TMT10.txt_1	126C	2A5G_MOUSE|Q60996-2_K438	14.8418	WT_Early_1	WT_Early	NA	Model	NA	NA	Model	29364.1	287136	0.102266	2A5G_MOUSE|Q60996-2	2A5G	MOUSE|Q60996-2
data/OBJ38812_TMT10.txt	1	data/OBJ38812_TMT10.txt_1	129C	2A5G_MOUSE|Q60996-2_K438	14.9065	WT_Early_2	WT_Early	NA	Model	NA	NA	Model	30711.3	287136	0.106957	2A5G_MOUSE|Q60996-2	2A5G	MOUSE|Q60996-2
data/OBJ38812_TMT10.txt	1	data/OBJ38812_TMT10.txt_1	127C	2A5G_MOUSE|Q60996-2_K438	14.7165	WT_Late_1	WT_Late	NA	Model	NA	NA	Model	26922.8	287136	0.0937633	2A5G_MOUSE|Q60996-2	2A5G	MOUSE|Q60996-2
data/OBJ38812_TMT10.txt	1	data/OBJ38812_TMT10.txt_1	130C	2A5G_MOUSE|Q60996-2_K438	14.6561	WT_Late_2	WT_Late	NA	Model	NA	NA	Model	25818.8	287136	0.0899184	2A5G_MOUSE|Q60996-2	2A5G	MOUSE|Q60996-2
data/OBJ38812_TMT10.txt	1	data/OBJ38812_TMT10.txt_1	128C	2A5G_MOUSE|Q60996-2_K438	14.6059	WT_Uninfect_1	WT_Uninfect	NA	Model	NA	NA	Model	24935.4	287136	0.0868416	2A5G_MOUSE|Q60996-2	2A5G	MOUSE|Q60996-2
data/OBJ38812_TMT10_p2.txt	1	data/OBJ38812_TMT10_p2.txt_1	127N	2AAA_MOUSE|Q76MZ3_K188	18.0547	KO_Early_3	KO_Early	NA	Model	NA	NA	Model	272272	4.3621e+06	0.0624176	2AAA_MOUSE|Q76MZ3	2AAA	MOUSE|Q76MZ3
data/OBJ38812_TMT10_p2.txt	1	data/OBJ38812_TMT10_p2.txt_1	130N	2AAA_MOUSE|Q76MZ3_K188	18.8816	KO_Early_4	KO_Early	NA	Model	NA	NA	Model	482969	4.3621e+06	0.110719	2AAA_MOUSE|Q76MZ3	2AAA	MOUSE|Q76MZ3
data/OBJ38812_TMT10_p2.txt	1	data/OBJ38812_TMT10_p2.txt_1	128N	2AAA_MOUSE|Q76MZ3_K188	18.1732	KO_Late_3	KO_Late	NA	Model	NA	NA	Model	295576	4.3621e+06	0.0677599	2AAA_MOUSE|Q76MZ3	2AAA	MOUSE|Q76MZ3
data/OBJ38812_TMT10_p2.txt	1	data/OBJ38812_TMT10_p2.txt_1	131N	2AAA_MOUSE|Q76MZ3_K188	18.4814	KO_Late_4	KO_Late	NA	Model	NA	NA	Model	365991	4.3621e+06	0.0839025	2AAA_MOUSE|Q76MZ3	2AAA	MOUSE|Q76MZ3
data/OBJ38812_TMT10_p2.txt	1	data/OBJ38812_TMT10_p2.txt_1	129N	2AAA_MOUSE|Q76MZ3_K188	18.0464	KO_Uninfect_3	KO_Uninfect	NA	Model	NA	NA	Model	270719	4.3621e+06	0.0620617	2AAA_MOUSE|Q76MZ3	2AAA	MOUSE|Q76MZ3
data/OBJ38812_TMT10_p2.txt	1	data/OBJ38812_TMT10_p2.txt_1	126C	2AAA_MOUSE|Q76MZ3_K188	18.9438	WT_Early_3	WT_Early	NA	Model	NA	NA	Model	504241	4.3621e+06	0.115596	2AAA_MOUSE|Q76MZ3	2AAA	MOUSE|Q76MZ3
data/OBJ38812_TMT10_p2.txt	1	data/OBJ38812_TMT10_p2.txt_1	129C	2AAA_MOUSE|Q76MZ3_K188	18.2966	WT_Early_4	WT_Early	NA	Model	NA	NA	Model	321982	4.3621e+06	0.0738137	2AAA_MOUSE|Q76MZ3	2AAA	MOUSE|Q76MZ3
data/OBJ38812_TMT10_p2.txt	1	data/OBJ38812_TMT10_p2.txt_1	127C	2AAA_MOUSE|Q76MZ3_K188	18.7005	WT_Late_3	WT_Late	NA	Model	NA	NA	Model	425997	4.3621e+06	0.0976588	2AAA_MOUSE|Q76MZ3	2AAA	MOUSE|Q76MZ3
data/OBJ38812_TMT10_p2.txt	1	data/OBJ38812_TMT10_p2.txt_1	130C	2AAA_MOUSE|Q76MZ3_K188	18.3956	WT_Late_4	WT_Late	NA	Model	NA	NA	Model	344855	4.3621e+06	0.079057	2AAA_MOUSE|Q76MZ3	2AAA	MOUSE|Q76MZ3
data/OBJ38812_TMT10_p2.txt	1	data/OBJ38812_TMT10_p2.txt_1	128C	2AAA_MOUSE|Q76MZ3_K188	17.8245	WT_Uninfect_3	WT_Uninfect	NA	Model	NA	NA	Model	232123	4.3621e+06	0.0532136	2AAA_MOUSE|Q76MZ3	2AAA	MOUSE|Q76MZ3
data/OBJ38812_TMT10_p2.txt	1	data/OBJ38812_TMT10_p2.txt_1	131C	2AAA_MOUSE|Q76MZ3_K188	18.9438	WT_Uninfect_4	WT_Uninfect	NA	Model	NA	NA	Model	504274	4.3621e+06	0.115604	2AAA_MOUSE|Q76MZ3	2AAA	MOUSE|Q76MZ3
data/OBJ38812_TMT10.txt	1	data/OBJ38812_TMT10.txt_1	127N	2AAA_MOUSE|Q76MZ3_K188	18.3153	KO_Early_1	KO_Early	NA	Model	NA	NA	Model	326173	4.09824e+06	0.0795885	2AAA_MOUSE|Q76MZ3	2AAA	MOUSE|Q76MZ3
data/OBJ38812_TMT10.txt	1	data/OBJ38812_TMT10.txt_1	130N	2AAA_MOUSE|Q76MZ3_K188	18.1473	KO_Early_2	KO_Early	NA	Model	NA	NA	Model	290328	4.09824e+06	0.070842	2AAA_MOUSE|Q76MZ3	2AAA	MOUSE|Q76MZ3
data/OBJ38812_TMT10.txt	1	data/OBJ38812_TMT10.txt_1	128N	2AAA_MOUSE|Q76MZ3_K188	18.0602	KO_Late_1	KO_Late	NA	Model	NA	NA	Model	273308	4.09824e+06	0.066689	2AAA_MOUSE|Q76MZ3	2AAA	MOUSE|Q76MZ3
data/OBJ38812_TMT10.txt	1	data/OBJ38812_TMT10.txt_1	131N	2AAA_MOUSE|Q76MZ3_K188	18.395	KO_Late_2	KO_Late	NA	Model	NA	NA	Model	344708	4.09824e+06	0.0841111	2AAA_MOUSE|Q76MZ3	2AAA	MOUSE|Q76MZ3
data/OBJ38812_TMT10.txt	1	data/OBJ38812_TMT10.txt_1	129N	2AAA_MOUSE|Q76MZ3_K188	18.3559	KO_Uninfect_1	KO_Uninfect	NA	Model	NA	NA	Model	335487	4.09824e+06	0.0818613	2AAA_MOUSE|Q76MZ3	2AAA	MOUSE|Q76MZ3
data/OBJ38812_TMT10.txt	1	data/OBJ38812_TMT10.txt_1	131C	2AAA_MOUSE|Q76MZ3_K188	18.1868	KO_Uninfect_2	KO_Uninfect	NA	Model	NA	NA	Model	298388	4.09824e+06	0.0728088	2AAA_MOUSE|Q76MZ3	2AAA	MOUSE|Q76MZ3
data/OBJ38812_TMT10.txt	1	data/OBJ38812_TMT10.txt_1	126C	2AAA_MOUSE|Q76MZ3_K188	18.7091	WT_Early_1	WT_Early	NA	Model	NA	NA	Model	428542	4.09824e+06	0.104567	2AAA_MOUSE|Q76MZ3	2AAA	MOUSE|Q76MZ3
data/OBJ38812_TMT10.txt	1	data/OBJ38812_TMT10.txt_1	129C	2AAA_MOUSE|Q76MZ3_K188	18.6156	WT_Early_2	WT_Early	NA	Model	NA	NA	Model	401649	4.09824e+06	0.0980051	2AAA_MOUSE|Q76MZ3	2AAA	MOUSE|Q76MZ3
data/OBJ38812_TMT10.txt	1	data/OBJ38812_TMT10.txt_1	127C	2AAA_MOUSE|Q76MZ3_K188	18.7019	WT_Late_1	WT_Late	NA	Model	NA	NA	Model	426424	4.09824e+06	0.10405	2AAA_MOUSE|Q76MZ3	2AAA	MOUSE|Q76MZ3
data/OBJ38812_TMT10.txt	1	data/OBJ38812_TMT10.txt_1	130C	2AAA_MOUSE|Q76MZ3_K188	18.4949	WT_Late_2	WT_Late	NA	Model	NA	NA	Model	369408	4.09824e+06	0.0901381	2AAA_MOUSE|Q76MZ3	2AAA	MOUSE|Q76MZ3
data/OBJ38812_TMT10.txt	1	data/OBJ38812_TMT10.txt_1	128C	2AAA_MOUSE|Q76MZ3_K188	18.0032	WT_Uninfect_1	WT_Uninfect	NA	Model	NA	NA	Model	262728	4.09824e+06	0.0641075	2AAA_MOUSE|Q76MZ3	2AAA	MOUSE|Q76MZ3
data/OBJ38812_TMT10_p2.txt	1	data/OBJ38812_TMT10_p2.txt_1	127N	2AAA_MOUSE|Q76MZ3_K266	15.0707	KO_Early_3	KO_Early	NA	Model	NA	NA	Model	34412.9	556103	0.0618822	2AAA_MOUSE|Q76MZ3	2AAA	MOUSE|Q76MZ3
data/OBJ38812_TMT10_p2.txt	1	data/OBJ38812_TMT10_p2.txt_1	130N	2AAA_MOUSE|Q76MZ3_K266	15.5221	KO_Early_4	KO_Early	NA	Model	NA	NA	Model	47056.7	556103	0.0846188	2AAA_MOUSE|Q76MZ3	2AAA	MOUSE|Q76MZ3
data/OBJ38812_TMT10_p2.txt	1	data/OBJ38812_TMT10_p2.txt_1	128N	2AAA_MOUSE|Q76MZ3_K266	15.2113	KO_Late_3	KO_Late	NA	Model	NA	NA	Model	37937.5	556103	0.0682204	2AAA_MOUSE|Q76MZ3	2AAA	MOUSE|Q76MZ3
data/OBJ38812_TMT10_p2.txt	1	data/OBJ38812_TMT10_p2.txt_1	131N	2AAA_MOUSE|Q76MZ3_K266	15.5716	KO_Late_4	KO_Late	NA	Model	NA	NA	Model	48698	556103	0.0875701	2AAA_MOUSE|Q76MZ3	2AAA	MOUSE|Q76MZ3
data/OBJ38812_TMT10_p2.txt	1	data/OBJ38812_TMT10_p2.txt_1	129N	2AAA_MOUSE|Q76MZ3_K266	15.1761	KO_Uninfect_3	KO_Uninfect	NA	Model	NA	NA	Model	37022.1	556103	0.0665742	2AAA_MOUSE|Q76MZ3	2AAA	MOUSE|Q76MZ3
data/OBJ38812_TMT10_p2.txt	1	data/OBJ38812_TMT10_p2.txt_1	126C	2AAA_MOUSE|Q76MZ3_K266	15.943	WT_Early_3	WT_Early	NA	Model	NA	NA	Model	62996.7	556103	0.113283	2AAA_MOUSE|Q76MZ3	2AAA	MOUSE|Q76MZ3
data/OBJ38812_TMT10_p2.txt	1	data/OBJ38812_TMT10_p2.txt_1	129C	2AAA_MOUSE|Q76MZ3_K266	15.5309	WT_Early_4	WT_Early	NA	Model	NA	NA	Model	47343.6	556103	0.0851347	2AAA_MOUSE|Q76MZ3	2AAA	MOUSE|Q76MZ3
data/OBJ38812_TMT10_p2.txt	1	data/OBJ38812_TMT10_p2.txt_1	127C	2AAA_MOUSE|Q76MZ3_K266	15.9217	WT_Late_3	WT_Late	NA	Model	NA	NA	Model	62072.1	556103	0.11162	2AAA_MOUSE|Q76MZ3	2AAA	MOUSE|Q76MZ3
data/OBJ38812_TMT10_p2.txt	1	data/OBJ38812_TMT10_p2.txt_1	130C	2AAA_MOUSE|Q76MZ3_K266	15.7093	WT_Late_4	WT_Late	NA	Model	NA	NA	Model	53575.6	556103	0.0963412	2AAA_MOUSE|Q76MZ3	2AAA	MOUSE|Q76MZ3
data/OBJ38812_TMT10_p2.txt	1	data/OBJ38812_TMT10_p2.txt_1	128C	2AAA_MOUSE|Q76MZ3_K266	15.0932	WT_Uninfect_3	WT_Uninfect	NA	Model	NA	NA	Model	34955.7	556103	0.0628584	2AAA_MOUSE|Q76MZ3	2AAA	MOUSE|Q76MZ3
data/OBJ38812_TMT10_p2.txt	1	data/OBJ38812_TMT10_p2.txt_1	131C	2AAA_MOUSE|Q76MZ3_K266	15.4411	WT_Uninfect_4	WT_Uninfect	NA	Model	NA	NA	Model	44487.3	556103	0.0799984	2AAA_MOUSE|Q76MZ3	2AAA	MOUSE|Q76MZ3
data/OBJ38812_TMT10.txt	1	data/OBJ38812_TMT10.txt_1	127N	2AAA_MOUSE|Q76MZ3_K266	15.3068	KO_Early_1	KO_Early	NA	Model	NA	NA	Model	40533.7	550563	0.0736222	2AAA_MOUSE|Q76MZ3	2AAA	MOUSE|Q76MZ3
data/OBJ38812_TMT10.txt	1	data/OBJ38812_TMT10.txt_1	130N	2AAA_MOUSE|Q76MZ3_K266	15.6338	KO_Early_2	KO_Early	NA	Model	NA	NA	Model	50845.3	550563	0.0923514	2AAA_MOUSE|Q76MZ3	2AAA	MOUSE|Q76MZ3
data/OBJ38812_TMT10.txt	1	data/OBJ38812_TMT10.txt_1	128N	2AAA_MOUSE|Q76MZ3_K266	15.6515	KO_Late_1	KO_Late	NA	Model	NA	NA	Model	51470.5	550563	0.093487	2AAA_MOUSE|Q76MZ3	2AAA	MOUSE|Q76MZ3
data/OBJ38812_TMT10.txt	1	data/OBJ38812_TMT10.txt_1	131N	2AAA_MOUSE|Q76MZ3_K266	15.4008	KO_Late_2	KO_Late	NA	Model	NA	NA	Model	43260.2	550563	0.0785745	2AAA_MOUSE|Q76MZ3	2AAA	MOUSE|Q76MZ3
data/OBJ38812_TMT10.txt	1	data/OBJ38812_TMT10.txt_1	129N	2AAA_MOUSE|Q76MZ3_K266	14.924	KO_Uninfect_1	KO_Uninfect	NA	Model	NA	NA	Model	31086.6	550563	0.0564633	2AAA_MOUSE|Q76MZ3	2AAA	MOUSE|Q76MZ3
data/OBJ38812_TMT10.txt	1	data/OBJ38812_TMT10.txt_1	131C	2AAA_MOUSE|Q76MZ3_K266	15.2202	KO_Uninfect_2	KO_Uninfect	NA	Model	NA	NA	Model	38171.8	550563	0.0693322	2AAA_MOUSE|Q76MZ3	2AAA	MOUSE|Q76MZ3
data/OBJ38812_TMT10.txt	1	data/OBJ38812_TMT10.txt_1	126C	2AAA_MOUSE|Q76MZ3_K266	16.039	WT_Early_1	WT_Early	NA	Model	NA	NA	Model	67332.2	550563	0.122297	2AAA_MOUSE|Q76MZ3	2AAA	MOUSE|Q76MZ3
data/OBJ38812_TMT10.txt	1	data/OBJ38812_TMT10.txt_1	129C	2AAA_MOUSE|Q76MZ3_K266	15.3908	WT_Early_2	WT_Early	NA	Model	NA	NA	Model	42963.6	550563	0.0780357	2AAA_MOUSE|Q76MZ3	2AAA	MOUSE|Q76MZ3
data/OBJ38812_TMT10.txt	1	data/OBJ38812_TMT10.txt_1	127C	2AAA_MOUSE|Q76MZ3_K266	15.8862	WT_Late_1	WT_Late	NA	Model	NA	NA	Model	60566.4	550563	0.110008	2AAA_MOUSE|Q76MZ3	2AAA	MOUSE|Q76MZ3
data/OBJ38812_TMT10.txt	1	data/OBJ38812_TMT10.txt_1	130C	2AAA_MOUSE|Q76MZ3_K266	15.4032	WT_Late_2	WT_Late	NA	Model	NA	NA	Model	43333	550563	0.0787068	2AAA_MOUSE|Q76MZ3	2AAA	MOUSE|Q76MZ3
data/OBJ38812_TMT10.txt	1	data/OBJ38812_TMT10.txt_1	128C	2AAA_MOUSE|Q76MZ3_K266	15.1137	WT_Uninfect_1	WT_Uninfect	NA	Model	NA	NA	Model	35455.5	550563	0.0643986	2AAA_MOUSE|Q76MZ3	2AAA	MOUSE|Q76MZ3
data/OBJ38812_TMT10_p2.txt	1	data/OBJ38812_TMT10_p2.txt_1	127N	2AAA_MOUSE|Q76MZ3_K272	16.342	KO_Early_3	KO_Early	NA	Model	NA	NA	Model	83069	1.81879e+06	0.0456726	2AAA_MOUSE|Q76MZ3	2AAA	MOUSE|Q76MZ3
data/OBJ38812_TMT10_p2.txt	1	data/OBJ38812_TMT10_p2.txt_1	130N	2AAA_MOUSE|Q76MZ3_K272	17.2727	KO_Early_4	KO_Early	NA	Model	NA	NA	Model	158348	1.81879e+06	0.0870621	2AAA_MOUSE|Q76MZ3	2AAA	MOUSE|Q76MZ3
data/OBJ38812_TMT10_p2.txt	1	data/OBJ38812_TMT10_p2.txt_1	128N	2AAA_MOUSE|Q76MZ3_K272	16.7888	KO_Late_3	KO_Late	NA	Model	NA	NA	Model	113223	1.81879e+06	0.0622518	2AAA_MOUSE|Q76MZ3	2AAA	MOUSE|Q76MZ3
data/OBJ38812_TMT10_p2.txt	1	data/OBJ38812_TMT10_p2.txt_1	131N	2AAA_MOUSE|Q76MZ3_K272	17.2958	KO_Late_4	KO_Late	NA	Model	NA	NA	Model	160899	1.81879e+06	0.0884644	2AAA_MOUSE|Q76MZ3	2AAA	MOUSE|Q76MZ3
data/OBJ38812_TMT10_p2.txt	1	data/OBJ38812_TMT10_p2.txt_1	129N	2AAA_MOUSE|Q76MZ3_K272	17.4312	KO_Uninfect_3	KO_Uninfect	NA	Model	NA	NA	Model	176727	1.81879e+06	0.097167	2AAA_MOUSE|Q76MZ3	2AAA	MOUSE|Q76MZ3
data/OBJ38812_TMT10_p2.txt	1	data/OBJ38812_TMT10_p2.txt_1	126C	2AAA_MOUSE|Q76MZ3_K272	16.8345	WT_Early_3	WT_Early	NA	Model	NA	NA	Model	116864	1.81879e+06	0.0642534	2AAA_MOUSE|Q76MZ3	2AAA	MOUSE|Q76MZ3
data/OBJ38812_TMT10_p2.txt	1	data/OBJ38812_TMT10_p2.txt_1	129C	2AAA_MOUSE|Q76MZ3_K272	16.9429	WT_Early_4	WT_Early	NA	Model	NA	NA	Model	125986	1.81879e+06	0.069269	2AAA_MOUSE|Q76MZ3	2AAA	MOUSE|Q76MZ3
data/OBJ38812_TMT10_p2.txt	1	data/OBJ38812_TMT10_p2.txt_1	127C	2AAA_MOUSE|Q76MZ3_K272	17.1621	WT_Late_3	WT_Late	NA	Model	NA	NA	Model	146659	1.81879e+06	0.080635	2AAA_MOUSE|Q76MZ3	2AAA	MOUSE|Q76MZ3
data/OBJ38812_TMT10_p2.txt	1	data/OBJ38812_TMT10_p2.txt_1	130C	2AAA_MOUSE|Q76MZ3_K272	16.8755	WT_Late_4	WT_Late	NA	Model	NA	NA	Model	120232	1.81879e+06	0.0661053	2AAA_MOUSE|Q76MZ3	2AAA	MOUSE|Q76MZ3
data/OBJ38812_TMT10_p2.txt	1	data/OBJ38812_TMT10_p2.txt_1	128C	2AAA_MOUSE|Q76MZ3_K272	17.2733	WT_Uninfect_3	WT_Uninfect	NA	Model	NA	NA	Model	158414	1.81879e+06	0.0870981	2AAA_MOUSE|Q76MZ3	2AAA	MOUSE|Q76MZ3
data/OBJ38812_TMT10_p2.txt	1	data/OBJ38812_TMT10_p2.txt_1	131C	2AAA_MOUSE|Q76MZ3_K272	18.3114	WT_Uninfect_4	WT_Uninfect	NA	Model	NA	NA	Model	325300	1.81879e+06	0.178855	2AAA_MOUSE|Q76MZ3	2AAA	MOUSE|Q76MZ3
data/OBJ38812_TMT10.txt	1	data/OBJ38812_TMT10.txt_1	127N	2AAA_MOUSE|Q76MZ3_K272	16.7606	KO_Early_1	KO_Early	NA	Model	NA	NA	Model	111031	1.68214e+06	0.0660061	2AAA_MOUSE|Q76MZ3	2AAA	MOUSE|Q76MZ3
data/OBJ38812_TMT10.txt	1	data/OBJ38812_TMT10.txt_1	130N	2AAA_MOUSE|Q76MZ3_K272	16.7434	KO_Early_2	KO_Early	NA	Model	NA	NA	Model	109718	1.68214e+06	0.0652252	2AAA_MOUSE|Q76MZ3	2AAA	MOUSE|Q76MZ3
data/OBJ38812_TMT10.txt	1	data/OBJ38812_TMT10.txt_1	128N	2AAA_MOUSE|Q76MZ3_K272	16.9917	KO_Late_1	KO_Late	NA	Model	NA	NA	Model	130322	1.68214e+06	0.0774739	2AAA_MOUSE|Q76MZ3	2AAA	MOUSE|Q76MZ3
data/OBJ38812_TMT10.txt	1	data/OBJ38812_TMT10.txt_1	131N	2AAA_MOUSE|Q76MZ3_K272	16.9466	KO_Late_2	KO_Late	NA	Model	NA	NA	Model	126311	1.68214e+06	0.0750897	2AAA_MOUSE|Q76MZ3	2AAA	MOUSE|Q76MZ3
data/OBJ38812_TMT10.txt	1	data/OBJ38812_TMT10.txt_1	129N	2AAA_MOUSE|Q76MZ3_K272	17.7174	KO_Uninfect_1	KO_Uninfect	NA	Model	NA	NA	Model	215518	1.68214e+06	0.128121	2AAA_MOUSE|Q76MZ3	2AAA	MOUSE|Q76MZ3
data/OBJ38812_TMT10.txt	1	data/OBJ38812_TMT10.txt_1	131C	2AAA_MOUSE|Q76MZ3_K272	17.3792	KO_Uninfect_2	KO_Uninfect	NA	Model	NA	NA	Model	170475	1.68214e+06	0.101345	2AAA_MOUSE|Q76MZ3	2AAA	MOUSE|Q76MZ3
data/OBJ38812_TMT10.txt	1	data/OBJ38812_TMT10.txt_1	126C	2AAA_MOUSE|Q76MZ3_K272	16.9018	WT_Early_1	WT_Early	NA	Model	NA	NA	Model	122450	1.68214e+06	0.0727942	2AAA_MOUSE|Q76MZ3	2AAA	MOUSE|Q76MZ3
data/OBJ38812_TMT10.txt	1	data/OBJ38812_TMT10.txt_1	129C	2AAA_MOUSE|Q76MZ3_K272	16.8757	WT_Early_2	WT_Early	NA	Model	NA	NA	Model	120253	1.68214e+06	0.0714884	2AAA_MOUSE|Q76MZ3	2AAA	MOUSE|Q76MZ3
data/OBJ38812_TMT10.txt	1	data/OBJ38812_TMT10.txt_1	127C	2AAA_MOUSE|Q76MZ3_K272	16.8448	WT_Late_1	WT_Late	NA	Model	NA	NA	Model	117707	1.68214e+06	0.0699749	2AAA_MOUSE|Q76MZ3	2AAA	MOUSE|Q76MZ3
data/OBJ38812_TMT10.txt	1	data/OBJ38812_TMT10.txt_1	130C	2AAA_MOUSE|Q76MZ3_K272	16.6946	WT_Late_2	WT_Late	NA	Model	NA	NA	Model	106068	1.68214e+06	0.0630556	2AAA_MOUSE|Q76MZ3	2AAA	MOUSE|Q76MZ3
data/OBJ38812_TMT10.txt	1	data/OBJ38812_TMT10.txt_1	128C	2AAA_MOUSE|Q76MZ3_K272	17.7419	WT_Uninfect_1	WT_Uninfect	NA	Model	NA	NA	Model	219208	1.68214e+06	0.130315	2AAA_MOUSE|Q76MZ3	2AAA	MOUSE|Q76MZ3
data/OBJ38812_TMT10.txt	1	data/OBJ38812_TMT10.txt_1	127N	2AAA_MOUSE|Q76MZ3_K307	15.3623	KO_Early_1	KO_Early	NA	Model	NA	NA	Model	42123.6	410883	0.10252	2AAA_MOUSE|Q76MZ3	2AAA	MOUSE|Q76MZ3
data/OBJ38812_TMT10.txt	1	data/OBJ38812_TMT10.txt_1	130N	2AAA_MOUSE|Q76MZ3_K307	15.5524	KO_Early_2	KO_Early	NA	Model	NA	NA	Model	48054.9	410883	0.116955	2AAA_MOUSE|Q76MZ3	2AAA	MOUSE|Q76MZ3
data/OBJ38812_TMT10.txt	1	data/OBJ38812_TMT10.txt_1	128N	2AAA_MOUSE|Q76MZ3_K307	15.0087	KO_Late_1	KO_Late	NA	Model	NA	NA	Model	32967	410883	0.0802345	2AAA_MOUSE|Q76MZ3	2AAA	MOUSE|Q76MZ3
data/OBJ38812_TMT10.txt	1	data/OBJ38812_TMT10.txt_1	131N	2AAA_MOUSE|Q76MZ3_K307	14.9447	KO_Late_2	KO_Late	NA	Model	NA	NA	Model	31534.7	410883	0.0767485	2AAA_MOUSE|Q76MZ3	2AAA	MOUSE|Q76MZ3
data/OBJ38812_TMT10.txt	1	data/OBJ38812_TMT10.txt_1	129N	2AAA_MOUSE|Q76MZ3_K307	15.142	KO_Uninfect_1	KO_Uninfect	NA	Model	NA	NA	Model	36157.2	410883	0.0879986	2AAA_MOUSE|Q76MZ3	2AAA	MOUSE|Q76MZ3
data/OBJ38812_TMT10.txt	1	data/OBJ38812_TMT10.txt_1	131C	2AAA_MOUSE|Q76MZ3_K307	15.1468	KO_Uninfect_2	KO_Uninfect	NA	Model	NA	NA	Model	36277	410883	0.0882903	2AAA_MOUSE|Q76MZ3	2AAA	MOUSE|Q76MZ3
data/OBJ38812_TMT10.txt	1	data/OBJ38812_TMT10.txt_1	126C	2AAA_MOUSE|Q76MZ3_K307	14.9521	WT_Early_1	WT_Early	NA	Model	NA	NA	Model	31698.9	410883	0.0771482	2AAA_MOUSE|Q76MZ3	2AAA	MOUSE|Q76MZ3
data/OBJ38812_TMT10.txt	1	data/OBJ38812_TMT10.txt_1	129C	2AAA_MOUSE|Q76MZ3_K307	14.8319	WT_Early_2	WT_Early	NA	Model	NA	NA	Model	29164	410883	0.0709787	2AAA_MOUSE|Q76MZ3	2AAA	MOUSE|Q76MZ3
data/OBJ38812_TMT10.txt	1	data/OBJ38812_TMT10.txt_1	127C	2AAA_MOUSE|Q76MZ3_K307	14.8373	WT_Late_1	WT_Late	NA	Model	NA	NA	Model	29272.8	410883	0.0712435	2AAA_MOUSE|Q76MZ3	2AAA	MOUSE|Q76MZ3
data/OBJ38812_TMT10.txt	1	data/OBJ38812_TMT10.txt_1	130C	2AAA_MOUSE|Q76MZ3_K307	14.7142	WT_Late_2	WT_Late	NA	Model	NA	NA	Model	26879.5	410883	0.0654187	2AAA_MOUSE|Q76MZ3	2AAA	MOUSE|Q76MZ3
data/OBJ38812_TMT10.txt	1	data/OBJ38812_TMT10.txt_1	128C	2AAA_MOUSE|Q76MZ3_K307	15.0168	WT_Uninfect_1	WT_Uninfect	NA	Model	NA	NA	Model	33152.1	410883	0.0806849	2AAA_MOUSE|Q76MZ3	2AAA	MOUSE|Q76MZ3
data/OBJ38812_TMT10.txt	1	data/OBJ38812_TMT10.txt_1	127N	2AAA_MOUSE|Q76MZ3_K546	15.6579	KO_Early_1	KO_Early	NA	Model	NA	NA	Model	51701.1	498602	0.103692	2AAA_MOUSE|Q76MZ3	2AAA	MOUSE|Q76MZ3
data/OBJ38812_TMT10.txt	1	data/OBJ38812_TMT10.txt_1	130N	2AAA_MOUSE|Q76MZ3_K546	15.2305	KO_Early_2	KO_Early	NA	Model	NA	NA	Model	38443.5	498602	0.0771026	2AAA_MOUSE|Q76MZ3	2AAA	MOUSE|Q76MZ3
data/OBJ38812_TMT10.txt	1	data/OBJ38812_TMT10.txt_1	128N	2AAA_MOUSE|Q76MZ3_K546	15.1627	KO_Late_1	KO_Late	NA	Model	NA	NA	Model	36680.5	498602	0.0735667	2AAA_MOUSE|Q76MZ3	2AAA	MOUSE|Q76MZ3
data/OBJ38812_TMT10.txt	1	data/OBJ38812_TMT10.txt_1	131N	2AAA_MOUSE|Q76MZ3_K546	15.4228	KO_Late_2	KO_Late	NA	Model	NA	NA	Model	43927.3	498602	0.088101	2AAA_MOUSE|Q76MZ3	2AAA	MOUSE|Q76MZ3
data/OBJ38812_TMT10.txt	1	data/OBJ38812_TMT10.txt_1	129N	2AAA_MOUSE|Q76MZ3_K546	14.7844	KO_Uninfect_1	KO_Uninfect	NA	Model	NA	NA	Model	28219.5	498602	0.0565973	2AAA_MOUSE|Q76MZ3	2AAA	MOUSE|Q76MZ3
data/OBJ38812_TMT10.txt	1	data/OBJ38812_TMT10.txt_1	131C	2AAA_MOUSE|Q76MZ3_K546	14.963	KO_Uninfect_2	KO_Uninfect	NA	Model	NA	NA	Model	31937.4	498602	0.064054	2AAA_MOUSE|Q76MZ3	2AAA	MOUSE|Q76MZ3
data/OBJ38812_TMT10.txt	1	data/OBJ38812_TMT10.txt_1	126C	2AAA_MOUSE|Q76MZ3_K546	15.6189	WT_Early_1	WT_Early	NA	Model	NA	NA	Model	50322.8	498602	0.100928	2AAA_MOUSE|Q76MZ3	2AAA	MOUSE|Q76MZ3
data/OBJ38812_TMT10.txt	1	data/OBJ38812_TMT10.txt_1	129C	2AAA_MOUSE|Q76MZ3_K546	15.681	WT_Early_2	WT_Early	NA	Model	NA	NA	Model	52533.8	498602	0.105362	2AAA_MOUSE|Q76MZ3	2AAA	MOUSE|Q76MZ3
data/OBJ38812_TMT10.txt	1	data/OBJ38812_TMT10.txt_1	127C	2AAA_MOUSE|Q76MZ3_K546	15.4728	WT_Late_1	WT_Late	NA	Model	NA	NA	Model	45476	498602	0.0912072	2AAA_MOUSE|Q76MZ3	2AAA	MOUSE|Q76MZ3
data/OBJ38812_TMT10.txt	1	data/OBJ38812_TMT10.txt_1	130C	2AAA_MOUSE|Q76MZ3_K546	15.1819	WT_Late_2	WT_Late	NA	Model	NA	NA	Model	37171.9	498602	0.0745523	2AAA_MOUSE|Q76MZ3	2AAA	MOUSE|Q76MZ3
data/OBJ38812_TMT10.txt	1	data/OBJ38812_TMT10.txt_1	128C	2AAA_MOUSE|Q76MZ3_K546	15.3014	WT_Uninfect_1	WT_Uninfect	NA	Model	NA	NA	Model	40381.3	498602	0.0809891	2AAA_MOUSE|Q76MZ3	2AAA	MOUSE|Q76MZ3
data/OBJ38812_TMT10_p2.txt	1	data/OBJ38812_TMT10_p2.txt_1	127N	2ABA_MOUSE|Q6P1F6_K117	13.5983	KO_Early_3	KO_Early	NA	Model	NA	NA	Model	12402.5	127575	0.0972177	2ABA_MOUSE|Q6P1F6	2ABA	MOUSE|Q6P1F6
data/OBJ38812_TMT10_p2.txt	1	data/OBJ38812_TMT10_p2.txt_1	130N	2ABA_MOUSE|Q6P1F6_K117	13.4958	KO_Early_4	KO_Early	NA	Model	NA	NA	Model	11551.6	127575	0.0905475	2ABA_MOUSE|Q6P1F6	2ABA	MOUSE|Q6P1F6
data/OBJ38812_TMT10_p2.txt	1	data/OBJ38812_TMT10_p2.txt_1	128N	2ABA_MOUSE|Q6P1F6_K117	13.5927	KO_Late_3	KO_Late	NA	Model	NA	NA	Model	12353.8	127575	0.0968359	2ABA_MOUSE|Q6P1F6	2ABA	MOUSE|Q6P1F6
data/OBJ38812_TMT10_p2.txt	1	data/OBJ38812_TMT10_p2.txt_1	131N	2ABA_MOUSE|Q6P1F6_K117	13.4426	KO_Late_4	KO_Late	NA	Model	NA	NA	Model	11133.5	127575	0.0872705	2ABA_MOUSE|Q6P1F6	2ABA	MOUSE|Q6P1F6
data/OBJ38812_TMT10_p2.txt	1	data/OBJ38812_TMT10_p2.txt_1	129N	2ABA_MOUSE|Q6P1F6_K117	13.564	KO_Uninfect_3	KO_Uninfect	NA	Model	NA	NA	Model	12111.1	127575	0.0949336	2ABA_MOUSE|Q6P1F6	2ABA	MOUSE|Q6P1F6
data/OBJ38812_TMT10_p2.txt	1	data/OBJ38812_TMT10_p2.txt_1	126C	2ABA_MOUSE|Q6P1F6_K117	12.9431	WT_Early_3	WT_Early	NA	Model	NA	NA	Model	7875.32	127575	0.0617311	2ABA_MOUSE|Q6P1F6	2ABA	MOUSE|Q6P1F6
data/OBJ38812_TMT10_p2.txt	1	data/OBJ38812_TMT10_p2.txt_1	129C	2ABA_MOUSE|Q6P1F6_K117	13.1778	WT_Early_4	WT_Early	NA	Model	NA	NA	Model	9266.24	127575	0.0726339	2ABA_MOUSE|Q6P1F6	2ABA	MOUSE|Q6P1F6
data/OBJ38812_TMT10_p2.txt	1	data/OBJ38812_TMT10_p2.txt_1	127C	2ABA_MOUSE|Q6P1F6_K117	12.9612	WT_Late_3	WT_Late	NA	Model	NA	NA	Model	7974.6	127575	0.0625092	2ABA_MOUSE|Q6P1F6	2ABA	MOUSE|Q6P1F6
data/OBJ38812_TMT10_p2.txt	1	data/OBJ38812_TMT10_p2.txt_1	130C	2ABA_MOUSE|Q6P1F6_K117	13.5413	WT_Late_4	WT_Late	NA	Model	NA	NA	Model	11921.4	127575	0.0934466	2ABA_MOUSE|Q6P1F6	2ABA	MOUSE|Q6P1F6
data/OBJ38812_TMT10_p2.txt	1	data/OBJ38812_TMT10_p2.txt_1	128C	2ABA_MOUSE|Q6P1F6_K117	12.9125	WT_Uninfect_3	WT_Uninfect	NA	Model	NA	NA	Model	7710.08	127575	0.0604358	2ABA_MOUSE|Q6P1F6	2ABA	MOUSE|Q6P1F6
data/OBJ38812_TMT10_p2.txt	1	data/OBJ38812_TMT10_p2.txt_1	131C	2ABA_MOUSE|Q6P1F6_K117	13.6693	WT_Uninfect_4	WT_Uninfect	NA	Model	NA	NA	Model	13027.3	127575	0.102115	2ABA_MOUSE|Q6P1F6	2ABA	MOUSE|Q6P1F6
data/OBJ38812_TMT10.txt	1	data/OBJ38812_TMT10.txt_1	127N	2ABA_MOUSE|Q6P1F6_K117	13.6997	KO_Early_1	KO_Early	NA	Model	NA	NA	Model	13305.5	130780	0.10174	2ABA_MOUSE|Q6P1F6	2ABA	MOUSE|Q6P1F6
data/OBJ38812_TMT10.txt	1	data/OBJ38812_TMT10.txt_1	130N	2ABA_MOUSE|Q6P1F6_K117	13.854	KO_Early_2	KO_Early	NA	Model	NA	NA	Model	14807.3	130780	0.113223	2ABA_MOUSE|Q6P1F6	2ABA	MOUSE|Q6P1F6
data/OBJ38812_TMT10.txt	1	data/OBJ38812_TMT10.txt_1	128N	2ABA_MOUSE|Q6P1F6_K117	13.7597	KO_Late_1	KO_Late	NA	Model	NA	NA	Model	13870.2	130780	0.106058	2ABA_MOUSE|Q6P1F6	2ABA	MOUSE|Q6P1F6
data/OBJ38812_TMT10.txt	1	data/OBJ38812_TMT10.txt_1	131N	2ABA_MOUSE|Q6P1F6_K117	13.8802	KO_Late_2	KO_Late	NA	Model	NA	NA	Model	15078.7	130780	0.115298	2ABA_MOUSE|Q6P1F6	2ABA	MOUSE|Q6P1F6
data/OBJ38812_TMT10.txt	1	data/OBJ38812_TMT10.txt_1	129N	2ABA_MOUSE|Q6P1F6_K117	13.4603	KO_Uninfect_1	KO_Uninfect	NA	Model	NA	NA	Model	11270.5	130780	0.0861794	2ABA_MOUSE|Q6P1F6	2ABA	MOUSE|Q6P1F6
data/OBJ38812_TMT10.txt	1	data/OBJ38812_TMT10.txt_1	131C	2ABA_MOUSE|Q6P1F6_K117	13.6991	KO_Uninfect_2	KO_Uninfect	NA	Model	NA	NA	Model	13299.7	130780	0.101696	2ABA_MOUSE|Q6P1F6	2ABA	MOUSE|Q6P1F6
data/OBJ38812_TMT10.txt	1	data/OBJ38812_TMT10.txt_1	126C	2ABA_MOUSE|Q6P1F6_K117	12.8197	WT_Early_1	WT_Early	NA	Model	NA	NA	Model	7229.52	130780	0.0552802	2ABA_MOUSE|Q6P1F6	2ABA	MOUSE|Q6P1F6
data/OBJ38812_TMT10.txt	1	data/OBJ38812_TMT10.txt_1	129C	2ABA_MOUSE|Q6P1F6_K117	12.7977	WT_Early_2	WT_Early	NA	Model	NA	NA	Model	7119.96	130780	0.0544424	2ABA_MOUSE|Q6P1F6	2ABA	MOUSE|Q6P1F6
data/OBJ38812_TMT10.txt	1	data/OBJ38812_TMT10.txt_1	127C	2ABA_MOUSE|Q6P1F6_K117	13.0916	WT_Late_1	WT_Late	NA	Model	NA	NA	Model	8729.3	130780	0.0667482	2ABA_MOUSE|Q6P1F6	2ABA	MOUSE|Q6P1F6
data/OBJ38812_TMT10.txt	1	data/OBJ38812_TMT10.txt_1	130C	2ABA_MOUSE|Q6P1F6_K117	13.1512	WT_Late_2	WT_Late	NA	Model	NA	NA	Model	9096.93	130780	0.0695593	2ABA_MOUSE|Q6P1F6	2ABA	MOUSE|Q6P1F6
data/OBJ38812_TMT10.txt	1	data/OBJ38812_TMT10.txt_1	128C	2ABA_MOUSE|Q6P1F6_K117	12.7153	WT_Uninfect_1	WT_Uninfect	NA	Model	NA	NA	Model	6724.8	130780	0.0514209	2ABA_MOUSE|Q6P1F6	2ABA	MOUSE|Q6P1F6
data/OBJ38812_TMT10.txt	1	data/OBJ38812_TMT10.txt_1	127N	3BHS7_MOUSE|Q9EQC1_K99	16.3042	KO_Early_1	KO_Early	NA	Model	NA	NA	Model	80918.1	916045	0.0883342	3BHS7_MOUSE|Q9EQC1	3BHS7	MOUSE|Q9EQC1
data/OBJ38812_TMT10.txt	1	data/OBJ38812_TMT10.txt_1	130N	3BHS7_MOUSE|Q9EQC1_K99	16.6507	KO_Early_2	KO_Early	NA	Model	NA	NA	Model	102886	916045	0.112315	3BHS7_MOUSE|Q9EQC1	3BHS7	MOUSE|Q9EQC1
data/OBJ38812_TMT10.txt	1	data/OBJ38812_TMT10.txt_1	128N	3BHS7_MOUSE|Q9EQC1_K99	15.3231	KO_Late_1	KO_Late	NA	Model	NA	NA	Model	40993.4	916045	0.0447504	3BHS7_MOUSE|Q9EQC1	3BHS7	MOUSE|Q9EQC1
data/OBJ38812_TMT10.txt	1	data/OBJ38812_TMT10.txt_1	131N	3BHS7_MOUSE|Q9EQC1_K99	15.6029	KO_Late_2	KO_Late	NA	Model	NA	NA	Model	49766.9	916045	0.054328	3BHS7_MOUSE|Q9EQC1	3BHS7	MOUSE|Q9EQC1
data/OBJ38812_TMT10.txt	1	data/OBJ38812_TMT10.txt_1	129N	3BHS7_MOUSE|Q9EQC1_K99	16.4204	KO_Uninfect_1	KO_Uninfect	NA	Model	NA	NA	Model	87707.1	916045	0.0957454	3BHS7_MOUSE|Q9EQC1	3BHS7	MOUSE|Q9EQC1
data/OBJ38812_TMT10.txt	1	data/OBJ38812_TMT10.txt_1	131C	3BHS7_MOUSE|Q9EQC1_K99	16.3065	KO_Uninfect_2	KO_Uninfect	NA	Model	NA	NA	Model	81048.2	916045	0.0884762	3BHS7_MOUSE|Q9EQC1	3BHS7	MOUSE|Q9EQC1
data/OBJ38812_TMT10.txt	1	data/OBJ38812_TMT10.txt_1	126C	3BHS7_MOUSE|Q9EQC1_K99	16.5837	WT_Early_1	WT_Early	NA	Model	NA	NA	Model	98218.7	916045	0.10722	3BHS7_MOUSE|Q9EQC1	3BHS7	MOUSE|Q9EQC1
data/OBJ38812_TMT10.txt	1	data/OBJ38812_TMT10.txt_1	129C	3BHS7_MOUSE|Q9EQC1_K99	16.8741	WT_Early_2	WT_Early	NA	Model	NA	NA	Model	120121	916045	0.13113	3BHS7_MOUSE|Q9EQC1	3BHS7	MOUSE|Q9EQC1
data/OBJ38812_TMT10.txt	1	data/OBJ38812_TMT10.txt_1	127C	3BHS7_MOUSE|Q9EQC1_K99	15.8327	WT_Late_1	WT_Late	NA	Model	NA	NA	Model	58360.9	916045	0.0637097	3BHS7_MOUSE|Q9EQC1	3BHS7	MOUSE|Q9EQC1
data/OBJ38812_TMT10.txt	1	data/OBJ38812_TMT10.txt_1	130C	3BHS7_MOUSE|Q9EQC1_K99	15.6869	WT_Late_2	WT_Late	NA	Model	NA	NA	Model	52750.1	916045	0.0575846	3BHS7_MOUSE|Q9EQC1	3BHS7	MOUSE|Q9EQC1
data/OBJ38812_TMT10.txt	1	data/OBJ38812_TMT10.txt_1	128C	3BHS7_MOUSE|Q9EQC1_K99	16.1172	WT_Uninfect_1	WT_Uninfect	NA	Model	NA	NA	Model	71081.3	916045	0.0775959	3BHS7_MOUSE|Q9EQC1	3BHS7	MOUSE|Q9EQC1
data/OBJ38812_TMT10.txt	1	data/OBJ38812_TMT10.txt_1	127N	3BP2_MOUSE|Q06649_K35	17.653	KO_Early_1	KO_Early	NA	Model	NA	NA	Model	206098	2.38008e+06	0.0865927	3BP2_MOUSE|Q06649	3BP2	MOUSE|Q06649
data/OBJ38812_TMT10.txt	1	data/OBJ38812_TMT10.txt_1	130N	3BP2_MOUSE|Q06649_K35	17.8239	KO_Early_2	KO_Early	NA	Model	NA	NA	Model	232016	2.38008e+06	0.0974823	3BP2_MOUSE|Q06649	3BP2	MOUSE|Q06649
data/OBJ38812_TMT10.txt	1	data/OBJ38812_TMT10.txt_1	128N	3BP2_MOUSE|Q06649_K35	17.6755	KO_Late_1	KO_Late	NA	Model	NA	NA	Model	209340	2.38008e+06	0.087955	3BP2_MOUSE|Q06649	3BP2	MOUSE|Q06649
data/OBJ38812_TMT10.txt	1	data/OBJ38812_TMT10.txt_1	131N	3BP2_MOUSE|Q06649_K35	18.0511	KO_Late_2	KO_Late	NA	Model	NA	NA	Model	271600	2.38008e+06	0.114114	3BP2_MOUSE|Q06649	3BP2	MOUSE|Q06649
data/OBJ38812_TMT10.txt	1	data/OBJ38812_TMT10.txt_1	129N	3BP2_MOUSE|Q06649_K35	18.1826	KO_Uninfect_1	KO_Uninfect	NA	Model	NA	NA	Model	297516	2.38008e+06	0.125003	3BP2_MOUSE|Q06649	3BP2	MOUSE|Q06649
data/OBJ38812_TMT10.txt	1	data/OBJ38812_TMT10.txt_1	131C	3BP2_MOUSE|Q06649_K35	18.1378	KO_Uninfect_2	KO_Uninfect	NA	Model	NA	NA	Model	288425	2.38008e+06	0.121183	3BP2_MOUSE|Q06649	3BP2	MOUSE|Q06649
data/OBJ38812_TMT10.txt	1	data/OBJ38812_TMT10.txt_1	126C	3BP2_MOUSE|Q06649_K35	17.1332	WT_Early_1	WT_Early	NA	Model	NA	NA	Model	143749	2.38008e+06	0.0603966	3BP2_MOUSE|Q06649	3BP2	MOUSE|Q06649
data/OBJ38812_TMT10.txt	1	data/OBJ38812_TMT10.txt_1	129C	3BP2_MOUSE|Q06649_K35	17.1848	WT_Early_2	WT_Early	NA	Model	NA	NA	Model	148988	2.38008e+06	0.0625979	3BP2_MOUSE|Q06649	3BP2	MOUSE|Q06649
data/OBJ38812_TMT10.txt	1	data/OBJ38812_TMT10.txt_1	127C	3BP2_MOUSE|Q06649_K35	17.0153	WT_Late_1	WT_Late	NA	Model	NA	NA	Model	132470	2.38008e+06	0.0556579	3BP2_MOUSE|Q06649	3BP2	MOUSE|Q06649
data/OBJ38812_TMT10.txt	1	data/OBJ38812_TMT10.txt_1	130C	3BP2_MOUSE|Q06649_K35	17.0301	WT_Late_2	WT_Late	NA	Model	NA	NA	Model	133837	2.38008e+06	0.0562322	3BP2_MOUSE|Q06649	3BP2	MOUSE|Q06649
data/OBJ38812_TMT10.txt	1	data/OBJ38812_TMT10.txt_1	128C	3BP2_MOUSE|Q06649_K35	17.0268	WT_Uninfect_1	WT_Uninfect	NA	Model	NA	NA	Model	133529	2.38008e+06	0.0561029	3BP2_MOUSE|Q06649	3BP2	MOUSE|Q06649
data/OBJ38812_TMT10_p2.txt	1	data/OBJ38812_TMT10_p2.txt_1	127N	3BP5_MOUSE|Q9Z131_K220	16.8885	KO_Early_3	KO_Early	NA	Model	NA	NA	Model	121324	1.32913e+06	0.091281	3BP5_MOUSE|Q9Z131	3BP5	MOUSE|Q9Z131
data/OBJ38812_TMT10_p2.txt	1	data/OBJ38812_TMT10_p2.txt_1	130N	3BP5_MOUSE|Q9Z131_K220	17.1518	KO_Early_4	KO_Early	NA	Model	NA	NA	Model	145616	1.32913e+06	0.109557	3BP5_MOUSE|Q9Z131	3BP5	MOUSE|Q9Z131
data/OBJ38812_TMT10_p2.txt	1	data/OBJ38812_TMT10_p2.txt_1	128N	3BP5_MOUSE|Q9Z131_K220	16.176	KO_Late_3	KO_Late	NA	Model	NA	NA	Model	74041.2	1.32913e+06	0.0557065	3BP5_MOUSE|Q9Z131	3BP5	MOUSE|Q9Z131
data/OBJ38812_TMT10_p2.txt	1	data/OBJ38812_TMT10_p2.txt_1	131N	3BP5_MOUSE|Q9Z131_K220	16.4798	KO_Late_4	KO_Late	NA	Model	NA	NA	Model	91392.3	1.32913e+06	0.0687609	3BP5_MOUSE|Q9Z131	3BP5	MOUSE|Q9Z131
data/OBJ38812_TMT10_p2.txt	1	data/OBJ38812_TMT10_p2.txt_1	129N	3BP5_MOUSE|Q9Z131_K220	16.8618	KO_Uninfect_3	KO_Uninfect	NA	Model	NA	NA	Model	119098	1.32913e+06	0.089606	3BP5_MOUSE|Q9Z131	3BP5	MOUSE|Q9Z131
data/OBJ38812_TMT10_p2.txt	1	data/OBJ38812_TMT10_p2.txt_1	126C	3BP5_MOUSE|Q9Z131_K220	17.2158	WT_Early_3	WT_Early	NA	Model	NA	NA	Model	152221	1.32913e+06	0.114526	3BP5_MOUSE|Q9Z131	3BP5	MOUSE|Q9Z131
data/OBJ38812_TMT10_p2.txt	1	data/OBJ38812_TMT10_p2.txt_1	129C	3BP5_MOUSE|Q9Z131_K220	16.7779	WT_Early_4	WT_Early	NA	Model	NA	NA	Model	112367	1.32913e+06	0.0845416	3BP5_MOUSE|Q9Z131	3BP5	MOUSE|Q9Z131
data/OBJ38812_TMT10_p2.txt	1	data/OBJ38812_TMT10_p2.txt_1	127C	3BP5_MOUSE|Q9Z131_K220	16.9467	WT_Late_3	WT_Late	NA	Model	NA	NA	Model	126322	1.32913e+06	0.0950413	3BP5_MOUSE|Q9Z131	3BP5	MOUSE|Q9Z131
data/OBJ38812_TMT10_p2.txt	1	data/OBJ38812_TMT10_p2.txt_1	130C	3BP5_MOUSE|Q9Z131_K220	16.8675	WT_Late_4	WT_Late	NA	Model	NA	NA	Model	119572	1.32913e+06	0.0899621	3BP5_MOUSE|Q9Z131	3BP5	MOUSE|Q9Z131
data/OBJ38812_TMT10_p2.txt	1	data/OBJ38812_TMT10_p2.txt_1	128C	3BP5_MOUSE|Q9Z131_K220	16.7909	WT_Uninfect_3	WT_Uninfect	NA	Model	NA	NA	Model	113389	1.32913e+06	0.0853104	3BP5_MOUSE|Q9Z131	3BP5	MOUSE|Q9Z131
data/OBJ38812_TMT10_p2.txt	1	data/OBJ38812_TMT10_p2.txt_1	131C	3BP5_MOUSE|Q9Z131_K220	15.2302	WT_Uninfect_4	WT_Uninfect	NA	Model	NA	NA	Model	38437.6	1.32913e+06	0.0289193	3BP5_MOUSE|Q9Z131	3BP5	MOUSE|Q9Z131
data/OBJ38812_TMT10.txt	1	data/OBJ38812_TMT10.txt_1	127N	3BP5_MOUSE|Q9Z131_K220	16.8342	KO_Early_1	KO_Early	NA	Model	NA	NA	Model	116841	1.42885e+06	0.0817722	3BP5_MOUSE|Q9Z131	3BP5	MOUSE|Q9Z131
data/OBJ38812_TMT10.txt	1	data/OBJ38812_TMT10.txt_1	130N	3BP5_MOUSE|Q9Z131_K220	17.0942	KO_Early_2	KO_Early	NA	Model	NA	NA	Model	139916	1.42885e+06	0.0979221	3BP5_MOUSE|Q9Z131	3BP5	MOUSE|Q9Z131
data/OBJ38812_TMT10.txt	1	data/OBJ38812_TMT10.txt_1	128N	3BP5_MOUSE|Q9Z131_K220	16.5448	KO_Late_1	KO_Late	NA	Model	NA	NA	Model	95606	1.42885e+06	0.0669109	3BP5_MOUSE|Q9Z131	3BP5	MOUSE|Q9Z131
data/OBJ38812_TMT10.txt	1	data/OBJ38812_TMT10.txt_1	131N	3BP5_MOUSE|Q9Z131_K220	16.4947	KO_Late_2	KO_Late	NA	Model	NA	NA	Model	92343.7	1.42885e+06	0.0646278	3BP5_MOUSE|Q9Z131	3BP5	MOUSE|Q9Z131
data/OBJ38812_TMT10.txt	1	data/OBJ38812_TMT10.txt_1	129N	3BP5_MOUSE|Q9Z131_K220	17.0676	KO_Uninfect_1	KO_Uninfect	NA	Model	NA	NA	Model	137362	1.42885e+06	0.096134	3BP5_MOUSE|Q9Z131	3BP5	MOUSE|Q9Z131
data/OBJ38812_TMT10.txt	1	data/OBJ38812_TMT10.txt_1	131C	3BP5_MOUSE|Q9Z131_K220	17.1066	KO_Uninfect_2	KO_Uninfect	NA	Model	NA	NA	Model	141121	1.42885e+06	0.098765	3BP5_MOUSE|Q9Z131	3BP5	MOUSE|Q9Z131
data/OBJ38812_TMT10.txt	1	data/OBJ38812_TMT10.txt_1	126C	3BP5_MOUSE|Q9Z131_K220	16.7314	WT_Early_1	WT_Early	NA	Model	NA	NA	Model	108805	1.42885e+06	0.0761484	3BP5_MOUSE|Q9Z131	3BP5	MOUSE|Q9Z131
data/OBJ38812_TMT10.txt	1	data/OBJ38812_TMT10.txt_1	129C	3BP5_MOUSE|Q9Z131_K220	17.2083	WT_Early_2	WT_Early	NA	Model	NA	NA	Model	151435	1.42885e+06	0.105983	3BP5_MOUSE|Q9Z131	3BP5	MOUSE|Q9Z131
data/OBJ38812_TMT10.txt	1	data/OBJ38812_TMT10.txt_1	127C	3BP5_MOUSE|Q9Z131_K220	17.0202	WT_Late_1	WT_Late	NA	Model	NA	NA	Model	132918	1.42885e+06	0.0930239	3BP5_MOUSE|Q9Z131	3BP5	MOUSE|Q9Z131
data/OBJ38812_TMT10.txt	1	data/OBJ38812_TMT10.txt_1	130C	3BP5_MOUSE|Q9Z131_K220	16.4257	WT_Late_2	WT_Late	NA	Model	NA	NA	Model	88028.3	1.42885e+06	0.0616076	3BP5_MOUSE|Q9Z131	3BP5	MOUSE|Q9Z131
data/OBJ38812_TMT10.txt	1	data/OBJ38812_TMT10.txt_1	128C	3BP5_MOUSE|Q9Z131_K220	16.7357	WT_Uninfect_1	WT_Uninfect	NA	Model	NA	NA	Model	109128	1.42885e+06	0.0763746	3BP5_MOUSE|Q9Z131	3BP5	MOUSE|Q9Z131
data/OBJ38812_TMT10.txt	1	data/OBJ38812_TMT10.txt_1	127N	3BP5_MOUSE|Q9Z131_K435	15.2762	KO_Early_1	KO_Early	NA	Model	NA	NA	Model	39681.2	424289	0.0935238	3BP5_MOUSE|Q9Z131	3BP5	MOUSE|Q9Z131
data/OBJ38812_TMT10.txt	1	data/OBJ38812_TMT10.txt_1	130N	3BP5_MOUSE|Q9Z131_K435	15.7356	KO_Early_2	KO_Early	NA	Model	NA	NA	Model	54561.2	424289	0.128594	3BP5_MOUSE|Q9Z131	3BP5	MOUSE|Q9Z131
data/OBJ38812_TMT10.txt	1	data/OBJ38812_TMT10.txt_1	128N	3BP5_MOUSE|Q9Z131_K435	14.6082	KO_Late_1	KO_Late	NA	Model	NA	NA	Model	24975.4	424289	0.058864	3BP5_MOUSE|Q9Z131	3BP5	MOUSE|Q9Z131
data/OBJ38812_TMT10.txt	1	data/OBJ38812_TMT10.txt_1	131N	3BP5_MOUSE|Q9Z131_K435	14.6445	KO_Late_2	KO_Late	NA	Model	NA	NA	Model	25611.7	424289	0.0603637	3BP5_MOUSE|Q9Z131	3BP5	MOUSE|Q9Z131
data/OBJ38812_TMT10.txt	1	data/OBJ38812_TMT10.txt_1	129N	3BP5_MOUSE|Q9Z131_K435	14.7291	KO_Uninfect_1	KO_Uninfect	NA	Model	NA	NA	Model	27158	424289	0.0640082	3BP5_MOUSE|Q9Z131	3BP5	MOUSE|Q9Z131
data/OBJ38812_TMT10.txt	1	data/OBJ38812_TMT10.txt_1	131C	3BP5_MOUSE|Q9Z131_K435	14.6957	KO_Uninfect_2	KO_Uninfect	NA	Model	NA	NA	Model	26536.3	424289	0.0625428	3BP5_MOUSE|Q9Z131	3BP5	MOUSE|Q9Z131
data/OBJ38812_TMT10.txt	1	data/OBJ38812_TMT10.txt_1	126C	3BP5_MOUSE|Q9Z131_K435	15.4121	WT_Early_1	WT_Early	NA	Model	NA	NA	Model	43603.3	424289	0.102768	3BP5_MOUSE|Q9Z131	3BP5	MOUSE|Q9Z131
data/OBJ38812_TMT10.txt	1	data/OBJ38812_TMT10.txt_1	129C	3BP5_MOUSE|Q9Z131_K435	15.8023	WT_Early_2	WT_Early	NA	Model	NA	NA	Model	57142.8	424289	0.134679	3BP5_MOUSE|Q9Z131	3BP5	MOUSE|Q9Z131
data/OBJ38812_TMT10.txt	1	data/OBJ38812_TMT10.txt_1	127C	3BP5_MOUSE|Q9Z131_K435	15.3775	WT_Late_1	WT_Late	NA	Model	NA	NA	Model	42569.5	424289	0.100331	3BP5_MOUSE|Q9Z131	3BP5	MOUSE|Q9Z131
data/OBJ38812_TMT10.txt	1	data/OBJ38812_TMT10.txt_1	130C	3BP5_MOUSE|Q9Z131_K435	14.6628	WT_Late_2	WT_Late	NA	Model	NA	NA	Model	25937.9	424289	0.0611327	3BP5_MOUSE|Q9Z131	3BP5	MOUSE|Q9Z131
data/OBJ38812_TMT10.txt	1	data/OBJ38812_TMT10.txt_1	128C	3BP5_MOUSE|Q9Z131_K435	14.4353	WT_Uninfect_1	WT_Uninfect	NA	Model	NA	NA	Model	22154.1	424289	0.0522147	3BP5_MOUSE|Q9Z131	3BP5	MOUSE|Q9Z131
data/OBJ38812_TMT10.txt	1	data/OBJ38812_TMT10.txt_1	127N	41_MOUSE|P48193_K500	15.28	KO_Early_1	KO_Early	NA	Model	NA	NA	Model	39786.8	471858	0.0843193	41_MOUSE|P48193	41	MOUSE|P48193
data/OBJ38812_TMT10.txt	1	data/OBJ38812_TMT10.txt_1	130N	41_MOUSE|P48193_K500	15.0523	KO_Early_2	KO_Early	NA	Model	NA	NA	Model	33977.3	471858	0.0720073	41_MOUSE|P48193	41	MOUSE|P48193
data/OBJ38812_TMT10.txt	1	data/OBJ38812_TMT10.txt_1	128N	41_MOUSE|P48193_K500	15.0154	KO_Late_1	KO_Late	NA	Model	NA	NA	Model	33119.9	471858	0.0701904	41_MOUSE|P48193	41	MOUSE|P48193
data/OBJ38812_TMT10.txt	1	data/OBJ38812_TMT10.txt_1	131N	41_MOUSE|P48193_K500	14.6934	KO_Late_2	KO_Late	NA	Model	NA	NA	Model	26494.4	471858	0.0561491	41_MOUSE|P48193	41	MOUSE|P48193
data/OBJ38812_TMT10.txt	1	data/OBJ38812_TMT10.txt_1	129N	41_MOUSE|P48193_K500	14.8248	KO_Uninfect_1	KO_Uninfect	NA	Model	NA	NA	Model	29021.4	471858	0.0615044	41_MOUSE|P48193	41	MOUSE|P48193
data/OBJ38812_TMT10.txt	1	data/OBJ38812_TMT10.txt_1	131C	41_MOUSE|P48193_K500	14.9021	KO_Uninfect_2	KO_Uninfect	NA	Model	NA	NA	Model	30619	471858	0.0648903	41_MOUSE|P48193	41	MOUSE|P48193
data/OBJ38812_TMT10.txt	1	data/OBJ38812_TMT10.txt_1	126C	41_MOUSE|P48193_K500	15.6662	WT_Early_1	WT_Early	NA	Model	NA	NA	Model	51998	471858	0.110198	41_MOUSE|P48193	41	MOUSE|P48193
data/OBJ38812_TMT10.txt	1	data/OBJ38812_TMT10.txt_1	129C	41_MOUSE|P48193_K500	15.8955	WT_Early_2	WT_Early	NA	Model	NA	NA	Model	60956.1	471858	0.129183	41_MOUSE|P48193	41	MOUSE|P48193
data/OBJ38812_TMT10.txt	1	data/OBJ38812_TMT10.txt_1	127C	41_MOUSE|P48193_K500	15.5984	WT_Late_1	WT_Late	NA	Model	NA	NA	Model	49613.3	471858	0.105144	41_MOUSE|P48193	41	MOUSE|P48193
data/OBJ38812_TMT10.txt	1	data/OBJ38812_TMT10.txt_1	130C	41_MOUSE|P48193_K500	15.2123	WT_Late_2	WT_Late	NA	Model	NA	NA	Model	37963.1	471858	0.0804545	41_MOUSE|P48193	41	MOUSE|P48193
data/OBJ38812_TMT10.txt	1	data/OBJ38812_TMT10.txt_1	128C	41_MOUSE|P48193_K500	15.2636	WT_Uninfect_1	WT_Uninfect	NA	Model	NA	NA	Model	39336.1	471858	0.0833643	41_MOUSE|P48193	41	MOUSE|P48193
data/OBJ38812_TMT10.txt	1	data/OBJ38812_TMT10.txt_1	127N	41_MOUSE|P48193_K747	13.6811	KO_Early_1	KO_Early	NA	Model	NA	NA	Model	13135	211824	0.0620092	41_MOUSE|P48193	41	MOUSE|P48193
data/OBJ38812_TMT10.txt	1	data/OBJ38812_TMT10.txt_1	130N	41_MOUSE|P48193_K747	13.745	KO_Early_2	KO_Early	NA	Model	NA	NA	Model	13729.6	211824	0.064816	41_MOUSE|P48193	41	MOUSE|P48193
data/OBJ38812_TMT10.txt	1	data/OBJ38812_TMT10.txt_1	128N	41_MOUSE|P48193_K747	13.4624	KO_Late_1	KO_Late	NA	Model	NA	NA	Model	11287.3	211824	0.0532863	41_MOUSE|P48193	41	MOUSE|P48193
data/OBJ38812_TMT10.txt	1	data/OBJ38812_TMT10.txt_1	131N	41_MOUSE|P48193_K747	13.4067	KO_Late_2	KO_Late	NA	Model	NA	NA	Model	10859.5	211824	0.0512666	41_MOUSE|P48193	41	MOUSE|P48193
data/OBJ38812_TMT10.txt	1	data/OBJ38812_TMT10.txt_1	129N	41_MOUSE|P48193_K747	13.9145	KO_Uninfect_1	KO_Uninfect	NA	Model	NA	NA	Model	15441.8	211824	0.072899	41_MOUSE|P48193	41	MOUSE|P48193
data/OBJ38812_TMT10.txt	1	data/OBJ38812_TMT10.txt_1	131C	41_MOUSE|P48193_K747	13.4296	KO_Uninfect_2	KO_Uninfect	NA	Model	NA	NA	Model	11033.9	211824	0.0520897	41_MOUSE|P48193	41	MOUSE|P48193
data/OBJ38812_TMT10.txt	1	data/OBJ38812_TMT10.txt_1	126C	41_MOUSE|P48193_K747	14.745	WT_Early_1	WT_Early	NA	Model	NA	NA	Model	27459.6	211824	0.129634	41_MOUSE|P48193	41	MOUSE|P48193
data/OBJ38812_TMT10.txt	1	data/OBJ38812_TMT10.txt_1	129C	41_MOUSE|P48193_K747	14.7363	WT_Early_2	WT_Early	NA	Model	NA	NA	Model	27293.8	211824	0.128851	41_MOUSE|P48193	41	MOUSE|P48193
data/OBJ38812_TMT10.txt	1	data/OBJ38812_TMT10.txt_1	127C	41_MOUSE|P48193_K747	14.0932	WT_Late_1	WT_Late	NA	Model	NA	NA	Model	17477.1	211824	0.0825075	41_MOUSE|P48193	41	MOUSE|P48193
data/OBJ38812_TMT10.txt	1	data/OBJ38812_TMT10.txt_1	130C	41_MOUSE|P48193_K747	14.2281	WT_Late_2	WT_Late	NA	Model	NA	NA	Model	19190.2	211824	0.0905949	41_MOUSE|P48193	41	MOUSE|P48193
data/OBJ38812_TMT10.txt	1	data/OBJ38812_TMT10.txt_1	128C	41_MOUSE|P48193_K747	14.7544	WT_Uninfect_1	WT_Uninfect	NA	Model	NA	NA	Model	27638	211824	0.130476	41_MOUSE|P48193	41	MOUSE|P48193
data/OBJ38812_TMT10.txt	1	data/OBJ38812_TMT10.txt_1	127N	4F2_MOUSE|P10852_K150	18.9426	KO_Early_1	KO_Early	NA	Model	NA	NA	Model	503836	4.34416e+06	0.11598	4F2_MOUSE|P10852	4F2	MOUSE|P10852
data/OBJ38812_TMT10.txt	1	data/OBJ38812_TMT10.txt_1	130N	4F2_MOUSE|P10852_K150	19.1146	KO_Early_2	KO_Early	NA	Model	NA	NA	Model	567640	4.34416e+06	0.130668	4F2_MOUSE|P10852	4F2	MOUSE|P10852
data/OBJ38812_TMT10.txt	1	data/OBJ38812_TMT10.txt_1	128N	4F2_MOUSE|P10852_K150	18.8686	KO_Late_1	KO_Late	NA	Model	NA	NA	Model	478639	4.34416e+06	0.11018	4F2_MOUSE|P10852	4F2	MOUSE|P10852
data/OBJ38812_TMT10.txt	1	data/OBJ38812_TMT10.txt_1	131N	4F2_MOUSE|P10852_K150	19.1343	KO_Late_2	KO_Late	NA	Model	NA	NA	Model	575446	4.34416e+06	0.132464	4F2_MOUSE|P10852	4F2	MOUSE|P10852
data/OBJ38812_TMT10.txt	1	data/OBJ38812_TMT10.txt_1	129N	4F2_MOUSE|P10852_K150	18.7864	KO_Uninfect_1	KO_Uninfect	NA	Model	NA	NA	Model	452124	4.34416e+06	0.104076	4F2_MOUSE|P10852	4F2	MOUSE|P10852
data/OBJ38812_TMT10.txt	1	data/OBJ38812_TMT10.txt_1	131C	4F2_MOUSE|P10852_K150	19.2037	KO_Uninfect_2	KO_Uninfect	NA	Model	NA	NA	Model	603815	4.34416e+06	0.138995	4F2_MOUSE|P10852	4F2	MOUSE|P10852
data/OBJ38812_TMT10.txt	1	data/OBJ38812_TMT10.txt_1	126C	4F2_MOUSE|P10852_K150	17.5979	WT_Early_1	WT_Early	NA	Model	NA	NA	Model	198378	4.34416e+06	0.0456656	4F2_MOUSE|P10852	4F2	MOUSE|P10852
data/OBJ38812_TMT10.txt	1	data/OBJ38812_TMT10.txt_1	129C	4F2_MOUSE|P10852_K150	17.075	WT_Early_2	WT_Early	NA	Model	NA	NA	Model	138062	4.34416e+06	0.031781	4F2_MOUSE|P10852	4F2	MOUSE|P10852
data/OBJ38812_TMT10.txt	1	data/OBJ38812_TMT10.txt_1	127C	4F2_MOUSE|P10852_K150	17.6811	WT_Late_1	WT_Late	NA	Model	NA	NA	Model	210153	4.34416e+06	0.048376	4F2_MOUSE|P10852	4F2	MOUSE|P10852
data/OBJ38812_TMT10.txt	1	data/OBJ38812_TMT10.txt_1	130C	4F2_MOUSE|P10852_K150	17.112	WT_Late_2	WT_Late	NA	Model	NA	NA	Model	141651	4.34416e+06	0.0326072	4F2_MOUSE|P10852	4F2	MOUSE|P10852
data/OBJ38812_TMT10.txt	1	data/OBJ38812_TMT10.txt_1	128C	4F2_MOUSE|P10852_K150	17.4442	WT_Uninfect_1	WT_Uninfect	NA	Model	NA	NA	Model	178325	4.34416e+06	0.0410494	4F2_MOUSE|P10852	4F2	MOUSE|P10852
data/OBJ38812_TMT10.txt	1	data/OBJ38812_TMT10.txt_1	127N	4F2_MOUSE|P10852_K162	14.472	KO_Early_1	KO_Early	NA	Model	NA	NA	Model	22725.3	189910	0.119664	4F2_MOUSE|P10852	4F2	MOUSE|P10852
data/OBJ38812_TMT10.txt	1	data/OBJ38812_TMT10.txt_1	130N	4F2_MOUSE|P10852_K162	14.4021	KO_Early_2	KO_Early	NA	Model	NA	NA	Model	21650.4	189910	0.114003	4F2_MOUSE|P10852	4F2	MOUSE|P10852
data/OBJ38812_TMT10.txt	1	data/OBJ38812_TMT10.txt_1	128N	4F2_MOUSE|P10852_K162	14.1915	KO_Late_1	KO_Late	NA	Model	NA	NA	Model	18709.9	189910	0.0985199	4F2_MOUSE|P10852	4F2	MOUSE|P10852
data/OBJ38812_TMT10.txt	1	data/OBJ38812_TMT10.txt_1	131N	4F2_MOUSE|P10852_K162	14.0428	KO_Late_2	KO_Late	NA	Model	NA	NA	Model	16877.5	189910	0.088871	4F2_MOUSE|P10852	4F2	MOUSE|P10852
data/OBJ38812_TMT10.txt	1	data/OBJ38812_TMT10.txt_1	129N	4F2_MOUSE|P10852_K162	14.0022	KO_Uninfect_1	KO_Uninfect	NA	Model	NA	NA	Model	16408.6	189910	0.0864018	4F2_MOUSE|P10852	4F2	MOUSE|P10852
data/OBJ38812_TMT10.txt	1	data/OBJ38812_TMT10.txt_1	131C	4F2_MOUSE|P10852_K162	14.1995	KO_Uninfect_2	KO_Uninfect	NA	Model	NA	NA	Model	18813.2	189910	0.0990637	4F2_MOUSE|P10852	4F2	MOUSE|P10852
data/OBJ38812_TMT10.txt	1	data/OBJ38812_TMT10.txt_1	126C	4F2_MOUSE|P10852_K162	13.8479	WT_Early_1	WT_Early	NA	Model	NA	NA	Model	14745.1	189910	0.0776423	4F2_MOUSE|P10852	4F2	MOUSE|P10852
data/OBJ38812_TMT10.txt	1	data/OBJ38812_TMT10.txt_1	129C	4F2_MOUSE|P10852_K162	13.2877	WT_Early_2	WT_Early	NA	Model	NA	NA	Model	10000.1	189910	0.0526572	4F2_MOUSE|P10852	4F2	MOUSE|P10852
data/OBJ38812_TMT10.txt	1	data/OBJ38812_TMT10.txt_1	127C	4F2_MOUSE|P10852_K162	13.7275	WT_Late_1	WT_Late	NA	Model	NA	NA	Model	13564.3	189910	0.0714248	4F2_MOUSE|P10852	4F2	MOUSE|P10852
data/OBJ38812_TMT10.txt	1	data/OBJ38812_TMT10.txt_1	130C	4F2_MOUSE|P10852_K162	13.3668	WT_Late_2	WT_Late	NA	Model	NA	NA	Model	10563.8	189910	0.0556255	4F2_MOUSE|P10852	4F2	MOUSE|P10852
data/OBJ38812_TMT10.txt	1	data/OBJ38812_TMT10.txt_1	128C	4F2_MOUSE|P10852_K162	13.4033	WT_Uninfect_1	WT_Uninfect	NA	Model	NA	NA	Model	10834	189910	0.0570481	4F2_MOUSE|P10852	4F2	MOUSE|P10852
data/OBJ38812_TMT10.txt	1	data/OBJ38812_TMT10.txt_1	127N	4F2_MOUSE|P10852_K191	16.7504	KO_Early_1	KO_Early	NA	Model	NA	NA	Model	110245	965154	0.114226	4F2_MOUSE|P10852	4F2	MOUSE|P10852
data/OBJ38812_TMT10.txt	1	data/OBJ38812_TMT10.txt_1	130N	4F2_MOUSE|P10852_K191	16.8198	KO_Early_2	KO_Early	NA	Model	NA	NA	Model	115683	965154	0.119859	4F2_MOUSE|P10852	4F2	MOUSE|P10852
data/OBJ38812_TMT10.txt	1	data/OBJ38812_TMT10.txt_1	128N	4F2_MOUSE|P10852_K191	16.4867	KO_Late_1	KO_Late	NA	Model	NA	NA	Model	91830	965154	0.0951455	4F2_MOUSE|P10852	4F2	MOUSE|P10852
data/OBJ38812_TMT10.txt	1	data/OBJ38812_TMT10.txt_1	131N	4F2_MOUSE|P10852_K191	16.5382	KO_Late_2	KO_Late	NA	Model	NA	NA	Model	95168.6	965154	0.0986046	4F2_MOUSE|P10852	4F2	MOUSE|P10852
data/OBJ38812_TMT10.txt	1	data/OBJ38812_TMT10.txt_1	129N	4F2_MOUSE|P10852_K191	16.8935	KO_Uninfect_1	KO_Uninfect	NA	Model	NA	NA	Model	121742	965154	0.126138	4F2_MOUSE|P10852	4F2	MOUSE|P10852
data/OBJ38812_TMT10.txt	1	data/OBJ38812_TMT10.txt_1	131C	4F2_MOUSE|P10852_K191	16.7834	KO_Uninfect_2	KO_Uninfect	NA	Model	NA	NA	Model	112797	965154	0.11687	4F2_MOUSE|P10852	4F2	MOUSE|P10852
data/OBJ38812_TMT10.txt	1	data/OBJ38812_TMT10.txt_1	126C	4F2_MOUSE|P10852_K191	15.8502	WT_Early_1	WT_Early	NA	Model	NA	NA	Model	59074.5	965154	0.0612073	4F2_MOUSE|P10852	4F2	MOUSE|P10852
data/OBJ38812_TMT10.txt	1	data/OBJ38812_TMT10.txt_1	129C	4F2_MOUSE|P10852_K191	15.3744	WT_Early_2	WT_Early	NA	Model	NA	NA	Model	42476.7	965154	0.0440102	4F2_MOUSE|P10852	4F2	MOUSE|P10852
data/OBJ38812_TMT10.txt	1	data/OBJ38812_TMT10.txt_1	127C	4F2_MOUSE|P10852_K191	15.6812	WT_Late_1	WT_Late	NA	Model	NA	NA	Model	52543.2	965154	0.0544403	4F2_MOUSE|P10852	4F2	MOUSE|P10852
data/OBJ38812_TMT10.txt	1	data/OBJ38812_TMT10.txt_1	130C	4F2_MOUSE|P10852_K191	15.307	WT_Late_2	WT_Late	NA	Model	NA	NA	Model	40538.4	965154	0.042002	4F2_MOUSE|P10852	4F2	MOUSE|P10852
data/OBJ38812_TMT10.txt	1	data/OBJ38812_TMT10.txt_1	128C	4F2_MOUSE|P10852_K191	15.6417	WT_Uninfect_1	WT_Uninfect	NA	Model	NA	NA	Model	51124.6	965154	0.0529704	4F2_MOUSE|P10852	4F2	MOUSE|P10852
data/OBJ38812_TMT10_p2.txt	1	data/OBJ38812_TMT10_p2.txt_1	127N	4F2_MOUSE|P10852_K21	14.4865	KO_Early_3	KO_Early	NA	Model	NA	NA	Model	22954.4	214229	0.107149	4F2_MOUSE|P10852	4F2	MOUSE|P10852
data/OBJ38812_TMT10_p2.txt	1	data/OBJ38812_TMT10_p2.txt_1	130N	4F2_MOUSE|P10852_K21	13.6194	KO_Early_4	KO_Early	NA	Model	NA	NA	Model	12584.8	214229	0.0587446	4F2_MOUSE|P10852	4F2	MOUSE|P10852
data/OBJ38812_TMT10_p2.txt	1	data/OBJ38812_TMT10_p2.txt_1	128N	4F2_MOUSE|P10852_K21	14.9966	KO_Late_3	KO_Late	NA	Model	NA	NA	Model	32690.2	214229	0.152595	4F2_MOUSE|P10852	4F2	MOUSE|P10852
data/OBJ38812_TMT10_p2.txt	1	data/OBJ38812_TMT10_p2.txt_1	131N	4F2_MOUSE|P10852_K21	14.6047	KO_Late_4	KO_Late	NA	Model	NA	NA	Model	24915	214229	0.116301	4F2_MOUSE|P10852	4F2	MOUSE|P10852
data/OBJ38812_TMT10_p2.txt	1	data/OBJ38812_TMT10_p2.txt_1	129N	4F2_MOUSE|P10852_K21	14.3076	KO_Uninfect_3	KO_Uninfect	NA	Model	NA	NA	Model	20277.2	214229	0.0946522	4F2_MOUSE|P10852	4F2	MOUSE|P10852
data/OBJ38812_TMT10_p2.txt	1	data/OBJ38812_TMT10_p2.txt_1	126C	4F2_MOUSE|P10852_K21	13.3762	WT_Early_3	WT_Early	NA	Model	NA	NA	Model	10632.4	214229	0.0496313	4F2_MOUSE|P10852	4F2	MOUSE|P10852
data/OBJ38812_TMT10_p2.txt	1	data/OBJ38812_TMT10_p2.txt_1	129C	4F2_MOUSE|P10852_K21	13.7917	WT_Early_4	WT_Early	NA	Model	NA	NA	Model	14181.3	214229	0.0661971	4F2_MOUSE|P10852	4F2	MOUSE|P10852
data/OBJ38812_TMT10_p2.txt	1	data/OBJ38812_TMT10_p2.txt_1	127C	4F2_MOUSE|P10852_K21	13.4116	WT_Late_3	WT_Late	NA	Model	NA	NA	Model	10896.9	214229	0.0508656	4F2_MOUSE|P10852	4F2	MOUSE|P10852
data/OBJ38812_TMT10_p2.txt	1	data/OBJ38812_TMT10_p2.txt_1	130C	4F2_MOUSE|P10852_K21	13.4604	WT_Late_4	WT_Late	NA	Model	NA	NA	Model	11271.6	214229	0.0526147	4F2_MOUSE|P10852	4F2	MOUSE|P10852
data/OBJ38812_TMT10_p2.txt	1	data/OBJ38812_TMT10_p2.txt_1	128C	4F2_MOUSE|P10852_K21	14.1362	WT_Uninfect_3	WT_Uninfect	NA	Model	NA	NA	Model	18006.5	214229	0.0840528	4F2_MOUSE|P10852	4F2	MOUSE|P10852
data/OBJ38812_TMT10_p2.txt	1	data/OBJ38812_TMT10_p2.txt_1	131C	4F2_MOUSE|P10852_K21	14.23	WT_Uninfect_4	WT_Uninfect	NA	Model	NA	NA	Model	19216.1	214229	0.089699	4F2_MOUSE|P10852	4F2	MOUSE|P10852
data/OBJ38812_TMT10.txt	1	data/OBJ38812_TMT10.txt_1	127N	4F2_MOUSE|P10852_K21	14.3612	KO_Early_1	KO_Early	NA	Model	NA	NA	Model	21045	213263	0.0986812	4F2_MOUSE|P10852	4F2	MOUSE|P10852
data/OBJ38812_TMT10.txt	1	data/OBJ38812_TMT10.txt_1	130N	4F2_MOUSE|P10852_K21	13.9366	KO_Early_2	KO_Early	NA	Model	NA	NA	Model	15679.5	213263	0.0735219	4F2_MOUSE|P10852	4F2	MOUSE|P10852
data/OBJ38812_TMT10.txt	1	data/OBJ38812_TMT10.txt_1	128N	4F2_MOUSE|P10852_K21	15.2593	KO_Late_1	KO_Late	NA	Model	NA	NA	Model	39221.2	213263	0.18391	4F2_MOUSE|P10852	4F2	MOUSE|P10852
data/OBJ38812_TMT10.txt	1	data/OBJ38812_TMT10.txt_1	131N	4F2_MOUSE|P10852_K21	14.285	KO_Late_2	KO_Late	NA	Model	NA	NA	Model	19961.9	213263	0.0936021	4F2_MOUSE|P10852	4F2	MOUSE|P10852
data/OBJ38812_TMT10.txt	1	data/OBJ38812_TMT10.txt_1	129N	4F2_MOUSE|P10852_K21	13.4282	KO_Uninfect_1	KO_Uninfect	NA	Model	NA	NA	Model	11023	213263	0.0516876	4F2_MOUSE|P10852	4F2	MOUSE|P10852
data/OBJ38812_TMT10.txt	1	data/OBJ38812_TMT10.txt_1	131C	4F2_MOUSE|P10852_K21	13.8517	KO_Uninfect_2	KO_Uninfect	NA	Model	NA	NA	Model	14783.4	213263	0.0693201	4F2_MOUSE|P10852	4F2	MOUSE|P10852
data/OBJ38812_TMT10.txt	1	data/OBJ38812_TMT10.txt_1	126C	4F2_MOUSE|P10852_K21	13.3508	WT_Early_1	WT_Early	NA	Model	NA	NA	Model	10447.2	213263	0.0489875	4F2_MOUSE|P10852	4F2	MOUSE|P10852
data/OBJ38812_TMT10.txt	1	data/OBJ38812_TMT10.txt_1	129C	4F2_MOUSE|P10852_K21	13.1188	WT_Early_2	WT_Early	NA	Model	NA	NA	Model	8895.16	213263	0.0417098	4F2_MOUSE|P10852	4F2	MOUSE|P10852
data/OBJ38812_TMT10.txt	1	data/OBJ38812_TMT10.txt_1	127C	4F2_MOUSE|P10852_K21	14.5415	WT_Late_1	WT_Late	NA	Model	NA	NA	Model	23846.5	213263	0.111817	4F2_MOUSE|P10852	4F2	MOUSE|P10852
data/OBJ38812_TMT10.txt	1	data/OBJ38812_TMT10.txt_1	130C	4F2_MOUSE|P10852_K21	13.9377	WT_Late_2	WT_Late	NA	Model	NA	NA	Model	15691.4	213263	0.0735777	4F2_MOUSE|P10852	4F2	MOUSE|P10852
data/OBJ38812_TMT10.txt	1	data/OBJ38812_TMT10.txt_1	128C	4F2_MOUSE|P10852_K21	13.9718	WT_Uninfect_1	WT_Uninfect	NA	Model	NA	NA	Model	16066.3	213263	0.0753359	4F2_MOUSE|P10852	4F2	MOUSE|P10852
data/OBJ38812_TMT10_p2.txt	1	data/OBJ38812_TMT10_p2.txt_1	127N	4F2_MOUSE|P10852_K35	15.191	KO_Early_3	KO_Early	NA	Model	NA	NA	Model	37406.9	534809	0.0699444	4F2_MOUSE|P10852	4F2	MOUSE|P10852
data/OBJ38812_TMT10_p2.txt	1	data/OBJ38812_TMT10_p2.txt_1	130N	4F2_MOUSE|P10852_K35	14.7879	KO_Early_4	KO_Early	NA	Model	NA	NA	Model	28288.4	534809	0.0528943	4F2_MOUSE|P10852	4F2	MOUSE|P10852
data/OBJ38812_TMT10_p2.txt	1	data/OBJ38812_TMT10_p2.txt_1	128N	4F2_MOUSE|P10852_K35	16.1168	KO_Late_3	KO_Late	NA	Model	NA	NA	Model	71061.7	534809	0.132873	4F2_MOUSE|P10852	4F2	MOUSE|P10852
data/OBJ38812_TMT10_p2.txt	1	data/OBJ38812_TMT10_p2.txt_1	131N	4F2_MOUSE|P10852_K35	15.668	KO_Late_4	KO_Late	NA	Model	NA	NA	Model	52065.3	534809	0.0973531	4F2_MOUSE|P10852	4F2	MOUSE|P10852
data/OBJ38812_TMT10_p2.txt	1	data/OBJ38812_TMT10_p2.txt_1	129N	4F2_MOUSE|P10852_K35	15.3493	KO_Uninfect_3	KO_Uninfect	NA	Model	NA	NA	Model	41744.6	534809	0.0780551	4F2_MOUSE|P10852	4F2	MOUSE|P10852
data/OBJ38812_TMT10_p2.txt	1	data/OBJ38812_TMT10_p2.txt_1	126C	4F2_MOUSE|P10852_K35	14.9439	WT_Early_3	WT_Early	NA	Model	NA	NA	Model	31518.8	534809	0.0589347	4F2_MOUSE|P10852	4F2	MOUSE|P10852
data/OBJ38812_TMT10_p2.txt	1	data/OBJ38812_TMT10_p2.txt_1	129C	4F2_MOUSE|P10852_K35	14.8512	WT_Early_4	WT_Early	NA	Model	NA	NA	Model	29557.7	534809	0.0552677	4F2_MOUSE|P10852	4F2	MOUSE|P10852
data/OBJ38812_TMT10_p2.txt	1	data/OBJ38812_TMT10_p2.txt_1	127C	4F2_MOUSE|P10852_K35	16.3126	WT_Late_3	WT_Late	NA	Model	NA	NA	Model	81393.1	534809	0.152191	4F2_MOUSE|P10852	4F2	MOUSE|P10852
data/OBJ38812_TMT10_p2.txt	1	data/OBJ38812_TMT10_p2.txt_1	130C	4F2_MOUSE|P10852_K35	15.5327	WT_Late_4	WT_Late	NA	Model	NA	NA	Model	47403.9	534809	0.088637	4F2_MOUSE|P10852	4F2	MOUSE|P10852
data/OBJ38812_TMT10_p2.txt	1	data/OBJ38812_TMT10_p2.txt_1	128C	4F2_MOUSE|P10852_K35	15.3108	WT_Uninfect_3	WT_Uninfect	NA	Model	NA	NA	Model	40645.9	534809	0.0760008	4F2_MOUSE|P10852	4F2	MOUSE|P10852
data/OBJ38812_TMT10_p2.txt	1	data/OBJ38812_TMT10_p2.txt_1	131C	4F2_MOUSE|P10852_K35	14.8866	WT_Uninfect_4	WT_Uninfect	NA	Model	NA	NA	Model	30291.8	534809	0.0566404	4F2_MOUSE|P10852	4F2	MOUSE|P10852
data/OBJ38812_TMT10.txt	1	data/OBJ38812_TMT10.txt_1	127N	4F2_MOUSE|P10852_K35	15.1457	KO_Early_1	KO_Early	NA	Model	NA	NA	Model	36250.7	549251	0.0660002	4F2_MOUSE|P10852	4F2	MOUSE|P10852
data/OBJ38812_TMT10.txt	1	data/OBJ38812_TMT10.txt_1	130N	4F2_MOUSE|P10852_K35	14.9283	KO_Early_2	KO_Early	NA	Model	NA	NA	Model	31179.9	549251	0.0567681	4F2_MOUSE|P10852	4F2	MOUSE|P10852
data/OBJ38812_TMT10.txt	1	data/OBJ38812_TMT10.txt_1	128N	4F2_MOUSE|P10852_K35	16.3638	KO_Late_1	KO_Late	NA	Model	NA	NA	Model	84334.5	549251	0.153545	4F2_MOUSE|P10852	4F2	MOUSE|P10852
data/OBJ38812_TMT10.txt	1	data/OBJ38812_TMT10.txt_1	131N	4F2_MOUSE|P10852_K35	16.1631	KO_Late_2	KO_Late	NA	Model	NA	NA	Model	73381.1	549251	0.133602	4F2_MOUSE|P10852	4F2	MOUSE|P10852
data/OBJ38812_TMT10.txt	1	data/OBJ38812_TMT10.txt_1	129N	4F2_MOUSE|P10852_K35	15.1418	KO_Uninfect_1	KO_Uninfect	NA	Model	NA	NA	Model	36152	549251	0.0658206	4F2_MOUSE|P10852	4F2	MOUSE|P10852
data/OBJ38812_TMT10.txt	1	data/OBJ38812_TMT10.txt_1	131C	4F2_MOUSE|P10852_K35	14.9292	KO_Uninfect_2	KO_Uninfect	NA	Model	NA	NA	Model	31199.8	549251	0.0568042	4F2_MOUSE|P10852	4F2	MOUSE|P10852
data/OBJ38812_TMT10.txt	1	data/OBJ38812_TMT10.txt_1	126C	4F2_MOUSE|P10852_K35	15.1167	WT_Early_1	WT_Early	NA	Model	NA	NA	Model	35529.4	549251	0.0646871	4F2_MOUSE|P10852	4F2	MOUSE|P10852
data/OBJ38812_TMT10.txt	1	data/OBJ38812_TMT10.txt_1	129C	4F2_MOUSE|P10852_K35	14.7259	WT_Early_2	WT_Early	NA	Model	NA	NA	Model	27098.6	549251	0.0493374	4F2_MOUSE|P10852	4F2	MOUSE|P10852
data/OBJ38812_TMT10.txt	1	data/OBJ38812_TMT10.txt_1	127C	4F2_MOUSE|P10852_K35	16.2907	WT_Late_1	WT_Late	NA	Model	NA	NA	Model	80167.4	549251	0.145958	4F2_MOUSE|P10852	4F2	MOUSE|P10852
data/OBJ38812_TMT10.txt	1	data/OBJ38812_TMT10.txt_1	130C	4F2_MOUSE|P10852_K35	15.2787	WT_Late_2	WT_Late	NA	Model	NA	NA	Model	39750.2	549251	0.0723716	4F2_MOUSE|P10852	4F2	MOUSE|P10852
data/OBJ38812_TMT10.txt	1	data/OBJ38812_TMT10.txt_1	128C	4F2_MOUSE|P10852_K35	14.9095	WT_Uninfect_1	WT_Uninfect	NA	Model	NA	NA	Model	30776.3	549251	0.0560332	4F2_MOUSE|P10852	4F2	MOUSE|P10852
data/OBJ38812_TMT10.txt	1	data/OBJ38812_TMT10.txt_1	127N	4F2_MOUSE|P10852_K40	15.7429	KO_Early_1	KO_Early	NA	Model	NA	NA	Model	54836.9	844872	0.0649056	4F2_MOUSE|P10852	4F2	MOUSE|P10852
data/OBJ38812_TMT10.txt	1	data/OBJ38812_TMT10.txt_1	130N	4F2_MOUSE|P10852_K40	15.6392	KO_Early_2	KO_Early	NA	Model	NA	NA	Model	51035.1	844872	0.0604058	4F2_MOUSE|P10852	4F2	MOUSE|P10852
data/OBJ38812_TMT10.txt	1	data/OBJ38812_TMT10.txt_1	128N	4F2_MOUSE|P10852_K40	16.8101	KO_Late_1	KO_Late	NA	Model	NA	NA	Model	114904	844872	0.136001	4F2_MOUSE|P10852	4F2	MOUSE|P10852
data/OBJ38812_TMT10.txt	1	data/OBJ38812_TMT10.txt_1	131N	4F2_MOUSE|P10852_K40	16.7186	KO_Late_2	KO_Late	NA	Model	NA	NA	Model	107847	844872	0.127649	4F2_MOUSE|P10852	4F2	MOUSE|P10852
data/OBJ38812_TMT10.txt	1	data/OBJ38812_TMT10.txt_1	129N	4F2_MOUSE|P10852_K40	15.8233	KO_Uninfect_1	KO_Uninfect	NA	Model	NA	NA	Model	57982.5	844872	0.0686287	4F2_MOUSE|P10852	4F2	MOUSE|P10852
data/OBJ38812_TMT10.txt	1	data/OBJ38812_TMT10.txt_1	131C	4F2_MOUSE|P10852_K40	15.6442	KO_Uninfect_2	KO_Uninfect	NA	Model	NA	NA	Model	51212.8	844872	0.0606161	4F2_MOUSE|P10852	4F2	MOUSE|P10852
data/OBJ38812_TMT10.txt	1	data/OBJ38812_TMT10.txt_1	126C	4F2_MOUSE|P10852_K40	15.8645	WT_Early_1	WT_Early	NA	Model	NA	NA	Model	59659.5	844872	0.0706136	4F2_MOUSE|P10852	4F2	MOUSE|P10852
data/OBJ38812_TMT10.txt	1	data/OBJ38812_TMT10.txt_1	129C	4F2_MOUSE|P10852_K40	15.5168	WT_Early_2	WT_Early	NA	Model	NA	NA	Model	46882.9	844872	0.0554911	4F2_MOUSE|P10852	4F2	MOUSE|P10852
data/OBJ38812_TMT10.txt	1	data/OBJ38812_TMT10.txt_1	127C	4F2_MOUSE|P10852_K40	16.7122	WT_Late_1	WT_Late	NA	Model	NA	NA	Model	107366	844872	0.12708	4F2_MOUSE|P10852	4F2	MOUSE|P10852
data/OBJ38812_TMT10.txt	1	data/OBJ38812_TMT10.txt_1	130C	4F2_MOUSE|P10852_K40	16.1987	WT_Late_2	WT_Late	NA	Model	NA	NA	Model	75215.2	844872	0.0890256	4F2_MOUSE|P10852	4F2	MOUSE|P10852
data/OBJ38812_TMT10.txt	1	data/OBJ38812_TMT10.txt_1	128C	4F2_MOUSE|P10852_K40	15.5954	WT_Uninfect_1	WT_Uninfect	NA	Model	NA	NA	Model	49508.2	844872	0.0585984	4F2_MOUSE|P10852	4F2	MOUSE|P10852
data/OBJ38812_TMT10.txt	1	data/OBJ38812_TMT10.txt_1	127N	4F2_MOUSE|P10852_K40_K42	14.5042	KO_Early_1	KO_Early	NA	Model	NA	NA	Model	23238	555471	0.0418348	4F2_MOUSE|P10852	4F2	MOUSE|P10852
data/OBJ38812_TMT10.txt	1	data/OBJ38812_TMT10.txt_1	130N	4F2_MOUSE|P10852_K40_K42	14.2676	KO_Early_2	KO_Early	NA	Model	NA	NA	Model	19722.6	555471	0.0355061	4F2_MOUSE|P10852	4F2	MOUSE|P10852
data/OBJ38812_TMT10.txt	1	data/OBJ38812_TMT10.txt_1	128N	4F2_MOUSE|P10852_K40_K42	17.0517	KO_Late_1	KO_Late	NA	Model	NA	NA	Model	135850	555471	0.244567	4F2_MOUSE|P10852	4F2	MOUSE|P10852
data/OBJ38812_TMT10.txt	1	data/OBJ38812_TMT10.txt_1	131N	4F2_MOUSE|P10852_K40_K42	16.4003	KO_Late_2	KO_Late	NA	Model	NA	NA	Model	86492.4	555471	0.15571	4F2_MOUSE|P10852	4F2	MOUSE|P10852
data/OBJ38812_TMT10.txt	1	data/OBJ38812_TMT10.txt_1	129N	4F2_MOUSE|P10852_K40_K42	15.237	KO_Uninfect_1	KO_Uninfect	NA	Model	NA	NA	Model	38618.7	555471	0.0695243	4F2_MOUSE|P10852	4F2	MOUSE|P10852
data/OBJ38812_TMT10.txt	1	data/OBJ38812_TMT10.txt_1	131C	4F2_MOUSE|P10852_K40_K42	14.4584	KO_Uninfect_2	KO_Uninfect	NA	Model	NA	NA	Model	22511.5	555471	0.0405269	4F2_MOUSE|P10852	4F2	MOUSE|P10852
data/OBJ38812_TMT10.txt	1	data/OBJ38812_TMT10.txt_1	126C	4F2_MOUSE|P10852_K40_K42	14.5423	WT_Early_1	WT_Early	NA	Model	NA	NA	Model	23860.1	555471	0.0429548	4F2_MOUSE|P10852	4F2	MOUSE|P10852
data/OBJ38812_TMT10.txt	1	data/OBJ38812_TMT10.txt_1	129C	4F2_MOUSE|P10852_K40_K42	14.0296	WT_Early_2	WT_Early	NA	Model	NA	NA	Model	16723.4	555471	0.0301067	4F2_MOUSE|P10852	4F2	MOUSE|P10852
data/OBJ38812_TMT10.txt	1	data/OBJ38812_TMT10.txt_1	127C	4F2_MOUSE|P10852_K40_K42	16.4551	WT_Late_1	WT_Late	NA	Model	NA	NA	Model	89843	555471	0.161742	4F2_MOUSE|P10852	4F2	MOUSE|P10852
data/OBJ38812_TMT10.txt	1	data/OBJ38812_TMT10.txt_1	130C	4F2_MOUSE|P10852_K40_K42	15.0954	WT_Late_2	WT_Late	NA	Model	NA	NA	Model	35008.5	555471	0.063025	4F2_MOUSE|P10852	4F2	MOUSE|P10852
data/OBJ38812_TMT10.txt	1	data/OBJ38812_TMT10.txt_1	128C	4F2_MOUSE|P10852_K40_K42	14.6323	WT_Uninfect_1	WT_Uninfect	NA	Model	NA	NA	Model	25396	555471	0.0457198	4F2_MOUSE|P10852	4F2	MOUSE|P10852
data/OBJ38812_TMT10_p2.txt	1	data/OBJ38812_TMT10_p2.txt_1	127N	4F2_MOUSE|P10852_K42	17.6591	KO_Early_3	KO_Early	NA	Model	NA	NA	Model	206979	4.39001e+06	0.0471478	4F2_MOUSE|P10852	4F2	MOUSE|P10852
data/OBJ38812_TMT10_p2.txt	1	data/OBJ38812_TMT10_p2.txt_1	130N	4F2_MOUSE|P10852_K42	17.623	KO_Early_4	KO_Early	NA	Model	NA	NA	Model	201859	4.39001e+06	0.0459813	4F2_MOUSE|P10852	4F2	MOUSE|P10852
data/OBJ38812_TMT10_p2.txt	1	data/OBJ38812_TMT10_p2.txt_1	128N	4F2_MOUSE|P10852_K42	19.1153	KO_Late_3	KO_Late	NA	Model	NA	NA	Model	567908	4.39001e+06	0.129364	4F2_MOUSE|P10852	4F2	MOUSE|P10852
data/OBJ38812_TMT10_p2.txt	1	data/OBJ38812_TMT10_p2.txt_1	131N	4F2_MOUSE|P10852_K42	19.1104	KO_Late_4	KO_Late	NA	Model	NA	NA	Model	565992	4.39001e+06	0.128927	4F2_MOUSE|P10852	4F2	MOUSE|P10852
data/OBJ38812_TMT10_p2.txt	1	data/OBJ38812_TMT10_p2.txt_1	129N	4F2_MOUSE|P10852_K42	17.5455	KO_Uninfect_3	KO_Uninfect	NA	Model	NA	NA	Model	191309	4.39001e+06	0.0435782	4F2_MOUSE|P10852	4F2	MOUSE|P10852
data/OBJ38812_TMT10_p2.txt	1	data/OBJ38812_TMT10_p2.txt_1	126C	4F2_MOUSE|P10852_K42	18.0414	WT_Early_3	WT_Early	NA	Model	NA	NA	Model	269782	4.39001e+06	0.0614537	4F2_MOUSE|P10852	4F2	MOUSE|P10852
data/OBJ38812_TMT10_p2.txt	1	data/OBJ38812_TMT10_p2.txt_1	129C	4F2_MOUSE|P10852_K42	17.3816	WT_Early_4	WT_Early	NA	Model	NA	NA	Model	170755	4.39001e+06	0.0388962	4F2_MOUSE|P10852	4F2	MOUSE|P10852
data/OBJ38812_TMT10_p2.txt	1	data/OBJ38812_TMT10_p2.txt_1	127C	4F2_MOUSE|P10852_K42	19.7129	WT_Late_3	WT_Late	NA	Model	NA	NA	Model	859382	4.39001e+06	0.195759	4F2_MOUSE|P10852	4F2	MOUSE|P10852
data/OBJ38812_TMT10_p2.txt	1	data/OBJ38812_TMT10_p2.txt_1	130C	4F2_MOUSE|P10852_K42	18.98	WT_Late_4	WT_Late	NA	Model	NA	NA	Model	517061	4.39001e+06	0.117781	4F2_MOUSE|P10852	4F2	MOUSE|P10852
data/OBJ38812_TMT10_p2.txt	1	data/OBJ38812_TMT10_p2.txt_1	128C	4F2_MOUSE|P10852_K42	18.1745	WT_Uninfect_3	WT_Uninfect	NA	Model	NA	NA	Model	295856	4.39001e+06	0.0673931	4F2_MOUSE|P10852	4F2	MOUSE|P10852
data/OBJ38812_TMT10_p2.txt	1	data/OBJ38812_TMT10_p2.txt_1	131C	4F2_MOUSE|P10852_K42	17.6978	WT_Uninfect_4	WT_Uninfect	NA	Model	NA	NA	Model	212605	4.39001e+06	0.0484294	4F2_MOUSE|P10852	4F2	MOUSE|P10852
data/OBJ38812_TMT10.txt	1	data/OBJ38812_TMT10.txt_1	127N	4F2_MOUSE|P10852_K42	18.1083	KO_Early_1	KO_Early	NA	Model	NA	NA	Model	282572	4.53731e+06	0.0622773	4F2_MOUSE|P10852	4F2	MOUSE|P10852
data/OBJ38812_TMT10.txt	1	data/OBJ38812_TMT10.txt_1	130N	4F2_MOUSE|P10852_K42	17.6955	KO_Early_2	KO_Early	NA	Model	NA	NA	Model	212271	4.53731e+06	0.0467835	4F2_MOUSE|P10852	4F2	MOUSE|P10852
data/OBJ38812_TMT10.txt	1	data/OBJ38812_TMT10.txt_1	128N	4F2_MOUSE|P10852_K42	19.8604	KO_Late_1	KO_Late	NA	Model	NA	NA	Model	951884	4.53731e+06	0.20979	4F2_MOUSE|P10852	4F2	MOUSE|P10852
data/OBJ38812_TMT10.txt	1	data/OBJ38812_TMT10.txt_1	131N	4F2_MOUSE|P10852_K42	19.0147	KO_Late_2	KO_Late	NA	Model	NA	NA	Model	529661	4.53731e+06	0.116735	4F2_MOUSE|P10852	4F2	MOUSE|P10852
data/OBJ38812_TMT10.txt	1	data/OBJ38812_TMT10.txt_1	129N	4F2_MOUSE|P10852_K42	17.5105	KO_Uninfect_1	KO_Uninfect	NA	Model	NA	NA	Model	186714	4.53731e+06	0.0411507	4F2_MOUSE|P10852	4F2	MOUSE|P10852
data/OBJ38812_TMT10.txt	1	data/OBJ38812_TMT10.txt_1	131C	4F2_MOUSE|P10852_K42	17.4106	KO_Uninfect_2	KO_Uninfect	NA	Model	NA	NA	Model	174231	4.53731e+06	0.0383997	4F2_MOUSE|P10852	4F2	MOUSE|P10852
data/OBJ38812_TMT10.txt	1	data/OBJ38812_TMT10.txt_1	126C	4F2_MOUSE|P10852_K42	17.9131	WT_Early_1	WT_Early	NA	Model	NA	NA	Model	246815	4.53731e+06	0.0543967	4F2_MOUSE|P10852	4F2	MOUSE|P10852
data/OBJ38812_TMT10.txt	1	data/OBJ38812_TMT10.txt_1	129C	4F2_MOUSE|P10852_K42	17.2928	WT_Early_2	WT_Early	NA	Model	NA	NA	Model	160562	4.53731e+06	0.035387	4F2_MOUSE|P10852	4F2	MOUSE|P10852
data/OBJ38812_TMT10.txt	1	data/OBJ38812_TMT10.txt_1	127C	4F2_MOUSE|P10852_K42	19.7347	WT_Late_1	WT_Late	NA	Model	NA	NA	Model	872438	4.53731e+06	0.192281	4F2_MOUSE|P10852	4F2	MOUSE|P10852
data/OBJ38812_TMT10.txt	1	data/OBJ38812_TMT10.txt_1	130C	4F2_MOUSE|P10852_K42	18.5348	WT_Late_2	WT_Late	NA	Model	NA	NA	Model	379784	4.53731e+06	0.0837023	4F2_MOUSE|P10852	4F2	MOUSE|P10852
data/OBJ38812_TMT10.txt	1	data/OBJ38812_TMT10.txt_1	128C	4F2_MOUSE|P10852_K42	17.6791	WT_Uninfect_1	WT_Uninfect	NA	Model	NA	NA	Model	209861	4.53731e+06	0.0462522	4F2_MOUSE|P10852	4F2	MOUSE|P10852
data/OBJ38812_TMT10_p2.txt	1	data/OBJ38812_TMT10_p2.txt_1	127N	4F2_MOUSE|P10852_K53	13.6897	KO_Early_3	KO_Early	NA	Model	NA	NA	Model	13213.3	207537	0.0636672	4F2_MOUSE|P10852	4F2	MOUSE|P10852
data/OBJ38812_TMT10_p2.txt	1	data/OBJ38812_TMT10_p2.txt_1	130N	4F2_MOUSE|P10852_K53	13.8508	KO_Early_4	KO_Early	NA	Model	NA	NA	Model	14774.4	207537	0.0711894	4F2_MOUSE|P10852	4F2	MOUSE|P10852
data/OBJ38812_TMT10_p2.txt	1	data/OBJ38812_TMT10_p2.txt_1	128N	4F2_MOUSE|P10852_K53	14.419	KO_Late_3	KO_Late	NA	Model	NA	NA	Model	21904.8	207537	0.105547	4F2_MOUSE|P10852	4F2	MOUSE|P10852
data/OBJ38812_TMT10_p2.txt	1	data/OBJ38812_TMT10_p2.txt_1	131N	4F2_MOUSE|P10852_K53	15.1786	KO_Late_4	KO_Late	NA	Model	NA	NA	Model	37085.2	207537	0.178692	4F2_MOUSE|P10852	4F2	MOUSE|P10852
data/OBJ38812_TMT10_p2.txt	1	data/OBJ38812_TMT10_p2.txt_1	129N	4F2_MOUSE|P10852_K53	13.5272	KO_Uninfect_3	KO_Uninfect	NA	Model	NA	NA	Model	11805.4	207537	0.0568834	4F2_MOUSE|P10852	4F2	MOUSE|P10852
data/OBJ38812_TMT10_p2.txt	1	data/OBJ38812_TMT10_p2.txt_1	126C	4F2_MOUSE|P10852_K53	13.6737	WT_Early_3	WT_Early	NA	Model	NA	NA	Model	13067.7	207537	0.0629656	4F2_MOUSE|P10852	4F2	MOUSE|P10852
data/OBJ38812_TMT10_p2.txt	1	data/OBJ38812_TMT10_p2.txt_1	129C	4F2_MOUSE|P10852_K53	12.4548	WT_Early_4	WT_Early	NA	Model	NA	NA	Model	5614.09	207537	0.027051	4F2_MOUSE|P10852	4F2	MOUSE|P10852
data/OBJ38812_TMT10_p2.txt	1	data/OBJ38812_TMT10_p2.txt_1	127C	4F2_MOUSE|P10852_K53	14.2864	WT_Late_3	WT_Late	NA	Model	NA	NA	Model	19982.1	207537	0.096282	4F2_MOUSE|P10852	4F2	MOUSE|P10852
data/OBJ38812_TMT10_p2.txt	1	data/OBJ38812_TMT10_p2.txt_1	130C	4F2_MOUSE|P10852_K53	14.5614	WT_Late_4	WT_Late	NA	Model	NA	NA	Model	24177.5	207537	0.116497	4F2_MOUSE|P10852	4F2	MOUSE|P10852
data/OBJ38812_TMT10_p2.txt	1	data/OBJ38812_TMT10_p2.txt_1	128C	4F2_MOUSE|P10852_K53	13.6595	WT_Uninfect_3	WT_Uninfect	NA	Model	NA	NA	Model	12939.3	207537	0.0623471	4F2_MOUSE|P10852	4F2	MOUSE|P10852
data/OBJ38812_TMT10_p2.txt	1	data/OBJ38812_TMT10_p2.txt_1	131C	4F2_MOUSE|P10852_K53	14.0838	WT_Uninfect_4	WT_Uninfect	NA	Model	NA	NA	Model	17363.9	207537	0.0836668	4F2_MOUSE|P10852	4F2	MOUSE|P10852
data/OBJ38812_TMT10.txt	1	data/OBJ38812_TMT10.txt_1	127N	4F2_MOUSE|P10852_K53	14.0343	KO_Early_1	KO_Early	NA	Model	NA	NA	Model	16778.7	203219	0.0825647	4F2_MOUSE|P10852	4F2	MOUSE|P10852
data/OBJ38812_TMT10.txt	1	data/OBJ38812_TMT10.txt_1	130N	4F2_MOUSE|P10852_K53	13.7977	KO_Early_2	KO_Early	NA	Model	NA	NA	Model	14240.8	203219	0.0700761	4F2_MOUSE|P10852	4F2	MOUSE|P10852
data/OBJ38812_TMT10.txt	1	data/OBJ38812_TMT10.txt_1	128N	4F2_MOUSE|P10852_K53	15.2027	KO_Late_1	KO_Late	NA	Model	NA	NA	Model	37710.3	203219	0.185564	4F2_MOUSE|P10852	4F2	MOUSE|P10852
data/OBJ38812_TMT10.txt	1	data/OBJ38812_TMT10.txt_1	131N	4F2_MOUSE|P10852_K53	14.4134	KO_Late_2	KO_Late	NA	Model	NA	NA	Model	21820.8	203219	0.107376	4F2_MOUSE|P10852	4F2	MOUSE|P10852
data/OBJ38812_TMT10.txt	1	data/OBJ38812_TMT10.txt_1	129N	4F2_MOUSE|P10852_K53	13.5408	KO_Uninfect_1	KO_Uninfect	NA	Model	NA	NA	Model	11917.5	203219	0.0586437	4F2_MOUSE|P10852	4F2	MOUSE|P10852
data/OBJ38812_TMT10.txt	1	data/OBJ38812_TMT10.txt_1	131C	4F2_MOUSE|P10852_K53	13.7407	KO_Uninfect_2	KO_Uninfect	NA	Model	NA	NA	Model	13688.9	203219	0.0673603	4F2_MOUSE|P10852	4F2	MOUSE|P10852
data/OBJ38812_TMT10.txt	1	data/OBJ38812_TMT10.txt_1	126C	4F2_MOUSE|P10852_K53	13.7062	WT_Early_1	WT_Early	NA	Model	NA	NA	Model	13365.1	203219	0.0657669	4F2_MOUSE|P10852	4F2	MOUSE|P10852
data/OBJ38812_TMT10.txt	1	data/OBJ38812_TMT10.txt_1	129C	4F2_MOUSE|P10852_K53	13.1012	WT_Early_2	WT_Early	NA	Model	NA	NA	Model	8787.12	203219	0.0432396	4F2_MOUSE|P10852	4F2	MOUSE|P10852
data/OBJ38812_TMT10.txt	1	data/OBJ38812_TMT10.txt_1	127C	4F2_MOUSE|P10852_K53	14.7846	WT_Late_1	WT_Late	NA	Model	NA	NA	Model	28223	203219	0.13888	4F2_MOUSE|P10852	4F2	MOUSE|P10852
data/OBJ38812_TMT10.txt	1	data/OBJ38812_TMT10.txt_1	130C	4F2_MOUSE|P10852_K53	13.4591	WT_Late_2	WT_Late	NA	Model	NA	NA	Model	11261.4	203219	0.0554149	4F2_MOUSE|P10852	4F2	MOUSE|P10852
data/OBJ38812_TMT10.txt	1	data/OBJ38812_TMT10.txt_1	128C	4F2_MOUSE|P10852_K53	13.261	WT_Uninfect_1	WT_Uninfect	NA	Model	NA	NA	Model	9816.54	203219	0.0483051	4F2_MOUSE|P10852	4F2	MOUSE|P10852
data/OBJ38812_TMT10_p2.txt	1	data/OBJ38812_TMT10_p2.txt_1	127N	4F2_MOUSE|P10852_K59	16.4342	KO_Early_3	KO_Early	NA	Model	NA	NA	Model	88548.1	1.22464e+06	0.0723055	4F2_MOUSE|P10852	4F2	MOUSE|P10852
data/OBJ38812_TMT10_p2.txt	1	data/OBJ38812_TMT10_p2.txt_1	130N	4F2_MOUSE|P10852_K59	16.5513	KO_Early_4	KO_Early	NA	Model	NA	NA	Model	96039	1.22464e+06	0.0784224	4F2_MOUSE|P10852	4F2	MOUSE|P10852
data/OBJ38812_TMT10_p2.txt	1	data/OBJ38812_TMT10_p2.txt_1	128N	4F2_MOUSE|P10852_K59	17.0856	KO_Late_3	KO_Late	NA	Model	NA	NA	Model	139086	1.22464e+06	0.113573	4F2_MOUSE|P10852	4F2	MOUSE|P10852
data/OBJ38812_TMT10_p2.txt	1	data/OBJ38812_TMT10_p2.txt_1	131N	4F2_MOUSE|P10852_K59	17.0728	KO_Late_4	KO_Late	NA	Model	NA	NA	Model	137855	1.22464e+06	0.112568	4F2_MOUSE|P10852	4F2	MOUSE|P10852
data/OBJ38812_TMT10_p2.txt	1	data/OBJ38812_TMT10_p2.txt_1	129N	4F2_MOUSE|P10852_K59	16.2821	KO_Uninfect_3	KO_Uninfect	NA	Model	NA	NA	Model	79688.1	1.22464e+06	0.0650707	4F2_MOUSE|P10852	4F2	MOUSE|P10852
data/OBJ38812_TMT10_p2.txt	1	data/OBJ38812_TMT10_p2.txt_1	126C	4F2_MOUSE|P10852_K59	16.4485	WT_Early_3	WT_Early	NA	Model	NA	NA	Model	89429.6	1.22464e+06	0.0730253	4F2_MOUSE|P10852	4F2	MOUSE|P10852
data/OBJ38812_TMT10_p2.txt	1	data/OBJ38812_TMT10_p2.txt_1	129C	4F2_MOUSE|P10852_K59	16.1231	WT_Early_4	WT_Early	NA	Model	NA	NA	Model	71374	1.22464e+06	0.0582817	4F2_MOUSE|P10852	4F2	MOUSE|P10852
data/OBJ38812_TMT10_p2.txt	1	data/OBJ38812_TMT10_p2.txt_1	127C	4F2_MOUSE|P10852_K59	17.2127	WT_Late_3	WT_Late	NA	Model	NA	NA	Model	151893	1.22464e+06	0.124031	4F2_MOUSE|P10852	4F2	MOUSE|P10852
data/OBJ38812_TMT10_p2.txt	1	data/OBJ38812_TMT10_p2.txt_1	130C	4F2_MOUSE|P10852_K59	16.8325	WT_Late_4	WT_Late	NA	Model	NA	NA	Model	116707	1.22464e+06	0.0952989	4F2_MOUSE|P10852	4F2	MOUSE|P10852
data/OBJ38812_TMT10_p2.txt	1	data/OBJ38812_TMT10_p2.txt_1	128C	4F2_MOUSE|P10852_K59	16.3251	WT_Uninfect_3	WT_Uninfect	NA	Model	NA	NA	Model	82101.7	1.22464e+06	0.0670416	4F2_MOUSE|P10852	4F2	MOUSE|P10852
data/OBJ38812_TMT10_p2.txt	1	data/OBJ38812_TMT10_p2.txt_1	131C	4F2_MOUSE|P10852_K59	16.0954	WT_Uninfect_4	WT_Uninfect	NA	Model	NA	NA	Model	70017.9	1.22464e+06	0.0571743	4F2_MOUSE|P10852	4F2	MOUSE|P10852
data/OBJ38812_TMT10.txt	1	data/OBJ38812_TMT10.txt_1	127N	4F2_MOUSE|P10852_K59	16.6042	KO_Early_1	KO_Early	NA	Model	NA	NA	Model	99621.3	1.26869e+06	0.0785228	4F2_MOUSE|P10852	4F2	MOUSE|P10852
data/OBJ38812_TMT10.txt	1	data/OBJ38812_TMT10.txt_1	130N	4F2_MOUSE|P10852_K59	16.4035	KO_Early_2	KO_Early	NA	Model	NA	NA	Model	86683.8	1.26869e+06	0.0683254	4F2_MOUSE|P10852	4F2	MOUSE|P10852
data/OBJ38812_TMT10.txt	1	data/OBJ38812_TMT10.txt_1	128N	4F2_MOUSE|P10852_K59	17.4417	KO_Late_1	KO_Late	NA	Model	NA	NA	Model	178027	1.26869e+06	0.140324	4F2_MOUSE|P10852	4F2	MOUSE|P10852
data/OBJ38812_TMT10.txt	1	data/OBJ38812_TMT10.txt_1	131N	4F2_MOUSE|P10852_K59	17.1016	KO_Late_2	KO_Late	NA	Model	NA	NA	Model	140633	1.26869e+06	0.110849	4F2_MOUSE|P10852	4F2	MOUSE|P10852
data/OBJ38812_TMT10.txt	1	data/OBJ38812_TMT10.txt_1	129N	4F2_MOUSE|P10852_K59	16.5258	KO_Uninfect_1	KO_Uninfect	NA	Model	NA	NA	Model	94354.3	1.26869e+06	0.0743713	4F2_MOUSE|P10852	4F2	MOUSE|P10852
data/OBJ38812_TMT10.txt	1	data/OBJ38812_TMT10.txt_1	131C	4F2_MOUSE|P10852_K59	16.4925	KO_Uninfect_2	KO_Uninfect	NA	Model	NA	NA	Model	92202.3	1.26869e+06	0.072675	4F2_MOUSE|P10852	4F2	MOUSE|P10852
data/OBJ38812_TMT10.txt	1	data/OBJ38812_TMT10.txt_1	126C	4F2_MOUSE|P10852_K59	16.4347	WT_Early_1	WT_Early	NA	Model	NA	NA	Model	88579.1	1.26869e+06	0.0698192	4F2_MOUSE|P10852	4F2	MOUSE|P10852
data/OBJ38812_TMT10.txt	1	data/OBJ38812_TMT10.txt_1	129C	4F2_MOUSE|P10852_K59	15.8442	WT_Early_2	WT_Early	NA	Model	NA	NA	Model	58827	1.26869e+06	0.0463682	4F2_MOUSE|P10852	4F2	MOUSE|P10852
data/OBJ38812_TMT10.txt	1	data/OBJ38812_TMT10.txt_1	127C	4F2_MOUSE|P10852_K59	17.2757	WT_Late_1	WT_Late	NA	Model	NA	NA	Model	158673	1.26869e+06	0.125068	4F2_MOUSE|P10852	4F2	MOUSE|P10852
data/OBJ38812_TMT10.txt	1	data/OBJ38812_TMT10.txt_1	130C	4F2_MOUSE|P10852_K59	16.365	WT_Late_2	WT_Late	NA	Model	NA	NA	Model	84402.2	1.26869e+06	0.066527	4F2_MOUSE|P10852	4F2	MOUSE|P10852
data/OBJ38812_TMT10.txt	1	data/OBJ38812_TMT10.txt_1	128C	4F2_MOUSE|P10852_K59	16.3716	WT_Uninfect_1	WT_Uninfect	NA	Model	NA	NA	Model	84789.3	1.26869e+06	0.066832	4F2_MOUSE|P10852	4F2	MOUSE|P10852
data/OBJ38812_TMT10.txt	1	data/OBJ38812_TMT10.txt_1	127N	5NT3A_MOUSE|Q9D020_K162	15.4006	KO_Early_1	KO_Early	NA	Model	NA	NA	Model	43255	732942	0.0590156	5NT3A_MOUSE|Q9D020	5NT3A	MOUSE|Q9D020
data/OBJ38812_TMT10.txt	1	data/OBJ38812_TMT10.txt_1	130N	5NT3A_MOUSE|Q9D020_K162	15.6608	KO_Early_2	KO_Early	NA	Model	NA	NA	Model	51803.5	732942	0.0706789	5NT3A_MOUSE|Q9D020	5NT3A	MOUSE|Q9D020
data/OBJ38812_TMT10.txt	1	data/OBJ38812_TMT10.txt_1	128N	5NT3A_MOUSE|Q9D020_K162	16.91	KO_Late_1	KO_Late	NA	Model	NA	NA	Model	123149	732942	0.16802	5NT3A_MOUSE|Q9D020	5NT3A	MOUSE|Q9D020
data/OBJ38812_TMT10.txt	1	data/OBJ38812_TMT10.txt_1	131N	5NT3A_MOUSE|Q9D020_K162	16.7854	KO_Late_2	KO_Late	NA	Model	NA	NA	Model	112954	732942	0.154111	5NT3A_MOUSE|Q9D020	5NT3A	MOUSE|Q9D020
data/OBJ38812_TMT10.txt	1	data/OBJ38812_TMT10.txt_1	129N	5NT3A_MOUSE|Q9D020_K162	15.3584	KO_Uninfect_1	KO_Uninfect	NA	Model	NA	NA	Model	42008.3	732942	0.0573146	5NT3A_MOUSE|Q9D020	5NT3A	MOUSE|Q9D020
data/OBJ38812_TMT10.txt	1	data/OBJ38812_TMT10.txt_1	131C	5NT3A_MOUSE|Q9D020_K162	15.617	KO_Uninfect_2	KO_Uninfect	NA	Model	NA	NA	Model	50255	732942	0.0685661	5NT3A_MOUSE|Q9D020	5NT3A	MOUSE|Q9D020
data/OBJ38812_TMT10.txt	1	data/OBJ38812_TMT10.txt_1	126C	5NT3A_MOUSE|Q9D020_K162	14.8576	WT_Early_1	WT_Early	NA	Model	NA	NA	Model	29689.2	732942	0.0405068	5NT3A_MOUSE|Q9D020	5NT3A	MOUSE|Q9D020
data/OBJ38812_TMT10.txt	1	data/OBJ38812_TMT10.txt_1	129C	5NT3A_MOUSE|Q9D020_K162	14.8067	WT_Early_2	WT_Early	NA	Model	NA	NA	Model	28659.8	732942	0.0391025	5NT3A_MOUSE|Q9D020	5NT3A	MOUSE|Q9D020
data/OBJ38812_TMT10.txt	1	data/OBJ38812_TMT10.txt_1	127C	5NT3A_MOUSE|Q9D020_K162	16.1258	WT_Late_1	WT_Late	NA	Model	NA	NA	Model	71508.7	732942	0.0975639	5NT3A_MOUSE|Q9D020	5NT3A	MOUSE|Q9D020
data/OBJ38812_TMT10.txt	1	data/OBJ38812_TMT10.txt_1	130C	5NT3A_MOUSE|Q9D020_K162	16.3874	WT_Late_2	WT_Late	NA	Model	NA	NA	Model	85721.6	732942	0.116956	5NT3A_MOUSE|Q9D020	5NT3A	MOUSE|Q9D020
data/OBJ38812_TMT10.txt	1	data/OBJ38812_TMT10.txt_1	128C	5NT3A_MOUSE|Q9D020_K162	15.2401	WT_Uninfect_1	WT_Uninfect	NA	Model	NA	NA	Model	38702.7	732942	0.0528046	5NT3A_MOUSE|Q9D020	5NT3A	MOUSE|Q9D020
data/OBJ38812_TMT10.txt	1	data/OBJ38812_TMT10.txt_1	127N	5NTC_MOUSE|Q3V1L4_K21	15.2943	KO_Early_1	KO_Early	NA	Model	NA	NA	Model	40184.1	595649	0.0674629	5NTC_MOUSE|Q3V1L4	5NTC	MOUSE|Q3V1L4
data/OBJ38812_TMT10.txt	1	data/OBJ38812_TMT10.txt_1	130N	5NTC_MOUSE|Q3V1L4_K21	15.0763	KO_Early_2	KO_Early	NA	Model	NA	NA	Model	34548.7	595649	0.0580018	5NTC_MOUSE|Q3V1L4	5NTC	MOUSE|Q3V1L4
data/OBJ38812_TMT10.txt	1	data/OBJ38812_TMT10.txt_1	128N	5NTC_MOUSE|Q3V1L4_K21	14.8969	KO_Late_1	KO_Late	NA	Model	NA	NA	Model	30508.6	595649	0.0512192	5NTC_MOUSE|Q3V1L4	5NTC	MOUSE|Q3V1L4
data/OBJ38812_TMT10.txt	1	data/OBJ38812_TMT10.txt_1	131N	5NTC_MOUSE|Q3V1L4_K21	14.9481	KO_Late_2	KO_Late	NA	Model	NA	NA	Model	31610.9	595649	0.0530698	5NTC_MOUSE|Q3V1L4	5NTC	MOUSE|Q3V1L4
data/OBJ38812_TMT10.txt	1	data/OBJ38812_TMT10.txt_1	129N	5NTC_MOUSE|Q3V1L4_K21	15.4454	KO_Uninfect_1	KO_Uninfect	NA	Model	NA	NA	Model	44618.9	595649	0.0749081	5NTC_MOUSE|Q3V1L4	5NTC	MOUSE|Q3V1L4
data/OBJ38812_TMT10.txt	1	data/OBJ38812_TMT10.txt_1	131C	5NTC_MOUSE|Q3V1L4_K21	15.6345	KO_Uninfect_2	KO_Uninfect	NA	Model	NA	NA	Model	50868.6	595649	0.0854003	5NTC_MOUSE|Q3V1L4	5NTC	MOUSE|Q3V1L4
data/OBJ38812_TMT10.txt	1	data/OBJ38812_TMT10.txt_1	126C	5NTC_MOUSE|Q3V1L4_K21	16.0063	WT_Early_1	WT_Early	NA	Model	NA	NA	Model	65824	595649	0.110508	5NTC_MOUSE|Q3V1L4	5NTC	MOUSE|Q3V1L4
data/OBJ38812_TMT10.txt	1	data/OBJ38812_TMT10.txt_1	129C	5NTC_MOUSE|Q3V1L4_K21	15.9689	WT_Early_2	WT_Early	NA	Model	NA	NA	Model	64138.5	595649	0.107678	5NTC_MOUSE|Q3V1L4	5NTC	MOUSE|Q3V1L4
data/OBJ38812_TMT10.txt	1	data/OBJ38812_TMT10.txt_1	127C	5NTC_MOUSE|Q3V1L4_K21	15.942	WT_Late_1	WT_Late	NA	Model	NA	NA	Model	62953.4	595649	0.105689	5NTC_MOUSE|Q3V1L4	5NTC	MOUSE|Q3V1L4
data/OBJ38812_TMT10.txt	1	data/OBJ38812_TMT10.txt_1	130C	5NTC_MOUSE|Q3V1L4_K21	15.9279	WT_Late_2	WT_Late	NA	Model	NA	NA	Model	62340.5	595649	0.10466	5NTC_MOUSE|Q3V1L4	5NTC	MOUSE|Q3V1L4
data/OBJ38812_TMT10.txt	1	data/OBJ38812_TMT10.txt_1	128C	5NTC_MOUSE|Q3V1L4_K21	15.8833	WT_Uninfect_1	WT_Uninfect	NA	Model	NA	NA	Model	60443	595649	0.101474	5NTC_MOUSE|Q3V1L4	5NTC	MOUSE|Q3V1L4
data/OBJ38812_TMT10.txt	1	data/OBJ38812_TMT10.txt_1	127N	5NTC_MOUSE|Q3V1L4_K217	16.0228	KO_Early_1	KO_Early	NA	Model	NA	NA	Model	66580.2	578160	0.115159	5NTC_MOUSE|Q3V1L4	5NTC	MOUSE|Q3V1L4
data/OBJ38812_TMT10.txt	1	data/OBJ38812_TMT10.txt_1	130N	5NTC_MOUSE|Q3V1L4_K217	16.1023	KO_Early_2	KO_Early	NA	Model	NA	NA	Model	70349.7	578160	0.121679	5NTC_MOUSE|Q3V1L4	5NTC	MOUSE|Q3V1L4
data/OBJ38812_TMT10.txt	1	data/OBJ38812_TMT10.txt_1	128N	5NTC_MOUSE|Q3V1L4_K217	15.9687	KO_Late_1	KO_Late	NA	Model	NA	NA	Model	64127.4	578160	0.110916	5NTC_MOUSE|Q3V1L4	5NTC	MOUSE|Q3V1L4
data/OBJ38812_TMT10.txt	1	data/OBJ38812_TMT10.txt_1	131N	5NTC_MOUSE|Q3V1L4_K217	15.869	KO_Late_2	KO_Late	NA	Model	NA	NA	Model	59846.6	578160	0.103512	5NTC_MOUSE|Q3V1L4	5NTC	MOUSE|Q3V1L4
data/OBJ38812_TMT10.txt	1	data/OBJ38812_TMT10.txt_1	129N	5NTC_MOUSE|Q3V1L4_K217	15.4388	KO_Uninfect_1	KO_Uninfect	NA	Model	NA	NA	Model	44415.6	578160	0.0768223	5NTC_MOUSE|Q3V1L4	5NTC	MOUSE|Q3V1L4
data/OBJ38812_TMT10.txt	1	data/OBJ38812_TMT10.txt_1	131C	5NTC_MOUSE|Q3V1L4_K217	15.9939	KO_Uninfect_2	KO_Uninfect	NA	Model	NA	NA	Model	65258.8	578160	0.112873	5NTC_MOUSE|Q3V1L4	5NTC	MOUSE|Q3V1L4
data/OBJ38812_TMT10.txt	1	data/OBJ38812_TMT10.txt_1	126C	5NTC_MOUSE|Q3V1L4_K217	14.9109	WT_Early_1	WT_Early	NA	Model	NA	NA	Model	30805.5	578160	0.053282	5NTC_MOUSE|Q3V1L4	5NTC	MOUSE|Q3V1L4
data/OBJ38812_TMT10.txt	1	data/OBJ38812_TMT10.txt_1	129C	5NTC_MOUSE|Q3V1L4_K217	14.9896	WT_Early_2	WT_Early	NA	Model	NA	NA	Model	32533.5	578160	0.0562708	5NTC_MOUSE|Q3V1L4	5NTC	MOUSE|Q3V1L4
data/OBJ38812_TMT10.txt	1	data/OBJ38812_TMT10.txt_1	127C	5NTC_MOUSE|Q3V1L4_K217	14.7017	WT_Late_1	WT_Late	NA	Model	NA	NA	Model	26647.4	578160	0.04609	5NTC_MOUSE|Q3V1L4	5NTC	MOUSE|Q3V1L4
data/OBJ38812_TMT10.txt	1	data/OBJ38812_TMT10.txt_1	130C	5NTC_MOUSE|Q3V1L4_K217	15.2814	WT_Late_2	WT_Late	NA	Model	NA	NA	Model	39824.7	578160	0.0688818	5NTC_MOUSE|Q3V1L4	5NTC	MOUSE|Q3V1L4
data/OBJ38812_TMT10.txt	1	data/OBJ38812_TMT10.txt_1	128C	5NTC_MOUSE|Q3V1L4_K217	15.0346	WT_Uninfect_1	WT_Uninfect	NA	Model	NA	NA	Model	33563.8	578160	0.0580528	5NTC_MOUSE|Q3V1L4	5NTC	MOUSE|Q3V1L4
data/OBJ38812_TMT10.txt	1	data/OBJ38812_TMT10.txt_1	127N	5NTC_MOUSE|Q3V1L4_K224	15.1168	KO_Early_1	KO_Early	NA	Model	NA	NA	Model	35531.1	328406	0.108192	5NTC_MOUSE|Q3V1L4	5NTC	MOUSE|Q3V1L4
data/OBJ38812_TMT10.txt	1	data/OBJ38812_TMT10.txt_1	130N	5NTC_MOUSE|Q3V1L4_K224	14.5997	KO_Early_2	KO_Early	NA	Model	NA	NA	Model	24828.6	328406	0.0756032	5NTC_MOUSE|Q3V1L4	5NTC	MOUSE|Q3V1L4
data/OBJ38812_TMT10.txt	1	data/OBJ38812_TMT10.txt_1	128N	5NTC_MOUSE|Q3V1L4_K224	14.5863	KO_Late_1	KO_Late	NA	Model	NA	NA	Model	24598.4	328406	0.0749024	5NTC_MOUSE|Q3V1L4	5NTC	MOUSE|Q3V1L4
data/OBJ38812_TMT10.txt	1	data/OBJ38812_TMT10.txt_1	131N	5NTC_MOUSE|Q3V1L4_K224	14.4792	KO_Late_2	KO_Late	NA	Model	NA	NA	Model	22838.8	328406	0.0695443	5NTC_MOUSE|Q3V1L4	5NTC	MOUSE|Q3V1L4
data/OBJ38812_TMT10.txt	1	data/OBJ38812_TMT10.txt_1	129N	5NTC_MOUSE|Q3V1L4_K224	14.4813	KO_Uninfect_1	KO_Uninfect	NA	Model	NA	NA	Model	22872.1	328406	0.0696459	5NTC_MOUSE|Q3V1L4	5NTC	MOUSE|Q3V1L4
data/OBJ38812_TMT10.txt	1	data/OBJ38812_TMT10.txt_1	131C	5NTC_MOUSE|Q3V1L4_K224	14.3802	KO_Uninfect_2	KO_Uninfect	NA	Model	NA	NA	Model	21324.1	328406	0.0649319	5NTC_MOUSE|Q3V1L4	5NTC	MOUSE|Q3V1L4
data/OBJ38812_TMT10.txt	1	data/OBJ38812_TMT10.txt_1	126C	5NTC_MOUSE|Q3V1L4_K224	14.8619	WT_Early_1	WT_Early	NA	Model	NA	NA	Model	29776.8	328406	0.0906706	5NTC_MOUSE|Q3V1L4	5NTC	MOUSE|Q3V1L4
data/OBJ38812_TMT10.txt	1	data/OBJ38812_TMT10.txt_1	129C	5NTC_MOUSE|Q3V1L4_K224	14.8915	WT_Early_2	WT_Early	NA	Model	NA	NA	Model	30394	328406	0.09255	5NTC_MOUSE|Q3V1L4	5NTC	MOUSE|Q3V1L4
data/OBJ38812_TMT10.txt	1	data/OBJ38812_TMT10.txt_1	127C	5NTC_MOUSE|Q3V1L4_K224	15.0505	WT_Late_1	WT_Late	NA	Model	NA	NA	Model	33935.3	328406	0.103333	5NTC_MOUSE|Q3V1L4	5NTC	MOUSE|Q3V1L4
data/OBJ38812_TMT10.txt	1	data/OBJ38812_TMT10.txt_1	130C	5NTC_MOUSE|Q3V1L4_K224	14.5396	WT_Late_2	WT_Late	NA	Model	NA	NA	Model	23815.5	328406	0.0725184	5NTC_MOUSE|Q3V1L4	5NTC	MOUSE|Q3V1L4
data/OBJ38812_TMT10.txt	1	data/OBJ38812_TMT10.txt_1	128C	5NTC_MOUSE|Q3V1L4_K224	14.9151	WT_Uninfect_1	WT_Uninfect	NA	Model	NA	NA	Model	30895.4	328406	0.0940768	5NTC_MOUSE|Q3V1L4	5NTC	MOUSE|Q3V1L4
data/OBJ38812_TMT10.txt	1	data/OBJ38812_TMT10.txt_1	127N	5NTC_MOUSE|Q3V1L4_K292	15.675	KO_Early_1	KO_Early	NA	Model	NA	NA	Model	52316.1	553543	0.0945113	5NTC_MOUSE|Q3V1L4	5NTC	MOUSE|Q3V1L4
data/OBJ38812_TMT10.txt	1	data/OBJ38812_TMT10.txt_1	130N	5NTC_MOUSE|Q3V1L4_K292	15.6975	KO_Early_2	KO_Early	NA	Model	NA	NA	Model	53137.8	553543	0.0959958	5NTC_MOUSE|Q3V1L4	5NTC	MOUSE|Q3V1L4
data/OBJ38812_TMT10.txt	1	data/OBJ38812_TMT10.txt_1	128N	5NTC_MOUSE|Q3V1L4_K292	15.7147	KO_Late_1	KO_Late	NA	Model	NA	NA	Model	53775.5	553543	0.0971477	5NTC_MOUSE|Q3V1L4	5NTC	MOUSE|Q3V1L4
data/OBJ38812_TMT10.txt	1	data/OBJ38812_TMT10.txt_1	131N	5NTC_MOUSE|Q3V1L4_K292	15.9946	KO_Late_2	KO_Late	NA	Model	NA	NA	Model	65291.7	553543	0.117952	5NTC_MOUSE|Q3V1L4	5NTC	MOUSE|Q3V1L4
data/OBJ38812_TMT10.txt	1	data/OBJ38812_TMT10.txt_1	129N	5NTC_MOUSE|Q3V1L4_K292	15.2645	KO_Uninfect_1	KO_Uninfect	NA	Model	NA	NA	Model	39360.7	553543	0.0711067	5NTC_MOUSE|Q3V1L4	5NTC	MOUSE|Q3V1L4
data/OBJ38812_TMT10.txt	1	data/OBJ38812_TMT10.txt_1	131C	5NTC_MOUSE|Q3V1L4_K292	15.671	KO_Uninfect_2	KO_Uninfect	NA	Model	NA	NA	Model	52173.4	553543	0.0942535	5NTC_MOUSE|Q3V1L4	5NTC	MOUSE|Q3V1L4
data/OBJ38812_TMT10.txt	1	data/OBJ38812_TMT10.txt_1	126C	5NTC_MOUSE|Q3V1L4_K292	15.3848	WT_Early_1	WT_Early	NA	Model	NA	NA	Model	42784.4	553543	0.0772919	5NTC_MOUSE|Q3V1L4	5NTC	MOUSE|Q3V1L4
data/OBJ38812_TMT10.txt	1	data/OBJ38812_TMT10.txt_1	129C	5NTC_MOUSE|Q3V1L4_K292	15.3841	WT_Early_2	WT_Early	NA	Model	NA	NA	Model	42762.9	553543	0.0772531	5NTC_MOUSE|Q3V1L4	5NTC	MOUSE|Q3V1L4
data/OBJ38812_TMT10.txt	1	data/OBJ38812_TMT10.txt_1	127C	5NTC_MOUSE|Q3V1L4_K292	14.8104	WT_Late_1	WT_Late	NA	Model	NA	NA	Model	28731.7	553543	0.0519051	5NTC_MOUSE|Q3V1L4	5NTC	MOUSE|Q3V1L4
data/OBJ38812_TMT10.txt	1	data/OBJ38812_TMT10.txt_1	130C	5NTC_MOUSE|Q3V1L4_K292	15.5165	WT_Late_2	WT_Late	NA	Model	NA	NA	Model	46874.9	553543	0.0846816	5NTC_MOUSE|Q3V1L4	5NTC	MOUSE|Q3V1L4
data/OBJ38812_TMT10.txt	1	data/OBJ38812_TMT10.txt_1	128C	5NTC_MOUSE|Q3V1L4_K292	14.9601	WT_Uninfect_1	WT_Uninfect	NA	Model	NA	NA	Model	31874.6	553543	0.0575829	5NTC_MOUSE|Q3V1L4	5NTC	MOUSE|Q3V1L4
data/OBJ38812_TMT10.txt	1	data/OBJ38812_TMT10.txt_1	127N	68MP_MOUSE|P56379_K49	16.2969	KO_Early_1	KO_Early	NA	Model	NA	NA	Model	80510	854607	0.094207	68MP_MOUSE|P56379	68MP	MOUSE|P56379
data/OBJ38812_TMT10.txt	1	data/OBJ38812_TMT10.txt_1	130N	68MP_MOUSE|P56379_K49	16.4301	KO_Early_2	KO_Early	NA	Model	NA	NA	Model	88295.6	854607	0.103317	68MP_MOUSE|P56379	68MP	MOUSE|P56379
data/OBJ38812_TMT10.txt	1	data/OBJ38812_TMT10.txt_1	128N	68MP_MOUSE|P56379_K49	16.6368	KO_Late_1	KO_Late	NA	Model	NA	NA	Model	101903	854607	0.119239	68MP_MOUSE|P56379	68MP	MOUSE|P56379
data/OBJ38812_TMT10.txt	1	data/OBJ38812_TMT10.txt_1	131N	68MP_MOUSE|P56379_K49	16.4191	KO_Late_2	KO_Late	NA	Model	NA	NA	Model	87627.9	854607	0.102536	68MP_MOUSE|P56379	68MP	MOUSE|P56379
data/OBJ38812_TMT10.txt	1	data/OBJ38812_TMT10.txt_1	129N	68MP_MOUSE|P56379_K49	16.474	KO_Uninfect_1	KO_Uninfect	NA	Model	NA	NA	Model	91028.1	854607	0.106515	68MP_MOUSE|P56379	68MP	MOUSE|P56379
data/OBJ38812_TMT10.txt	1	data/OBJ38812_TMT10.txt_1	131C	68MP_MOUSE|P56379_K49	16.3655	KO_Uninfect_2	KO_Uninfect	NA	Model	NA	NA	Model	84432	854607	0.0987963	68MP_MOUSE|P56379	68MP	MOUSE|P56379
data/OBJ38812_TMT10.txt	1	data/OBJ38812_TMT10.txt_1	126C	68MP_MOUSE|P56379_K49	15.859	WT_Early_1	WT_Early	NA	Model	NA	NA	Model	59435.5	854607	0.0695472	68MP_MOUSE|P56379	68MP	MOUSE|P56379
data/OBJ38812_TMT10.txt	1	data/OBJ38812_TMT10.txt_1	129C	68MP_MOUSE|P56379_K49	15.2347	WT_Early_2	WT_Early	NA	Model	NA	NA	Model	38555.6	854607	0.0451149	68MP_MOUSE|P56379	68MP	MOUSE|P56379
data/OBJ38812_TMT10.txt	1	data/OBJ38812_TMT10.txt_1	127C	68MP_MOUSE|P56379_K49	16.0664	WT_Late_1	WT_Late	NA	Model	NA	NA	Model	68623.6	854607	0.0802985	68MP_MOUSE|P56379	68MP	MOUSE|P56379
data/OBJ38812_TMT10.txt	1	data/OBJ38812_TMT10.txt_1	130C	68MP_MOUSE|P56379_K49	15.3373	WT_Late_2	WT_Late	NA	Model	NA	NA	Model	41397.9	854607	0.0484409	68MP_MOUSE|P56379	68MP	MOUSE|P56379
data/OBJ38812_TMT10.txt	1	data/OBJ38812_TMT10.txt_1	128C	68MP_MOUSE|P56379_K49	15.4933	WT_Uninfect_1	WT_Uninfect	NA	Model	NA	NA	Model	46127.5	854607	0.0539751	68MP_MOUSE|P56379	68MP	MOUSE|P56379
data/OBJ38812_TMT10_p2.txt	1	data/OBJ38812_TMT10_p2.txt_1	127N	6PGD_MOUSE|Q9DCD0_K248	16.3981	KO_Early_3	KO_Early	NA	Model	NA	NA	Model	86363.6	862528	0.100128	6PGD_MOUSE|Q9DCD0	6PGD	MOUSE|Q9DCD0
data/OBJ38812_TMT10_p2.txt	1	data/OBJ38812_TMT10_p2.txt_1	130N	6PGD_MOUSE|Q9DCD0_K248	16.2338	KO_Early_4	KO_Early	NA	Model	NA	NA	Model	77064.5	862528	0.0893472	6PGD_MOUSE|Q9DCD0	6PGD	MOUSE|Q9DCD0
data/OBJ38812_TMT10_p2.txt	1	data/OBJ38812_TMT10_p2.txt_1	128N	6PGD_MOUSE|Q9DCD0_K248	16.0124	KO_Late_3	KO_Late	NA	Model	NA	NA	Model	66102.7	862528	0.0766383	6PGD_MOUSE|Q9DCD0	6PGD	MOUSE|Q9DCD0
data/OBJ38812_TMT10_p2.txt	1	data/OBJ38812_TMT10_p2.txt_1	131N	6PGD_MOUSE|Q9DCD0_K248	16.1461	KO_Late_4	KO_Late	NA	Model	NA	NA	Model	72522	862528	0.0840807	6PGD_MOUSE|Q9DCD0	6PGD	MOUSE|Q9DCD0
data/OBJ38812_TMT10_p2.txt	1	data/OBJ38812_TMT10_p2.txt_1	129N	6PGD_MOUSE|Q9DCD0_K248	16.4261	KO_Uninfect_3	KO_Uninfect	NA	Model	NA	NA	Model	88055.3	862528	0.10209	6PGD_MOUSE|Q9DCD0	6PGD	MOUSE|Q9DCD0
data/OBJ38812_TMT10_p2.txt	1	data/OBJ38812_TMT10_p2.txt_1	126C	6PGD_MOUSE|Q9DCD0_K248	15.9189	WT_Early_3	WT_Early	NA	Model	NA	NA	Model	61954.5	862528	0.071829	6PGD_MOUSE|Q9DCD0	6PGD	MOUSE|Q9DCD0
data/OBJ38812_TMT10_p2.txt	1	data/OBJ38812_TMT10_p2.txt_1	129C	6PGD_MOUSE|Q9DCD0_K248	16.1213	WT_Early_4	WT_Early	NA	Model	NA	NA	Model	71286.5	862528	0.0826483	6PGD_MOUSE|Q9DCD0	6PGD	MOUSE|Q9DCD0
data/OBJ38812_TMT10_p2.txt	1	data/OBJ38812_TMT10_p2.txt_1	127C	6PGD_MOUSE|Q9DCD0_K248	15.9819	WT_Late_3	WT_Late	NA	Model	NA	NA	Model	64716.8	862528	0.0750315	6PGD_MOUSE|Q9DCD0	6PGD	MOUSE|Q9DCD0
data/OBJ38812_TMT10_p2.txt	1	data/OBJ38812_TMT10_p2.txt_1	130C	6PGD_MOUSE|Q9DCD0_K248	15.9553	WT_Late_4	WT_Late	NA	Model	NA	NA	Model	63535.2	862528	0.0736615	6PGD_MOUSE|Q9DCD0	6PGD	MOUSE|Q9DCD0
data/OBJ38812_TMT10_p2.txt	1	data/OBJ38812_TMT10_p2.txt_1	128C	6PGD_MOUSE|Q9DCD0_K248	16.1173	WT_Uninfect_3	WT_Uninfect	NA	Model	NA	NA	Model	71088.7	862528	0.082419	6PGD_MOUSE|Q9DCD0	6PGD	MOUSE|Q9DCD0
data/OBJ38812_TMT10_p2.txt	1	data/OBJ38812_TMT10_p2.txt_1	131C	6PGD_MOUSE|Q9DCD0_K248	16.0547	WT_Uninfect_4	WT_Uninfect	NA	Model	NA	NA	Model	68066.9	862528	0.0789155	6PGD_MOUSE|Q9DCD0	6PGD	MOUSE|Q9DCD0
data/OBJ38812_TMT10.txt	1	data/OBJ38812_TMT10.txt_1	127N	6PGD_MOUSE|Q9DCD0_K248	16.4058	KO_Early_1	KO_Early	NA	Model	NA	NA	Model	86824	863807	0.100513	6PGD_MOUSE|Q9DCD0	6PGD	MOUSE|Q9DCD0
data/OBJ38812_TMT10.txt	1	data/OBJ38812_TMT10.txt_1	130N	6PGD_MOUSE|Q9DCD0_K248	16.2886	KO_Early_2	KO_Early	NA	Model	NA	NA	Model	80051.4	863807	0.0926728	6PGD_MOUSE|Q9DCD0	6PGD	MOUSE|Q9DCD0
data/OBJ38812_TMT10.txt	1	data/OBJ38812_TMT10.txt_1	128N	6PGD_MOUSE|Q9DCD0_K248	16.2691	KO_Late_1	KO_Late	NA	Model	NA	NA	Model	78973.7	863807	0.0914252	6PGD_MOUSE|Q9DCD0	6PGD	MOUSE|Q9DCD0
data/OBJ38812_TMT10.txt	1	data/OBJ38812_TMT10.txt_1	131N	6PGD_MOUSE|Q9DCD0_K248	16.0734	KO_Late_2	KO_Late	NA	Model	NA	NA	Model	68958.6	863807	0.0798311	6PGD_MOUSE|Q9DCD0	6PGD	MOUSE|Q9DCD0
data/OBJ38812_TMT10.txt	1	data/OBJ38812_TMT10.txt_1	129N	6PGD_MOUSE|Q9DCD0_K248	16.1513	KO_Uninfect_1	KO_Uninfect	NA	Model	NA	NA	Model	72780.2	863807	0.0842552	6PGD_MOUSE|Q9DCD0	6PGD	MOUSE|Q9DCD0
data/OBJ38812_TMT10.txt	1	data/OBJ38812_TMT10.txt_1	131C	6PGD_MOUSE|Q9DCD0_K248	16.1097	KO_Uninfect_2	KO_Uninfect	NA	Model	NA	NA	Model	70714.6	863807	0.0818639	6PGD_MOUSE|Q9DCD0	6PGD	MOUSE|Q9DCD0
data/OBJ38812_TMT10.txt	1	data/OBJ38812_TMT10.txt_1	126C	6PGD_MOUSE|Q9DCD0_K248	16.0849	WT_Early_1	WT_Early	NA	Model	NA	NA	Model	69506.2	863807	0.080465	6PGD_MOUSE|Q9DCD0	6PGD	MOUSE|Q9DCD0
data/OBJ38812_TMT10.txt	1	data/OBJ38812_TMT10.txt_1	129C	6PGD_MOUSE|Q9DCD0_K248	15.9977	WT_Early_2	WT_Early	NA	Model	NA	NA	Model	65431.1	863807	0.0757474	6PGD_MOUSE|Q9DCD0	6PGD	MOUSE|Q9DCD0
data/OBJ38812_TMT10.txt	1	data/OBJ38812_TMT10.txt_1	127C	6PGD_MOUSE|Q9DCD0_K248	15.9115	WT_Late_1	WT_Late	NA	Model	NA	NA	Model	61637.6	863807	0.0713558	6PGD_MOUSE|Q9DCD0	6PGD	MOUSE|Q9DCD0
data/OBJ38812_TMT10.txt	1	data/OBJ38812_TMT10.txt_1	130C	6PGD_MOUSE|Q9DCD0_K248	16.0116	WT_Late_2	WT_Late	NA	Model	NA	NA	Model	66064.8	863807	0.076481	6PGD_MOUSE|Q9DCD0	6PGD	MOUSE|Q9DCD0
data/OBJ38812_TMT10.txt	1	data/OBJ38812_TMT10.txt_1	128C	6PGD_MOUSE|Q9DCD0_K248	16.1174	WT_Uninfect_1	WT_Uninfect	NA	Model	NA	NA	Model	71092.6	863807	0.0823015	6PGD_MOUSE|Q9DCD0	6PGD	MOUSE|Q9DCD0
data/OBJ38812_TMT10_p2.txt	1	data/OBJ38812_TMT10_p2.txt_1	127N	6PGD_MOUSE|Q9DCD0_K253	17.2838	KO_Early_3	KO_Early	NA	Model	NA	NA	Model	159564	1.04966e+06	0.152014	6PGD_MOUSE|Q9DCD0	6PGD	MOUSE|Q9DCD0
data/OBJ38812_TMT10_p2.txt	1	data/OBJ38812_TMT10_p2.txt_1	130N	6PGD_MOUSE|Q9DCD0_K253	16.7512	KO_Early_4	KO_Early	NA	Model	NA	NA	Model	110308	1.04966e+06	0.105089	6PGD_MOUSE|Q9DCD0	6PGD	MOUSE|Q9DCD0
data/OBJ38812_TMT10_p2.txt	1	data/OBJ38812_TMT10_p2.txt_1	128N	6PGD_MOUSE|Q9DCD0_K253	17.1636	KO_Late_3	KO_Late	NA	Model	NA	NA	Model	146811	1.04966e+06	0.139864	6PGD_MOUSE|Q9DCD0	6PGD	MOUSE|Q9DCD0
data/OBJ38812_TMT10_p2.txt	1	data/OBJ38812_TMT10_p2.txt_1	131N	6PGD_MOUSE|Q9DCD0_K253	16.2794	KO_Late_4	KO_Late	NA	Model	NA	NA	Model	79542.8	1.04966e+06	0.0757792	6PGD_MOUSE|Q9DCD0	6PGD	MOUSE|Q9DCD0
data/OBJ38812_TMT10_p2.txt	1	data/OBJ38812_TMT10_p2.txt_1	129N	6PGD_MOUSE|Q9DCD0_K253	17.1022	KO_Uninfect_3	KO_Uninfect	NA	Model	NA	NA	Model	140694	1.04966e+06	0.134037	6PGD_MOUSE|Q9DCD0	6PGD	MOUSE|Q9DCD0
data/OBJ38812_TMT10_p2.txt	1	data/OBJ38812_TMT10_p2.txt_1	126C	6PGD_MOUSE|Q9DCD0_K253	15.4584	WT_Early_3	WT_Early	NA	Model	NA	NA	Model	45024.9	1.04966e+06	0.0428946	6PGD_MOUSE|Q9DCD0	6PGD	MOUSE|Q9DCD0
data/OBJ38812_TMT10_p2.txt	1	data/OBJ38812_TMT10_p2.txt_1	129C	6PGD_MOUSE|Q9DCD0_K253	16.006	WT_Early_4	WT_Early	NA	Model	NA	NA	Model	65807.5	1.04966e+06	0.0626938	6PGD_MOUSE|Q9DCD0	6PGD	MOUSE|Q9DCD0
data/OBJ38812_TMT10_p2.txt	1	data/OBJ38812_TMT10_p2.txt_1	127C	6PGD_MOUSE|Q9DCD0_K253	15.6181	WT_Late_3	WT_Late	NA	Model	NA	NA	Model	50295.5	1.04966e+06	0.0479158	6PGD_MOUSE|Q9DCD0	6PGD	MOUSE|Q9DCD0
data/OBJ38812_TMT10_p2.txt	1	data/OBJ38812_TMT10_p2.txt_1	130C	6PGD_MOUSE|Q9DCD0_K253	15.9028	WT_Late_4	WT_Late	NA	Model	NA	NA	Model	61266.8	1.04966e+06	0.058368	6PGD_MOUSE|Q9DCD0	6PGD	MOUSE|Q9DCD0
data/OBJ38812_TMT10_p2.txt	1	data/OBJ38812_TMT10_p2.txt_1	128C	6PGD_MOUSE|Q9DCD0_K253	15.7746	WT_Uninfect_3	WT_Uninfect	NA	Model	NA	NA	Model	56055.4	1.04966e+06	0.0534031	6PGD_MOUSE|Q9DCD0	6PGD	MOUSE|Q9DCD0
data/OBJ38812_TMT10_p2.txt	1	data/OBJ38812_TMT10_p2.txt_1	131C	6PGD_MOUSE|Q9DCD0_K253	15.6575	WT_Uninfect_4	WT_Uninfect	NA	Model	NA	NA	Model	51686.8	1.04966e+06	0.0492413	6PGD_MOUSE|Q9DCD0	6PGD	MOUSE|Q9DCD0
data/OBJ38812_TMT10.txt	1	data/OBJ38812_TMT10.txt_1	127N	6PGD_MOUSE|Q9DCD0_K253	16.8143	KO_Early_1	KO_Early	NA	Model	NA	NA	Model	115238	1.17216e+06	0.0983125	6PGD_MOUSE|Q9DCD0	6PGD	MOUSE|Q9DCD0
data/OBJ38812_TMT10.txt	1	data/OBJ38812_TMT10.txt_1	130N	6PGD_MOUSE|Q9DCD0_K253	17.3399	KO_Early_2	KO_Early	NA	Model	NA	NA	Model	165895	1.17216e+06	0.14153	6PGD_MOUSE|Q9DCD0	6PGD	MOUSE|Q9DCD0
data/OBJ38812_TMT10.txt	1	data/OBJ38812_TMT10.txt_1	128N	6PGD_MOUSE|Q9DCD0_K253	16.8811	KO_Late_1	KO_Late	NA	Model	NA	NA	Model	120706	1.17216e+06	0.102978	6PGD_MOUSE|Q9DCD0	6PGD	MOUSE|Q9DCD0
data/OBJ38812_TMT10.txt	1	data/OBJ38812_TMT10.txt_1	131N	6PGD_MOUSE|Q9DCD0_K253	17.2947	KO_Late_2	KO_Late	NA	Model	NA	NA	Model	160781	1.17216e+06	0.137167	6PGD_MOUSE|Q9DCD0	6PGD	MOUSE|Q9DCD0
data/OBJ38812_TMT10.txt	1	data/OBJ38812_TMT10.txt_1	129N	6PGD_MOUSE|Q9DCD0_K253	16.5327	KO_Uninfect_1	KO_Uninfect	NA	Model	NA	NA	Model	94805.5	1.17216e+06	0.0808814	6PGD_MOUSE|Q9DCD0	6PGD	MOUSE|Q9DCD0
data/OBJ38812_TMT10.txt	1	data/OBJ38812_TMT10.txt_1	131C	6PGD_MOUSE|Q9DCD0_K253	17.286	KO_Uninfect_2	KO_Uninfect	NA	Model	NA	NA	Model	159812	1.17216e+06	0.13634	6PGD_MOUSE|Q9DCD0	6PGD	MOUSE|Q9DCD0
data/OBJ38812_TMT10.txt	1	data/OBJ38812_TMT10.txt_1	126C	6PGD_MOUSE|Q9DCD0_K253	15.5489	WT_Early_1	WT_Early	NA	Model	NA	NA	Model	47937.5	1.17216e+06	0.0408969	6PGD_MOUSE|Q9DCD0	6PGD	MOUSE|Q9DCD0
data/OBJ38812_TMT10.txt	1	data/OBJ38812_TMT10.txt_1	129C	6PGD_MOUSE|Q9DCD0_K253	15.5863	WT_Early_2	WT_Early	NA	Model	NA	NA	Model	49198.4	1.17216e+06	0.0419726	6PGD_MOUSE|Q9DCD0	6PGD	MOUSE|Q9DCD0
data/OBJ38812_TMT10.txt	1	data/OBJ38812_TMT10.txt_1	127C	6PGD_MOUSE|Q9DCD0_K253	15.2211	WT_Late_1	WT_Late	NA	Model	NA	NA	Model	38196	1.17216e+06	0.0325861	6PGD_MOUSE|Q9DCD0	6PGD	MOUSE|Q9DCD0
data/OBJ38812_TMT10.txt	1	data/OBJ38812_TMT10.txt_1	130C	6PGD_MOUSE|Q9DCD0_K253	16.1544	WT_Late_2	WT_Late	NA	Model	NA	NA	Model	72936.5	1.17216e+06	0.0622243	6PGD_MOUSE|Q9DCD0	6PGD	MOUSE|Q9DCD0
data/OBJ38812_TMT10.txt	1	data/OBJ38812_TMT10.txt_1	128C	6PGD_MOUSE|Q9DCD0_K253	15.9667	WT_Uninfect_1	WT_Uninfect	NA	Model	NA	NA	Model	64041.3	1.17216e+06	0.0546355	6PGD_MOUSE|Q9DCD0	6PGD	MOUSE|Q9DCD0
data/OBJ38812_TMT10_p2.txt	1	data/OBJ38812_TMT10_p2.txt_1	127N	6PGD_MOUSE|Q9DCD0_K261	15.9745	KO_Early_3	KO_Early	NA	Model	NA	NA	Model	64388.7	745091	0.0864172	6PGD_MOUSE|Q9DCD0	6PGD	MOUSE|Q9DCD0
data/OBJ38812_TMT10_p2.txt	1	data/OBJ38812_TMT10_p2.txt_1	130N	6PGD_MOUSE|Q9DCD0_K261	16.8614	KO_Early_4	KO_Early	NA	Model	NA	NA	Model	119067	745091	0.159803	6PGD_MOUSE|Q9DCD0	6PGD	MOUSE|Q9DCD0
data/OBJ38812_TMT10_p2.txt	1	data/OBJ38812_TMT10_p2.txt_1	128N	6PGD_MOUSE|Q9DCD0_K261	15.9378	KO_Late_3	KO_Late	NA	Model	NA	NA	Model	62770.3	745091	0.0842452	6PGD_MOUSE|Q9DCD0	6PGD	MOUSE|Q9DCD0
data/OBJ38812_TMT10_p2.txt	1	data/OBJ38812_TMT10_p2.txt_1	131N	6PGD_MOUSE|Q9DCD0_K261	16.1529	KO_Late_4	KO_Late	NA	Model	NA	NA	Model	72862.7	745091	0.0977903	6PGD_MOUSE|Q9DCD0	6PGD	MOUSE|Q9DCD0
data/OBJ38812_TMT10_p2.txt	1	data/OBJ38812_TMT10_p2.txt_1	129N	6PGD_MOUSE|Q9DCD0_K261	16.0867	KO_Uninfect_3	KO_Uninfect	NA	Model	NA	NA	Model	69593	745091	0.093402	6PGD_MOUSE|Q9DCD0	6PGD	MOUSE|Q9DCD0
data/OBJ38812_TMT10_p2.txt	1	data/OBJ38812_TMT10_p2.txt_1	126C	6PGD_MOUSE|Q9DCD0_K261	15.6185	WT_Early_3	WT_Early	NA	Model	NA	NA	Model	50307.6	745091	0.0675187	6PGD_MOUSE|Q9DCD0	6PGD	MOUSE|Q9DCD0
data/OBJ38812_TMT10_p2.txt	1	data/OBJ38812_TMT10_p2.txt_1	129C	6PGD_MOUSE|Q9DCD0_K261	15.5661	WT_Early_4	WT_Early	NA	Model	NA	NA	Model	48514.8	745091	0.0651125	6PGD_MOUSE|Q9DCD0	6PGD	MOUSE|Q9DCD0
data/OBJ38812_TMT10_p2.txt	1	data/OBJ38812_TMT10_p2.txt_1	127C	6PGD_MOUSE|Q9DCD0_K261	15.2334	WT_Late_3	WT_Late	NA	Model	NA	NA	Model	38522.1	745091	0.0517011	6PGD_MOUSE|Q9DCD0	6PGD	MOUSE|Q9DCD0
data/OBJ38812_TMT10_p2.txt	1	data/OBJ38812_TMT10_p2.txt_1	130C	6PGD_MOUSE|Q9DCD0_K261	15.2912	WT_Late_4	WT_Late	NA	Model	NA	NA	Model	40097.2	745091	0.0538151	6PGD_MOUSE|Q9DCD0	6PGD	MOUSE|Q9DCD0
data/OBJ38812_TMT10_p2.txt	1	data/OBJ38812_TMT10_p2.txt_1	128C	6PGD_MOUSE|Q9DCD0_K261	15.3015	WT_Uninfect_3	WT_Uninfect	NA	Model	NA	NA	Model	40383.7	745091	0.0541997	6PGD_MOUSE|Q9DCD0	6PGD	MOUSE|Q9DCD0
data/OBJ38812_TMT10_p2.txt	1	data/OBJ38812_TMT10_p2.txt_1	131C	6PGD_MOUSE|Q9DCD0_K261	16.3134	WT_Uninfect_4	WT_Uninfect	NA	Model	NA	NA	Model	81436.2	745091	0.109297	6PGD_MOUSE|Q9DCD0	6PGD	MOUSE|Q9DCD0
data/OBJ38812_TMT10.txt	1	data/OBJ38812_TMT10.txt_1	127N	6PGD_MOUSE|Q9DCD0_K261	16.0531	KO_Early_1	KO_Early	NA	Model	NA	NA	Model	67992.9	763763	0.0890236	6PGD_MOUSE|Q9DCD0	6PGD	MOUSE|Q9DCD0
data/OBJ38812_TMT10.txt	1	data/OBJ38812_TMT10.txt_1	130N	6PGD_MOUSE|Q9DCD0_K261	16.5226	KO_Early_2	KO_Early	NA	Model	NA	NA	Model	94146.9	763763	0.123267	6PGD_MOUSE|Q9DCD0	6PGD	MOUSE|Q9DCD0
data/OBJ38812_TMT10.txt	1	data/OBJ38812_TMT10.txt_1	128N	6PGD_MOUSE|Q9DCD0_K261	15.6798	KO_Late_1	KO_Late	NA	Model	NA	NA	Model	52490.5	763763	0.0687261	6PGD_MOUSE|Q9DCD0	6PGD	MOUSE|Q9DCD0
data/OBJ38812_TMT10.txt	1	data/OBJ38812_TMT10.txt_1	131N	6PGD_MOUSE|Q9DCD0_K261	16.4243	KO_Late_2	KO_Late	NA	Model	NA	NA	Model	87946.1	763763	0.115148	6PGD_MOUSE|Q9DCD0	6PGD	MOUSE|Q9DCD0
data/OBJ38812_TMT10.txt	1	data/OBJ38812_TMT10.txt_1	129N	6PGD_MOUSE|Q9DCD0_K261	16.6018	KO_Uninfect_1	KO_Uninfect	NA	Model	NA	NA	Model	99459.7	763763	0.130223	6PGD_MOUSE|Q9DCD0	6PGD	MOUSE|Q9DCD0
data/OBJ38812_TMT10.txt	1	data/OBJ38812_TMT10.txt_1	131C	6PGD_MOUSE|Q9DCD0_K261	16.4686	KO_Uninfect_2	KO_Uninfect	NA	Model	NA	NA	Model	90688.4	763763	0.118739	6PGD_MOUSE|Q9DCD0	6PGD	MOUSE|Q9DCD0
data/OBJ38812_TMT10.txt	1	data/OBJ38812_TMT10.txt_1	126C	6PGD_MOUSE|Q9DCD0_K261	15.5266	WT_Early_1	WT_Early	NA	Model	NA	NA	Model	47202.2	763763	0.0618021	6PGD_MOUSE|Q9DCD0	6PGD	MOUSE|Q9DCD0
data/OBJ38812_TMT10.txt	1	data/OBJ38812_TMT10.txt_1	129C	6PGD_MOUSE|Q9DCD0_K261	15.519	WT_Early_2	WT_Early	NA	Model	NA	NA	Model	46956.4	763763	0.0614803	6PGD_MOUSE|Q9DCD0	6PGD	MOUSE|Q9DCD0
data/OBJ38812_TMT10.txt	1	data/OBJ38812_TMT10.txt_1	127C	6PGD_MOUSE|Q9DCD0_K261	15.5264	WT_Late_1	WT_Late	NA	Model	NA	NA	Model	47197.4	763763	0.0617958	6PGD_MOUSE|Q9DCD0	6PGD	MOUSE|Q9DCD0
data/OBJ38812_TMT10.txt	1	data/OBJ38812_TMT10.txt_1	130C	6PGD_MOUSE|Q9DCD0_K261	14.6619	WT_Late_2	WT_Late	NA	Model	NA	NA	Model	25921.9	763763	0.0339397	6PGD_MOUSE|Q9DCD0	6PGD	MOUSE|Q9DCD0
data/OBJ38812_TMT10.txt	1	data/OBJ38812_TMT10.txt_1	128C	6PGD_MOUSE|Q9DCD0_K261	15.5085	WT_Uninfect_1	WT_Uninfect	NA	Model	NA	NA	Model	46613.2	763763	0.061031	6PGD_MOUSE|Q9DCD0	6PGD	MOUSE|Q9DCD0
data/OBJ38812_TMT10.txt	1	data/OBJ38812_TMT10.txt_1	127N	6PGD_MOUSE|Q9DCD0_K294	17.0928	KO_Early_1	KO_Early	NA	Model	NA	NA	Model	139779	1.14041e+06	0.122569	6PGD_MOUSE|Q9DCD0	6PGD	MOUSE|Q9DCD0
data/OBJ38812_TMT10.txt	1	data/OBJ38812_TMT10.txt_1	130N	6PGD_MOUSE|Q9DCD0_K294	16.857	KO_Early_2	KO_Early	NA	Model	NA	NA	Model	118703	1.14041e+06	0.104089	6PGD_MOUSE|Q9DCD0	6PGD	MOUSE|Q9DCD0
data/OBJ38812_TMT10.txt	1	data/OBJ38812_TMT10.txt_1	128N	6PGD_MOUSE|Q9DCD0_K294	16.5229	KO_Late_1	KO_Late	NA	Model	NA	NA	Model	94162.7	1.14041e+06	0.0825694	6PGD_MOUSE|Q9DCD0	6PGD	MOUSE|Q9DCD0
data/OBJ38812_TMT10.txt	1	data/OBJ38812_TMT10.txt_1	131N	6PGD_MOUSE|Q9DCD0_K294	16.9362	KO_Late_2	KO_Late	NA	Model	NA	NA	Model	125404	1.14041e+06	0.109964	6PGD_MOUSE|Q9DCD0	6PGD	MOUSE|Q9DCD0
data/OBJ38812_TMT10.txt	1	data/OBJ38812_TMT10.txt_1	129N	6PGD_MOUSE|Q9DCD0_K294	17.0982	KO_Uninfect_1	KO_Uninfect	NA	Model	NA	NA	Model	140302	1.14041e+06	0.123028	6PGD_MOUSE|Q9DCD0	6PGD	MOUSE|Q9DCD0
data/OBJ38812_TMT10.txt	1	data/OBJ38812_TMT10.txt_1	131C	6PGD_MOUSE|Q9DCD0_K294	16.8706	KO_Uninfect_2	KO_Uninfect	NA	Model	NA	NA	Model	119830	1.14041e+06	0.105077	6PGD_MOUSE|Q9DCD0	6PGD	MOUSE|Q9DCD0
data/OBJ38812_TMT10.txt	1	data/OBJ38812_TMT10.txt_1	126C	6PGD_MOUSE|Q9DCD0_K294	15.8967	WT_Early_1	WT_Early	NA	Model	NA	NA	Model	61009.7	1.14041e+06	0.0534982	6PGD_MOUSE|Q9DCD0	6PGD	MOUSE|Q9DCD0
data/OBJ38812_TMT10.txt	1	data/OBJ38812_TMT10.txt_1	129C	6PGD_MOUSE|Q9DCD0_K294	16.2613	WT_Early_2	WT_Early	NA	Model	NA	NA	Model	78548	1.14041e+06	0.0688772	6PGD_MOUSE|Q9DCD0	6PGD	MOUSE|Q9DCD0
data/OBJ38812_TMT10.txt	1	data/OBJ38812_TMT10.txt_1	127C	6PGD_MOUSE|Q9DCD0_K294	15.641	WT_Late_1	WT_Late	NA	Model	NA	NA	Model	51100	1.14041e+06	0.0448086	6PGD_MOUSE|Q9DCD0	6PGD	MOUSE|Q9DCD0
data/OBJ38812_TMT10.txt	1	data/OBJ38812_TMT10.txt_1	130C	6PGD_MOUSE|Q9DCD0_K294	16.0633	WT_Late_2	WT_Late	NA	Model	NA	NA	Model	68476.3	1.14041e+06	0.0600455	6PGD_MOUSE|Q9DCD0	6PGD	MOUSE|Q9DCD0
data/OBJ38812_TMT10.txt	1	data/OBJ38812_TMT10.txt_1	128C	6PGD_MOUSE|Q9DCD0_K294	15.7677	WT_Uninfect_1	WT_Uninfect	NA	Model	NA	NA	Model	55790.8	1.14041e+06	0.0489219	6PGD_MOUSE|Q9DCD0	6PGD	MOUSE|Q9DCD0
data/OBJ38812_TMT10_p2.txt	1	data/OBJ38812_TMT10_p2.txt_1	127N	6PGD_MOUSE|Q9DCD0_K303	18.231	KO_Early_3	KO_Early	NA	Model	NA	NA	Model	307663	2.27791e+06	0.135064	6PGD_MOUSE|Q9DCD0	6PGD	MOUSE|Q9DCD0
data/OBJ38812_TMT10_p2.txt	1	data/OBJ38812_TMT10_p2.txt_1	130N	6PGD_MOUSE|Q9DCD0_K303	18.2871	KO_Early_4	KO_Early	NA	Model	NA	NA	Model	319867	2.27791e+06	0.140422	6PGD_MOUSE|Q9DCD0	6PGD	MOUSE|Q9DCD0
data/OBJ38812_TMT10_p2.txt	1	data/OBJ38812_TMT10_p2.txt_1	128N	6PGD_MOUSE|Q9DCD0_K303	17.7834	KO_Late_3	KO_Late	NA	Model	NA	NA	Model	225596	2.27791e+06	0.0990367	6PGD_MOUSE|Q9DCD0	6PGD	MOUSE|Q9DCD0
data/OBJ38812_TMT10_p2.txt	1	data/OBJ38812_TMT10_p2.txt_1	131N	6PGD_MOUSE|Q9DCD0_K303	17.3527	KO_Late_4	KO_Late	NA	Model	NA	NA	Model	167378	2.27791e+06	0.0734788	6PGD_MOUSE|Q9DCD0	6PGD	MOUSE|Q9DCD0
data/OBJ38812_TMT10_p2.txt	1	data/OBJ38812_TMT10_p2.txt_1	129N	6PGD_MOUSE|Q9DCD0_K303	18.2609	KO_Uninfect_3	KO_Uninfect	NA	Model	NA	NA	Model	314097	2.27791e+06	0.137889	6PGD_MOUSE|Q9DCD0	6PGD	MOUSE|Q9DCD0
data/OBJ38812_TMT10_p2.txt	1	data/OBJ38812_TMT10_p2.txt_1	126C	6PGD_MOUSE|Q9DCD0_K303	16.5277	WT_Early_3	WT_Early	NA	Model	NA	NA	Model	94479.8	2.27791e+06	0.0414766	6PGD_MOUSE|Q9DCD0	6PGD	MOUSE|Q9DCD0
data/OBJ38812_TMT10_p2.txt	1	data/OBJ38812_TMT10_p2.txt_1	129C	6PGD_MOUSE|Q9DCD0_K303	17.0473	WT_Early_4	WT_Early	NA	Model	NA	NA	Model	135437	2.27791e+06	0.0594567	6PGD_MOUSE|Q9DCD0	6PGD	MOUSE|Q9DCD0
data/OBJ38812_TMT10_p2.txt	1	data/OBJ38812_TMT10_p2.txt_1	127C	6PGD_MOUSE|Q9DCD0_K303	16.7278	WT_Late_3	WT_Late	NA	Model	NA	NA	Model	108537	2.27791e+06	0.0476475	6PGD_MOUSE|Q9DCD0	6PGD	MOUSE|Q9DCD0
data/OBJ38812_TMT10_p2.txt	1	data/OBJ38812_TMT10_p2.txt_1	130C	6PGD_MOUSE|Q9DCD0_K303	16.8104	WT_Late_4	WT_Late	NA	Model	NA	NA	Model	114932	2.27791e+06	0.050455	6PGD_MOUSE|Q9DCD0	6PGD	MOUSE|Q9DCD0
data/OBJ38812_TMT10_p2.txt	1	data/OBJ38812_TMT10_p2.txt_1	128C	6PGD_MOUSE|Q9DCD0_K303	16.6697	WT_Uninfect_3	WT_Uninfect	NA	Model	NA	NA	Model	104251	2.27791e+06	0.0457661	6PGD_MOUSE|Q9DCD0	6PGD	MOUSE|Q9DCD0
data/OBJ38812_TMT10_p2.txt	1	data/OBJ38812_TMT10_p2.txt_1	131C	6PGD_MOUSE|Q9DCD0_K303	17.7227	WT_Uninfect_4	WT_Uninfect	NA	Model	NA	NA	Model	216301	2.27791e+06	0.094956	6PGD_MOUSE|Q9DCD0	6PGD	MOUSE|Q9DCD0
data/OBJ38812_TMT10.txt	1	data/OBJ38812_TMT10.txt_1	127N	6PGD_MOUSE|Q9DCD0_K303	17.882	KO_Early_1	KO_Early	NA	Model	NA	NA	Model	241560	2.18326e+06	0.110642	6PGD_MOUSE|Q9DCD0	6PGD	MOUSE|Q9DCD0
data/OBJ38812_TMT10.txt	1	data/OBJ38812_TMT10.txt_1	130N	6PGD_MOUSE|Q9DCD0_K303	17.8604	KO_Early_2	KO_Early	NA	Model	NA	NA	Model	237960	2.18326e+06	0.108993	6PGD_MOUSE|Q9DCD0	6PGD	MOUSE|Q9DCD0
data/OBJ38812_TMT10.txt	1	data/OBJ38812_TMT10.txt_1	128N	6PGD_MOUSE|Q9DCD0_K303	17.7195	KO_Late_1	KO_Late	NA	Model	NA	NA	Model	215827	2.18326e+06	0.0988555	6PGD_MOUSE|Q9DCD0	6PGD	MOUSE|Q9DCD0
data/OBJ38812_TMT10.txt	1	data/OBJ38812_TMT10.txt_1	131N	6PGD_MOUSE|Q9DCD0_K303	17.7698	KO_Late_2	KO_Late	NA	Model	NA	NA	Model	223482	2.18326e+06	0.102362	6PGD_MOUSE|Q9DCD0	6PGD	MOUSE|Q9DCD0
data/OBJ38812_TMT10.txt	1	data/OBJ38812_TMT10.txt_1	129N	6PGD_MOUSE|Q9DCD0_K303	18.0115	KO_Uninfect_1	KO_Uninfect	NA	Model	NA	NA	Model	264245	2.18326e+06	0.121032	6PGD_MOUSE|Q9DCD0	6PGD	MOUSE|Q9DCD0
data/OBJ38812_TMT10.txt	1	data/OBJ38812_TMT10.txt_1	131C	6PGD_MOUSE|Q9DCD0_K303	17.7618	KO_Uninfect_2	KO_Uninfect	NA	Model	NA	NA	Model	222246	2.18326e+06	0.101796	6PGD_MOUSE|Q9DCD0	6PGD	MOUSE|Q9DCD0
data/OBJ38812_TMT10.txt	1	data/OBJ38812_TMT10.txt_1	126C	6PGD_MOUSE|Q9DCD0_K303	16.9903	WT_Early_1	WT_Early	NA	Model	NA	NA	Model	130198	2.18326e+06	0.0596347	6PGD_MOUSE|Q9DCD0	6PGD	MOUSE|Q9DCD0
data/OBJ38812_TMT10.txt	1	data/OBJ38812_TMT10.txt_1	129C	6PGD_MOUSE|Q9DCD0_K303	16.9769	WT_Early_2	WT_Early	NA	Model	NA	NA	Model	128993	2.18326e+06	0.0590829	6PGD_MOUSE|Q9DCD0	6PGD	MOUSE|Q9DCD0
data/OBJ38812_TMT10.txt	1	data/OBJ38812_TMT10.txt_1	127C	6PGD_MOUSE|Q9DCD0_K303	16.869	WT_Late_1	WT_Late	NA	Model	NA	NA	Model	119699	2.18326e+06	0.0548258	6PGD_MOUSE|Q9DCD0	6PGD	MOUSE|Q9DCD0
data/OBJ38812_TMT10.txt	1	data/OBJ38812_TMT10.txt_1	130C	6PGD_MOUSE|Q9DCD0_K303	16.7996	WT_Late_2	WT_Late	NA	Model	NA	NA	Model	114071	2.18326e+06	0.0522479	6PGD_MOUSE|Q9DCD0	6PGD	MOUSE|Q9DCD0
data/OBJ38812_TMT10.txt	1	data/OBJ38812_TMT10.txt_1	128C	6PGD_MOUSE|Q9DCD0_K303	16.8189	WT_Uninfect_1	WT_Uninfect	NA	Model	NA	NA	Model	115609	2.18326e+06	0.0529525	6PGD_MOUSE|Q9DCD0	6PGD	MOUSE|Q9DCD0
data/OBJ38812_TMT10_p2.txt	1	data/OBJ38812_TMT10_p2.txt_1	127N	6PGD_MOUSE|Q9DCD0_K308	16.8048	KO_Early_3	KO_Early	NA	Model	NA	NA	Model	114488	1.30969e+06	0.0874166	6PGD_MOUSE|Q9DCD0	6PGD	MOUSE|Q9DCD0
data/OBJ38812_TMT10_p2.txt	1	data/OBJ38812_TMT10_p2.txt_1	130N	6PGD_MOUSE|Q9DCD0_K308	17.0719	KO_Early_4	KO_Early	NA	Model	NA	NA	Model	137773	1.30969e+06	0.105196	6PGD_MOUSE|Q9DCD0	6PGD	MOUSE|Q9DCD0
data/OBJ38812_TMT10_p2.txt	1	data/OBJ38812_TMT10_p2.txt_1	128N	6PGD_MOUSE|Q9DCD0_K308	16.8582	KO_Late_3	KO_Late	NA	Model	NA	NA	Model	118801	1.30969e+06	0.0907098	6PGD_MOUSE|Q9DCD0	6PGD	MOUSE|Q9DCD0
data/OBJ38812_TMT10_p2.txt	1	data/OBJ38812_TMT10_p2.txt_1	131N	6PGD_MOUSE|Q9DCD0_K308	16.9565	KO_Late_4	KO_Late	NA	Model	NA	NA	Model	127177	1.30969e+06	0.0971048	6PGD_MOUSE|Q9DCD0	6PGD	MOUSE|Q9DCD0
data/OBJ38812_TMT10_p2.txt	1	data/OBJ38812_TMT10_p2.txt_1	129N	6PGD_MOUSE|Q9DCD0_K308	17.2416	KO_Uninfect_3	KO_Uninfect	NA	Model	NA	NA	Model	154969	1.30969e+06	0.118325	6PGD_MOUSE|Q9DCD0	6PGD	MOUSE|Q9DCD0
data/OBJ38812_TMT10_p2.txt	1	data/OBJ38812_TMT10_p2.txt_1	126C	6PGD_MOUSE|Q9DCD0_K308	15.9303	WT_Early_3	WT_Early	NA	Model	NA	NA	Model	62445.6	1.30969e+06	0.0476798	6PGD_MOUSE|Q9DCD0	6PGD	MOUSE|Q9DCD0
data/OBJ38812_TMT10_p2.txt	1	data/OBJ38812_TMT10_p2.txt_1	129C	6PGD_MOUSE|Q9DCD0_K308	16.7283	WT_Early_4	WT_Early	NA	Model	NA	NA	Model	108573	1.30969e+06	0.0829004	6PGD_MOUSE|Q9DCD0	6PGD	MOUSE|Q9DCD0
data/OBJ38812_TMT10_p2.txt	1	data/OBJ38812_TMT10_p2.txt_1	127C	6PGD_MOUSE|Q9DCD0_K308	15.9923	WT_Late_3	WT_Late	NA	Model	NA	NA	Model	65186.1	1.30969e+06	0.0497723	6PGD_MOUSE|Q9DCD0	6PGD	MOUSE|Q9DCD0
data/OBJ38812_TMT10_p2.txt	1	data/OBJ38812_TMT10_p2.txt_1	130C	6PGD_MOUSE|Q9DCD0_K308	16.4614	WT_Late_4	WT_Late	NA	Model	NA	NA	Model	90237.2	1.30969e+06	0.0688998	6PGD_MOUSE|Q9DCD0	6PGD	MOUSE|Q9DCD0
data/OBJ38812_TMT10_p2.txt	1	data/OBJ38812_TMT10_p2.txt_1	128C	6PGD_MOUSE|Q9DCD0_K308	16.608	WT_Uninfect_3	WT_Uninfect	NA	Model	NA	NA	Model	99883.5	1.30969e+06	0.0762652	6PGD_MOUSE|Q9DCD0	6PGD	MOUSE|Q9DCD0
data/OBJ38812_TMT10_p2.txt	1	data/OBJ38812_TMT10_p2.txt_1	131C	6PGD_MOUSE|Q9DCD0_K308	16.9455	WT_Uninfect_4	WT_Uninfect	NA	Model	NA	NA	Model	126216	1.30969e+06	0.0963712	6PGD_MOUSE|Q9DCD0	6PGD	MOUSE|Q9DCD0
data/OBJ38812_TMT10.txt	1	data/OBJ38812_TMT10.txt_1	127N	6PGD_MOUSE|Q9DCD0_K308	17.0617	KO_Early_1	KO_Early	NA	Model	NA	NA	Model	136799	1.26624e+06	0.108036	6PGD_MOUSE|Q9DCD0	6PGD	MOUSE|Q9DCD0
data/OBJ38812_TMT10.txt	1	data/OBJ38812_TMT10.txt_1	130N	6PGD_MOUSE|Q9DCD0_K308	16.9432	KO_Early_2	KO_Early	NA	Model	NA	NA	Model	126016	1.26624e+06	0.0995196	6PGD_MOUSE|Q9DCD0	6PGD	MOUSE|Q9DCD0
data/OBJ38812_TMT10.txt	1	data/OBJ38812_TMT10.txt_1	128N	6PGD_MOUSE|Q9DCD0_K308	17.1208	KO_Late_1	KO_Late	NA	Model	NA	NA	Model	142524	1.26624e+06	0.112557	6PGD_MOUSE|Q9DCD0	6PGD	MOUSE|Q9DCD0
data/OBJ38812_TMT10.txt	1	data/OBJ38812_TMT10.txt_1	131N	6PGD_MOUSE|Q9DCD0_K308	16.7743	KO_Late_2	KO_Late	NA	Model	NA	NA	Model	112094	1.26624e+06	0.0885247	6PGD_MOUSE|Q9DCD0	6PGD	MOUSE|Q9DCD0
data/OBJ38812_TMT10.txt	1	data/OBJ38812_TMT10.txt_1	129N	6PGD_MOUSE|Q9DCD0_K308	16.4068	KO_Uninfect_1	KO_Uninfect	NA	Model	NA	NA	Model	86881.3	1.26624e+06	0.0686136	6PGD_MOUSE|Q9DCD0	6PGD	MOUSE|Q9DCD0
data/OBJ38812_TMT10.txt	1	data/OBJ38812_TMT10.txt_1	131C	6PGD_MOUSE|Q9DCD0_K308	16.6194	KO_Uninfect_2	KO_Uninfect	NA	Model	NA	NA	Model	100679	1.26624e+06	0.0795104	6PGD_MOUSE|Q9DCD0	6PGD	MOUSE|Q9DCD0
data/OBJ38812_TMT10.txt	1	data/OBJ38812_TMT10.txt_1	126C	6PGD_MOUSE|Q9DCD0_K308	16.5923	WT_Early_1	WT_Early	NA	Model	NA	NA	Model	98806.4	1.26624e+06	0.0780313	6PGD_MOUSE|Q9DCD0	6PGD	MOUSE|Q9DCD0
data/OBJ38812_TMT10.txt	1	data/OBJ38812_TMT10.txt_1	129C	6PGD_MOUSE|Q9DCD0_K308	16.2699	WT_Early_2	WT_Early	NA	Model	NA	NA	Model	79019.1	1.26624e+06	0.0624045	6PGD_MOUSE|Q9DCD0	6PGD	MOUSE|Q9DCD0
data/OBJ38812_TMT10.txt	1	data/OBJ38812_TMT10.txt_1	127C	6PGD_MOUSE|Q9DCD0_K308	16.7575	WT_Late_1	WT_Late	NA	Model	NA	NA	Model	110793	1.26624e+06	0.0874976	6PGD_MOUSE|Q9DCD0	6PGD	MOUSE|Q9DCD0
data/OBJ38812_TMT10.txt	1	data/OBJ38812_TMT10.txt_1	130C	6PGD_MOUSE|Q9DCD0_K308	16.3193	WT_Late_2	WT_Late	NA	Model	NA	NA	Model	81769.9	1.26624e+06	0.064577	6PGD_MOUSE|Q9DCD0	6PGD	MOUSE|Q9DCD0
data/OBJ38812_TMT10.txt	1	data/OBJ38812_TMT10.txt_1	128C	6PGD_MOUSE|Q9DCD0_K308	16.4074	WT_Uninfect_1	WT_Uninfect	NA	Model	NA	NA	Model	86922.7	1.26624e+06	0.0686463	6PGD_MOUSE|Q9DCD0	6PGD	MOUSE|Q9DCD0
data/OBJ38812_TMT10_p2.txt	1	data/OBJ38812_TMT10_p2.txt_1	127N	6PGD_MOUSE|Q9DCD0_K316	16.9243	KO_Early_3	KO_Early	NA	Model	NA	NA	Model	124375	1.27842e+06	0.0972879	6PGD_MOUSE|Q9DCD0	6PGD	MOUSE|Q9DCD0
data/OBJ38812_TMT10_p2.txt	1	data/OBJ38812_TMT10_p2.txt_1	130N	6PGD_MOUSE|Q9DCD0_K316	17.346	KO_Early_4	KO_Early	NA	Model	NA	NA	Model	166602	1.27842e+06	0.130318	6PGD_MOUSE|Q9DCD0	6PGD	MOUSE|Q9DCD0
data/OBJ38812_TMT10_p2.txt	1	data/OBJ38812_TMT10_p2.txt_1	128N	6PGD_MOUSE|Q9DCD0_K316	16.7172	KO_Late_3	KO_Late	NA	Model	NA	NA	Model	107740	1.27842e+06	0.0842755	6PGD_MOUSE|Q9DCD0	6PGD	MOUSE|Q9DCD0
data/OBJ38812_TMT10_p2.txt	1	data/OBJ38812_TMT10_p2.txt_1	131N	6PGD_MOUSE|Q9DCD0_K316	16.8999	KO_Late_4	KO_Late	NA	Model	NA	NA	Model	122282	1.27842e+06	0.095651	6PGD_MOUSE|Q9DCD0	6PGD	MOUSE|Q9DCD0
data/OBJ38812_TMT10_p2.txt	1	data/OBJ38812_TMT10_p2.txt_1	129N	6PGD_MOUSE|Q9DCD0_K316	17.4042	KO_Uninfect_3	KO_Uninfect	NA	Model	NA	NA	Model	173458	1.27842e+06	0.135681	6PGD_MOUSE|Q9DCD0	6PGD	MOUSE|Q9DCD0
data/OBJ38812_TMT10_p2.txt	1	data/OBJ38812_TMT10_p2.txt_1	126C	6PGD_MOUSE|Q9DCD0_K316	15.839	WT_Early_3	WT_Early	NA	Model	NA	NA	Model	58615.9	1.27842e+06	0.0458501	6PGD_MOUSE|Q9DCD0	6PGD	MOUSE|Q9DCD0
data/OBJ38812_TMT10_p2.txt	1	data/OBJ38812_TMT10_p2.txt_1	129C	6PGD_MOUSE|Q9DCD0_K316	16.6573	WT_Early_4	WT_Early	NA	Model	NA	NA	Model	103356	1.27842e+06	0.0808462	6PGD_MOUSE|Q9DCD0	6PGD	MOUSE|Q9DCD0
data/OBJ38812_TMT10_p2.txt	1	data/OBJ38812_TMT10_p2.txt_1	127C	6PGD_MOUSE|Q9DCD0_K316	15.7808	WT_Late_3	WT_Late	NA	Model	NA	NA	Model	56296.8	1.27842e+06	0.0440361	6PGD_MOUSE|Q9DCD0	6PGD	MOUSE|Q9DCD0
data/OBJ38812_TMT10_p2.txt	1	data/OBJ38812_TMT10_p2.txt_1	130C	6PGD_MOUSE|Q9DCD0_K316	16.3317	WT_Late_4	WT_Late	NA	Model	NA	NA	Model	82475.4	1.27842e+06	0.0645134	6PGD_MOUSE|Q9DCD0	6PGD	MOUSE|Q9DCD0
data/OBJ38812_TMT10_p2.txt	1	data/OBJ38812_TMT10_p2.txt_1	128C	6PGD_MOUSE|Q9DCD0_K316	16.0515	WT_Uninfect_3	WT_Uninfect	NA	Model	NA	NA	Model	67917.1	1.27842e+06	0.0531257	6PGD_MOUSE|Q9DCD0	6PGD	MOUSE|Q9DCD0
data/OBJ38812_TMT10_p2.txt	1	data/OBJ38812_TMT10_p2.txt_1	131C	6PGD_MOUSE|Q9DCD0_K316	16.8275	WT_Uninfect_4	WT_Uninfect	NA	Model	NA	NA	Model	116302	1.27842e+06	0.0909728	6PGD_MOUSE|Q9DCD0	6PGD	MOUSE|Q9DCD0
data/OBJ38812_TMT10.txt	1	data/OBJ38812_TMT10.txt_1	127N	6PGD_MOUSE|Q9DCD0_K316	17.0397	KO_Early_1	KO_Early	NA	Model	NA	NA	Model	134731	1.21911e+06	0.110516	6PGD_MOUSE|Q9DCD0	6PGD	MOUSE|Q9DCD0
data/OBJ38812_TMT10.txt	1	data/OBJ38812_TMT10.txt_1	130N	6PGD_MOUSE|Q9DCD0_K316	16.7616	KO_Early_2	KO_Early	NA	Model	NA	NA	Model	111110	1.21911e+06	0.0911406	6PGD_MOUSE|Q9DCD0	6PGD	MOUSE|Q9DCD0
data/OBJ38812_TMT10.txt	1	data/OBJ38812_TMT10.txt_1	128N	6PGD_MOUSE|Q9DCD0_K316	17.0166	KO_Late_1	KO_Late	NA	Model	NA	NA	Model	132589	1.21911e+06	0.108759	6PGD_MOUSE|Q9DCD0	6PGD	MOUSE|Q9DCD0
data/OBJ38812_TMT10.txt	1	data/OBJ38812_TMT10.txt_1	131N	6PGD_MOUSE|Q9DCD0_K316	16.7531	KO_Late_2	KO_Late	NA	Model	NA	NA	Model	110456	1.21911e+06	0.090604	6PGD_MOUSE|Q9DCD0	6PGD	MOUSE|Q9DCD0
data/OBJ38812_TMT10.txt	1	data/OBJ38812_TMT10.txt_1	129N	6PGD_MOUSE|Q9DCD0_K316	16.9816	KO_Uninfect_1	KO_Uninfect	NA	Model	NA	NA	Model	129411	1.21911e+06	0.106152	6PGD_MOUSE|Q9DCD0	6PGD	MOUSE|Q9DCD0
data/OBJ38812_TMT10.txt	1	data/OBJ38812_TMT10.txt_1	131C	6PGD_MOUSE|Q9DCD0_K316	16.5903	KO_Uninfect_2	KO_Uninfect	NA	Model	NA	NA	Model	98665.5	1.21911e+06	0.0809324	6PGD_MOUSE|Q9DCD0	6PGD	MOUSE|Q9DCD0
data/OBJ38812_TMT10.txt	1	data/OBJ38812_TMT10.txt_1	126C	6PGD_MOUSE|Q9DCD0_K316	16.472	WT_Early_1	WT_Early	NA	Model	NA	NA	Model	90899.7	1.21911e+06	0.0745624	6PGD_MOUSE|Q9DCD0	6PGD	MOUSE|Q9DCD0
data/OBJ38812_TMT10.txt	1	data/OBJ38812_TMT10.txt_1	129C	6PGD_MOUSE|Q9DCD0_K316	16.597	WT_Early_2	WT_Early	NA	Model	NA	NA	Model	99129.5	1.21911e+06	0.0813131	6PGD_MOUSE|Q9DCD0	6PGD	MOUSE|Q9DCD0
data/OBJ38812_TMT10.txt	1	data/OBJ38812_TMT10.txt_1	127C	6PGD_MOUSE|Q9DCD0_K316	16.1388	WT_Late_1	WT_Late	NA	Model	NA	NA	Model	72156.3	1.21911e+06	0.0591877	6PGD_MOUSE|Q9DCD0	6PGD	MOUSE|Q9DCD0
data/OBJ38812_TMT10.txt	1	data/OBJ38812_TMT10.txt_1	130C	6PGD_MOUSE|Q9DCD0_K316	15.9322	WT_Late_2	WT_Late	NA	Model	NA	NA	Model	62528.7	1.21911e+06	0.0512905	6PGD_MOUSE|Q9DCD0	6PGD	MOUSE|Q9DCD0
data/OBJ38812_TMT10.txt	1	data/OBJ38812_TMT10.txt_1	128C	6PGD_MOUSE|Q9DCD0_K316	16.2591	WT_Uninfect_1	WT_Uninfect	NA	Model	NA	NA	Model	78428.9	1.21911e+06	0.0643329	6PGD_MOUSE|Q9DCD0	6PGD	MOUSE|Q9DCD0
data/OBJ38812_TMT10_p2.txt	1	data/OBJ38812_TMT10_p2.txt_1	127N	6PGD_MOUSE|Q9DCD0_K317	19.5221	KO_Early_3	KO_Early	NA	Model	NA	NA	Model	752923	7.04149e+06	0.106927	6PGD_MOUSE|Q9DCD0	6PGD	MOUSE|Q9DCD0
data/OBJ38812_TMT10_p2.txt	1	data/OBJ38812_TMT10_p2.txt_1	130N	6PGD_MOUSE|Q9DCD0_K317	19.6117	KO_Early_4	KO_Early	NA	Model	NA	NA	Model	801141	7.04149e+06	0.113774	6PGD_MOUSE|Q9DCD0	6PGD	MOUSE|Q9DCD0
data/OBJ38812_TMT10_p2.txt	1	data/OBJ38812_TMT10_p2.txt_1	128N	6PGD_MOUSE|Q9DCD0_K317	19.3268	KO_Late_3	KO_Late	NA	Model	NA	NA	Model	657587	7.04149e+06	0.0933875	6PGD_MOUSE|Q9DCD0	6PGD	MOUSE|Q9DCD0
data/OBJ38812_TMT10_p2.txt	1	data/OBJ38812_TMT10_p2.txt_1	131N	6PGD_MOUSE|Q9DCD0_K317	19.3305	KO_Late_4	KO_Late	NA	Model	NA	NA	Model	659243	7.04149e+06	0.0936228	6PGD_MOUSE|Q9DCD0	6PGD	MOUSE|Q9DCD0
data/OBJ38812_TMT10_p2.txt	1	data/OBJ38812_TMT10_p2.txt_1	129N	6PGD_MOUSE|Q9DCD0_K317	19.4176	KO_Uninfect_3	KO_Uninfect	NA	Model	NA	NA	Model	700285	7.04149e+06	0.0994513	6PGD_MOUSE|Q9DCD0	6PGD	MOUSE|Q9DCD0
data/OBJ38812_TMT10_p2.txt	1	data/OBJ38812_TMT10_p2.txt_1	126C	6PGD_MOUSE|Q9DCD0_K317	18.7436	WT_Early_3	WT_Early	NA	Model	NA	NA	Model	438928	7.04149e+06	0.0623346	6PGD_MOUSE|Q9DCD0	6PGD	MOUSE|Q9DCD0
data/OBJ38812_TMT10_p2.txt	1	data/OBJ38812_TMT10_p2.txt_1	129C	6PGD_MOUSE|Q9DCD0_K317	19.2643	WT_Early_4	WT_Early	NA	Model	NA	NA	Model	629706	7.04149e+06	0.0894279	6PGD_MOUSE|Q9DCD0	6PGD	MOUSE|Q9DCD0
data/OBJ38812_TMT10_p2.txt	1	data/OBJ38812_TMT10_p2.txt_1	127C	6PGD_MOUSE|Q9DCD0_K317	18.7587	WT_Late_3	WT_Late	NA	Model	NA	NA	Model	443534	7.04149e+06	0.0629887	6PGD_MOUSE|Q9DCD0	6PGD	MOUSE|Q9DCD0
data/OBJ38812_TMT10_p2.txt	1	data/OBJ38812_TMT10_p2.txt_1	130C	6PGD_MOUSE|Q9DCD0_K317	19.1318	WT_Late_4	WT_Late	NA	Model	NA	NA	Model	574423	7.04149e+06	0.081577	6PGD_MOUSE|Q9DCD0	6PGD	MOUSE|Q9DCD0
data/OBJ38812_TMT10_p2.txt	1	data/OBJ38812_TMT10_p2.txt_1	128C	6PGD_MOUSE|Q9DCD0_K317	18.7617	WT_Uninfect_3	WT_Uninfect	NA	Model	NA	NA	Model	444465	7.04149e+06	0.0631209	6PGD_MOUSE|Q9DCD0	6PGD	MOUSE|Q9DCD0
data/OBJ38812_TMT10_p2.txt	1	data/OBJ38812_TMT10_p2.txt_1	131C	6PGD_MOUSE|Q9DCD0_K317	18.3856	WT_Uninfect_4	WT_Uninfect	NA	Model	NA	NA	Model	342454	7.04149e+06	0.0486338	6PGD_MOUSE|Q9DCD0	6PGD	MOUSE|Q9DCD0
data/OBJ38812_TMT10.txt	1	data/OBJ38812_TMT10.txt_1	127N	6PGD_MOUSE|Q9DCD0_K317	19.6899	KO_Early_1	KO_Early	NA	Model	NA	NA	Model	845754	7.28914e+06	0.116029	6PGD_MOUSE|Q9DCD0	6PGD	MOUSE|Q9DCD0
data/OBJ38812_TMT10.txt	1	data/OBJ38812_TMT10.txt_1	130N	6PGD_MOUSE|Q9DCD0_K317	19.4574	KO_Early_2	KO_Early	NA	Model	NA	NA	Model	719860	7.28914e+06	0.0987579	6PGD_MOUSE|Q9DCD0	6PGD	MOUSE|Q9DCD0
data/OBJ38812_TMT10.txt	1	data/OBJ38812_TMT10.txt_1	128N	6PGD_MOUSE|Q9DCD0_K317	19.5573	KO_Late_1	KO_Late	NA	Model	NA	NA	Model	771476	7.28914e+06	0.105839	6PGD_MOUSE|Q9DCD0	6PGD	MOUSE|Q9DCD0
data/OBJ38812_TMT10.txt	1	data/OBJ38812_TMT10.txt_1	131N	6PGD_MOUSE|Q9DCD0_K317	19.2678	KO_Late_2	KO_Late	NA	Model	NA	NA	Model	631214	7.28914e+06	0.0865965	6PGD_MOUSE|Q9DCD0	6PGD	MOUSE|Q9DCD0
data/OBJ38812_TMT10.txt	1	data/OBJ38812_TMT10.txt_1	129N	6PGD_MOUSE|Q9DCD0_K317	18.9226	KO_Uninfect_1	KO_Uninfect	NA	Model	NA	NA	Model	496889	7.28914e+06	0.0681684	6PGD_MOUSE|Q9DCD0	6PGD	MOUSE|Q9DCD0
data/OBJ38812_TMT10.txt	1	data/OBJ38812_TMT10.txt_1	131C	6PGD_MOUSE|Q9DCD0_K317	19.1976	KO_Uninfect_2	KO_Uninfect	NA	Model	NA	NA	Model	601235	7.28914e+06	0.0824838	6PGD_MOUSE|Q9DCD0	6PGD	MOUSE|Q9DCD0
data/OBJ38812_TMT10.txt	1	data/OBJ38812_TMT10.txt_1	126C	6PGD_MOUSE|Q9DCD0_K317	18.9914	WT_Early_1	WT_Early	NA	Model	NA	NA	Model	521186	7.28914e+06	0.0715017	6PGD_MOUSE|Q9DCD0	6PGD	MOUSE|Q9DCD0
data/OBJ38812_TMT10.txt	1	data/OBJ38812_TMT10.txt_1	129C	6PGD_MOUSE|Q9DCD0_K317	18.8083	WT_Early_2	WT_Early	NA	Model	NA	NA	Model	459038	7.28914e+06	0.0629756	6PGD_MOUSE|Q9DCD0	6PGD	MOUSE|Q9DCD0
data/OBJ38812_TMT10.txt	1	data/OBJ38812_TMT10.txt_1	127C	6PGD_MOUSE|Q9DCD0_K317	18.8524	WT_Late_1	WT_Late	NA	Model	NA	NA	Model	473292	7.28914e+06	0.0649312	6PGD_MOUSE|Q9DCD0	6PGD	MOUSE|Q9DCD0
data/OBJ38812_TMT10.txt	1	data/OBJ38812_TMT10.txt_1	130C	6PGD_MOUSE|Q9DCD0_K317	19.1456	WT_Late_2	WT_Late	NA	Model	NA	NA	Model	579951	7.28914e+06	0.0795638	6PGD_MOUSE|Q9DCD0	6PGD	MOUSE|Q9DCD0
data/OBJ38812_TMT10.txt	1	data/OBJ38812_TMT10.txt_1	128C	6PGD_MOUSE|Q9DCD0_K317	19.1763	WT_Uninfect_1	WT_Uninfect	NA	Model	NA	NA	Model	592446	7.28914e+06	0.081278	6PGD_MOUSE|Q9DCD0	6PGD	MOUSE|Q9DCD0
data/OBJ38812_TMT10_p2.txt	1	data/OBJ38812_TMT10_p2.txt_1	127N	6PGD_MOUSE|Q9DCD0_K325	20.6839	KO_Early_3	KO_Early	NA	Model	NA	NA	Model	1.68456e+06	1.44797e+07	0.116339	6PGD_MOUSE|Q9DCD0	6PGD	MOUSE|Q9DCD0
data/OBJ38812_TMT10_p2.txt	1	data/OBJ38812_TMT10_p2.txt_1	130N	6PGD_MOUSE|Q9DCD0_K325	20.8281	KO_Early_4	KO_Early	NA	Model	NA	NA	Model	1.8616e+06	1.44797e+07	0.128566	6PGD_MOUSE|Q9DCD0	6PGD	MOUSE|Q9DCD0
data/OBJ38812_TMT10_p2.txt	1	data/OBJ38812_TMT10_p2.txt_1	128N	6PGD_MOUSE|Q9DCD0_K325	20.4332	KO_Late_3	KO_Late	NA	Model	NA	NA	Model	1.41583e+06	1.44797e+07	0.0977801	6PGD_MOUSE|Q9DCD0	6PGD	MOUSE|Q9DCD0
data/OBJ38812_TMT10_p2.txt	1	data/OBJ38812_TMT10_p2.txt_1	131N	6PGD_MOUSE|Q9DCD0_K325	20.3158	KO_Late_4	KO_Late	NA	Model	NA	NA	Model	1.30516e+06	1.44797e+07	0.0901371	6PGD_MOUSE|Q9DCD0	6PGD	MOUSE|Q9DCD0
data/OBJ38812_TMT10_p2.txt	1	data/OBJ38812_TMT10_p2.txt_1	129N	6PGD_MOUSE|Q9DCD0_K325	20.3572	KO_Uninfect_3	KO_Uninfect	NA	Model	NA	NA	Model	1.34319e+06	1.44797e+07	0.0927631	6PGD_MOUSE|Q9DCD0	6PGD	MOUSE|Q9DCD0
data/OBJ38812_TMT10_p2.txt	1	data/OBJ38812_TMT10_p2.txt_1	126C	6PGD_MOUSE|Q9DCD0_K325	19.6103	WT_Early_3	WT_Early	NA	Model	NA	NA	Model	800345	1.44797e+07	0.0552734	6PGD_MOUSE|Q9DCD0	6PGD	MOUSE|Q9DCD0
data/OBJ38812_TMT10_p2.txt	1	data/OBJ38812_TMT10_p2.txt_1	129C	6PGD_MOUSE|Q9DCD0_K325	20.3156	WT_Early_4	WT_Early	NA	Model	NA	NA	Model	1.30496e+06	1.44797e+07	0.0901234	6PGD_MOUSE|Q9DCD0	6PGD	MOUSE|Q9DCD0
data/OBJ38812_TMT10_p2.txt	1	data/OBJ38812_TMT10_p2.txt_1	127C	6PGD_MOUSE|Q9DCD0_K325	19.8832	WT_Late_3	WT_Late	NA	Model	NA	NA	Model	967014	1.44797e+07	0.0667839	6PGD_MOUSE|Q9DCD0	6PGD	MOUSE|Q9DCD0
data/OBJ38812_TMT10_p2.txt	1	data/OBJ38812_TMT10_p2.txt_1	130C	6PGD_MOUSE|Q9DCD0_K325	19.8722	WT_Late_4	WT_Late	NA	Model	NA	NA	Model	959654	1.44797e+07	0.0662757	6PGD_MOUSE|Q9DCD0	6PGD	MOUSE|Q9DCD0
data/OBJ38812_TMT10_p2.txt	1	data/OBJ38812_TMT10_p2.txt_1	128C	6PGD_MOUSE|Q9DCD0_K325	18.218	WT_Uninfect_3	WT_Uninfect	NA	Model	NA	NA	Model	304913	1.44797e+07	0.0210579	6PGD_MOUSE|Q9DCD0	6PGD	MOUSE|Q9DCD0
data/OBJ38812_TMT10_p2.txt	1	data/OBJ38812_TMT10_p2.txt_1	131C	6PGD_MOUSE|Q9DCD0_K325	20.4633	WT_Uninfect_4	WT_Uninfect	NA	Model	NA	NA	Model	1.44564e+06	1.44797e+07	0.0998389	6PGD_MOUSE|Q9DCD0	6PGD	MOUSE|Q9DCD0
data/OBJ38812_TMT10.txt	1	data/OBJ38812_TMT10.txt_1	127N	6PGD_MOUSE|Q9DCD0_K325	20.4987	KO_Early_1	KO_Early	NA	Model	NA	NA	Model	1.4816e+06	1.41412e+07	0.104772	6PGD_MOUSE|Q9DCD0	6PGD	MOUSE|Q9DCD0
data/OBJ38812_TMT10.txt	1	data/OBJ38812_TMT10.txt_1	130N	6PGD_MOUSE|Q9DCD0_K325	20.6523	KO_Early_2	KO_Early	NA	Model	NA	NA	Model	1.64796e+06	1.41412e+07	0.116536	6PGD_MOUSE|Q9DCD0	6PGD	MOUSE|Q9DCD0
data/OBJ38812_TMT10.txt	1	data/OBJ38812_TMT10.txt_1	128N	6PGD_MOUSE|Q9DCD0_K325	20.7285	KO_Late_1	KO_Late	NA	Model	NA	NA	Model	1.73743e+06	1.41412e+07	0.122863	6PGD_MOUSE|Q9DCD0	6PGD	MOUSE|Q9DCD0
data/OBJ38812_TMT10.txt	1	data/OBJ38812_TMT10.txt_1	131N	6PGD_MOUSE|Q9DCD0_K325	20.5879	KO_Late_2	KO_Late	NA	Model	NA	NA	Model	1.57604e+06	1.41412e+07	0.11145	6PGD_MOUSE|Q9DCD0	6PGD	MOUSE|Q9DCD0
data/OBJ38812_TMT10.txt	1	data/OBJ38812_TMT10.txt_1	129N	6PGD_MOUSE|Q9DCD0_K325	19.8203	KO_Uninfect_1	KO_Uninfect	NA	Model	NA	NA	Model	925747	1.41412e+07	0.0654645	6PGD_MOUSE|Q9DCD0	6PGD	MOUSE|Q9DCD0
data/OBJ38812_TMT10.txt	1	data/OBJ38812_TMT10.txt_1	131C	6PGD_MOUSE|Q9DCD0_K325	20.5487	KO_Uninfect_2	KO_Uninfect	NA	Model	NA	NA	Model	1.53387e+06	1.41412e+07	0.108468	6PGD_MOUSE|Q9DCD0	6PGD	MOUSE|Q9DCD0
data/OBJ38812_TMT10.txt	1	data/OBJ38812_TMT10.txt_1	126C	6PGD_MOUSE|Q9DCD0_K325	19.4968	WT_Early_1	WT_Early	NA	Model	NA	NA	Model	739831	1.41412e+07	0.0523174	6PGD_MOUSE|Q9DCD0	6PGD	MOUSE|Q9DCD0
data/OBJ38812_TMT10.txt	1	data/OBJ38812_TMT10.txt_1	129C	6PGD_MOUSE|Q9DCD0_K325	19.6934	WT_Early_2	WT_Early	NA	Model	NA	NA	Model	847848	1.41412e+07	0.0599559	6PGD_MOUSE|Q9DCD0	6PGD	MOUSE|Q9DCD0
data/OBJ38812_TMT10.txt	1	data/OBJ38812_TMT10.txt_1	127C	6PGD_MOUSE|Q9DCD0_K325	19.5115	WT_Late_1	WT_Late	NA	Model	NA	NA	Model	747402	1.41412e+07	0.0528528	6PGD_MOUSE|Q9DCD0	6PGD	MOUSE|Q9DCD0
data/OBJ38812_TMT10.txt	1	data/OBJ38812_TMT10.txt_1	130C	6PGD_MOUSE|Q9DCD0_K325	20.0531	WT_Late_2	WT_Late	NA	Model	NA	NA	Model	1.08791e+06	1.41412e+07	0.0769318	6PGD_MOUSE|Q9DCD0	6PGD	MOUSE|Q9DCD0
data/OBJ38812_TMT10.txt	1	data/OBJ38812_TMT10.txt_1	128C	6PGD_MOUSE|Q9DCD0_K325	19.4749	WT_Uninfect_1	WT_Uninfect	NA	Model	NA	NA	Model	728686	1.41412e+07	0.0515292	6PGD_MOUSE|Q9DCD0	6PGD	MOUSE|Q9DCD0
data/OBJ38812_TMT10_p2.txt	1	data/OBJ38812_TMT10_p2.txt_1	127N	6PGD_MOUSE|Q9DCD0_K377	18.0098	KO_Early_3	KO_Early	NA	Model	NA	NA	Model	263923	2.1273e+06	0.124065	6PGD_MOUSE|Q9DCD0	6PGD	MOUSE|Q9DCD0
data/OBJ38812_TMT10_p2.txt	1	data/OBJ38812_TMT10_p2.txt_1	130N	6PGD_MOUSE|Q9DCD0_K377	18.2108	KO_Early_4	KO_Early	NA	Model	NA	NA	Model	303390	2.1273e+06	0.142617	6PGD_MOUSE|Q9DCD0	6PGD	MOUSE|Q9DCD0
data/OBJ38812_TMT10_p2.txt	1	data/OBJ38812_TMT10_p2.txt_1	128N	6PGD_MOUSE|Q9DCD0_K377	17.9586	KO_Late_3	KO_Late	NA	Model	NA	NA	Model	254724	2.1273e+06	0.11974	6PGD_MOUSE|Q9DCD0	6PGD	MOUSE|Q9DCD0
data/OBJ38812_TMT10_p2.txt	1	data/OBJ38812_TMT10_p2.txt_1	131N	6PGD_MOUSE|Q9DCD0_K377	17.7726	KO_Late_4	KO_Late	NA	Model	NA	NA	Model	223914	2.1273e+06	0.105257	6PGD_MOUSE|Q9DCD0	6PGD	MOUSE|Q9DCD0
data/OBJ38812_TMT10_p2.txt	1	data/OBJ38812_TMT10_p2.txt_1	129N	6PGD_MOUSE|Q9DCD0_K377	18.2813	KO_Uninfect_3	KO_Uninfect	NA	Model	NA	NA	Model	318572	2.1273e+06	0.149754	6PGD_MOUSE|Q9DCD0	6PGD	MOUSE|Q9DCD0
data/OBJ38812_TMT10_p2.txt	1	data/OBJ38812_TMT10_p2.txt_1	126C	6PGD_MOUSE|Q9DCD0_K377	16.2226	WT_Early_3	WT_Early	NA	Model	NA	NA	Model	76467.2	2.1273e+06	0.0359456	6PGD_MOUSE|Q9DCD0	6PGD	MOUSE|Q9DCD0
data/OBJ38812_TMT10_p2.txt	1	data/OBJ38812_TMT10_p2.txt_1	129C	6PGD_MOUSE|Q9DCD0_K377	16.8161	WT_Early_4	WT_Early	NA	Model	NA	NA	Model	115387	2.1273e+06	0.0542408	6PGD_MOUSE|Q9DCD0	6PGD	MOUSE|Q9DCD0
data/OBJ38812_TMT10_p2.txt	1	data/OBJ38812_TMT10_p2.txt_1	127C	6PGD_MOUSE|Q9DCD0_K377	16.4836	WT_Late_3	WT_Late	NA	Model	NA	NA	Model	91634.1	2.1273e+06	0.0430752	6PGD_MOUSE|Q9DCD0	6PGD	MOUSE|Q9DCD0
data/OBJ38812_TMT10_p2.txt	1	data/OBJ38812_TMT10_p2.txt_1	130C	6PGD_MOUSE|Q9DCD0_K377	16.6674	WT_Late_4	WT_Late	NA	Model	NA	NA	Model	104086	2.1273e+06	0.0489286	6PGD_MOUSE|Q9DCD0	6PGD	MOUSE|Q9DCD0
data/OBJ38812_TMT10_p2.txt	1	data/OBJ38812_TMT10_p2.txt_1	128C	6PGD_MOUSE|Q9DCD0_K377	17.0051	WT_Uninfect_3	WT_Uninfect	NA	Model	NA	NA	Model	131535	2.1273e+06	0.0618316	6PGD_MOUSE|Q9DCD0	6PGD	MOUSE|Q9DCD0
data/OBJ38812_TMT10_p2.txt	1	data/OBJ38812_TMT10_p2.txt_1	131C	6PGD_MOUSE|Q9DCD0_K377	16.2409	WT_Uninfect_4	WT_Uninfect	NA	Model	NA	NA	Model	77448.3	2.1273e+06	0.0364068	6PGD_MOUSE|Q9DCD0	6PGD	MOUSE|Q9DCD0
data/OBJ38812_TMT10.txt	1	data/OBJ38812_TMT10.txt_1	127N	6PGD_MOUSE|Q9DCD0_K377	18.065	KO_Early_1	KO_Early	NA	Model	NA	NA	Model	274222	2.26703e+06	0.120961	6PGD_MOUSE|Q9DCD0	6PGD	MOUSE|Q9DCD0
data/OBJ38812_TMT10.txt	1	data/OBJ38812_TMT10.txt_1	130N	6PGD_MOUSE|Q9DCD0_K377	18.1143	KO_Early_2	KO_Early	NA	Model	NA	NA	Model	283764	2.26703e+06	0.12517	6PGD_MOUSE|Q9DCD0	6PGD	MOUSE|Q9DCD0
data/OBJ38812_TMT10.txt	1	data/OBJ38812_TMT10.txt_1	128N	6PGD_MOUSE|Q9DCD0_K377	17.9777	KO_Late_1	KO_Late	NA	Model	NA	NA	Model	258124	2.26703e+06	0.11386	6PGD_MOUSE|Q9DCD0	6PGD	MOUSE|Q9DCD0
data/OBJ38812_TMT10.txt	1	data/OBJ38812_TMT10.txt_1	131N	6PGD_MOUSE|Q9DCD0_K377	18.2618	KO_Late_2	KO_Late	NA	Model	NA	NA	Model	314296	2.26703e+06	0.138638	6PGD_MOUSE|Q9DCD0	6PGD	MOUSE|Q9DCD0
data/OBJ38812_TMT10.txt	1	data/OBJ38812_TMT10.txt_1	129N	6PGD_MOUSE|Q9DCD0_K377	17.5892	KO_Uninfect_1	KO_Uninfect	NA	Model	NA	NA	Model	197181	2.26703e+06	0.0869779	6PGD_MOUSE|Q9DCD0	6PGD	MOUSE|Q9DCD0
data/OBJ38812_TMT10.txt	1	data/OBJ38812_TMT10.txt_1	131C	6PGD_MOUSE|Q9DCD0_K377	17.8857	KO_Uninfect_2	KO_Uninfect	NA	Model	NA	NA	Model	242180	2.26703e+06	0.106827	6PGD_MOUSE|Q9DCD0	6PGD	MOUSE|Q9DCD0
data/OBJ38812_TMT10.txt	1	data/OBJ38812_TMT10.txt_1	126C	6PGD_MOUSE|Q9DCD0_K377	16.5933	WT_Early_1	WT_Early	NA	Model	NA	NA	Model	98876.4	2.26703e+06	0.043615	6PGD_MOUSE|Q9DCD0	6PGD	MOUSE|Q9DCD0
data/OBJ38812_TMT10.txt	1	data/OBJ38812_TMT10.txt_1	129C	6PGD_MOUSE|Q9DCD0_K377	16.8948	WT_Early_2	WT_Early	NA	Model	NA	NA	Model	121852	2.26703e+06	0.0537498	6PGD_MOUSE|Q9DCD0	6PGD	MOUSE|Q9DCD0
data/OBJ38812_TMT10.txt	1	data/OBJ38812_TMT10.txt_1	127C	6PGD_MOUSE|Q9DCD0_K377	16.5543	WT_Late_1	WT_Late	NA	Model	NA	NA	Model	96236.2	2.26703e+06	0.0424504	6PGD_MOUSE|Q9DCD0	6PGD	MOUSE|Q9DCD0
data/OBJ38812_TMT10.txt	1	data/OBJ38812_TMT10.txt_1	130C	6PGD_MOUSE|Q9DCD0_K377	16.9235	WT_Late_2	WT_Late	NA	Model	NA	NA	Model	124303	2.26703e+06	0.054831	6PGD_MOUSE|Q9DCD0	6PGD	MOUSE|Q9DCD0
data/OBJ38812_TMT10.txt	1	data/OBJ38812_TMT10.txt_1	128C	6PGD_MOUSE|Q9DCD0_K377	16.4539	WT_Uninfect_1	WT_Uninfect	NA	Model	NA	NA	Model	89767.4	2.26703e+06	0.039597	6PGD_MOUSE|Q9DCD0	6PGD	MOUSE|Q9DCD0
data/OBJ38812_TMT10_p2.txt	1	data/OBJ38812_TMT10_p2.txt_1	127N	6PGD_MOUSE|Q9DCD0_K38	19.4643	KO_Early_3	KO_Early	NA	Model	NA	NA	Model	723348	6.29402e+06	0.114926	6PGD_MOUSE|Q9DCD0	6PGD	MOUSE|Q9DCD0
data/OBJ38812_TMT10_p2.txt	1	data/OBJ38812_TMT10_p2.txt_1	130N	6PGD_MOUSE|Q9DCD0_K38	19.9486	KO_Early_4	KO_Early	NA	Model	NA	NA	Model	1.01186e+06	6.29402e+06	0.160766	6PGD_MOUSE|Q9DCD0	6PGD	MOUSE|Q9DCD0
data/OBJ38812_TMT10_p2.txt	1	data/OBJ38812_TMT10_p2.txt_1	128N	6PGD_MOUSE|Q9DCD0_K38	19.3081	KO_Late_3	KO_Late	NA	Model	NA	NA	Model	649110	6.29402e+06	0.103131	6PGD_MOUSE|Q9DCD0	6PGD	MOUSE|Q9DCD0
data/OBJ38812_TMT10_p2.txt	1	data/OBJ38812_TMT10_p2.txt_1	131N	6PGD_MOUSE|Q9DCD0_K38	19.4836	KO_Late_4	KO_Late	NA	Model	NA	NA	Model	733065	6.29402e+06	0.11647	6PGD_MOUSE|Q9DCD0	6PGD	MOUSE|Q9DCD0
data/OBJ38812_TMT10_p2.txt	1	data/OBJ38812_TMT10_p2.txt_1	129N	6PGD_MOUSE|Q9DCD0_K38	19.4277	KO_Uninfect_3	KO_Uninfect	NA	Model	NA	NA	Model	705212	6.29402e+06	0.112045	6PGD_MOUSE|Q9DCD0	6PGD	MOUSE|Q9DCD0
data/OBJ38812_TMT10_p2.txt	1	data/OBJ38812_TMT10_p2.txt_1	126C	6PGD_MOUSE|Q9DCD0_K38	17.8768	WT_Early_3	WT_Early	NA	Model	NA	NA	Model	240694	6.29402e+06	0.0382417	6PGD_MOUSE|Q9DCD0	6PGD	MOUSE|Q9DCD0
data/OBJ38812_TMT10_p2.txt	1	data/OBJ38812_TMT10_p2.txt_1	129C	6PGD_MOUSE|Q9DCD0_K38	18.1617	WT_Early_4	WT_Early	NA	Model	NA	NA	Model	293233	6.29402e+06	0.0465892	6PGD_MOUSE|Q9DCD0	6PGD	MOUSE|Q9DCD0
data/OBJ38812_TMT10_p2.txt	1	data/OBJ38812_TMT10_p2.txt_1	127C	6PGD_MOUSE|Q9DCD0_K38	17.8937	WT_Late_3	WT_Late	NA	Model	NA	NA	Model	243516	6.29402e+06	0.0386901	6PGD_MOUSE|Q9DCD0	6PGD	MOUSE|Q9DCD0
data/OBJ38812_TMT10_p2.txt	1	data/OBJ38812_TMT10_p2.txt_1	130C	6PGD_MOUSE|Q9DCD0_K38	18.3486	WT_Late_4	WT_Late	NA	Model	NA	NA	Model	333789	6.29402e+06	0.0530326	6PGD_MOUSE|Q9DCD0	6PGD	MOUSE|Q9DCD0
data/OBJ38812_TMT10_p2.txt	1	data/OBJ38812_TMT10_p2.txt_1	128C	6PGD_MOUSE|Q9DCD0_K38	18.0002	WT_Uninfect_3	WT_Uninfect	NA	Model	NA	NA	Model	262177	6.29402e+06	0.0416549	6PGD_MOUSE|Q9DCD0	6PGD	MOUSE|Q9DCD0
data/OBJ38812_TMT10_p2.txt	1	data/OBJ38812_TMT10_p2.txt_1	131C	6PGD_MOUSE|Q9DCD0_K38	19.2974	WT_Uninfect_4	WT_Uninfect	NA	Model	NA	NA	Model	644334	6.29402e+06	0.102372	6PGD_MOUSE|Q9DCD0	6PGD	MOUSE|Q9DCD0
data/OBJ38812_TMT10.txt	1	data/OBJ38812_TMT10.txt_1	127N	6PGD_MOUSE|Q9DCD0_K38	19.4809	KO_Early_1	KO_Early	NA	Model	NA	NA	Model	731725	6.0152e+06	0.121646	6PGD_MOUSE|Q9DCD0	6PGD	MOUSE|Q9DCD0
data/OBJ38812_TMT10.txt	1	data/OBJ38812_TMT10.txt_1	130N	6PGD_MOUSE|Q9DCD0_K38	19.5254	KO_Early_2	KO_Early	NA	Model	NA	NA	Model	754608	6.0152e+06	0.12545	6PGD_MOUSE|Q9DCD0	6PGD	MOUSE|Q9DCD0
data/OBJ38812_TMT10.txt	1	data/OBJ38812_TMT10.txt_1	128N	6PGD_MOUSE|Q9DCD0_K38	19.3368	KO_Late_1	KO_Late	NA	Model	NA	NA	Model	662159	6.0152e+06	0.110081	6PGD_MOUSE|Q9DCD0	6PGD	MOUSE|Q9DCD0
data/OBJ38812_TMT10.txt	1	data/OBJ38812_TMT10.txt_1	131N	6PGD_MOUSE|Q9DCD0_K38	19.1649	KO_Late_2	KO_Late	NA	Model	NA	NA	Model	587761	6.0152e+06	0.0977127	6PGD_MOUSE|Q9DCD0	6PGD	MOUSE|Q9DCD0
data/OBJ38812_TMT10.txt	1	data/OBJ38812_TMT10.txt_1	129N	6PGD_MOUSE|Q9DCD0_K38	19.4785	KO_Uninfect_1	KO_Uninfect	NA	Model	NA	NA	Model	730474	6.0152e+06	0.121438	6PGD_MOUSE|Q9DCD0	6PGD	MOUSE|Q9DCD0
data/OBJ38812_TMT10.txt	1	data/OBJ38812_TMT10.txt_1	131C	6PGD_MOUSE|Q9DCD0_K38	19.1776	KO_Uninfect_2	KO_Uninfect	NA	Model	NA	NA	Model	592987	6.0152e+06	0.0985815	6PGD_MOUSE|Q9DCD0	6PGD	MOUSE|Q9DCD0
data/OBJ38812_TMT10.txt	1	data/OBJ38812_TMT10.txt_1	126C	6PGD_MOUSE|Q9DCD0_K38	18.1384	WT_Early_1	WT_Early	NA	Model	NA	NA	Model	288544	6.0152e+06	0.0479692	6PGD_MOUSE|Q9DCD0	6PGD	MOUSE|Q9DCD0
data/OBJ38812_TMT10.txt	1	data/OBJ38812_TMT10.txt_1	129C	6PGD_MOUSE|Q9DCD0_K38	18.4847	WT_Early_2	WT_Early	NA	Model	NA	NA	Model	366806	6.0152e+06	0.0609799	6PGD_MOUSE|Q9DCD0	6PGD	MOUSE|Q9DCD0
data/OBJ38812_TMT10.txt	1	data/OBJ38812_TMT10.txt_1	127C	6PGD_MOUSE|Q9DCD0_K38	18.0093	WT_Late_1	WT_Late	NA	Model	NA	NA	Model	263847	6.0152e+06	0.0438634	6PGD_MOUSE|Q9DCD0	6PGD	MOUSE|Q9DCD0
data/OBJ38812_TMT10.txt	1	data/OBJ38812_TMT10.txt_1	130C	6PGD_MOUSE|Q9DCD0_K38	18.2672	WT_Late_2	WT_Late	NA	Model	NA	NA	Model	315475	6.0152e+06	0.0524464	6PGD_MOUSE|Q9DCD0	6PGD	MOUSE|Q9DCD0
data/OBJ38812_TMT10.txt	1	data/OBJ38812_TMT10.txt_1	128C	6PGD_MOUSE|Q9DCD0_K38	18.0272	WT_Uninfect_1	WT_Uninfect	NA	Model	NA	NA	Model	267128	6.0152e+06	0.0444088	6PGD_MOUSE|Q9DCD0	6PGD	MOUSE|Q9DCD0
data/OBJ38812_TMT10.txt	1	data/OBJ38812_TMT10.txt_1	127N	6PGD_MOUSE|Q9DCD0_K48	19.3725	KO_Early_1	KO_Early	NA	Model	NA	NA	Model	678742	8.01636e+06	0.0846696	6PGD_MOUSE|Q9DCD0	6PGD	MOUSE|Q9DCD0
data/OBJ38812_TMT10.txt	1	data/OBJ38812_TMT10.txt_1	130N	6PGD_MOUSE|Q9DCD0_K48	19.747	KO_Early_2	KO_Early	NA	Model	NA	NA	Model	879904	8.01636e+06	0.109764	6PGD_MOUSE|Q9DCD0	6PGD	MOUSE|Q9DCD0
data/OBJ38812_TMT10.txt	1	data/OBJ38812_TMT10.txt_1	128N	6PGD_MOUSE|Q9DCD0_K48	19.042	KO_Late_1	KO_Late	NA	Model	NA	NA	Model	539793	8.01636e+06	0.0673364	6PGD_MOUSE|Q9DCD0	6PGD	MOUSE|Q9DCD0
data/OBJ38812_TMT10.txt	1	data/OBJ38812_TMT10.txt_1	131N	6PGD_MOUSE|Q9DCD0_K48	19.3486	KO_Late_2	KO_Late	NA	Model	NA	NA	Model	667608	8.01636e+06	0.0832807	6PGD_MOUSE|Q9DCD0	6PGD	MOUSE|Q9DCD0
data/OBJ38812_TMT10.txt	1	data/OBJ38812_TMT10.txt_1	129N	6PGD_MOUSE|Q9DCD0_K48	19.8183	KO_Uninfect_1	KO_Uninfect	NA	Model	NA	NA	Model	924494	8.01636e+06	0.115326	6PGD_MOUSE|Q9DCD0	6PGD	MOUSE|Q9DCD0
data/OBJ38812_TMT10.txt	1	data/OBJ38812_TMT10.txt_1	131C	6PGD_MOUSE|Q9DCD0_K48	19.5422	KO_Uninfect_2	KO_Uninfect	NA	Model	NA	NA	Model	763469	8.01636e+06	0.0952389	6PGD_MOUSE|Q9DCD0	6PGD	MOUSE|Q9DCD0
data/OBJ38812_TMT10.txt	1	data/OBJ38812_TMT10.txt_1	126C	6PGD_MOUSE|Q9DCD0_K48	19.062	WT_Early_1	WT_Early	NA	Model	NA	NA	Model	547327	8.01636e+06	0.0682763	6PGD_MOUSE|Q9DCD0	6PGD	MOUSE|Q9DCD0
data/OBJ38812_TMT10.txt	1	data/OBJ38812_TMT10.txt_1	129C	6PGD_MOUSE|Q9DCD0_K48	19.4292	WT_Early_2	WT_Early	NA	Model	NA	NA	Model	705960	8.01636e+06	0.0880649	6PGD_MOUSE|Q9DCD0	6PGD	MOUSE|Q9DCD0
data/OBJ38812_TMT10.txt	1	data/OBJ38812_TMT10.txt_1	127C	6PGD_MOUSE|Q9DCD0_K48	18.8946	WT_Late_1	WT_Late	NA	Model	NA	NA	Model	487334	8.01636e+06	0.0607924	6PGD_MOUSE|Q9DCD0	6PGD	MOUSE|Q9DCD0
data/OBJ38812_TMT10.txt	1	data/OBJ38812_TMT10.txt_1	130C	6PGD_MOUSE|Q9DCD0_K48	19.1764	WT_Late_2	WT_Late	NA	Model	NA	NA	Model	592462	8.01636e+06	0.0739067	6PGD_MOUSE|Q9DCD0	6PGD	MOUSE|Q9DCD0
data/OBJ38812_TMT10.txt	1	data/OBJ38812_TMT10.txt_1	128C	6PGD_MOUSE|Q9DCD0_K48	19.1505	WT_Uninfect_1	WT_Uninfect	NA	Model	NA	NA	Model	581945	8.01636e+06	0.0725947	6PGD_MOUSE|Q9DCD0	6PGD	MOUSE|Q9DCD0
data/OBJ38812_TMT10_p2.txt	1	data/OBJ38812_TMT10_p2.txt_1	127N	6PGD_MOUSE|Q9DCD0_K51	17.6352	KO_Early_3	KO_Early	NA	Model	NA	NA	Model	203572	2.15404e+06	0.0945073	6PGD_MOUSE|Q9DCD0	6PGD	MOUSE|Q9DCD0
data/OBJ38812_TMT10_p2.txt	1	data/OBJ38812_TMT10_p2.txt_1	130N	6PGD_MOUSE|Q9DCD0_K51	17.8797	KO_Early_4	KO_Early	NA	Model	NA	NA	Model	241170	2.15404e+06	0.111962	6PGD_MOUSE|Q9DCD0	6PGD	MOUSE|Q9DCD0
data/OBJ38812_TMT10_p2.txt	1	data/OBJ38812_TMT10_p2.txt_1	128N	6PGD_MOUSE|Q9DCD0_K51	17.2602	KO_Late_3	KO_Late	NA	Model	NA	NA	Model	156975	2.15404e+06	0.072875	6PGD_MOUSE|Q9DCD0	6PGD	MOUSE|Q9DCD0
data/OBJ38812_TMT10_p2.txt	1	data/OBJ38812_TMT10_p2.txt_1	131N	6PGD_MOUSE|Q9DCD0_K51	17.3799	KO_Late_4	KO_Late	NA	Model	NA	NA	Model	170561	2.15404e+06	0.0791822	6PGD_MOUSE|Q9DCD0	6PGD	MOUSE|Q9DCD0
data/OBJ38812_TMT10_p2.txt	1	data/OBJ38812_TMT10_p2.txt_1	129N	6PGD_MOUSE|Q9DCD0_K51	17.7093	KO_Uninfect_3	KO_Uninfect	NA	Model	NA	NA	Model	214310	2.15404e+06	0.0994923	6PGD_MOUSE|Q9DCD0	6PGD	MOUSE|Q9DCD0
data/OBJ38812_TMT10_p2.txt	1	data/OBJ38812_TMT10_p2.txt_1	126C	6PGD_MOUSE|Q9DCD0_K51	17.5691	WT_Early_3	WT_Early	NA	Model	NA	NA	Model	194458	2.15404e+06	0.0902761	6PGD_MOUSE|Q9DCD0	6PGD	MOUSE|Q9DCD0
data/OBJ38812_TMT10_p2.txt	1	data/OBJ38812_TMT10_p2.txt_1	129C	6PGD_MOUSE|Q9DCD0_K51	16.7135	WT_Early_4	WT_Early	NA	Model	NA	NA	Model	107462	2.15404e+06	0.0498886	6PGD_MOUSE|Q9DCD0	6PGD	MOUSE|Q9DCD0
data/OBJ38812_TMT10_p2.txt	1	data/OBJ38812_TMT10_p2.txt_1	127C	6PGD_MOUSE|Q9DCD0_K51	17.2016	WT_Late_3	WT_Late	NA	Model	NA	NA	Model	150729	2.15404e+06	0.0699752	6PGD_MOUSE|Q9DCD0	6PGD	MOUSE|Q9DCD0
data/OBJ38812_TMT10_p2.txt	1	data/OBJ38812_TMT10_p2.txt_1	130C	6PGD_MOUSE|Q9DCD0_K51	17.0797	WT_Late_4	WT_Late	NA	Model	NA	NA	Model	138513	2.15404e+06	0.0643041	6PGD_MOUSE|Q9DCD0	6PGD	MOUSE|Q9DCD0
data/OBJ38812_TMT10_p2.txt	1	data/OBJ38812_TMT10_p2.txt_1	128C	6PGD_MOUSE|Q9DCD0_K51	17.2241	WT_Uninfect_3	WT_Uninfect	NA	Model	NA	NA	Model	153094	2.15404e+06	0.0710729	6PGD_MOUSE|Q9DCD0	6PGD	MOUSE|Q9DCD0
data/OBJ38812_TMT10_p2.txt	1	data/OBJ38812_TMT10_p2.txt_1	131C	6PGD_MOUSE|Q9DCD0_K51	17.9565	WT_Uninfect_4	WT_Uninfect	NA	Model	NA	NA	Model	254361	2.15404e+06	0.118086	6PGD_MOUSE|Q9DCD0	6PGD	MOUSE|Q9DCD0
data/OBJ38812_TMT10.txt	1	data/OBJ38812_TMT10.txt_1	127N	6PGD_MOUSE|Q9DCD0_K51	17.8336	KO_Early_1	KO_Early	NA	Model	NA	NA	Model	233588	2.07695e+06	0.112467	6PGD_MOUSE|Q9DCD0	6PGD	MOUSE|Q9DCD0
data/OBJ38812_TMT10.txt	1	data/OBJ38812_TMT10.txt_1	130N	6PGD_MOUSE|Q9DCD0_K51	17.7013	KO_Early_2	KO_Early	NA	Model	NA	NA	Model	213123	2.07695e+06	0.102613	6PGD_MOUSE|Q9DCD0	6PGD	MOUSE|Q9DCD0
data/OBJ38812_TMT10.txt	1	data/OBJ38812_TMT10.txt_1	128N	6PGD_MOUSE|Q9DCD0_K51	17.5846	KO_Late_1	KO_Late	NA	Model	NA	NA	Model	196564	2.07695e+06	0.0946406	6PGD_MOUSE|Q9DCD0	6PGD	MOUSE|Q9DCD0
data/OBJ38812_TMT10.txt	1	data/OBJ38812_TMT10.txt_1	131N	6PGD_MOUSE|Q9DCD0_K51	17.3543	KO_Late_2	KO_Late	NA	Model	NA	NA	Model	167563	2.07695e+06	0.0806772	6PGD_MOUSE|Q9DCD0	6PGD	MOUSE|Q9DCD0
data/OBJ38812_TMT10.txt	1	data/OBJ38812_TMT10.txt_1	129N	6PGD_MOUSE|Q9DCD0_K51	17.4231	KO_Uninfect_1	KO_Uninfect	NA	Model	NA	NA	Model	175740	2.07695e+06	0.0846146	6PGD_MOUSE|Q9DCD0	6PGD	MOUSE|Q9DCD0
data/OBJ38812_TMT10.txt	1	data/OBJ38812_TMT10.txt_1	131C	6PGD_MOUSE|Q9DCD0_K51	17.5291	KO_Uninfect_2	KO_Uninfect	NA	Model	NA	NA	Model	189139	2.07695e+06	0.0910657	6PGD_MOUSE|Q9DCD0	6PGD	MOUSE|Q9DCD0
data/OBJ38812_TMT10.txt	1	data/OBJ38812_TMT10.txt_1	126C	6PGD_MOUSE|Q9DCD0_K51	17.3018	WT_Early_1	WT_Early	NA	Model	NA	NA	Model	161571	2.07695e+06	0.0777925	6PGD_MOUSE|Q9DCD0	6PGD	MOUSE|Q9DCD0
data/OBJ38812_TMT10.txt	1	data/OBJ38812_TMT10.txt_1	129C	6PGD_MOUSE|Q9DCD0_K51	17.2382	WT_Early_2	WT_Early	NA	Model	NA	NA	Model	154602	2.07695e+06	0.074437	6PGD_MOUSE|Q9DCD0	6PGD	MOUSE|Q9DCD0
data/OBJ38812_TMT10.txt	1	data/OBJ38812_TMT10.txt_1	127C	6PGD_MOUSE|Q9DCD0_K51	17.1678	WT_Late_1	WT_Late	NA	Model	NA	NA	Model	147240	2.07695e+06	0.0708924	6PGD_MOUSE|Q9DCD0	6PGD	MOUSE|Q9DCD0
data/OBJ38812_TMT10.txt	1	data/OBJ38812_TMT10.txt_1	130C	6PGD_MOUSE|Q9DCD0_K51	16.826	WT_Late_2	WT_Late	NA	Model	NA	NA	Model	116181	2.07695e+06	0.0559383	6PGD_MOUSE|Q9DCD0	6PGD	MOUSE|Q9DCD0
data/OBJ38812_TMT10.txt	1	data/OBJ38812_TMT10.txt_1	128C	6PGD_MOUSE|Q9DCD0_K51	17.2214	WT_Uninfect_1	WT_Uninfect	NA	Model	NA	NA	Model	152809	2.07695e+06	0.0735739	6PGD_MOUSE|Q9DCD0	6PGD	MOUSE|Q9DCD0
data/OBJ38812_TMT10_p2.txt	1	data/OBJ38812_TMT10_p2.txt_1	127N	6PGD_MOUSE|Q9DCD0_K59	17.5854	KO_Early_3	KO_Early	NA	Model	NA	NA	Model	196674	2.31253e+06	0.0850473	6PGD_MOUSE|Q9DCD0	6PGD	MOUSE|Q9DCD0
data/OBJ38812_TMT10_p2.txt	1	data/OBJ38812_TMT10_p2.txt_1	130N	6PGD_MOUSE|Q9DCD0_K59	17.544	KO_Early_4	KO_Early	NA	Model	NA	NA	Model	191102	2.31253e+06	0.0826375	6PGD_MOUSE|Q9DCD0	6PGD	MOUSE|Q9DCD0
data/OBJ38812_TMT10_p2.txt	1	data/OBJ38812_TMT10_p2.txt_1	128N	6PGD_MOUSE|Q9DCD0_K59	17.78	KO_Late_3	KO_Late	NA	Model	NA	NA	Model	225072	2.31253e+06	0.0973275	6PGD_MOUSE|Q9DCD0	6PGD	MOUSE|Q9DCD0
data/OBJ38812_TMT10_p2.txt	1	data/OBJ38812_TMT10_p2.txt_1	131N	6PGD_MOUSE|Q9DCD0_K59	17.5948	KO_Late_4	KO_Late	NA	Model	NA	NA	Model	197958	2.31253e+06	0.0856023	6PGD_MOUSE|Q9DCD0	6PGD	MOUSE|Q9DCD0
data/OBJ38812_TMT10_p2.txt	1	data/OBJ38812_TMT10_p2.txt_1	129N	6PGD_MOUSE|Q9DCD0_K59	17.7487	KO_Uninfect_3	KO_Uninfect	NA	Model	NA	NA	Model	220236	2.31253e+06	0.0952362	6PGD_MOUSE|Q9DCD0	6PGD	MOUSE|Q9DCD0
data/OBJ38812_TMT10_p2.txt	1	data/OBJ38812_TMT10_p2.txt_1	126C	6PGD_MOUSE|Q9DCD0_K59	17.507	WT_Early_3	WT_Early	NA	Model	NA	NA	Model	186272	2.31253e+06	0.080549	6PGD_MOUSE|Q9DCD0	6PGD	MOUSE|Q9DCD0
data/OBJ38812_TMT10_p2.txt	1	data/OBJ38812_TMT10_p2.txt_1	129C	6PGD_MOUSE|Q9DCD0_K59	17.5084	WT_Early_4	WT_Early	NA	Model	NA	NA	Model	186451	2.31253e+06	0.0806264	6PGD_MOUSE|Q9DCD0	6PGD	MOUSE|Q9DCD0
data/OBJ38812_TMT10_p2.txt	1	data/OBJ38812_TMT10_p2.txt_1	127C	6PGD_MOUSE|Q9DCD0_K59	17.6608	WT_Late_3	WT_Late	NA	Model	NA	NA	Model	207216	2.31253e+06	0.0896058	6PGD_MOUSE|Q9DCD0	6PGD	MOUSE|Q9DCD0
data/OBJ38812_TMT10_p2.txt	1	data/OBJ38812_TMT10_p2.txt_1	130C	6PGD_MOUSE|Q9DCD0_K59	17.3122	WT_Late_4	WT_Late	NA	Model	NA	NA	Model	162738	2.31253e+06	0.0703721	6PGD_MOUSE|Q9DCD0	6PGD	MOUSE|Q9DCD0
data/OBJ38812_TMT10_p2.txt	1	data/OBJ38812_TMT10_p2.txt_1	128C	6PGD_MOUSE|Q9DCD0_K59	17.3508	WT_Uninfect_3	WT_Uninfect	NA	Model	NA	NA	Model	167154	2.31253e+06	0.0722818	6PGD_MOUSE|Q9DCD0	6PGD	MOUSE|Q9DCD0
data/OBJ38812_TMT10_p2.txt	1	data/OBJ38812_TMT10_p2.txt_1	131C	6PGD_MOUSE|Q9DCD0_K59	17.4458	WT_Uninfect_4	WT_Uninfect	NA	Model	NA	NA	Model	178524	2.31253e+06	0.0771988	6PGD_MOUSE|Q9DCD0	6PGD	MOUSE|Q9DCD0
data/OBJ38812_TMT10.txt	1	data/OBJ38812_TMT10.txt_1	127N	6PGD_MOUSE|Q9DCD0_K59	17.6313	KO_Early_1	KO_Early	NA	Model	NA	NA	Model	203031	2.33624e+06	0.0869054	6PGD_MOUSE|Q9DCD0	6PGD	MOUSE|Q9DCD0
data/OBJ38812_TMT10.txt	1	data/OBJ38812_TMT10.txt_1	130N	6PGD_MOUSE|Q9DCD0_K59	17.5857	KO_Early_2	KO_Early	NA	Model	NA	NA	Model	196702	2.33624e+06	0.0841961	6PGD_MOUSE|Q9DCD0	6PGD	MOUSE|Q9DCD0
data/OBJ38812_TMT10.txt	1	data/OBJ38812_TMT10.txt_1	128N	6PGD_MOUSE|Q9DCD0_K59	17.8337	KO_Late_1	KO_Late	NA	Model	NA	NA	Model	233609	2.33624e+06	0.099994	6PGD_MOUSE|Q9DCD0	6PGD	MOUSE|Q9DCD0
data/OBJ38812_TMT10.txt	1	data/OBJ38812_TMT10.txt_1	131N	6PGD_MOUSE|Q9DCD0_K59	17.5966	KO_Late_2	KO_Late	NA	Model	NA	NA	Model	198200	2.33624e+06	0.0848372	6PGD_MOUSE|Q9DCD0	6PGD	MOUSE|Q9DCD0
data/OBJ38812_TMT10.txt	1	data/OBJ38812_TMT10.txt_1	129N	6PGD_MOUSE|Q9DCD0_K59	17.8919	KO_Uninfect_1	KO_Uninfect	NA	Model	NA	NA	Model	243227	2.33624e+06	0.10411	6PGD_MOUSE|Q9DCD0	6PGD	MOUSE|Q9DCD0
data/OBJ38812_TMT10.txt	1	data/OBJ38812_TMT10.txt_1	131C	6PGD_MOUSE|Q9DCD0_K59	17.5692	KO_Uninfect_2	KO_Uninfect	NA	Model	NA	NA	Model	194469	2.33624e+06	0.0832404	6PGD_MOUSE|Q9DCD0	6PGD	MOUSE|Q9DCD0
data/OBJ38812_TMT10.txt	1	data/OBJ38812_TMT10.txt_1	126C	6PGD_MOUSE|Q9DCD0_K59	17.3772	WT_Early_1	WT_Early	NA	Model	NA	NA	Model	170235	2.33624e+06	0.0728674	6PGD_MOUSE|Q9DCD0	6PGD	MOUSE|Q9DCD0
data/OBJ38812_TMT10.txt	1	data/OBJ38812_TMT10.txt_1	129C	6PGD_MOUSE|Q9DCD0_K59	17.5536	WT_Early_2	WT_Early	NA	Model	NA	NA	Model	192375	2.33624e+06	0.0823442	6PGD_MOUSE|Q9DCD0	6PGD	MOUSE|Q9DCD0
data/OBJ38812_TMT10.txt	1	data/OBJ38812_TMT10.txt_1	127C	6PGD_MOUSE|Q9DCD0_K59	17.5069	WT_Late_1	WT_Late	NA	Model	NA	NA	Model	186251	2.33624e+06	0.0797226	6PGD_MOUSE|Q9DCD0	6PGD	MOUSE|Q9DCD0
data/OBJ38812_TMT10.txt	1	data/OBJ38812_TMT10.txt_1	130C	6PGD_MOUSE|Q9DCD0_K59	17.2241	WT_Late_2	WT_Late	NA	Model	NA	NA	Model	153095	2.33624e+06	0.0655307	6PGD_MOUSE|Q9DCD0	6PGD	MOUSE|Q9DCD0
data/OBJ38812_TMT10.txt	1	data/OBJ38812_TMT10.txt_1	128C	6PGD_MOUSE|Q9DCD0_K59	17.3913	WT_Uninfect_1	WT_Uninfect	NA	Model	NA	NA	Model	171909	2.33624e+06	0.0735837	6PGD_MOUSE|Q9DCD0	6PGD	MOUSE|Q9DCD0
data/OBJ38812_TMT10_p2.txt	1	data/OBJ38812_TMT10_p2.txt_1	127N	A0A0R4J0H6_MOUSE|A0A0R4J0H6_K103	15.8198	KO_Early_3	KO_Early	NA	Model	NA	NA	Model	57840.8	1.477e+06	0.0391609	A0A0R4J0H6_MOUSE|A0A0R4J0H6	A0A0R4J0H6	MOUSE|A0A0R4J0H6
data/OBJ38812_TMT10_p2.txt	1	data/OBJ38812_TMT10_p2.txt_1	130N	A0A0R4J0H6_MOUSE|A0A0R4J0H6_K103	15.8524	KO_Early_4	KO_Early	NA	Model	NA	NA	Model	59161.8	1.477e+06	0.0400552	A0A0R4J0H6_MOUSE|A0A0R4J0H6	A0A0R4J0H6	MOUSE|A0A0R4J0H6
data/OBJ38812_TMT10_p2.txt	1	data/OBJ38812_TMT10_p2.txt_1	128N	A0A0R4J0H6_MOUSE|A0A0R4J0H6_K103	16.184	KO_Late_3	KO_Late	NA	Model	NA	NA	Model	74452.7	1.477e+06	0.0504079	A0A0R4J0H6_MOUSE|A0A0R4J0H6	A0A0R4J0H6	MOUSE|A0A0R4J0H6
data/OBJ38812_TMT10_p2.txt	1	data/OBJ38812_TMT10_p2.txt_1	131N	A0A0R4J0H6_MOUSE|A0A0R4J0H6_K103	17.1248	KO_Late_4	KO_Late	NA	Model	NA	NA	Model	142911	1.477e+06	0.0967574	A0A0R4J0H6_MOUSE|A0A0R4J0H6	A0A0R4J0H6	MOUSE|A0A0R4J0H6
data/OBJ38812_TMT10_p2.txt	1	data/OBJ38812_TMT10_p2.txt_1	129N	A0A0R4J0H6_MOUSE|A0A0R4J0H6_K103	15.2922	KO_Uninfect_3	KO_Uninfect	NA	Model	NA	NA	Model	40125.2	1.477e+06	0.0271666	A0A0R4J0H6_MOUSE|A0A0R4J0H6	A0A0R4J0H6	MOUSE|A0A0R4J0H6
data/OBJ38812_TMT10_p2.txt	1	data/OBJ38812_TMT10_p2.txt_1	126C	A0A0R4J0H6_MOUSE|A0A0R4J0H6_K103	16.475	WT_Early_3	WT_Early	NA	Model	NA	NA	Model	91092.1	1.477e+06	0.0616736	A0A0R4J0H6_MOUSE|A0A0R4J0H6	A0A0R4J0H6	MOUSE|A0A0R4J0H6
data/OBJ38812_TMT10_p2.txt	1	data/OBJ38812_TMT10_p2.txt_1	129C	A0A0R4J0H6_MOUSE|A0A0R4J0H6_K103	16.8235	WT_Early_4	WT_Early	NA	Model	NA	NA	Model	115981	1.477e+06	0.0785248	A0A0R4J0H6_MOUSE|A0A0R4J0H6	A0A0R4J0H6	MOUSE|A0A0R4J0H6
data/OBJ38812_TMT10_p2.txt	1	data/OBJ38812_TMT10_p2.txt_1	127C	A0A0R4J0H6_MOUSE|A0A0R4J0H6_K103	17.9614	WT_Late_3	WT_Late	NA	Model	NA	NA	Model	255231	1.477e+06	0.172803	A0A0R4J0H6_MOUSE|A0A0R4J0H6	A0A0R4J0H6	MOUSE|A0A0R4J0H6
data/OBJ38812_TMT10_p2.txt	1	data/OBJ38812_TMT10_p2.txt_1	130C	A0A0R4J0H6_MOUSE|A0A0R4J0H6_K103	18.2253	WT_Late_4	WT_Late	NA	Model	NA	NA	Model	306448	1.477e+06	0.207479	A0A0R4J0H6_MOUSE|A0A0R4J0H6	A0A0R4J0H6	MOUSE|A0A0R4J0H6
data/OBJ38812_TMT10_p2.txt	1	data/OBJ38812_TMT10_p2.txt_1	128C	A0A0R4J0H6_MOUSE|A0A0R4J0H6_K103	15.5037	WT_Uninfect_3	WT_Uninfect	NA	Model	NA	NA	Model	46460.2	1.477e+06	0.0314557	A0A0R4J0H6_MOUSE|A0A0R4J0H6	A0A0R4J0H6	MOUSE|A0A0R4J0H6
data/OBJ38812_TMT10_p2.txt	1	data/OBJ38812_TMT10_p2.txt_1	131C	A0A0R4J0H6_MOUSE|A0A0R4J0H6_K103	17.5576	WT_Uninfect_4	WT_Uninfect	NA	Model	NA	NA	Model	192918	1.477e+06	0.130615	A0A0R4J0H6_MOUSE|A0A0R4J0H6	A0A0R4J0H6	MOUSE|A0A0R4J0H6
data/OBJ38812_TMT10.txt	1	data/OBJ38812_TMT10.txt_1	127N	A0A0R4J0H6_MOUSE|A0A0R4J0H6_K103	15.6462	KO_Early_1	KO_Early	NA	Model	NA	NA	Model	51282.9	1.32914e+06	0.0385834	A0A0R4J0H6_MOUSE|A0A0R4J0H6	A0A0R4J0H6	MOUSE|A0A0R4J0H6
data/OBJ38812_TMT10.txt	1	data/OBJ38812_TMT10.txt_1	130N	A0A0R4J0H6_MOUSE|A0A0R4J0H6_K103	15.3809	KO_Early_2	KO_Early	NA	Model	NA	NA	Model	42669.3	1.32914e+06	0.0321028	A0A0R4J0H6_MOUSE|A0A0R4J0H6	A0A0R4J0H6	MOUSE|A0A0R4J0H6
data/OBJ38812_TMT10.txt	1	data/OBJ38812_TMT10.txt_1	128N	A0A0R4J0H6_MOUSE|A0A0R4J0H6_K103	16.2563	KO_Late_1	KO_Late	NA	Model	NA	NA	Model	78279.6	1.32914e+06	0.0588947	A0A0R4J0H6_MOUSE|A0A0R4J0H6	A0A0R4J0H6	MOUSE|A0A0R4J0H6
data/OBJ38812_TMT10.txt	1	data/OBJ38812_TMT10.txt_1	131N	A0A0R4J0H6_MOUSE|A0A0R4J0H6_K103	16.4474	KO_Late_2	KO_Late	NA	Model	NA	NA	Model	89362.6	1.32914e+06	0.0672332	A0A0R4J0H6_MOUSE|A0A0R4J0H6	A0A0R4J0H6	MOUSE|A0A0R4J0H6
data/OBJ38812_TMT10.txt	1	data/OBJ38812_TMT10.txt_1	129N	A0A0R4J0H6_MOUSE|A0A0R4J0H6_K103	15.7045	KO_Uninfect_1	KO_Uninfect	NA	Model	NA	NA	Model	53397.2	1.32914e+06	0.0401741	A0A0R4J0H6_MOUSE|A0A0R4J0H6	A0A0R4J0H6	MOUSE|A0A0R4J0H6
data/OBJ38812_TMT10.txt	1	data/OBJ38812_TMT10.txt_1	131C	A0A0R4J0H6_MOUSE|A0A0R4J0H6_K103	16.1343	KO_Uninfect_2	KO_Uninfect	NA	Model	NA	NA	Model	71929.5	1.32914e+06	0.0541171	A0A0R4J0H6_MOUSE|A0A0R4J0H6	A0A0R4J0H6	MOUSE|A0A0R4J0H6
data/OBJ38812_TMT10.txt	1	data/OBJ38812_TMT10.txt_1	126C	A0A0R4J0H6_MOUSE|A0A0R4J0H6_K103	16.4048	WT_Early_1	WT_Early	NA	Model	NA	NA	Model	86762.4	1.32914e+06	0.0652768	A0A0R4J0H6_MOUSE|A0A0R4J0H6	A0A0R4J0H6	MOUSE|A0A0R4J0H6
data/OBJ38812_TMT10.txt	1	data/OBJ38812_TMT10.txt_1	129C	A0A0R4J0H6_MOUSE|A0A0R4J0H6_K103	17.1148	WT_Early_2	WT_Early	NA	Model	NA	NA	Model	141931	1.32914e+06	0.106783	A0A0R4J0H6_MOUSE|A0A0R4J0H6	A0A0R4J0H6	MOUSE|A0A0R4J0H6
data/OBJ38812_TMT10.txt	1	data/OBJ38812_TMT10.txt_1	127C	A0A0R4J0H6_MOUSE|A0A0R4J0H6_K103	17.7825	WT_Late_1	WT_Late	NA	Model	NA	NA	Model	225458	1.32914e+06	0.169627	A0A0R4J0H6_MOUSE|A0A0R4J0H6	A0A0R4J0H6	MOUSE|A0A0R4J0H6
data/OBJ38812_TMT10.txt	1	data/OBJ38812_TMT10.txt_1	130C	A0A0R4J0H6_MOUSE|A0A0R4J0H6_K103	18.2664	WT_Late_2	WT_Late	NA	Model	NA	NA	Model	315298	1.32914e+06	0.237219	A0A0R4J0H6_MOUSE|A0A0R4J0H6	A0A0R4J0H6	MOUSE|A0A0R4J0H6
data/OBJ38812_TMT10.txt	1	data/OBJ38812_TMT10.txt_1	128C	A0A0R4J0H6_MOUSE|A0A0R4J0H6_K103	16.2584	WT_Uninfect_1	WT_Uninfect	NA	Model	NA	NA	Model	78392.2	1.32914e+06	0.0589794	A0A0R4J0H6_MOUSE|A0A0R4J0H6	A0A0R4J0H6	MOUSE|A0A0R4J0H6
data/OBJ38812_TMT10_p2.txt	1	data/OBJ38812_TMT10_p2.txt_1	127N	A0A0R4J0H6_MOUSE|A0A0R4J0H6_K104	14.484	KO_Early_3	KO_Early	NA	Model	NA	NA	Model	22914.1	394345	0.0581068	A0A0R4J0H6_MOUSE|A0A0R4J0H6	A0A0R4J0H6	MOUSE|A0A0R4J0H6
data/OBJ38812_TMT10_p2.txt	1	data/OBJ38812_TMT10_p2.txt_1	130N	A0A0R4J0H6_MOUSE|A0A0R4J0H6_K104	13.9956	KO_Early_4	KO_Early	NA	Model	NA	NA	Model	16334.1	394345	0.0414209	A0A0R4J0H6_MOUSE|A0A0R4J0H6	A0A0R4J0H6	MOUSE|A0A0R4J0H6
data/OBJ38812_TMT10_p2.txt	1	data/OBJ38812_TMT10_p2.txt_1	128N	A0A0R4J0H6_MOUSE|A0A0R4J0H6_K104	14.9776	KO_Late_3	KO_Late	NA	Model	NA	NA	Model	32264.2	394345	0.0818171	A0A0R4J0H6_MOUSE|A0A0R4J0H6	A0A0R4J0H6	MOUSE|A0A0R4J0H6
data/OBJ38812_TMT10_p2.txt	1	data/OBJ38812_TMT10_p2.txt_1	131N	A0A0R4J0H6_MOUSE|A0A0R4J0H6_K104	15.349	KO_Late_4	KO_Late	NA	Model	NA	NA	Model	41736.9	394345	0.105839	A0A0R4J0H6_MOUSE|A0A0R4J0H6	A0A0R4J0H6	MOUSE|A0A0R4J0H6
data/OBJ38812_TMT10_p2.txt	1	data/OBJ38812_TMT10_p2.txt_1	129N	A0A0R4J0H6_MOUSE|A0A0R4J0H6_K104	14.9089	KO_Uninfect_3	KO_Uninfect	NA	Model	NA	NA	Model	30762.7	394345	0.0780097	A0A0R4J0H6_MOUSE|A0A0R4J0H6	A0A0R4J0H6	MOUSE|A0A0R4J0H6
data/OBJ38812_TMT10_p2.txt	1	data/OBJ38812_TMT10_p2.txt_1	126C	A0A0R4J0H6_MOUSE|A0A0R4J0H6_K104	13.7651	WT_Early_3	WT_Early	NA	Model	NA	NA	Model	13922.4	394345	0.0353052	A0A0R4J0H6_MOUSE|A0A0R4J0H6	A0A0R4J0H6	MOUSE|A0A0R4J0H6
data/OBJ38812_TMT10_p2.txt	1	data/OBJ38812_TMT10_p2.txt_1	129C	A0A0R4J0H6_MOUSE|A0A0R4J0H6_K104	14.0835	WT_Early_4	WT_Early	NA	Model	NA	NA	Model	17360.5	394345	0.0440237	A0A0R4J0H6_MOUSE|A0A0R4J0H6	A0A0R4J0H6	MOUSE|A0A0R4J0H6
data/OBJ38812_TMT10_p2.txt	1	data/OBJ38812_TMT10_p2.txt_1	127C	A0A0R4J0H6_MOUSE|A0A0R4J0H6_K104	15.4351	WT_Late_3	WT_Late	NA	Model	NA	NA	Model	44303	394345	0.112346	A0A0R4J0H6_MOUSE|A0A0R4J0H6	A0A0R4J0H6	MOUSE|A0A0R4J0H6
data/OBJ38812_TMT10_p2.txt	1	data/OBJ38812_TMT10_p2.txt_1	130C	A0A0R4J0H6_MOUSE|A0A0R4J0H6_K104	15.4272	WT_Late_4	WT_Late	NA	Model	NA	NA	Model	44060.9	394345	0.111732	A0A0R4J0H6_MOUSE|A0A0R4J0H6	A0A0R4J0H6	MOUSE|A0A0R4J0H6
data/OBJ38812_TMT10_p2.txt	1	data/OBJ38812_TMT10_p2.txt_1	128C	A0A0R4J0H6_MOUSE|A0A0R4J0H6_K104	15.812	WT_Uninfect_3	WT_Uninfect	NA	Model	NA	NA	Model	57527.7	394345	0.145882	A0A0R4J0H6_MOUSE|A0A0R4J0H6	A0A0R4J0H6	MOUSE|A0A0R4J0H6
data/OBJ38812_TMT10_p2.txt	1	data/OBJ38812_TMT10_p2.txt_1	131C	A0A0R4J0H6_MOUSE|A0A0R4J0H6_K104	15.4304	WT_Uninfect_4	WT_Uninfect	NA	Model	NA	NA	Model	44157.5	394345	0.111977	A0A0R4J0H6_MOUSE|A0A0R4J0H6	A0A0R4J0H6	MOUSE|A0A0R4J0H6
data/OBJ38812_TMT10.txt	1	data/OBJ38812_TMT10.txt_1	127N	A0A0R4J0H6_MOUSE|A0A0R4J0H6_K104	14.2358	KO_Early_1	KO_Early	NA	Model	NA	NA	Model	19292.5	402838	0.0478915	A0A0R4J0H6_MOUSE|A0A0R4J0H6	A0A0R4J0H6	MOUSE|A0A0R4J0H6
data/OBJ38812_TMT10.txt	1	data/OBJ38812_TMT10.txt_1	130N	A0A0R4J0H6_MOUSE|A0A0R4J0H6_K104	14.0131	KO_Early_2	KO_Early	NA	Model	NA	NA	Model	16533.3	402838	0.041042	A0A0R4J0H6_MOUSE|A0A0R4J0H6	A0A0R4J0H6	MOUSE|A0A0R4J0H6
data/OBJ38812_TMT10.txt	1	data/OBJ38812_TMT10.txt_1	128N	A0A0R4J0H6_MOUSE|A0A0R4J0H6_K104	14.9162	KO_Late_1	KO_Late	NA	Model	NA	NA	Model	30917.8	402838	0.07675	A0A0R4J0H6_MOUSE|A0A0R4J0H6	A0A0R4J0H6	MOUSE|A0A0R4J0H6
data/OBJ38812_TMT10.txt	1	data/OBJ38812_TMT10.txt_1	131N	A0A0R4J0H6_MOUSE|A0A0R4J0H6_K104	14.8366	KO_Late_2	KO_Late	NA	Model	NA	NA	Model	29258.9	402838	0.072632	A0A0R4J0H6_MOUSE|A0A0R4J0H6	A0A0R4J0H6	MOUSE|A0A0R4J0H6
data/OBJ38812_TMT10.txt	1	data/OBJ38812_TMT10.txt_1	129N	A0A0R4J0H6_MOUSE|A0A0R4J0H6_K104	13.7929	KO_Uninfect_1	KO_Uninfect	NA	Model	NA	NA	Model	14192.8	402838	0.0352321	A0A0R4J0H6_MOUSE|A0A0R4J0H6	A0A0R4J0H6	MOUSE|A0A0R4J0H6
data/OBJ38812_TMT10.txt	1	data/OBJ38812_TMT10.txt_1	131C	A0A0R4J0H6_MOUSE|A0A0R4J0H6_K104	14.4448	KO_Uninfect_2	KO_Uninfect	NA	Model	NA	NA	Model	22300	402838	0.0553574	A0A0R4J0H6_MOUSE|A0A0R4J0H6	A0A0R4J0H6	MOUSE|A0A0R4J0H6
data/OBJ38812_TMT10.txt	1	data/OBJ38812_TMT10.txt_1	126C	A0A0R4J0H6_MOUSE|A0A0R4J0H6_K104	14.56	WT_Early_1	WT_Early	NA	Model	NA	NA	Model	24154.3	402838	0.0599604	A0A0R4J0H6_MOUSE|A0A0R4J0H6	A0A0R4J0H6	MOUSE|A0A0R4J0H6
data/OBJ38812_TMT10.txt	1	data/OBJ38812_TMT10.txt_1	129C	A0A0R4J0H6_MOUSE|A0A0R4J0H6_K104	14.9655	WT_Early_2	WT_Early	NA	Model	NA	NA	Model	31992.9	402838	0.0794189	A0A0R4J0H6_MOUSE|A0A0R4J0H6	A0A0R4J0H6	MOUSE|A0A0R4J0H6
data/OBJ38812_TMT10.txt	1	data/OBJ38812_TMT10.txt_1	127C	A0A0R4J0H6_MOUSE|A0A0R4J0H6_K104	16.1298	WT_Late_1	WT_Late	NA	Model	NA	NA	Model	71707.9	402838	0.178007	A0A0R4J0H6_MOUSE|A0A0R4J0H6	A0A0R4J0H6	MOUSE|A0A0R4J0H6
data/OBJ38812_TMT10.txt	1	data/OBJ38812_TMT10.txt_1	130C	A0A0R4J0H6_MOUSE|A0A0R4J0H6_K104	16.5157	WT_Late_2	WT_Late	NA	Model	NA	NA	Model	93694.6	402838	0.232586	A0A0R4J0H6_MOUSE|A0A0R4J0H6	A0A0R4J0H6	MOUSE|A0A0R4J0H6
data/OBJ38812_TMT10.txt	1	data/OBJ38812_TMT10.txt_1	128C	A0A0R4J0H6_MOUSE|A0A0R4J0H6_K104	14.2726	WT_Uninfect_1	WT_Uninfect	NA	Model	NA	NA	Model	19792.1	402838	0.0491316	A0A0R4J0H6_MOUSE|A0A0R4J0H6	A0A0R4J0H6	MOUSE|A0A0R4J0H6
data/OBJ38812_TMT10_p2.txt	1	data/OBJ38812_TMT10_p2.txt_1	127N	A0A0R4J0H6_MOUSE|A0A0R4J0H6_K119	13.9574	KO_Early_3	KO_Early	NA	Model	NA	NA	Model	15907.6	332431	0.0478524	A0A0R4J0H6_MOUSE|A0A0R4J0H6	A0A0R4J0H6	MOUSE|A0A0R4J0H6
data/OBJ38812_TMT10_p2.txt	1	data/OBJ38812_TMT10_p2.txt_1	130N	A0A0R4J0H6_MOUSE|A0A0R4J0H6_K119	14.0368	KO_Early_4	KO_Early	NA	Model	NA	NA	Model	16807.4	332431	0.0505591	A0A0R4J0H6_MOUSE|A0A0R4J0H6	A0A0R4J0H6	MOUSE|A0A0R4J0H6
data/OBJ38812_TMT10_p2.txt	1	data/OBJ38812_TMT10_p2.txt_1	128N	A0A0R4J0H6_MOUSE|A0A0R4J0H6_K119	14.5461	KO_Late_3	KO_Late	NA	Model	NA	NA	Model	23922.1	332431	0.071961	A0A0R4J0H6_MOUSE|A0A0R4J0H6	A0A0R4J0H6	MOUSE|A0A0R4J0H6
data/OBJ38812_TMT10_p2.txt	1	data/OBJ38812_TMT10_p2.txt_1	131N	A0A0R4J0H6_MOUSE|A0A0R4J0H6_K119	14.73	KO_Late_4	KO_Late	NA	Model	NA	NA	Model	27175	332431	0.0817463	A0A0R4J0H6_MOUSE|A0A0R4J0H6	A0A0R4J0H6	MOUSE|A0A0R4J0H6
data/OBJ38812_TMT10_p2.txt	1	data/OBJ38812_TMT10_p2.txt_1	129N	A0A0R4J0H6_MOUSE|A0A0R4J0H6_K119	14.2764	KO_Uninfect_3	KO_Uninfect	NA	Model	NA	NA	Model	19844	332431	0.0596936	A0A0R4J0H6_MOUSE|A0A0R4J0H6	A0A0R4J0H6	MOUSE|A0A0R4J0H6
data/OBJ38812_TMT10_p2.txt	1	data/OBJ38812_TMT10_p2.txt_1	126C	A0A0R4J0H6_MOUSE|A0A0R4J0H6_K119	13.6763	WT_Early_3	WT_Early	NA	Model	NA	NA	Model	13090.8	332431	0.0393791	A0A0R4J0H6_MOUSE|A0A0R4J0H6	A0A0R4J0H6	MOUSE|A0A0R4J0H6
data/OBJ38812_TMT10_p2.txt	1	data/OBJ38812_TMT10_p2.txt_1	129C	A0A0R4J0H6_MOUSE|A0A0R4J0H6_K119	14.0409	WT_Early_4	WT_Early	NA	Model	NA	NA	Model	16855.2	332431	0.0507029	A0A0R4J0H6_MOUSE|A0A0R4J0H6	A0A0R4J0H6	MOUSE|A0A0R4J0H6
data/OBJ38812_TMT10_p2.txt	1	data/OBJ38812_TMT10_p2.txt_1	127C	A0A0R4J0H6_MOUSE|A0A0R4J0H6_K119	15.2435	WT_Late_3	WT_Late	NA	Model	NA	NA	Model	38794.1	332431	0.116698	A0A0R4J0H6_MOUSE|A0A0R4J0H6	A0A0R4J0H6	MOUSE|A0A0R4J0H6
data/OBJ38812_TMT10_p2.txt	1	data/OBJ38812_TMT10_p2.txt_1	130C	A0A0R4J0H6_MOUSE|A0A0R4J0H6_K119	15.5121	WT_Late_4	WT_Late	NA	Model	NA	NA	Model	46731.2	332431	0.140574	A0A0R4J0H6_MOUSE|A0A0R4J0H6	A0A0R4J0H6	MOUSE|A0A0R4J0H6
data/OBJ38812_TMT10_p2.txt	1	data/OBJ38812_TMT10_p2.txt_1	128C	A0A0R4J0H6_MOUSE|A0A0R4J0H6_K119	15.251	WT_Uninfect_3	WT_Uninfect	NA	Model	NA	NA	Model	38993.7	332431	0.117298	A0A0R4J0H6_MOUSE|A0A0R4J0H6	A0A0R4J0H6	MOUSE|A0A0R4J0H6
data/OBJ38812_TMT10_p2.txt	1	data/OBJ38812_TMT10_p2.txt_1	131C	A0A0R4J0H6_MOUSE|A0A0R4J0H6_K119	15.6297	WT_Uninfect_4	WT_Uninfect	NA	Model	NA	NA	Model	50701	332431	0.152516	A0A0R4J0H6_MOUSE|A0A0R4J0H6	A0A0R4J0H6	MOUSE|A0A0R4J0H6
data/OBJ38812_TMT10.txt	1	data/OBJ38812_TMT10.txt_1	127N	A0A0R4J0H6_MOUSE|A0A0R4J0H6_K119	13.8173	KO_Early_1	KO_Early	NA	Model	NA	NA	Model	14435.6	314324	0.0459259	A0A0R4J0H6_MOUSE|A0A0R4J0H6	A0A0R4J0H6	MOUSE|A0A0R4J0H6
data/OBJ38812_TMT10.txt	1	data/OBJ38812_TMT10.txt_1	130N	A0A0R4J0H6_MOUSE|A0A0R4J0H6_K119	13.6584	KO_Early_2	KO_Early	NA	Model	NA	NA	Model	12929.8	314324	0.0411352	A0A0R4J0H6_MOUSE|A0A0R4J0H6	A0A0R4J0H6	MOUSE|A0A0R4J0H6
data/OBJ38812_TMT10.txt	1	data/OBJ38812_TMT10.txt_1	128N	A0A0R4J0H6_MOUSE|A0A0R4J0H6_K119	14.5533	KO_Late_1	KO_Late	NA	Model	NA	NA	Model	24042.4	314324	0.0764892	A0A0R4J0H6_MOUSE|A0A0R4J0H6	A0A0R4J0H6	MOUSE|A0A0R4J0H6
data/OBJ38812_TMT10.txt	1	data/OBJ38812_TMT10.txt_1	131N	A0A0R4J0H6_MOUSE|A0A0R4J0H6_K119	14.5355	KO_Late_2	KO_Late	NA	Model	NA	NA	Model	23747.4	314324	0.0755507	A0A0R4J0H6_MOUSE|A0A0R4J0H6	A0A0R4J0H6	MOUSE|A0A0R4J0H6
data/OBJ38812_TMT10.txt	1	data/OBJ38812_TMT10.txt_1	129N	A0A0R4J0H6_MOUSE|A0A0R4J0H6_K119	13.8427	KO_Uninfect_1	KO_Uninfect	NA	Model	NA	NA	Model	14692	314324	0.0467414	A0A0R4J0H6_MOUSE|A0A0R4J0H6	A0A0R4J0H6	MOUSE|A0A0R4J0H6
data/OBJ38812_TMT10.txt	1	data/OBJ38812_TMT10.txt_1	131C	A0A0R4J0H6_MOUSE|A0A0R4J0H6_K119	14.2044	KO_Uninfect_2	KO_Uninfect	NA	Model	NA	NA	Model	18877.1	314324	0.0600563	A0A0R4J0H6_MOUSE|A0A0R4J0H6	A0A0R4J0H6	MOUSE|A0A0R4J0H6
data/OBJ38812_TMT10.txt	1	data/OBJ38812_TMT10.txt_1	126C	A0A0R4J0H6_MOUSE|A0A0R4J0H6_K119	14.4076	WT_Early_1	WT_Early	NA	Model	NA	NA	Model	21732.3	314324	0.0691398	A0A0R4J0H6_MOUSE|A0A0R4J0H6	A0A0R4J0H6	MOUSE|A0A0R4J0H6
data/OBJ38812_TMT10.txt	1	data/OBJ38812_TMT10.txt_1	129C	A0A0R4J0H6_MOUSE|A0A0R4J0H6_K119	14.7434	WT_Early_2	WT_Early	NA	Model	NA	NA	Model	27427.9	314324	0.08726	A0A0R4J0H6_MOUSE|A0A0R4J0H6	A0A0R4J0H6	MOUSE|A0A0R4J0H6
data/OBJ38812_TMT10.txt	1	data/OBJ38812_TMT10.txt_1	127C	A0A0R4J0H6_MOUSE|A0A0R4J0H6_K119	15.5642	WT_Late_1	WT_Late	NA	Model	NA	NA	Model	48449.2	314324	0.154138	A0A0R4J0H6_MOUSE|A0A0R4J0H6	A0A0R4J0H6	MOUSE|A0A0R4J0H6
data/OBJ38812_TMT10.txt	1	data/OBJ38812_TMT10.txt_1	130C	A0A0R4J0H6_MOUSE|A0A0R4J0H6_K119	16.0207	WT_Late_2	WT_Late	NA	Model	NA	NA	Model	66485	314324	0.211517	A0A0R4J0H6_MOUSE|A0A0R4J0H6	A0A0R4J0H6	MOUSE|A0A0R4J0H6
data/OBJ38812_TMT10.txt	1	data/OBJ38812_TMT10.txt_1	128C	A0A0R4J0H6_MOUSE|A0A0R4J0H6_K119	14.1274	WT_Uninfect_1	WT_Uninfect	NA	Model	NA	NA	Model	17896.4	314324	0.056936	A0A0R4J0H6_MOUSE|A0A0R4J0H6	A0A0R4J0H6	MOUSE|A0A0R4J0H6
data/OBJ38812_TMT10_p2.txt	1	data/OBJ38812_TMT10_p2.txt_1	127N	A0A0R4J0H6_MOUSE|A0A0R4J0H6_K123	15.4732	KO_Early_3	KO_Early	NA	Model	NA	NA	Model	45487.9	888631	0.0511887	A0A0R4J0H6_MOUSE|A0A0R4J0H6	A0A0R4J0H6	MOUSE|A0A0R4J0H6
data/OBJ38812_TMT10_p2.txt	1	data/OBJ38812_TMT10_p2.txt_1	130N	A0A0R4J0H6_MOUSE|A0A0R4J0H6_K123	14.9867	KO_Early_4	KO_Early	NA	Model	NA	NA	Model	32466.9	888631	0.0365359	A0A0R4J0H6_MOUSE|A0A0R4J0H6	A0A0R4J0H6	MOUSE|A0A0R4J0H6
data/OBJ38812_TMT10_p2.txt	1	data/OBJ38812_TMT10_p2.txt_1	128N	A0A0R4J0H6_MOUSE|A0A0R4J0H6_K123	16.0344	KO_Late_3	KO_Late	NA	Model	NA	NA	Model	67116.4	888631	0.0755278	A0A0R4J0H6_MOUSE|A0A0R4J0H6	A0A0R4J0H6	MOUSE|A0A0R4J0H6
data/OBJ38812_TMT10_p2.txt	1	data/OBJ38812_TMT10_p2.txt_1	131N	A0A0R4J0H6_MOUSE|A0A0R4J0H6_K123	16.2548	KO_Late_4	KO_Late	NA	Model	NA	NA	Model	78194.4	888631	0.0879942	A0A0R4J0H6_MOUSE|A0A0R4J0H6	A0A0R4J0H6	MOUSE|A0A0R4J0H6
data/OBJ38812_TMT10_p2.txt	1	data/OBJ38812_TMT10_p2.txt_1	129N	A0A0R4J0H6_MOUSE|A0A0R4J0H6_K123	15.6525	KO_Uninfect_3	KO_Uninfect	NA	Model	NA	NA	Model	51508.5	888631	0.0579639	A0A0R4J0H6_MOUSE|A0A0R4J0H6	A0A0R4J0H6	MOUSE|A0A0R4J0H6
data/OBJ38812_TMT10_p2.txt	1	data/OBJ38812_TMT10_p2.txt_1	126C	A0A0R4J0H6_MOUSE|A0A0R4J0H6_K123	15.4753	WT_Early_3	WT_Early	NA	Model	NA	NA	Model	45553.8	888631	0.0512629	A0A0R4J0H6_MOUSE|A0A0R4J0H6	A0A0R4J0H6	MOUSE|A0A0R4J0H6
data/OBJ38812_TMT10_p2.txt	1	data/OBJ38812_TMT10_p2.txt_1	129C	A0A0R4J0H6_MOUSE|A0A0R4J0H6_K123	15.9301	WT_Early_4	WT_Early	NA	Model	NA	NA	Model	62435.6	888631	0.0702604	A0A0R4J0H6_MOUSE|A0A0R4J0H6	A0A0R4J0H6	MOUSE|A0A0R4J0H6
data/OBJ38812_TMT10_p2.txt	1	data/OBJ38812_TMT10_p2.txt_1	127C	A0A0R4J0H6_MOUSE|A0A0R4J0H6_K123	16.9134	WT_Late_3	WT_Late	NA	Model	NA	NA	Model	123435	888631	0.138905	A0A0R4J0H6_MOUSE|A0A0R4J0H6	A0A0R4J0H6	MOUSE|A0A0R4J0H6
data/OBJ38812_TMT10_p2.txt	1	data/OBJ38812_TMT10_p2.txt_1	130C	A0A0R4J0H6_MOUSE|A0A0R4J0H6_K123	17.0256	WT_Late_4	WT_Late	NA	Model	NA	NA	Model	133419	888631	0.15014	A0A0R4J0H6_MOUSE|A0A0R4J0H6	A0A0R4J0H6	MOUSE|A0A0R4J0H6
data/OBJ38812_TMT10_p2.txt	1	data/OBJ38812_TMT10_p2.txt_1	128C	A0A0R4J0H6_MOUSE|A0A0R4J0H6_K123	15.8701	WT_Uninfect_3	WT_Uninfect	NA	Model	NA	NA	Model	59893.3	888631	0.0673995	A0A0R4J0H6_MOUSE|A0A0R4J0H6	A0A0R4J0H6	MOUSE|A0A0R4J0H6
data/OBJ38812_TMT10_p2.txt	1	data/OBJ38812_TMT10_p2.txt_1	131C	A0A0R4J0H6_MOUSE|A0A0R4J0H6_K123	16.9351	WT_Uninfect_4	WT_Uninfect	NA	Model	NA	NA	Model	125305	888631	0.14101	A0A0R4J0H6_MOUSE|A0A0R4J0H6	A0A0R4J0H6	MOUSE|A0A0R4J0H6
data/OBJ38812_TMT10.txt	1	data/OBJ38812_TMT10.txt_1	127N	A0A0R4J0H6_MOUSE|A0A0R4J0H6_K123	15.1858	KO_Early_1	KO_Early	NA	Model	NA	NA	Model	37272.7	892705	0.0417526	A0A0R4J0H6_MOUSE|A0A0R4J0H6	A0A0R4J0H6	MOUSE|A0A0R4J0H6
data/OBJ38812_TMT10.txt	1	data/OBJ38812_TMT10.txt_1	130N	A0A0R4J0H6_MOUSE|A0A0R4J0H6_K123	14.9799	KO_Early_2	KO_Early	NA	Model	NA	NA	Model	32313.8	892705	0.0361977	A0A0R4J0H6_MOUSE|A0A0R4J0H6	A0A0R4J0H6	MOUSE|A0A0R4J0H6
data/OBJ38812_TMT10.txt	1	data/OBJ38812_TMT10.txt_1	128N	A0A0R4J0H6_MOUSE|A0A0R4J0H6_K123	15.649	KO_Late_1	KO_Late	NA	Model	NA	NA	Model	51382.6	892705	0.0575583	A0A0R4J0H6_MOUSE|A0A0R4J0H6	A0A0R4J0H6	MOUSE|A0A0R4J0H6
data/OBJ38812_TMT10.txt	1	data/OBJ38812_TMT10.txt_1	131N	A0A0R4J0H6_MOUSE|A0A0R4J0H6_K123	16.1634	KO_Late_2	KO_Late	NA	Model	NA	NA	Model	73396.8	892705	0.0822185	A0A0R4J0H6_MOUSE|A0A0R4J0H6	A0A0R4J0H6	MOUSE|A0A0R4J0H6
data/OBJ38812_TMT10.txt	1	data/OBJ38812_TMT10.txt_1	129N	A0A0R4J0H6_MOUSE|A0A0R4J0H6_K123	15.1341	KO_Uninfect_1	KO_Uninfect	NA	Model	NA	NA	Model	35960.1	892705	0.0402822	A0A0R4J0H6_MOUSE|A0A0R4J0H6	A0A0R4J0H6	MOUSE|A0A0R4J0H6
data/OBJ38812_TMT10.txt	1	data/OBJ38812_TMT10.txt_1	131C	A0A0R4J0H6_MOUSE|A0A0R4J0H6_K123	15.464	KO_Uninfect_2	KO_Uninfect	NA	Model	NA	NA	Model	45198.8	892705	0.0506313	A0A0R4J0H6_MOUSE|A0A0R4J0H6	A0A0R4J0H6	MOUSE|A0A0R4J0H6
data/OBJ38812_TMT10.txt	1	data/OBJ38812_TMT10.txt_1	126C	A0A0R4J0H6_MOUSE|A0A0R4J0H6_K123	16.0551	WT_Early_1	WT_Early	NA	Model	NA	NA	Model	68087.9	892705	0.0762715	A0A0R4J0H6_MOUSE|A0A0R4J0H6	A0A0R4J0H6	MOUSE|A0A0R4J0H6
data/OBJ38812_TMT10.txt	1	data/OBJ38812_TMT10.txt_1	129C	A0A0R4J0H6_MOUSE|A0A0R4J0H6_K123	16.2054	WT_Early_2	WT_Early	NA	Model	NA	NA	Model	75565.9	892705	0.0846483	A0A0R4J0H6_MOUSE|A0A0R4J0H6	A0A0R4J0H6	MOUSE|A0A0R4J0H6
data/OBJ38812_TMT10.txt	1	data/OBJ38812_TMT10.txt_1	127C	A0A0R4J0H6_MOUSE|A0A0R4J0H6_K123	17.507	WT_Late_1	WT_Late	NA	Model	NA	NA	Model	186269	892705	0.208657	A0A0R4J0H6_MOUSE|A0A0R4J0H6	A0A0R4J0H6	MOUSE|A0A0R4J0H6
data/OBJ38812_TMT10.txt	1	data/OBJ38812_TMT10.txt_1	130C	A0A0R4J0H6_MOUSE|A0A0R4J0H6_K123	17.4949	WT_Late_2	WT_Late	NA	Model	NA	NA	Model	184708	892705	0.206908	A0A0R4J0H6_MOUSE|A0A0R4J0H6	A0A0R4J0H6	MOUSE|A0A0R4J0H6
data/OBJ38812_TMT10.txt	1	data/OBJ38812_TMT10.txt_1	128C	A0A0R4J0H6_MOUSE|A0A0R4J0H6_K123	15.2413	WT_Uninfect_1	WT_Uninfect	NA	Model	NA	NA	Model	38734.4	892705	0.0433899	A0A0R4J0H6_MOUSE|A0A0R4J0H6	A0A0R4J0H6	MOUSE|A0A0R4J0H6
data/OBJ38812_TMT10.txt	1	data/OBJ38812_TMT10.txt_1	127N	A0A0R4J0P5_MOUSE|A0A0R4J0P5_K309	14.7458	KO_Early_1	KO_Early	NA	Model	NA	NA	Model	27473.8	361711	0.0759551	A0A0R4J0P5_MOUSE|A0A0R4J0P5	A0A0R4J0P5	MOUSE|A0A0R4J0P5
data/OBJ38812_TMT10.txt	1	data/OBJ38812_TMT10.txt_1	130N	A0A0R4J0P5_MOUSE|A0A0R4J0P5_K309	14.6554	KO_Early_2	KO_Early	NA	Model	NA	NA	Model	25805.4	361711	0.0713424	A0A0R4J0P5_MOUSE|A0A0R4J0P5	A0A0R4J0P5	MOUSE|A0A0R4J0P5
data/OBJ38812_TMT10.txt	1	data/OBJ38812_TMT10.txt_1	128N	A0A0R4J0P5_MOUSE|A0A0R4J0P5_K309	15.6038	KO_Late_1	KO_Late	NA	Model	NA	NA	Model	49797.8	361711	0.137673	A0A0R4J0P5_MOUSE|A0A0R4J0P5	A0A0R4J0P5	MOUSE|A0A0R4J0P5
data/OBJ38812_TMT10.txt	1	data/OBJ38812_TMT10.txt_1	131N	A0A0R4J0P5_MOUSE|A0A0R4J0P5_K309	15.4894	KO_Late_2	KO_Late	NA	Model	NA	NA	Model	46001.5	361711	0.127177	A0A0R4J0P5_MOUSE|A0A0R4J0P5	A0A0R4J0P5	MOUSE|A0A0R4J0P5
data/OBJ38812_TMT10.txt	1	data/OBJ38812_TMT10.txt_1	129N	A0A0R4J0P5_MOUSE|A0A0R4J0P5_K309	15.2993	KO_Uninfect_1	KO_Uninfect	NA	Model	NA	NA	Model	40323.6	361711	0.11148	A0A0R4J0P5_MOUSE|A0A0R4J0P5	A0A0R4J0P5	MOUSE|A0A0R4J0P5
data/OBJ38812_TMT10.txt	1	data/OBJ38812_TMT10.txt_1	131C	A0A0R4J0P5_MOUSE|A0A0R4J0P5_K309	14.8838	KO_Uninfect_2	KO_Uninfect	NA	Model	NA	NA	Model	30232.2	361711	0.083581	A0A0R4J0P5_MOUSE|A0A0R4J0P5	A0A0R4J0P5	MOUSE|A0A0R4J0P5
data/OBJ38812_TMT10.txt	1	data/OBJ38812_TMT10.txt_1	126C	A0A0R4J0P5_MOUSE|A0A0R4J0P5_K309	14.0319	WT_Early_1	WT_Early	NA	Model	NA	NA	Model	16750.1	361711	0.0463079	A0A0R4J0P5_MOUSE|A0A0R4J0P5	A0A0R4J0P5	MOUSE|A0A0R4J0P5
data/OBJ38812_TMT10.txt	1	data/OBJ38812_TMT10.txt_1	129C	A0A0R4J0P5_MOUSE|A0A0R4J0P5_K309	13.9836	WT_Early_2	WT_Early	NA	Model	NA	NA	Model	16198.9	361711	0.044784	A0A0R4J0P5_MOUSE|A0A0R4J0P5	A0A0R4J0P5	MOUSE|A0A0R4J0P5
data/OBJ38812_TMT10.txt	1	data/OBJ38812_TMT10.txt_1	127C	A0A0R4J0P5_MOUSE|A0A0R4J0P5_K309	14.9584	WT_Late_1	WT_Late	NA	Model	NA	NA	Model	31836.1	361711	0.0880152	A0A0R4J0P5_MOUSE|A0A0R4J0P5	A0A0R4J0P5	MOUSE|A0A0R4J0P5
data/OBJ38812_TMT10.txt	1	data/OBJ38812_TMT10.txt_1	130C	A0A0R4J0P5_MOUSE|A0A0R4J0P5_K309	14.6097	WT_Late_2	WT_Late	NA	Model	NA	NA	Model	25001.5	361711	0.06912	A0A0R4J0P5_MOUSE|A0A0R4J0P5	A0A0R4J0P5	MOUSE|A0A0R4J0P5
data/OBJ38812_TMT10.txt	1	data/OBJ38812_TMT10.txt_1	128C	A0A0R4J0P5_MOUSE|A0A0R4J0P5_K309	14.5457	WT_Uninfect_1	WT_Uninfect	NA	Model	NA	NA	Model	23916.3	361711	0.0661197	A0A0R4J0P5_MOUSE|A0A0R4J0P5	A0A0R4J0P5	MOUSE|A0A0R4J0P5
data/OBJ38812_TMT10.txt	1	data/OBJ38812_TMT10.txt_1	127N	A0A0R4J140_MOUSE|A0A0R4J140_K4	13.937	KO_Early_1	KO_Early	NA	Model	NA	NA	Model	15684.4	181983	0.0861864	A0A0R4J140_MOUSE|A0A0R4J140	A0A0R4J140	MOUSE|A0A0R4J140
data/OBJ38812_TMT10.txt	1	data/OBJ38812_TMT10.txt_1	130N	A0A0R4J140_MOUSE|A0A0R4J140_K4	13.9156	KO_Early_2	KO_Early	NA	Model	NA	NA	Model	15453	181983	0.0849149	A0A0R4J140_MOUSE|A0A0R4J140	A0A0R4J140	MOUSE|A0A0R4J140
data/OBJ38812_TMT10.txt	1	data/OBJ38812_TMT10.txt_1	128N	A0A0R4J140_MOUSE|A0A0R4J140_K4	13.7427	KO_Late_1	KO_Late	NA	Model	NA	NA	Model	13707.5	181983	0.0753233	A0A0R4J140_MOUSE|A0A0R4J140	A0A0R4J140	MOUSE|A0A0R4J140
data/OBJ38812_TMT10.txt	1	data/OBJ38812_TMT10.txt_1	131N	A0A0R4J140_MOUSE|A0A0R4J140_K4	13.5815	KO_Late_2	KO_Late	NA	Model	NA	NA	Model	12258.6	181983	0.0673613	A0A0R4J140_MOUSE|A0A0R4J140	A0A0R4J140	MOUSE|A0A0R4J140
data/OBJ38812_TMT10.txt	1	data/OBJ38812_TMT10.txt_1	129N	A0A0R4J140_MOUSE|A0A0R4J140_K4	13.9791	KO_Uninfect_1	KO_Uninfect	NA	Model	NA	NA	Model	16148.8	181983	0.0887382	A0A0R4J140_MOUSE|A0A0R4J140	A0A0R4J140	MOUSE|A0A0R4J140
data/OBJ38812_TMT10.txt	1	data/OBJ38812_TMT10.txt_1	131C	A0A0R4J140_MOUSE|A0A0R4J140_K4	13.7078	KO_Uninfect_2	KO_Uninfect	NA	Model	NA	NA	Model	13380.5	181983	0.073526	A0A0R4J140_MOUSE|A0A0R4J140	A0A0R4J140	MOUSE|A0A0R4J140
data/OBJ38812_TMT10.txt	1	data/OBJ38812_TMT10.txt_1	126C	A0A0R4J140_MOUSE|A0A0R4J140_K4	14.112	WT_Early_1	WT_Early	NA	Model	NA	NA	Model	17706.7	181983	0.097299	A0A0R4J140_MOUSE|A0A0R4J140	A0A0R4J140	MOUSE|A0A0R4J140
data/OBJ38812_TMT10.txt	1	data/OBJ38812_TMT10.txt_1	129C	A0A0R4J140_MOUSE|A0A0R4J140_K4	13.8961	WT_Early_2	WT_Early	NA	Model	NA	NA	Model	15246	181983	0.0837771	A0A0R4J140_MOUSE|A0A0R4J140	A0A0R4J140	MOUSE|A0A0R4J140
data/OBJ38812_TMT10.txt	1	data/OBJ38812_TMT10.txt_1	127C	A0A0R4J140_MOUSE|A0A0R4J140_K4	13.8604	WT_Late_1	WT_Late	NA	Model	NA	NA	Model	14873.4	181983	0.0817296	A0A0R4J140_MOUSE|A0A0R4J140	A0A0R4J140	MOUSE|A0A0R4J140
data/OBJ38812_TMT10.txt	1	data/OBJ38812_TMT10.txt_1	130C	A0A0R4J140_MOUSE|A0A0R4J140_K4	13.8598	WT_Late_2	WT_Late	NA	Model	NA	NA	Model	14866.8	181983	0.0816936	A0A0R4J140_MOUSE|A0A0R4J140	A0A0R4J140	MOUSE|A0A0R4J140
data/OBJ38812_TMT10.txt	1	data/OBJ38812_TMT10.txt_1	128C	A0A0R4J140_MOUSE|A0A0R4J140_K4	14.0868	WT_Uninfect_1	WT_Uninfect	NA	Model	NA	NA	Model	17400.6	181983	0.0956166	A0A0R4J140_MOUSE|A0A0R4J140	A0A0R4J140	MOUSE|A0A0R4J140
data/OBJ38812_TMT10.txt	1	data/OBJ38812_TMT10.txt_1	127N	A0A0U1RQ91_MOUSE|A0A0U1RQ91_K50	15.4567	KO_Early_1	KO_Early	NA	Model	NA	NA	Model	44969.6	535334	0.0840027	A0A0U1RQ91_MOUSE|A0A0U1RQ91	A0A0U1RQ91	MOUSE|A0A0U1RQ91
data/OBJ38812_TMT10.txt	1	data/OBJ38812_TMT10.txt_1	130N	A0A0U1RQ91_MOUSE|A0A0U1RQ91_K50	15.3976	KO_Early_2	KO_Early	NA	Model	NA	NA	Model	43165.9	535334	0.0806336	A0A0U1RQ91_MOUSE|A0A0U1RQ91	A0A0U1RQ91	MOUSE|A0A0U1RQ91
data/OBJ38812_TMT10.txt	1	data/OBJ38812_TMT10.txt_1	128N	A0A0U1RQ91_MOUSE|A0A0U1RQ91_K50	15.3384	KO_Late_1	KO_Late	NA	Model	NA	NA	Model	41430.6	535334	0.0773921	A0A0U1RQ91_MOUSE|A0A0U1RQ91	A0A0U1RQ91	MOUSE|A0A0U1RQ91
data/OBJ38812_TMT10.txt	1	data/OBJ38812_TMT10.txt_1	131N	A0A0U1RQ91_MOUSE|A0A0U1RQ91_K50	15.343	KO_Late_2	KO_Late	NA	Model	NA	NA	Model	41563.1	535334	0.0776395	A0A0U1RQ91_MOUSE|A0A0U1RQ91	A0A0U1RQ91	MOUSE|A0A0U1RQ91
data/OBJ38812_TMT10.txt	1	data/OBJ38812_TMT10.txt_1	129N	A0A0U1RQ91_MOUSE|A0A0U1RQ91_K50	15.3579	KO_Uninfect_1	KO_Uninfect	NA	Model	NA	NA	Model	41993.6	535334	0.0784436	A0A0U1RQ91_MOUSE|A0A0U1RQ91	A0A0U1RQ91	MOUSE|A0A0U1RQ91
data/OBJ38812_TMT10.txt	1	data/OBJ38812_TMT10.txt_1	131C	A0A0U1RQ91_MOUSE|A0A0U1RQ91_K50	15.1711	KO_Uninfect_2	KO_Uninfect	NA	Model	NA	NA	Model	36894.2	535334	0.0689181	A0A0U1RQ91_MOUSE|A0A0U1RQ91	A0A0U1RQ91	MOUSE|A0A0U1RQ91
data/OBJ38812_TMT10.txt	1	data/OBJ38812_TMT10.txt_1	126C	A0A0U1RQ91_MOUSE|A0A0U1RQ91_K50	15.7943	WT_Early_1	WT_Early	NA	Model	NA	NA	Model	56827.4	535334	0.106153	A0A0U1RQ91_MOUSE|A0A0U1RQ91	A0A0U1RQ91	MOUSE|A0A0U1RQ91
data/OBJ38812_TMT10.txt	1	data/OBJ38812_TMT10.txt_1	129C	A0A0U1RQ91_MOUSE|A0A0U1RQ91_K50	15.2968	WT_Early_2	WT_Early	NA	Model	NA	NA	Model	40251.7	535334	0.0751898	A0A0U1RQ91_MOUSE|A0A0U1RQ91	A0A0U1RQ91	MOUSE|A0A0U1RQ91
data/OBJ38812_TMT10.txt	1	data/OBJ38812_TMT10.txt_1	127C	A0A0U1RQ91_MOUSE|A0A0U1RQ91_K50	15.5857	WT_Late_1	WT_Late	NA	Model	NA	NA	Model	49177	535334	0.0918623	A0A0U1RQ91_MOUSE|A0A0U1RQ91	A0A0U1RQ91	MOUSE|A0A0U1RQ91
data/OBJ38812_TMT10.txt	1	data/OBJ38812_TMT10.txt_1	130C	A0A0U1RQ91_MOUSE|A0A0U1RQ91_K50	15.3296	WT_Late_2	WT_Late	NA	Model	NA	NA	Model	41177.5	535334	0.0769192	A0A0U1RQ91_MOUSE|A0A0U1RQ91	A0A0U1RQ91	MOUSE|A0A0U1RQ91
data/OBJ38812_TMT10.txt	1	data/OBJ38812_TMT10.txt_1	128C	A0A0U1RQ91_MOUSE|A0A0U1RQ91_K50	15.6894	WT_Uninfect_1	WT_Uninfect	NA	Model	NA	NA	Model	52843.3	535334	0.0987109	A0A0U1RQ91_MOUSE|A0A0U1RQ91	A0A0U1RQ91	MOUSE|A0A0U1RQ91
data/OBJ38812_TMT10.txt	1	data/OBJ38812_TMT10.txt_1	127N	A0A140LI31_MOUSE|A0A140LI31_K78	12.4822	KO_Early_1	KO_Early	NA	Model	NA	NA	Model	5721.47	68269.9	0.0838067	A0A140LI31_MOUSE|A0A140LI31	A0A140LI31	MOUSE|A0A140LI31
data/OBJ38812_TMT10.txt	1	data/OBJ38812_TMT10.txt_1	130N	A0A140LI31_MOUSE|A0A140LI31_K78	12.5826	KO_Early_2	KO_Early	NA	Model	NA	NA	Model	6134.16	68269.9	0.0898516	A0A140LI31_MOUSE|A0A140LI31	A0A140LI31	MOUSE|A0A140LI31
data/OBJ38812_TMT10.txt	1	data/OBJ38812_TMT10.txt_1	128N	A0A140LI31_MOUSE|A0A140LI31_K78	12.2766	KO_Late_1	KO_Late	NA	Model	NA	NA	Model	4961.71	68269.9	0.0726779	A0A140LI31_MOUSE|A0A140LI31	A0A140LI31	MOUSE|A0A140LI31
data/OBJ38812_TMT10.txt	1	data/OBJ38812_TMT10.txt_1	131N	A0A140LI31_MOUSE|A0A140LI31_K78	12.3745	KO_Late_2	KO_Late	NA	Model	NA	NA	Model	5309.95	68269.9	0.0777788	A0A140LI31_MOUSE|A0A140LI31	A0A140LI31	MOUSE|A0A140LI31
data/OBJ38812_TMT10.txt	1	data/OBJ38812_TMT10.txt_1	129N	A0A140LI31_MOUSE|A0A140LI31_K78	12.4834	KO_Uninfect_1	KO_Uninfect	NA	Model	NA	NA	Model	5726.41	68269.9	0.0838789	A0A140LI31_MOUSE|A0A140LI31	A0A140LI31	MOUSE|A0A140LI31
data/OBJ38812_TMT10.txt	1	data/OBJ38812_TMT10.txt_1	131C	A0A140LI31_MOUSE|A0A140LI31_K78	12.4158	KO_Uninfect_2	KO_Uninfect	NA	Model	NA	NA	Model	5464.37	68269.9	0.0800407	A0A140LI31_MOUSE|A0A140LI31	A0A140LI31	MOUSE|A0A140LI31
data/OBJ38812_TMT10.txt	1	data/OBJ38812_TMT10.txt_1	126C	A0A140LI31_MOUSE|A0A140LI31_K78	12.7863	WT_Early_1	WT_Early	NA	Model	NA	NA	Model	7064.14	68269.9	0.103474	A0A140LI31_MOUSE|A0A140LI31	A0A140LI31	MOUSE|A0A140LI31
data/OBJ38812_TMT10.txt	1	data/OBJ38812_TMT10.txt_1	129C	A0A140LI31_MOUSE|A0A140LI31_K78	12.5584	WT_Early_2	WT_Early	NA	Model	NA	NA	Model	6032.11	68269.9	0.0883569	A0A140LI31_MOUSE|A0A140LI31	A0A140LI31	MOUSE|A0A140LI31
data/OBJ38812_TMT10.txt	1	data/OBJ38812_TMT10.txt_1	127C	A0A140LI31_MOUSE|A0A140LI31_K78	12.7171	WT_Late_1	WT_Late	NA	Model	NA	NA	Model	6733.33	68269.9	0.0986281	A0A140LI31_MOUSE|A0A140LI31	A0A140LI31	MOUSE|A0A140LI31
data/OBJ38812_TMT10.txt	1	data/OBJ38812_TMT10.txt_1	130C	A0A140LI31_MOUSE|A0A140LI31_K78	12.2197	WT_Late_2	WT_Late	NA	Model	NA	NA	Model	4769.65	68269.9	0.0698646	A0A140LI31_MOUSE|A0A140LI31	A0A140LI31	MOUSE|A0A140LI31
data/OBJ38812_TMT10.txt	1	data/OBJ38812_TMT10.txt_1	128C	A0A140LI31_MOUSE|A0A140LI31_K78	12.195	WT_Uninfect_1	WT_Uninfect	NA	Model	NA	NA	Model	4688.69	68269.9	0.0686787	A0A140LI31_MOUSE|A0A140LI31	A0A140LI31	MOUSE|A0A140LI31
data/OBJ38812_TMT10.txt	1	data/OBJ38812_TMT10.txt_1	127N	A0A140LI88_MOUSE|A0A140LI88_K502	13.991	KO_Early_1	KO_Early	NA	Model	NA	NA	Model	16282	201083	0.0809714	A0A140LI88_MOUSE|A0A140LI88	A0A140LI88	MOUSE|A0A140LI88
data/OBJ38812_TMT10.txt	1	data/OBJ38812_TMT10.txt_1	130N	A0A140LI88_MOUSE|A0A140LI88_K502	13.8624	KO_Early_2	KO_Early	NA	Model	NA	NA	Model	14894	201083	0.0740688	A0A140LI88_MOUSE|A0A140LI88	A0A140LI88	MOUSE|A0A140LI88
data/OBJ38812_TMT10.txt	1	data/OBJ38812_TMT10.txt_1	128N	A0A140LI88_MOUSE|A0A140LI88_K502	13.5695	KO_Late_1	KO_Late	NA	Model	NA	NA	Model	12156.7	201083	0.0604562	A0A140LI88_MOUSE|A0A140LI88	A0A140LI88	MOUSE|A0A140LI88
data/OBJ38812_TMT10.txt	1	data/OBJ38812_TMT10.txt_1	131N	A0A140LI88_MOUSE|A0A140LI88_K502	13.8644	KO_Late_2	KO_Late	NA	Model	NA	NA	Model	14914.7	201083	0.0741719	A0A140LI88_MOUSE|A0A140LI88	A0A140LI88	MOUSE|A0A140LI88
data/OBJ38812_TMT10.txt	1	data/OBJ38812_TMT10.txt_1	129N	A0A140LI88_MOUSE|A0A140LI88_K502	14.3461	KO_Uninfect_1	KO_Uninfect	NA	Model	NA	NA	Model	20825.6	201083	0.103567	A0A140LI88_MOUSE|A0A140LI88	A0A140LI88	MOUSE|A0A140LI88
data/OBJ38812_TMT10.txt	1	data/OBJ38812_TMT10.txt_1	131C	A0A140LI88_MOUSE|A0A140LI88_K502	14.0598	KO_Uninfect_2	KO_Uninfect	NA	Model	NA	NA	Model	17077	201083	0.0849249	A0A140LI88_MOUSE|A0A140LI88	A0A140LI88	MOUSE|A0A140LI88
data/OBJ38812_TMT10.txt	1	data/OBJ38812_TMT10.txt_1	126C	A0A140LI88_MOUSE|A0A140LI88_K502	14.1228	WT_Early_1	WT_Early	NA	Model	NA	NA	Model	17839.1	201083	0.088715	A0A140LI88_MOUSE|A0A140LI88	A0A140LI88	MOUSE|A0A140LI88
data/OBJ38812_TMT10.txt	1	data/OBJ38812_TMT10.txt_1	129C	A0A140LI88_MOUSE|A0A140LI88_K502	13.8459	WT_Early_2	WT_Early	NA	Model	NA	NA	Model	14724	201083	0.0732235	A0A140LI88_MOUSE|A0A140LI88	A0A140LI88	MOUSE|A0A140LI88
data/OBJ38812_TMT10.txt	1	data/OBJ38812_TMT10.txt_1	127C	A0A140LI88_MOUSE|A0A140LI88_K502	14.1181	WT_Late_1	WT_Late	NA	Model	NA	NA	Model	17782.2	201083	0.0884323	A0A140LI88_MOUSE|A0A140LI88	A0A140LI88	MOUSE|A0A140LI88
data/OBJ38812_TMT10.txt	1	data/OBJ38812_TMT10.txt_1	130C	A0A140LI88_MOUSE|A0A140LI88_K502	13.9566	WT_Late_2	WT_Late	NA	Model	NA	NA	Model	15898.1	201083	0.0790625	A0A140LI88_MOUSE|A0A140LI88	A0A140LI88	MOUSE|A0A140LI88
data/OBJ38812_TMT10.txt	1	data/OBJ38812_TMT10.txt_1	128C	A0A140LI88_MOUSE|A0A140LI88_K502	14.4367	WT_Uninfect_1	WT_Uninfect	NA	Model	NA	NA	Model	22176.3	201083	0.110284	A0A140LI88_MOUSE|A0A140LI88	A0A140LI88	MOUSE|A0A140LI88
data/OBJ38812_TMT10_p2.txt	1	data/OBJ38812_TMT10_p2.txt_1	127N	A0A1D5RLD1_MOUSE|A0A1D5RLD1_K773	14.762	KO_Early_3	KO_Early	NA	Model	NA	NA	Model	27784.5	343739	0.0808304	A0A1D5RLD1_MOUSE|A0A1D5RLD1	A0A1D5RLD1	MOUSE|A0A1D5RLD1
data/OBJ38812_TMT10_p2.txt	1	data/OBJ38812_TMT10_p2.txt_1	130N	A0A1D5RLD1_MOUSE|A0A1D5RLD1_K773	14.8049	KO_Early_4	KO_Early	NA	Model	NA	NA	Model	28623.1	343739	0.0832699	A0A1D5RLD1_MOUSE|A0A1D5RLD1	A0A1D5RLD1	MOUSE|A0A1D5RLD1
data/OBJ38812_TMT10_p2.txt	1	data/OBJ38812_TMT10_p2.txt_1	128N	A0A1D5RLD1_MOUSE|A0A1D5RLD1_K773	14.5628	KO_Late_3	KO_Late	NA	Model	NA	NA	Model	24201.6	343739	0.0704068	A0A1D5RLD1_MOUSE|A0A1D5RLD1	A0A1D5RLD1	MOUSE|A0A1D5RLD1
data/OBJ38812_TMT10_p2.txt	1	data/OBJ38812_TMT10_p2.txt_1	131N	A0A1D5RLD1_MOUSE|A0A1D5RLD1_K773	14.6991	KO_Late_4	KO_Late	NA	Model	NA	NA	Model	26599.4	343739	0.0773825	A0A1D5RLD1_MOUSE|A0A1D5RLD1	A0A1D5RLD1	MOUSE|A0A1D5RLD1
data/OBJ38812_TMT10_p2.txt	1	data/OBJ38812_TMT10_p2.txt_1	129N	A0A1D5RLD1_MOUSE|A0A1D5RLD1_K773	14.3252	KO_Uninfect_3	KO_Uninfect	NA	Model	NA	NA	Model	20526.5	343739	0.0597154	A0A1D5RLD1_MOUSE|A0A1D5RLD1	A0A1D5RLD1	MOUSE|A0A1D5RLD1
data/OBJ38812_TMT10_p2.txt	1	data/OBJ38812_TMT10_p2.txt_1	126C	A0A1D5RLD1_MOUSE|A0A1D5RLD1_K773	14.8416	WT_Early_3	WT_Early	NA	Model	NA	NA	Model	29360.8	343739	0.0854159	A0A1D5RLD1_MOUSE|A0A1D5RLD1	A0A1D5RLD1	MOUSE|A0A1D5RLD1
data/OBJ38812_TMT10_p2.txt	1	data/OBJ38812_TMT10_p2.txt_1	129C	A0A1D5RLD1_MOUSE|A0A1D5RLD1_K773	15.1337	WT_Early_4	WT_Early	NA	Model	NA	NA	Model	35950.3	343739	0.104586	A0A1D5RLD1_MOUSE|A0A1D5RLD1	A0A1D5RLD1	MOUSE|A0A1D5RLD1
data/OBJ38812_TMT10_p2.txt	1	data/OBJ38812_TMT10_p2.txt_1	127C	A0A1D5RLD1_MOUSE|A0A1D5RLD1_K773	14.9284	WT_Late_3	WT_Late	NA	Model	NA	NA	Model	31181.8	343739	0.0907137	A0A1D5RLD1_MOUSE|A0A1D5RLD1	A0A1D5RLD1	MOUSE|A0A1D5RLD1
data/OBJ38812_TMT10_p2.txt	1	data/OBJ38812_TMT10_p2.txt_1	130C	A0A1D5RLD1_MOUSE|A0A1D5RLD1_K773	15.1571	WT_Late_4	WT_Late	NA	Model	NA	NA	Model	36537.6	343739	0.106295	A0A1D5RLD1_MOUSE|A0A1D5RLD1	A0A1D5RLD1	MOUSE|A0A1D5RLD1
data/OBJ38812_TMT10_p2.txt	1	data/OBJ38812_TMT10_p2.txt_1	128C	A0A1D5RLD1_MOUSE|A0A1D5RLD1_K773	15.2677	WT_Uninfect_3	WT_Uninfect	NA	Model	NA	NA	Model	39448.4	343739	0.114763	A0A1D5RLD1_MOUSE|A0A1D5RLD1	A0A1D5RLD1	MOUSE|A0A1D5RLD1
data/OBJ38812_TMT10_p2.txt	1	data/OBJ38812_TMT10_p2.txt_1	131C	A0A1D5RLD1_MOUSE|A0A1D5RLD1_K773	13.7761	WT_Uninfect_4	WT_Uninfect	NA	Model	NA	NA	Model	14028.5	343739	0.0408115	A0A1D5RLD1_MOUSE|A0A1D5RLD1	A0A1D5RLD1	MOUSE|A0A1D5RLD1
data/OBJ38812_TMT10.txt	1	data/OBJ38812_TMT10.txt_1	127N	A0A1D5RLD1_MOUSE|A0A1D5RLD1_K773	14.7828	KO_Early_1	KO_Early	NA	Model	NA	NA	Model	28187.2	357251	0.0789002	A0A1D5RLD1_MOUSE|A0A1D5RLD1	A0A1D5RLD1	MOUSE|A0A1D5RLD1
data/OBJ38812_TMT10.txt	1	data/OBJ38812_TMT10.txt_1	130N	A0A1D5RLD1_MOUSE|A0A1D5RLD1_K773	14.7776	KO_Early_2	KO_Early	NA	Model	NA	NA	Model	28086.5	357251	0.0786186	A0A1D5RLD1_MOUSE|A0A1D5RLD1	A0A1D5RLD1	MOUSE|A0A1D5RLD1
data/OBJ38812_TMT10.txt	1	data/OBJ38812_TMT10.txt_1	128N	A0A1D5RLD1_MOUSE|A0A1D5RLD1_K773	14.5975	KO_Late_1	KO_Late	NA	Model	NA	NA	Model	24790.6	357251	0.0693928	A0A1D5RLD1_MOUSE|A0A1D5RLD1	A0A1D5RLD1	MOUSE|A0A1D5RLD1
data/OBJ38812_TMT10.txt	1	data/OBJ38812_TMT10.txt_1	131N	A0A1D5RLD1_MOUSE|A0A1D5RLD1_K773	14.6419	KO_Late_2	KO_Late	NA	Model	NA	NA	Model	25564.6	357251	0.0715592	A0A1D5RLD1_MOUSE|A0A1D5RLD1	A0A1D5RLD1	MOUSE|A0A1D5RLD1
data/OBJ38812_TMT10.txt	1	data/OBJ38812_TMT10.txt_1	129N	A0A1D5RLD1_MOUSE|A0A1D5RLD1_K773	14.9438	KO_Uninfect_1	KO_Uninfect	NA	Model	NA	NA	Model	31516.4	357251	0.0882193	A0A1D5RLD1_MOUSE|A0A1D5RLD1	A0A1D5RLD1	MOUSE|A0A1D5RLD1
data/OBJ38812_TMT10.txt	1	data/OBJ38812_TMT10.txt_1	131C	A0A1D5RLD1_MOUSE|A0A1D5RLD1_K773	14.8988	KO_Uninfect_2	KO_Uninfect	NA	Model	NA	NA	Model	30547.7	357251	0.0855078	A0A1D5RLD1_MOUSE|A0A1D5RLD1	A0A1D5RLD1	MOUSE|A0A1D5RLD1
data/OBJ38812_TMT10.txt	1	data/OBJ38812_TMT10.txt_1	126C	A0A1D5RLD1_MOUSE|A0A1D5RLD1_K773	14.9693	WT_Early_1	WT_Early	NA	Model	NA	NA	Model	32078.1	357251	0.0897914	A0A1D5RLD1_MOUSE|A0A1D5RLD1	A0A1D5RLD1	MOUSE|A0A1D5RLD1
data/OBJ38812_TMT10.txt	1	data/OBJ38812_TMT10.txt_1	129C	A0A1D5RLD1_MOUSE|A0A1D5RLD1_K773	15.2289	WT_Early_2	WT_Early	NA	Model	NA	NA	Model	38403.2	357251	0.107496	A0A1D5RLD1_MOUSE|A0A1D5RLD1	A0A1D5RLD1	MOUSE|A0A1D5RLD1
data/OBJ38812_TMT10.txt	1	data/OBJ38812_TMT10.txt_1	127C	A0A1D5RLD1_MOUSE|A0A1D5RLD1_K773	14.9519	WT_Late_1	WT_Late	NA	Model	NA	NA	Model	31694	357251	0.0887163	A0A1D5RLD1_MOUSE|A0A1D5RLD1	A0A1D5RLD1	MOUSE|A0A1D5RLD1
data/OBJ38812_TMT10.txt	1	data/OBJ38812_TMT10.txt_1	130C	A0A1D5RLD1_MOUSE|A0A1D5RLD1_K773	14.8574	WT_Late_2	WT_Late	NA	Model	NA	NA	Model	29683.9	357251	0.0830899	A0A1D5RLD1_MOUSE|A0A1D5RLD1	A0A1D5RLD1	MOUSE|A0A1D5RLD1
data/OBJ38812_TMT10.txt	1	data/OBJ38812_TMT10.txt_1	128C	A0A1D5RLD1_MOUSE|A0A1D5RLD1_K773	14.7314	WT_Uninfect_1	WT_Uninfect	NA	Model	NA	NA	Model	27202.2	357251	0.0761432	A0A1D5RLD1_MOUSE|A0A1D5RLD1	A0A1D5RLD1	MOUSE|A0A1D5RLD1
data/OBJ38812_TMT10.txt	1	data/OBJ38812_TMT10.txt_1	127N	A0A1L1SSL0_MOUSE|A0A1L1SSL0_K154	18.359	KO_Early_1	KO_Early	NA	Model	NA	NA	Model	336202	3.66655e+06	0.0916943	A0A1L1SSL0_MOUSE|A0A1L1SSL0	A0A1L1SSL0	MOUSE|A0A1L1SSL0
data/OBJ38812_TMT10.txt	1	data/OBJ38812_TMT10.txt_1	130N	A0A1L1SSL0_MOUSE|A0A1L1SSL0_K154	17.1898	KO_Early_2	KO_Early	NA	Model	NA	NA	Model	149500	3.66655e+06	0.040774	A0A1L1SSL0_MOUSE|A0A1L1SSL0	A0A1L1SSL0	MOUSE|A0A1L1SSL0
data/OBJ38812_TMT10.txt	1	data/OBJ38812_TMT10.txt_1	128N	A0A1L1SSL0_MOUSE|A0A1L1SSL0_K154	18.549	KO_Late_1	KO_Late	NA	Model	NA	NA	Model	383528	3.66655e+06	0.104602	A0A1L1SSL0_MOUSE|A0A1L1SSL0	A0A1L1SSL0	MOUSE|A0A1L1SSL0
data/OBJ38812_TMT10.txt	1	data/OBJ38812_TMT10.txt_1	131N	A0A1L1SSL0_MOUSE|A0A1L1SSL0_K154	17.9177	KO_Late_2	KO_Late	NA	Model	NA	NA	Model	247601	3.66655e+06	0.0675298	A0A1L1SSL0_MOUSE|A0A1L1SSL0	A0A1L1SSL0	MOUSE|A0A1L1SSL0
data/OBJ38812_TMT10.txt	1	data/OBJ38812_TMT10.txt_1	129N	A0A1L1SSL0_MOUSE|A0A1L1SSL0_K154	16.7531	KO_Uninfect_1	KO_Uninfect	NA	Model	NA	NA	Model	110456	3.66655e+06	0.0301254	A0A1L1SSL0_MOUSE|A0A1L1SSL0	A0A1L1SSL0	MOUSE|A0A1L1SSL0
data/OBJ38812_TMT10.txt	1	data/OBJ38812_TMT10.txt_1	131C	A0A1L1SSL0_MOUSE|A0A1L1SSL0_K154	17.7807	KO_Uninfect_2	KO_Uninfect	NA	Model	NA	NA	Model	225171	3.66655e+06	0.0614122	A0A1L1SSL0_MOUSE|A0A1L1SSL0	A0A1L1SSL0	MOUSE|A0A1L1SSL0
data/OBJ38812_TMT10.txt	1	data/OBJ38812_TMT10.txt_1	126C	A0A1L1SSL0_MOUSE|A0A1L1SSL0_K154	18.8043	WT_Early_1	WT_Early	NA	Model	NA	NA	Model	457785	3.66655e+06	0.124854	A0A1L1SSL0_MOUSE|A0A1L1SSL0	A0A1L1SSL0	MOUSE|A0A1L1SSL0
data/OBJ38812_TMT10.txt	1	data/OBJ38812_TMT10.txt_1	129C	A0A1L1SSL0_MOUSE|A0A1L1SSL0_K154	18.3004	WT_Early_2	WT_Early	NA	Model	NA	NA	Model	322832	3.66655e+06	0.0880479	A0A1L1SSL0_MOUSE|A0A1L1SSL0	A0A1L1SSL0	MOUSE|A0A1L1SSL0
data/OBJ38812_TMT10.txt	1	data/OBJ38812_TMT10.txt_1	127C	A0A1L1SSL0_MOUSE|A0A1L1SSL0_K154	18.7857	WT_Late_1	WT_Late	NA	Model	NA	NA	Model	451913	3.66655e+06	0.123253	A0A1L1SSL0_MOUSE|A0A1L1SSL0	A0A1L1SSL0	MOUSE|A0A1L1SSL0
data/OBJ38812_TMT10.txt	1	data/OBJ38812_TMT10.txt_1	130C	A0A1L1SSL0_MOUSE|A0A1L1SSL0_K154	19.0302	WT_Late_2	WT_Late	NA	Model	NA	NA	Model	535383	3.66655e+06	0.146018	A0A1L1SSL0_MOUSE|A0A1L1SSL0	A0A1L1SSL0	MOUSE|A0A1L1SSL0
data/OBJ38812_TMT10.txt	1	data/OBJ38812_TMT10.txt_1	128C	A0A1L1SSL0_MOUSE|A0A1L1SSL0_K154	17.3307	WT_Uninfect_1	WT_Uninfect	NA	Model	NA	NA	Model	164835	3.66655e+06	0.0449564	A0A1L1SSL0_MOUSE|A0A1L1SSL0	A0A1L1SSL0	MOUSE|A0A1L1SSL0
data/OBJ38812_TMT10.txt	1	data/OBJ38812_TMT10.txt_1	127N	A0AUN0_MOUSE|A0AUN0_K757	15.8288	KO_Early_1	KO_Early	NA	Model	NA	NA	Model	58203.4	595115	0.0978019	A0AUN0_MOUSE|A0AUN0	A0AUN0	MOUSE|A0AUN0
data/OBJ38812_TMT10.txt	1	data/OBJ38812_TMT10.txt_1	130N	A0AUN0_MOUSE|A0AUN0_K757	15.6176	KO_Early_2	KO_Early	NA	Model	NA	NA	Model	50275.7	595115	0.0844807	A0AUN0_MOUSE|A0AUN0	A0AUN0	MOUSE|A0AUN0
data/OBJ38812_TMT10.txt	1	data/OBJ38812_TMT10.txt_1	128N	A0AUN0_MOUSE|A0AUN0_K757	15.7548	KO_Late_1	KO_Late	NA	Model	NA	NA	Model	55292.5	595115	0.0929105	A0AUN0_MOUSE|A0AUN0	A0AUN0	MOUSE|A0AUN0
data/OBJ38812_TMT10.txt	1	data/OBJ38812_TMT10.txt_1	131N	A0AUN0_MOUSE|A0AUN0_K757	15.5313	KO_Late_2	KO_Late	NA	Model	NA	NA	Model	47357.9	595115	0.0795778	A0AUN0_MOUSE|A0AUN0	A0AUN0	MOUSE|A0AUN0
data/OBJ38812_TMT10.txt	1	data/OBJ38812_TMT10.txt_1	129N	A0AUN0_MOUSE|A0AUN0_K757	15.4298	KO_Uninfect_1	KO_Uninfect	NA	Model	NA	NA	Model	44140.2	595115	0.0741708	A0AUN0_MOUSE|A0AUN0	A0AUN0	MOUSE|A0AUN0
data/OBJ38812_TMT10.txt	1	data/OBJ38812_TMT10.txt_1	131C	A0AUN0_MOUSE|A0AUN0_K757	15.5768	KO_Uninfect_2	KO_Uninfect	NA	Model	NA	NA	Model	48873.8	595115	0.082125	A0AUN0_MOUSE|A0AUN0	A0AUN0	MOUSE|A0AUN0
data/OBJ38812_TMT10.txt	1	data/OBJ38812_TMT10.txt_1	126C	A0AUN0_MOUSE|A0AUN0_K757	15.4052	WT_Early_1	WT_Early	NA	Model	NA	NA	Model	43394.5	595115	0.0729178	A0AUN0_MOUSE|A0AUN0	A0AUN0	MOUSE|A0AUN0
data/OBJ38812_TMT10.txt	1	data/OBJ38812_TMT10.txt_1	129C	A0AUN0_MOUSE|A0AUN0_K757	15.1259	WT_Early_2	WT_Early	NA	Model	NA	NA	Model	35755.3	595115	0.0600813	A0AUN0_MOUSE|A0AUN0	A0AUN0	MOUSE|A0AUN0
data/OBJ38812_TMT10.txt	1	data/OBJ38812_TMT10.txt_1	127C	A0AUN0_MOUSE|A0AUN0_K757	15.6448	WT_Late_1	WT_Late	NA	Model	NA	NA	Model	51235	595115	0.0860925	A0AUN0_MOUSE|A0AUN0	A0AUN0	MOUSE|A0AUN0
data/OBJ38812_TMT10.txt	1	data/OBJ38812_TMT10.txt_1	130C	A0AUN0_MOUSE|A0AUN0_K757	15.5697	WT_Late_2	WT_Late	NA	Model	NA	NA	Model	48633.2	595115	0.0817206	A0AUN0_MOUSE|A0AUN0	A0AUN0	MOUSE|A0AUN0
data/OBJ38812_TMT10.txt	1	data/OBJ38812_TMT10.txt_1	128C	A0AUN0_MOUSE|A0AUN0_K757	15.9387	WT_Uninfect_1	WT_Uninfect	NA	Model	NA	NA	Model	62811.9	595115	0.105546	A0AUN0_MOUSE|A0AUN0	A0AUN0	MOUSE|A0AUN0
data/OBJ38812_TMT10_p2.txt	1	data/OBJ38812_TMT10_p2.txt_1	127N	A0AUN0_MOUSE|A0AUN0_K773	16.7688	KO_Early_3	KO_Early	NA	Model	NA	NA	Model	111664	1.14291e+06	0.0977014	A0AUN0_MOUSE|A0AUN0	A0AUN0	MOUSE|A0AUN0
data/OBJ38812_TMT10_p2.txt	1	data/OBJ38812_TMT10_p2.txt_1	130N	A0AUN0_MOUSE|A0AUN0_K773	16.5452	KO_Early_4	KO_Early	NA	Model	NA	NA	Model	95629.4	1.14291e+06	0.0836715	A0AUN0_MOUSE|A0AUN0	A0AUN0	MOUSE|A0AUN0
data/OBJ38812_TMT10_p2.txt	1	data/OBJ38812_TMT10_p2.txt_1	128N	A0AUN0_MOUSE|A0AUN0_K773	16.3681	KO_Late_3	KO_Late	NA	Model	NA	NA	Model	84582	1.14291e+06	0.0740055	A0AUN0_MOUSE|A0AUN0	A0AUN0	MOUSE|A0AUN0
data/OBJ38812_TMT10_p2.txt	1	data/OBJ38812_TMT10_p2.txt_1	131N	A0AUN0_MOUSE|A0AUN0_K773	16.5311	KO_Late_4	KO_Late	NA	Model	NA	NA	Model	94702.2	1.14291e+06	0.0828602	A0AUN0_MOUSE|A0AUN0	A0AUN0	MOUSE|A0AUN0
data/OBJ38812_TMT10_p2.txt	1	data/OBJ38812_TMT10_p2.txt_1	129N	A0AUN0_MOUSE|A0AUN0_K773	16.8575	KO_Uninfect_3	KO_Uninfect	NA	Model	NA	NA	Model	118747	1.14291e+06	0.103899	A0AUN0_MOUSE|A0AUN0	A0AUN0	MOUSE|A0AUN0
data/OBJ38812_TMT10_p2.txt	1	data/OBJ38812_TMT10_p2.txt_1	126C	A0AUN0_MOUSE|A0AUN0_K773	16.1496	WT_Early_3	WT_Early	NA	Model	NA	NA	Model	72695.2	1.14291e+06	0.0636051	A0AUN0_MOUSE|A0AUN0	A0AUN0	MOUSE|A0AUN0
data/OBJ38812_TMT10_p2.txt	1	data/OBJ38812_TMT10_p2.txt_1	129C	A0AUN0_MOUSE|A0AUN0_K773	16.6064	WT_Early_4	WT_Early	NA	Model	NA	NA	Model	99775.1	1.14291e+06	0.0872988	A0AUN0_MOUSE|A0AUN0	A0AUN0	MOUSE|A0AUN0
data/OBJ38812_TMT10_p2.txt	1	data/OBJ38812_TMT10_p2.txt_1	127C	A0AUN0_MOUSE|A0AUN0_K773	16.3923	WT_Late_3	WT_Late	NA	Model	NA	NA	Model	86016.7	1.14291e+06	0.0752608	A0AUN0_MOUSE|A0AUN0	A0AUN0	MOUSE|A0AUN0
data/OBJ38812_TMT10_p2.txt	1	data/OBJ38812_TMT10_p2.txt_1	130C	A0AUN0_MOUSE|A0AUN0_K773	16.3266	WT_Late_4	WT_Late	NA	Model	NA	NA	Model	82186.8	1.14291e+06	0.0719098	A0AUN0_MOUSE|A0AUN0	A0AUN0	MOUSE|A0AUN0
data/OBJ38812_TMT10_p2.txt	1	data/OBJ38812_TMT10_p2.txt_1	128C	A0AUN0_MOUSE|A0AUN0_K773	16.4101	WT_Uninfect_3	WT_Uninfect	NA	Model	NA	NA	Model	87081.3	1.14291e+06	0.0761923	A0AUN0_MOUSE|A0AUN0	A0AUN0	MOUSE|A0AUN0
data/OBJ38812_TMT10_p2.txt	1	data/OBJ38812_TMT10_p2.txt_1	131C	A0AUN0_MOUSE|A0AUN0_K773	16.8415	WT_Uninfect_4	WT_Uninfect	NA	Model	NA	NA	Model	117437	1.14291e+06	0.102752	A0AUN0_MOUSE|A0AUN0	A0AUN0	MOUSE|A0AUN0
data/OBJ38812_TMT10.txt	1	data/OBJ38812_TMT10.txt_1	127N	A0AUN0_MOUSE|A0AUN0_K773	16.4746	KO_Early_1	KO_Early	NA	Model	NA	NA	Model	91061.8	1.11349e+06	0.0817806	A0AUN0_MOUSE|A0AUN0	A0AUN0	MOUSE|A0AUN0
data/OBJ38812_TMT10.txt	1	data/OBJ38812_TMT10.txt_1	130N	A0AUN0_MOUSE|A0AUN0_K773	16.6019	KO_Early_2	KO_Early	NA	Model	NA	NA	Model	99463.1	1.11349e+06	0.0893256	A0AUN0_MOUSE|A0AUN0	A0AUN0	MOUSE|A0AUN0
data/OBJ38812_TMT10.txt	1	data/OBJ38812_TMT10.txt_1	128N	A0AUN0_MOUSE|A0AUN0_K773	16.3664	KO_Late_1	KO_Late	NA	Model	NA	NA	Model	84485.5	1.11349e+06	0.0758746	A0AUN0_MOUSE|A0AUN0	A0AUN0	MOUSE|A0AUN0
data/OBJ38812_TMT10.txt	1	data/OBJ38812_TMT10.txt_1	131N	A0AUN0_MOUSE|A0AUN0_K773	16.3396	KO_Late_2	KO_Late	NA	Model	NA	NA	Model	82931.7	1.11349e+06	0.0744791	A0AUN0_MOUSE|A0AUN0	A0AUN0	MOUSE|A0AUN0
data/OBJ38812_TMT10.txt	1	data/OBJ38812_TMT10.txt_1	129N	A0AUN0_MOUSE|A0AUN0_K773	16.2855	KO_Uninfect_1	KO_Uninfect	NA	Model	NA	NA	Model	79877.7	1.11349e+06	0.0717364	A0AUN0_MOUSE|A0AUN0	A0AUN0	MOUSE|A0AUN0
data/OBJ38812_TMT10.txt	1	data/OBJ38812_TMT10.txt_1	131C	A0AUN0_MOUSE|A0AUN0_K773	16.4507	KO_Uninfect_2	KO_Uninfect	NA	Model	NA	NA	Model	89566.7	1.11349e+06	0.0804379	A0AUN0_MOUSE|A0AUN0	A0AUN0	MOUSE|A0AUN0
data/OBJ38812_TMT10.txt	1	data/OBJ38812_TMT10.txt_1	126C	A0AUN0_MOUSE|A0AUN0_K773	16.4212	WT_Early_1	WT_Early	NA	Model	NA	NA	Model	87752.5	1.11349e+06	0.0788086	A0AUN0_MOUSE|A0AUN0	A0AUN0	MOUSE|A0AUN0
data/OBJ38812_TMT10.txt	1	data/OBJ38812_TMT10.txt_1	129C	A0AUN0_MOUSE|A0AUN0_K773	16.4269	WT_Early_2	WT_Early	NA	Model	NA	NA	Model	88103.9	1.11349e+06	0.0791242	A0AUN0_MOUSE|A0AUN0	A0AUN0	MOUSE|A0AUN0
data/OBJ38812_TMT10.txt	1	data/OBJ38812_TMT10.txt_1	127C	A0AUN0_MOUSE|A0AUN0_K773	16.4011	WT_Late_1	WT_Late	NA	Model	NA	NA	Model	86542.3	1.11349e+06	0.0777217	A0AUN0_MOUSE|A0AUN0	A0AUN0	MOUSE|A0AUN0
data/OBJ38812_TMT10.txt	1	data/OBJ38812_TMT10.txt_1	130C	A0AUN0_MOUSE|A0AUN0_K773	16.8431	WT_Late_2	WT_Late	NA	Model	NA	NA	Model	117562	1.11349e+06	0.105579	A0AUN0_MOUSE|A0AUN0	A0AUN0	MOUSE|A0AUN0
data/OBJ38812_TMT10.txt	1	data/OBJ38812_TMT10.txt_1	128C	A0AUN0_MOUSE|A0AUN0_K773	16.7954	WT_Uninfect_1	WT_Uninfect	NA	Model	NA	NA	Model	113745	1.11349e+06	0.102152	A0AUN0_MOUSE|A0AUN0	A0AUN0	MOUSE|A0AUN0
data/OBJ38812_TMT10_p2.txt	1	data/OBJ38812_TMT10_p2.txt_1	127N	A0JLN1_MOUSE|A0JLN1_K300	16.6388	KO_Early_3	KO_Early	NA	Model	NA	NA	Model	102040	939407	0.108622	A0JLN1_MOUSE|A0JLN1	A0JLN1	MOUSE|A0JLN1
data/OBJ38812_TMT10_p2.txt	1	data/OBJ38812_TMT10_p2.txt_1	130N	A0JLN1_MOUSE|A0JLN1_K300	16.3052	KO_Early_4	KO_Early	NA	Model	NA	NA	Model	80977.4	939407	0.0862005	A0JLN1_MOUSE|A0JLN1	A0JLN1	MOUSE|A0JLN1
data/OBJ38812_TMT10_p2.txt	1	data/OBJ38812_TMT10_p2.txt_1	128N	A0JLN1_MOUSE|A0JLN1_K300	16.4836	KO_Late_3	KO_Late	NA	Model	NA	NA	Model	91634	939407	0.0975445	A0JLN1_MOUSE|A0JLN1	A0JLN1	MOUSE|A0JLN1
data/OBJ38812_TMT10_p2.txt	1	data/OBJ38812_TMT10_p2.txt_1	131N	A0JLN1_MOUSE|A0JLN1_K300	16.0541	KO_Late_4	KO_Late	NA	Model	NA	NA	Model	68040.5	939407	0.0724292	A0JLN1_MOUSE|A0JLN1	A0JLN1	MOUSE|A0JLN1
data/OBJ38812_TMT10_p2.txt	1	data/OBJ38812_TMT10_p2.txt_1	129N	A0JLN1_MOUSE|A0JLN1_K300	16.4329	KO_Uninfect_3	KO_Uninfect	NA	Model	NA	NA	Model	88470.9	939407	0.0941774	A0JLN1_MOUSE|A0JLN1	A0JLN1	MOUSE|A0JLN1
data/OBJ38812_TMT10_p2.txt	1	data/OBJ38812_TMT10_p2.txt_1	126C	A0JLN1_MOUSE|A0JLN1_K300	16.0908	WT_Early_3	WT_Early	NA	Model	NA	NA	Model	69793.7	939407	0.0742954	A0JLN1_MOUSE|A0JLN1	A0JLN1	MOUSE|A0JLN1
data/OBJ38812_TMT10_p2.txt	1	data/OBJ38812_TMT10_p2.txt_1	129C	A0JLN1_MOUSE|A0JLN1_K300	16.389	WT_Early_4	WT_Early	NA	Model	NA	NA	Model	85818.2	939407	0.0913536	A0JLN1_MOUSE|A0JLN1	A0JLN1	MOUSE|A0JLN1
data/OBJ38812_TMT10_p2.txt	1	data/OBJ38812_TMT10_p2.txt_1	127C	A0JLN1_MOUSE|A0JLN1_K300	16.122	WT_Late_3	WT_Late	NA	Model	NA	NA	Model	71319.2	939407	0.0759193	A0JLN1_MOUSE|A0JLN1	A0JLN1	MOUSE|A0JLN1
data/OBJ38812_TMT10_p2.txt	1	data/OBJ38812_TMT10_p2.txt_1	130C	A0JLN1_MOUSE|A0JLN1_K300	16.1874	WT_Late_4	WT_Late	NA	Model	NA	NA	Model	74625.5	939407	0.0794389	A0JLN1_MOUSE|A0JLN1	A0JLN1	MOUSE|A0JLN1
data/OBJ38812_TMT10_p2.txt	1	data/OBJ38812_TMT10_p2.txt_1	128C	A0JLN1_MOUSE|A0JLN1_K300	15.8654	WT_Uninfect_3	WT_Uninfect	NA	Model	NA	NA	Model	59698.9	939407	0.0635495	A0JLN1_MOUSE|A0JLN1	A0JLN1	MOUSE|A0JLN1
data/OBJ38812_TMT10_p2.txt	1	data/OBJ38812_TMT10_p2.txt_1	131C	A0JLN1_MOUSE|A0JLN1_K300	16.0676	WT_Uninfect_4	WT_Uninfect	NA	Model	NA	NA	Model	68678.1	939407	0.0731079	A0JLN1_MOUSE|A0JLN1	A0JLN1	MOUSE|A0JLN1
data/OBJ38812_TMT10.txt	1	data/OBJ38812_TMT10.txt_1	127N	A0JLN1_MOUSE|A0JLN1_K300	16.1844	KO_Early_1	KO_Early	NA	Model	NA	NA	Model	74473.4	960455	0.0775397	A0JLN1_MOUSE|A0JLN1	A0JLN1	MOUSE|A0JLN1
data/OBJ38812_TMT10.txt	1	data/OBJ38812_TMT10.txt_1	130N	A0JLN1_MOUSE|A0JLN1_K300	16.2599	KO_Early_2	KO_Early	NA	Model	NA	NA	Model	78471.5	960455	0.0817024	A0JLN1_MOUSE|A0JLN1	A0JLN1	MOUSE|A0JLN1
data/OBJ38812_TMT10.txt	1	data/OBJ38812_TMT10.txt_1	128N	A0JLN1_MOUSE|A0JLN1_K300	16.323	KO_Late_1	KO_Late	NA	Model	NA	NA	Model	81981.4	960455	0.0853568	A0JLN1_MOUSE|A0JLN1	A0JLN1	MOUSE|A0JLN1
data/OBJ38812_TMT10.txt	1	data/OBJ38812_TMT10.txt_1	131N	A0JLN1_MOUSE|A0JLN1_K300	16.4872	KO_Late_2	KO_Late	NA	Model	NA	NA	Model	91860.7	960455	0.0956428	A0JLN1_MOUSE|A0JLN1	A0JLN1	MOUSE|A0JLN1
data/OBJ38812_TMT10.txt	1	data/OBJ38812_TMT10.txt_1	129N	A0JLN1_MOUSE|A0JLN1_K300	16.3922	KO_Uninfect_1	KO_Uninfect	NA	Model	NA	NA	Model	86009	960455	0.0895502	A0JLN1_MOUSE|A0JLN1	A0JLN1	MOUSE|A0JLN1
data/OBJ38812_TMT10.txt	1	data/OBJ38812_TMT10.txt_1	131C	A0JLN1_MOUSE|A0JLN1_K300	16.5563	KO_Uninfect_2	KO_Uninfect	NA	Model	NA	NA	Model	96372.7	960455	0.100341	A0JLN1_MOUSE|A0JLN1	A0JLN1	MOUSE|A0JLN1
data/OBJ38812_TMT10.txt	1	data/OBJ38812_TMT10.txt_1	126C	A0JLN1_MOUSE|A0JLN1_K300	16.2437	WT_Early_1	WT_Early	NA	Model	NA	NA	Model	77594.6	960455	0.0807894	A0JLN1_MOUSE|A0JLN1	A0JLN1	MOUSE|A0JLN1
data/OBJ38812_TMT10.txt	1	data/OBJ38812_TMT10.txt_1	129C	A0JLN1_MOUSE|A0JLN1_K300	16.0652	WT_Early_2	WT_Early	NA	Model	NA	NA	Model	68566.8	960455	0.0713899	A0JLN1_MOUSE|A0JLN1	A0JLN1	MOUSE|A0JLN1
data/OBJ38812_TMT10.txt	1	data/OBJ38812_TMT10.txt_1	127C	A0JLN1_MOUSE|A0JLN1_K300	16.3012	WT_Late_1	WT_Late	NA	Model	NA	NA	Model	80753.8	960455	0.0840786	A0JLN1_MOUSE|A0JLN1	A0JLN1	MOUSE|A0JLN1
data/OBJ38812_TMT10.txt	1	data/OBJ38812_TMT10.txt_1	130C	A0JLN1_MOUSE|A0JLN1_K300	16.1593	WT_Late_2	WT_Late	NA	Model	NA	NA	Model	73186.1	960455	0.0761994	A0JLN1_MOUSE|A0JLN1	A0JLN1	MOUSE|A0JLN1
data/OBJ38812_TMT10.txt	1	data/OBJ38812_TMT10.txt_1	128C	A0JLN1_MOUSE|A0JLN1_K300	16.1531	WT_Uninfect_1	WT_Uninfect	NA	Model	NA	NA	Model	72874.6	960455	0.0758751	A0JLN1_MOUSE|A0JLN1	A0JLN1	MOUSE|A0JLN1
data/OBJ38812_TMT10.txt	1	data/OBJ38812_TMT10.txt_1	127N	A0JLN1_MOUSE|A0JLN1_K383	14.6518	KO_Early_1	KO_Early	NA	Model	NA	NA	Model	25741.6	296368	0.086857	A0JLN1_MOUSE|A0JLN1	A0JLN1	MOUSE|A0JLN1
data/OBJ38812_TMT10.txt	1	data/OBJ38812_TMT10.txt_1	130N	A0JLN1_MOUSE|A0JLN1_K383	14.3012	KO_Early_2	KO_Early	NA	Model	NA	NA	Model	20188.3	296368	0.0681189	A0JLN1_MOUSE|A0JLN1	A0JLN1	MOUSE|A0JLN1
data/OBJ38812_TMT10.txt	1	data/OBJ38812_TMT10.txt_1	128N	A0JLN1_MOUSE|A0JLN1_K383	14.9268	KO_Late_1	KO_Late	NA	Model	NA	NA	Model	31147.2	296368	0.105096	A0JLN1_MOUSE|A0JLN1	A0JLN1	MOUSE|A0JLN1
data/OBJ38812_TMT10.txt	1	data/OBJ38812_TMT10.txt_1	131N	A0JLN1_MOUSE|A0JLN1_K383	14.9098	KO_Late_2	KO_Late	NA	Model	NA	NA	Model	30782.8	296368	0.103867	A0JLN1_MOUSE|A0JLN1	A0JLN1	MOUSE|A0JLN1
data/OBJ38812_TMT10.txt	1	data/OBJ38812_TMT10.txt_1	129N	A0JLN1_MOUSE|A0JLN1_K383	14.6674	KO_Uninfect_1	KO_Uninfect	NA	Model	NA	NA	Model	26020.9	296368	0.0877993	A0JLN1_MOUSE|A0JLN1	A0JLN1	MOUSE|A0JLN1
data/OBJ38812_TMT10.txt	1	data/OBJ38812_TMT10.txt_1	131C	A0JLN1_MOUSE|A0JLN1_K383	15.0462	KO_Uninfect_2	KO_Uninfect	NA	Model	NA	NA	Model	33835	296368	0.114166	A0JLN1_MOUSE|A0JLN1	A0JLN1	MOUSE|A0JLN1
data/OBJ38812_TMT10.txt	1	data/OBJ38812_TMT10.txt_1	126C	A0JLN1_MOUSE|A0JLN1_K383	14.3066	WT_Early_1	WT_Early	NA	Model	NA	NA	Model	20263.3	296368	0.0683722	A0JLN1_MOUSE|A0JLN1	A0JLN1	MOUSE|A0JLN1
data/OBJ38812_TMT10.txt	1	data/OBJ38812_TMT10.txt_1	129C	A0JLN1_MOUSE|A0JLN1_K383	14.6708	WT_Early_2	WT_Early	NA	Model	NA	NA	Model	26083.3	296368	0.0880098	A0JLN1_MOUSE|A0JLN1	A0JLN1	MOUSE|A0JLN1
data/OBJ38812_TMT10.txt	1	data/OBJ38812_TMT10.txt_1	127C	A0JLN1_MOUSE|A0JLN1_K383	14.3911	WT_Late_1	WT_Late	NA	Model	NA	NA	Model	21485.9	296368	0.0724975	A0JLN1_MOUSE|A0JLN1	A0JLN1	MOUSE|A0JLN1
data/OBJ38812_TMT10.txt	1	data/OBJ38812_TMT10.txt_1	130C	A0JLN1_MOUSE|A0JLN1_K383	14.4304	WT_Late_2	WT_Late	NA	Model	NA	NA	Model	22079.9	296368	0.0745016	A0JLN1_MOUSE|A0JLN1	A0JLN1	MOUSE|A0JLN1
data/OBJ38812_TMT10.txt	1	data/OBJ38812_TMT10.txt_1	128C	A0JLN1_MOUSE|A0JLN1_K383	13.9025	WT_Uninfect_1	WT_Uninfect	NA	Model	NA	NA	Model	15313.2	296368	0.0516696	A0JLN1_MOUSE|A0JLN1	A0JLN1	MOUSE|A0JLN1
data/OBJ38812_TMT10_p2.txt	1	data/OBJ38812_TMT10_p2.txt_1	127N	A0JLN1_MOUSE|A0JLN1_K391	15.086	KO_Early_3	KO_Early	NA	Model	NA	NA	Model	34781.1	420716	0.0826712	A0JLN1_MOUSE|A0JLN1	A0JLN1	MOUSE|A0JLN1
data/OBJ38812_TMT10_p2.txt	1	data/OBJ38812_TMT10_p2.txt_1	130N	A0JLN1_MOUSE|A0JLN1_K391	15.186	KO_Early_4	KO_Early	NA	Model	NA	NA	Model	37276.7	420716	0.0886032	A0JLN1_MOUSE|A0JLN1	A0JLN1	MOUSE|A0JLN1
data/OBJ38812_TMT10_p2.txt	1	data/OBJ38812_TMT10_p2.txt_1	128N	A0JLN1_MOUSE|A0JLN1_K391	15.1504	KO_Late_3	KO_Late	NA	Model	NA	NA	Model	36368.2	420716	0.0864438	A0JLN1_MOUSE|A0JLN1	A0JLN1	MOUSE|A0JLN1
data/OBJ38812_TMT10_p2.txt	1	data/OBJ38812_TMT10_p2.txt_1	131N	A0JLN1_MOUSE|A0JLN1_K391	15.1688	KO_Late_4	KO_Late	NA	Model	NA	NA	Model	36835.5	420716	0.0875545	A0JLN1_MOUSE|A0JLN1	A0JLN1	MOUSE|A0JLN1
data/OBJ38812_TMT10_p2.txt	1	data/OBJ38812_TMT10_p2.txt_1	129N	A0JLN1_MOUSE|A0JLN1_K391	15.1334	KO_Uninfect_3	KO_Uninfect	NA	Model	NA	NA	Model	35942.3	420716	0.0854313	A0JLN1_MOUSE|A0JLN1	A0JLN1	MOUSE|A0JLN1
data/OBJ38812_TMT10_p2.txt	1	data/OBJ38812_TMT10_p2.txt_1	126C	A0JLN1_MOUSE|A0JLN1_K391	15.4866	WT_Early_3	WT_Early	NA	Model	NA	NA	Model	45913.8	420716	0.109133	A0JLN1_MOUSE|A0JLN1	A0JLN1	MOUSE|A0JLN1
data/OBJ38812_TMT10_p2.txt	1	data/OBJ38812_TMT10_p2.txt_1	129C	A0JLN1_MOUSE|A0JLN1_K391	15.1222	WT_Early_4	WT_Early	NA	Model	NA	NA	Model	35665.1	420716	0.0847724	A0JLN1_MOUSE|A0JLN1	A0JLN1	MOUSE|A0JLN1
data/OBJ38812_TMT10_p2.txt	1	data/OBJ38812_TMT10_p2.txt_1	127C	A0JLN1_MOUSE|A0JLN1_K391	14.6823	WT_Late_3	WT_Late	NA	Model	NA	NA	Model	26290.8	420716	0.0624907	A0JLN1_MOUSE|A0JLN1	A0JLN1	MOUSE|A0JLN1
data/OBJ38812_TMT10_p2.txt	1	data/OBJ38812_TMT10_p2.txt_1	130C	A0JLN1_MOUSE|A0JLN1_K391	15.2659	WT_Late_4	WT_Late	NA	Model	NA	NA	Model	39399	420716	0.0936475	A0JLN1_MOUSE|A0JLN1	A0JLN1	MOUSE|A0JLN1
data/OBJ38812_TMT10_p2.txt	1	data/OBJ38812_TMT10_p2.txt_1	128C	A0JLN1_MOUSE|A0JLN1_K391	15.3921	WT_Uninfect_3	WT_Uninfect	NA	Model	NA	NA	Model	43002.2	420716	0.102212	A0JLN1_MOUSE|A0JLN1	A0JLN1	MOUSE|A0JLN1
data/OBJ38812_TMT10_p2.txt	1	data/OBJ38812_TMT10_p2.txt_1	131C	A0JLN1_MOUSE|A0JLN1_K391	13.6029	WT_Uninfect_4	WT_Uninfect	NA	Model	NA	NA	Model	12442.1	420716	0.0295737	A0JLN1_MOUSE|A0JLN1	A0JLN1	MOUSE|A0JLN1
data/OBJ38812_TMT10.txt	1	data/OBJ38812_TMT10.txt_1	127N	A0JLN1_MOUSE|A0JLN1_K391	15.2607	KO_Early_1	KO_Early	NA	Model	NA	NA	Model	39258.3	451769	0.0868991	A0JLN1_MOUSE|A0JLN1	A0JLN1	MOUSE|A0JLN1
data/OBJ38812_TMT10.txt	1	data/OBJ38812_TMT10.txt_1	130N	A0JLN1_MOUSE|A0JLN1_K391	15.0003	KO_Early_2	KO_Early	NA	Model	NA	NA	Model	32774	451769	0.0725459	A0JLN1_MOUSE|A0JLN1	A0JLN1	MOUSE|A0JLN1
data/OBJ38812_TMT10.txt	1	data/OBJ38812_TMT10.txt_1	128N	A0JLN1_MOUSE|A0JLN1_K391	15.2095	KO_Late_1	KO_Late	NA	Model	NA	NA	Model	37889.8	451769	0.0838698	A0JLN1_MOUSE|A0JLN1	A0JLN1	MOUSE|A0JLN1
data/OBJ38812_TMT10.txt	1	data/OBJ38812_TMT10.txt_1	131N	A0JLN1_MOUSE|A0JLN1_K391	14.9033	KO_Late_2	KO_Late	NA	Model	NA	NA	Model	30643	451769	0.0678289	A0JLN1_MOUSE|A0JLN1	A0JLN1	MOUSE|A0JLN1
data/OBJ38812_TMT10.txt	1	data/OBJ38812_TMT10.txt_1	129N	A0JLN1_MOUSE|A0JLN1_K391	15.4047	KO_Uninfect_1	KO_Uninfect	NA	Model	NA	NA	Model	43378.7	451769	0.0960197	A0JLN1_MOUSE|A0JLN1	A0JLN1	MOUSE|A0JLN1
data/OBJ38812_TMT10.txt	1	data/OBJ38812_TMT10.txt_1	131C	A0JLN1_MOUSE|A0JLN1_K391	15.4276	KO_Uninfect_2	KO_Uninfect	NA	Model	NA	NA	Model	44072.9	451769	0.0975564	A0JLN1_MOUSE|A0JLN1	A0JLN1	MOUSE|A0JLN1
data/OBJ38812_TMT10.txt	1	data/OBJ38812_TMT10.txt_1	126C	A0JLN1_MOUSE|A0JLN1_K391	15.3299	WT_Early_1	WT_Early	NA	Model	NA	NA	Model	41186.5	451769	0.0911671	A0JLN1_MOUSE|A0JLN1	A0JLN1	MOUSE|A0JLN1
data/OBJ38812_TMT10.txt	1	data/OBJ38812_TMT10.txt_1	129C	A0JLN1_MOUSE|A0JLN1_K391	15.4537	WT_Early_2	WT_Early	NA	Model	NA	NA	Model	44878.6	451769	0.0993398	A0JLN1_MOUSE|A0JLN1	A0JLN1	MOUSE|A0JLN1
data/OBJ38812_TMT10.txt	1	data/OBJ38812_TMT10.txt_1	127C	A0JLN1_MOUSE|A0JLN1_K391	15.0083	WT_Late_1	WT_Late	NA	Model	NA	NA	Model	32958.2	451769	0.0729536	A0JLN1_MOUSE|A0JLN1	A0JLN1	MOUSE|A0JLN1
data/OBJ38812_TMT10.txt	1	data/OBJ38812_TMT10.txt_1	130C	A0JLN1_MOUSE|A0JLN1_K391	15.033	WT_Late_2	WT_Late	NA	Model	NA	NA	Model	33526.5	451769	0.0742116	A0JLN1_MOUSE|A0JLN1	A0JLN1	MOUSE|A0JLN1
data/OBJ38812_TMT10.txt	1	data/OBJ38812_TMT10.txt_1	128C	A0JLN1_MOUSE|A0JLN1_K391	15.0703	WT_Uninfect_1	WT_Uninfect	NA	Model	NA	NA	Model	34403.6	451769	0.0761531	A0JLN1_MOUSE|A0JLN1	A0JLN1	MOUSE|A0JLN1
data/OBJ38812_TMT10.txt	1	data/OBJ38812_TMT10.txt_1	127N	A0JLN1_MOUSE|A0JLN1_K536	12.0775	KO_Early_1	KO_Early	NA	Model	NA	NA	Model	4322.11	51352.4	0.0841657	A0JLN1_MOUSE|A0JLN1	A0JLN1	MOUSE|A0JLN1
data/OBJ38812_TMT10.txt	1	data/OBJ38812_TMT10.txt_1	130N	A0JLN1_MOUSE|A0JLN1_K536	12.0058	KO_Early_2	KO_Early	NA	Model	NA	NA	Model	4112.56	51352.4	0.0800851	A0JLN1_MOUSE|A0JLN1	A0JLN1	MOUSE|A0JLN1
data/OBJ38812_TMT10.txt	1	data/OBJ38812_TMT10.txt_1	128N	A0JLN1_MOUSE|A0JLN1_K536	11.6462	KO_Late_1	KO_Late	NA	Model	NA	NA	Model	3205.29	51352.4	0.0624174	A0JLN1_MOUSE|A0JLN1	A0JLN1	MOUSE|A0JLN1
data/OBJ38812_TMT10.txt	1	data/OBJ38812_TMT10.txt_1	131N	A0JLN1_MOUSE|A0JLN1_K536	12.0061	KO_Late_2	KO_Late	NA	Model	NA	NA	Model	4113.49	51352.4	0.0801032	A0JLN1_MOUSE|A0JLN1	A0JLN1	MOUSE|A0JLN1
data/OBJ38812_TMT10.txt	1	data/OBJ38812_TMT10.txt_1	129N	A0JLN1_MOUSE|A0JLN1_K536	12.2752	KO_Uninfect_1	KO_Uninfect	NA	Model	NA	NA	Model	4956.73	51352.4	0.0965239	A0JLN1_MOUSE|A0JLN1	A0JLN1	MOUSE|A0JLN1
data/OBJ38812_TMT10.txt	1	data/OBJ38812_TMT10.txt_1	131C	A0JLN1_MOUSE|A0JLN1_K536	12.0916	KO_Uninfect_2	KO_Uninfect	NA	Model	NA	NA	Model	4364.51	51352.4	0.0849914	A0JLN1_MOUSE|A0JLN1	A0JLN1	MOUSE|A0JLN1
data/OBJ38812_TMT10.txt	1	data/OBJ38812_TMT10.txt_1	126C	A0JLN1_MOUSE|A0JLN1_K536	12.3408	WT_Early_1	WT_Early	NA	Model	NA	NA	Model	5187.35	51352.4	0.101015	A0JLN1_MOUSE|A0JLN1	A0JLN1	MOUSE|A0JLN1
data/OBJ38812_TMT10.txt	1	data/OBJ38812_TMT10.txt_1	129C	A0JLN1_MOUSE|A0JLN1_K536	12.0112	WT_Early_2	WT_Early	NA	Model	NA	NA	Model	4127.94	51352.4	0.0803845	A0JLN1_MOUSE|A0JLN1	A0JLN1	MOUSE|A0JLN1
data/OBJ38812_TMT10.txt	1	data/OBJ38812_TMT10.txt_1	127C	A0JLN1_MOUSE|A0JLN1_K536	12.2231	WT_Late_1	WT_Late	NA	Model	NA	NA	Model	4780.92	51352.4	0.0931002	A0JLN1_MOUSE|A0JLN1	A0JLN1	MOUSE|A0JLN1
data/OBJ38812_TMT10.txt	1	data/OBJ38812_TMT10.txt_1	130C	A0JLN1_MOUSE|A0JLN1_K536	11.6541	WT_Late_2	WT_Late	NA	Model	NA	NA	Model	3222.86	51352.4	0.0627596	A0JLN1_MOUSE|A0JLN1	A0JLN1	MOUSE|A0JLN1
data/OBJ38812_TMT10.txt	1	data/OBJ38812_TMT10.txt_1	128C	A0JLN1_MOUSE|A0JLN1_K536	12.2086	WT_Uninfect_1	WT_Uninfect	NA	Model	NA	NA	Model	4733.26	51352.4	0.092172	A0JLN1_MOUSE|A0JLN1	A0JLN1	MOUSE|A0JLN1
data/OBJ38812_TMT10.txt	1	data/OBJ38812_TMT10.txt_1	127N	A0JLR7_MOUSE|A0JLR7_K23	13.5927	KO_Early_1	KO_Early	NA	Model	NA	NA	Model	12354	163979	0.0753385	A0JLR7_MOUSE|A0JLR7	A0JLR7	MOUSE|A0JLR7
data/OBJ38812_TMT10.txt	1	data/OBJ38812_TMT10.txt_1	130N	A0JLR7_MOUSE|A0JLR7_K23	13.1392	KO_Early_2	KO_Early	NA	Model	NA	NA	Model	9022.05	163979	0.0550194	A0JLR7_MOUSE|A0JLR7	A0JLR7	MOUSE|A0JLR7
data/OBJ38812_TMT10.txt	1	data/OBJ38812_TMT10.txt_1	128N	A0JLR7_MOUSE|A0JLR7_K23	13.6192	KO_Late_1	KO_Late	NA	Model	NA	NA	Model	12583.4	163979	0.0767375	A0JLR7_MOUSE|A0JLR7	A0JLR7	MOUSE|A0JLR7
data/OBJ38812_TMT10.txt	1	data/OBJ38812_TMT10.txt_1	131N	A0JLR7_MOUSE|A0JLR7_K23	13.3663	KO_Late_2	KO_Late	NA	Model	NA	NA	Model	10559.9	163979	0.0643978	A0JLR7_MOUSE|A0JLR7	A0JLR7	MOUSE|A0JLR7
data/OBJ38812_TMT10.txt	1	data/OBJ38812_TMT10.txt_1	129N	A0JLR7_MOUSE|A0JLR7_K23	13.5709	KO_Uninfect_1	KO_Uninfect	NA	Model	NA	NA	Model	12169.1	163979	0.0742112	A0JLR7_MOUSE|A0JLR7	A0JLR7	MOUSE|A0JLR7
data/OBJ38812_TMT10.txt	1	data/OBJ38812_TMT10.txt_1	131C	A0JLR7_MOUSE|A0JLR7_K23	13.4541	KO_Uninfect_2	KO_Uninfect	NA	Model	NA	NA	Model	11222.7	163979	0.0684399	A0JLR7_MOUSE|A0JLR7	A0JLR7	MOUSE|A0JLR7
data/OBJ38812_TMT10.txt	1	data/OBJ38812_TMT10.txt_1	126C	A0JLR7_MOUSE|A0JLR7_K23	13.7612	WT_Early_1	WT_Early	NA	Model	NA	NA	Model	13884.5	163979	0.084672	A0JLR7_MOUSE|A0JLR7	A0JLR7	MOUSE|A0JLR7
data/OBJ38812_TMT10.txt	1	data/OBJ38812_TMT10.txt_1	129C	A0JLR7_MOUSE|A0JLR7_K23	14.2793	WT_Early_2	WT_Early	NA	Model	NA	NA	Model	19883.2	163979	0.121254	A0JLR7_MOUSE|A0JLR7	A0JLR7	MOUSE|A0JLR7
data/OBJ38812_TMT10.txt	1	data/OBJ38812_TMT10.txt_1	127C	A0JLR7_MOUSE|A0JLR7_K23	13.8476	WT_Late_1	WT_Late	NA	Model	NA	NA	Model	14741.1	163979	0.0898958	A0JLR7_MOUSE|A0JLR7	A0JLR7	MOUSE|A0JLR7
data/OBJ38812_TMT10.txt	1	data/OBJ38812_TMT10.txt_1	130C	A0JLR7_MOUSE|A0JLR7_K23	14.1877	WT_Late_2	WT_Late	NA	Model	NA	NA	Model	18659.9	163979	0.113794	A0JLR7_MOUSE|A0JLR7	A0JLR7	MOUSE|A0JLR7
data/OBJ38812_TMT10.txt	1	data/OBJ38812_TMT10.txt_1	128C	A0JLR7_MOUSE|A0JLR7_K23	13.9051	WT_Uninfect_1	WT_Uninfect	NA	Model	NA	NA	Model	15341.1	163979	0.093555	A0JLR7_MOUSE|A0JLR7	A0JLR7	MOUSE|A0JLR7
data/OBJ38812_TMT10.txt	1	data/OBJ38812_TMT10.txt_1	127N	A0JLR7_MOUSE|A0JLR7_K296	16.1065	KO_Early_1	KO_Early	NA	Model	NA	NA	Model	70557.8	1.41066e+06	0.0500176	A0JLR7_MOUSE|A0JLR7	A0JLR7	MOUSE|A0JLR7
data/OBJ38812_TMT10.txt	1	data/OBJ38812_TMT10.txt_1	130N	A0JLR7_MOUSE|A0JLR7_K296	15.8177	KO_Early_2	KO_Early	NA	Model	NA	NA	Model	57756.7	1.41066e+06	0.040943	A0JLR7_MOUSE|A0JLR7	A0JLR7	MOUSE|A0JLR7
data/OBJ38812_TMT10.txt	1	data/OBJ38812_TMT10.txt_1	128N	A0JLR7_MOUSE|A0JLR7_K296	16.9934	KO_Late_1	KO_Late	NA	Model	NA	NA	Model	130478	1.41066e+06	0.0924942	A0JLR7_MOUSE|A0JLR7	A0JLR7	MOUSE|A0JLR7
data/OBJ38812_TMT10.txt	1	data/OBJ38812_TMT10.txt_1	131N	A0JLR7_MOUSE|A0JLR7_K296	16.2965	KO_Late_2	KO_Late	NA	Model	NA	NA	Model	80490.3	1.41066e+06	0.0570586	A0JLR7_MOUSE|A0JLR7	A0JLR7	MOUSE|A0JLR7
data/OBJ38812_TMT10.txt	1	data/OBJ38812_TMT10.txt_1	129N	A0JLR7_MOUSE|A0JLR7_K296	16.6025	KO_Uninfect_1	KO_Uninfect	NA	Model	NA	NA	Model	99504.6	1.41066e+06	0.0705376	A0JLR7_MOUSE|A0JLR7	A0JLR7	MOUSE|A0JLR7
data/OBJ38812_TMT10.txt	1	data/OBJ38812_TMT10.txt_1	131C	A0JLR7_MOUSE|A0JLR7_K296	16.8482	KO_Uninfect_2	KO_Uninfect	NA	Model	NA	NA	Model	117985	1.41066e+06	0.083638	A0JLR7_MOUSE|A0JLR7	A0JLR7	MOUSE|A0JLR7
data/OBJ38812_TMT10.txt	1	data/OBJ38812_TMT10.txt_1	126C	A0JLR7_MOUSE|A0JLR7_K296	17.4514	WT_Early_1	WT_Early	NA	Model	NA	NA	Model	179227	1.41066e+06	0.127052	A0JLR7_MOUSE|A0JLR7	A0JLR7	MOUSE|A0JLR7
data/OBJ38812_TMT10.txt	1	data/OBJ38812_TMT10.txt_1	129C	A0JLR7_MOUSE|A0JLR7_K296	16.1368	WT_Early_2	WT_Early	NA	Model	NA	NA	Model	72052.2	1.41066e+06	0.0510769	A0JLR7_MOUSE|A0JLR7	A0JLR7	MOUSE|A0JLR7
data/OBJ38812_TMT10.txt	1	data/OBJ38812_TMT10.txt_1	127C	A0JLR7_MOUSE|A0JLR7_K296	17.3084	WT_Late_1	WT_Late	NA	Model	NA	NA	Model	162312	1.41066e+06	0.115061	A0JLR7_MOUSE|A0JLR7	A0JLR7	MOUSE|A0JLR7
data/OBJ38812_TMT10.txt	1	data/OBJ38812_TMT10.txt_1	130C	A0JLR7_MOUSE|A0JLR7_K296	16.8259	WT_Late_2	WT_Late	NA	Model	NA	NA	Model	116176	1.41066e+06	0.0823555	A0JLR7_MOUSE|A0JLR7	A0JLR7	MOUSE|A0JLR7
data/OBJ38812_TMT10.txt	1	data/OBJ38812_TMT10.txt_1	128C	A0JLR7_MOUSE|A0JLR7_K296	17.7189	WT_Uninfect_1	WT_Uninfect	NA	Model	NA	NA	Model	215736	1.41066e+06	0.152933	A0JLR7_MOUSE|A0JLR7	A0JLR7	MOUSE|A0JLR7
data/OBJ38812_TMT10.txt	1	data/OBJ38812_TMT10.txt_1	127N	A0JLR7_MOUSE|A0JLR7_K332	17.0775	KO_Early_1	KO_Early	NA	Model	NA	NA	Model	138306	1.9964e+06	0.0692775	A0JLR7_MOUSE|A0JLR7	A0JLR7	MOUSE|A0JLR7
data/OBJ38812_TMT10.txt	1	data/OBJ38812_TMT10.txt_1	130N	A0JLR7_MOUSE|A0JLR7_K332	16.8618	KO_Early_2	KO_Early	NA	Model	NA	NA	Model	119098	1.9964e+06	0.0596565	A0JLR7_MOUSE|A0JLR7	A0JLR7	MOUSE|A0JLR7
data/OBJ38812_TMT10.txt	1	data/OBJ38812_TMT10.txt_1	128N	A0JLR7_MOUSE|A0JLR7_K332	16.6406	KO_Late_1	KO_Late	NA	Model	NA	NA	Model	102173	1.9964e+06	0.0511784	A0JLR7_MOUSE|A0JLR7	A0JLR7	MOUSE|A0JLR7
data/OBJ38812_TMT10.txt	1	data/OBJ38812_TMT10.txt_1	131N	A0JLR7_MOUSE|A0JLR7_K332	16.9347	KO_Late_2	KO_Late	NA	Model	NA	NA	Model	125276	1.9964e+06	0.0627507	A0JLR7_MOUSE|A0JLR7	A0JLR7	MOUSE|A0JLR7
data/OBJ38812_TMT10.txt	1	data/OBJ38812_TMT10.txt_1	129N	A0JLR7_MOUSE|A0JLR7_K332	17.7952	KO_Uninfect_1	KO_Uninfect	NA	Model	NA	NA	Model	227444	1.9964e+06	0.113927	A0JLR7_MOUSE|A0JLR7	A0JLR7	MOUSE|A0JLR7
data/OBJ38812_TMT10.txt	1	data/OBJ38812_TMT10.txt_1	131C	A0JLR7_MOUSE|A0JLR7_K332	17.2011	KO_Uninfect_2	KO_Uninfect	NA	Model	NA	NA	Model	150678	1.9964e+06	0.0754749	A0JLR7_MOUSE|A0JLR7	A0JLR7	MOUSE|A0JLR7
data/OBJ38812_TMT10.txt	1	data/OBJ38812_TMT10.txt_1	126C	A0JLR7_MOUSE|A0JLR7_K332	17.37	WT_Early_1	WT_Early	NA	Model	NA	NA	Model	169397	1.9964e+06	0.084851	A0JLR7_MOUSE|A0JLR7	A0JLR7	MOUSE|A0JLR7
data/OBJ38812_TMT10.txt	1	data/OBJ38812_TMT10.txt_1	129C	A0JLR7_MOUSE|A0JLR7_K332	17.7716	WT_Early_2	WT_Early	NA	Model	NA	NA	Model	223757	1.9964e+06	0.11208	A0JLR7_MOUSE|A0JLR7	A0JLR7	MOUSE|A0JLR7
data/OBJ38812_TMT10.txt	1	data/OBJ38812_TMT10.txt_1	127C	A0JLR7_MOUSE|A0JLR7_K332	17.2466	WT_Late_1	WT_Late	NA	Model	NA	NA	Model	155505	1.9964e+06	0.0778927	A0JLR7_MOUSE|A0JLR7	A0JLR7	MOUSE|A0JLR7
data/OBJ38812_TMT10.txt	1	data/OBJ38812_TMT10.txt_1	130C	A0JLR7_MOUSE|A0JLR7_K332	17.613	WT_Late_2	WT_Late	NA	Model	NA	NA	Model	200466	1.9964e+06	0.100413	A0JLR7_MOUSE|A0JLR7	A0JLR7	MOUSE|A0JLR7
data/OBJ38812_TMT10.txt	1	data/OBJ38812_TMT10.txt_1	128C	A0JLR7_MOUSE|A0JLR7_K332	17.761	WT_Uninfect_1	WT_Uninfect	NA	Model	NA	NA	Model	222125	1.9964e+06	0.111263	A0JLR7_MOUSE|A0JLR7	A0JLR7	MOUSE|A0JLR7
data/OBJ38812_TMT10_p2.txt	1	data/OBJ38812_TMT10_p2.txt_1	127N	A0JLR7_MOUSE|A0JLR7_K40	14.2237	KO_Early_3	KO_Early	NA	Model	NA	NA	Model	19131.9	271271	0.0705267	A0JLR7_MOUSE|A0JLR7	A0JLR7	MOUSE|A0JLR7
data/OBJ38812_TMT10_p2.txt	1	data/OBJ38812_TMT10_p2.txt_1	130N	A0JLR7_MOUSE|A0JLR7_K40	13.6861	KO_Early_4	KO_Early	NA	Model	NA	NA	Model	13180.1	271271	0.0485865	A0JLR7_MOUSE|A0JLR7	A0JLR7	MOUSE|A0JLR7
data/OBJ38812_TMT10_p2.txt	1	data/OBJ38812_TMT10_p2.txt_1	128N	A0JLR7_MOUSE|A0JLR7_K40	14.3297	KO_Late_3	KO_Late	NA	Model	NA	NA	Model	20589.9	271271	0.0759017	A0JLR7_MOUSE|A0JLR7	A0JLR7	MOUSE|A0JLR7
data/OBJ38812_TMT10_p2.txt	1	data/OBJ38812_TMT10_p2.txt_1	131N	A0JLR7_MOUSE|A0JLR7_K40	14.1138	KO_Late_4	KO_Late	NA	Model	NA	NA	Model	17728.8	271271	0.0653545	A0JLR7_MOUSE|A0JLR7	A0JLR7	MOUSE|A0JLR7
data/OBJ38812_TMT10_p2.txt	1	data/OBJ38812_TMT10_p2.txt_1	129N	A0JLR7_MOUSE|A0JLR7_K40	14.4433	KO_Uninfect_3	KO_Uninfect	NA	Model	NA	NA	Model	22277.2	271271	0.0821215	A0JLR7_MOUSE|A0JLR7	A0JLR7	MOUSE|A0JLR7
data/OBJ38812_TMT10_p2.txt	1	data/OBJ38812_TMT10_p2.txt_1	126C	A0JLR7_MOUSE|A0JLR7_K40	14.7512	WT_Early_3	WT_Early	NA	Model	NA	NA	Model	27577.1	271271	0.101659	A0JLR7_MOUSE|A0JLR7	A0JLR7	MOUSE|A0JLR7
data/OBJ38812_TMT10_p2.txt	1	data/OBJ38812_TMT10_p2.txt_1	129C	A0JLR7_MOUSE|A0JLR7_K40	14.6323	WT_Early_4	WT_Early	NA	Model	NA	NA	Model	25396.1	271271	0.0936191	A0JLR7_MOUSE|A0JLR7	A0JLR7	MOUSE|A0JLR7
data/OBJ38812_TMT10_p2.txt	1	data/OBJ38812_TMT10_p2.txt_1	127C	A0JLR7_MOUSE|A0JLR7_K40	14.6139	WT_Late_3	WT_Late	NA	Model	NA	NA	Model	25074.1	271271	0.092432	A0JLR7_MOUSE|A0JLR7	A0JLR7	MOUSE|A0JLR7
data/OBJ38812_TMT10_p2.txt	1	data/OBJ38812_TMT10_p2.txt_1	130C	A0JLR7_MOUSE|A0JLR7_K40	14.6322	WT_Late_4	WT_Late	NA	Model	NA	NA	Model	25394.1	271271	0.0936115	A0JLR7_MOUSE|A0JLR7	A0JLR7	MOUSE|A0JLR7
data/OBJ38812_TMT10_p2.txt	1	data/OBJ38812_TMT10_p2.txt_1	128C	A0JLR7_MOUSE|A0JLR7_K40	14.6244	WT_Uninfect_3	WT_Uninfect	NA	Model	NA	NA	Model	25257.8	271271	0.093109	A0JLR7_MOUSE|A0JLR7	A0JLR7	MOUSE|A0JLR7
data/OBJ38812_TMT10_p2.txt	1	data/OBJ38812_TMT10_p2.txt_1	131C	A0JLR7_MOUSE|A0JLR7_K40	14.7716	WT_Uninfect_4	WT_Uninfect	NA	Model	NA	NA	Model	27969.2	271271	0.103104	A0JLR7_MOUSE|A0JLR7	A0JLR7	MOUSE|A0JLR7
data/OBJ38812_TMT10.txt	1	data/OBJ38812_TMT10.txt_1	127N	A0JLR7_MOUSE|A0JLR7_K40	13.9051	KO_Early_1	KO_Early	NA	Model	NA	NA	Model	15340.5	275724	0.0556372	A0JLR7_MOUSE|A0JLR7	A0JLR7	MOUSE|A0JLR7
data/OBJ38812_TMT10.txt	1	data/OBJ38812_TMT10.txt_1	130N	A0JLR7_MOUSE|A0JLR7_K40	13.6616	KO_Early_2	KO_Early	NA	Model	NA	NA	Model	12958.8	275724	0.0469994	A0JLR7_MOUSE|A0JLR7	A0JLR7	MOUSE|A0JLR7
data/OBJ38812_TMT10.txt	1	data/OBJ38812_TMT10.txt_1	128N	A0JLR7_MOUSE|A0JLR7_K40	14.6558	KO_Late_1	KO_Late	NA	Model	NA	NA	Model	25813.7	275724	0.0936215	A0JLR7_MOUSE|A0JLR7	A0JLR7	MOUSE|A0JLR7
data/OBJ38812_TMT10.txt	1	data/OBJ38812_TMT10.txt_1	131N	A0JLR7_MOUSE|A0JLR7_K40	13.9981	KO_Late_2	KO_Late	NA	Model	NA	NA	Model	16362.6	275724	0.0593444	A0JLR7_MOUSE|A0JLR7	A0JLR7	MOUSE|A0JLR7
data/OBJ38812_TMT10.txt	1	data/OBJ38812_TMT10.txt_1	129N	A0JLR7_MOUSE|A0JLR7_K40	14.1155	KO_Uninfect_1	KO_Uninfect	NA	Model	NA	NA	Model	17749.9	275724	0.0643756	A0JLR7_MOUSE|A0JLR7	A0JLR7	MOUSE|A0JLR7
data/OBJ38812_TMT10.txt	1	data/OBJ38812_TMT10.txt_1	131C	A0JLR7_MOUSE|A0JLR7_K40	14.4447	KO_Uninfect_2	KO_Uninfect	NA	Model	NA	NA	Model	22299.2	275724	0.0808754	A0JLR7_MOUSE|A0JLR7	A0JLR7	MOUSE|A0JLR7
data/OBJ38812_TMT10.txt	1	data/OBJ38812_TMT10.txt_1	126C	A0JLR7_MOUSE|A0JLR7_K40	15.0233	WT_Early_1	WT_Early	NA	Model	NA	NA	Model	33300.7	275724	0.120775	A0JLR7_MOUSE|A0JLR7	A0JLR7	MOUSE|A0JLR7
data/OBJ38812_TMT10.txt	1	data/OBJ38812_TMT10.txt_1	129C	A0JLR7_MOUSE|A0JLR7_K40	14.0088	WT_Early_2	WT_Early	NA	Model	NA	NA	Model	16484.5	275724	0.0597863	A0JLR7_MOUSE|A0JLR7	A0JLR7	MOUSE|A0JLR7
data/OBJ38812_TMT10.txt	1	data/OBJ38812_TMT10.txt_1	127C	A0JLR7_MOUSE|A0JLR7_K40	14.9262	WT_Late_1	WT_Late	NA	Model	NA	NA	Model	31133.6	275724	0.112916	A0JLR7_MOUSE|A0JLR7	A0JLR7	MOUSE|A0JLR7
data/OBJ38812_TMT10.txt	1	data/OBJ38812_TMT10.txt_1	130C	A0JLR7_MOUSE|A0JLR7_K40	14.4753	WT_Late_2	WT_Late	NA	Model	NA	NA	Model	22777.7	275724	0.0826105	A0JLR7_MOUSE|A0JLR7	A0JLR7	MOUSE|A0JLR7
data/OBJ38812_TMT10.txt	1	data/OBJ38812_TMT10.txt_1	128C	A0JLR7_MOUSE|A0JLR7_K40	15.2808	WT_Uninfect_1	WT_Uninfect	NA	Model	NA	NA	Model	39807.6	275724	0.144375	A0JLR7_MOUSE|A0JLR7	A0JLR7	MOUSE|A0JLR7
data/OBJ38812_TMT10.txt	1	data/OBJ38812_TMT10.txt_1	127N	A0JLR7_MOUSE|A0JLR7_K438	15.8441	KO_Early_1	KO_Early	NA	Model	NA	NA	Model	58822.6	702292	0.083758	A0JLR7_MOUSE|A0JLR7	A0JLR7	MOUSE|A0JLR7
data/OBJ38812_TMT10.txt	1	data/OBJ38812_TMT10.txt_1	130N	A0JLR7_MOUSE|A0JLR7_K438	15.4739	KO_Early_2	KO_Early	NA	Model	NA	NA	Model	45511.4	702292	0.0648041	A0JLR7_MOUSE|A0JLR7	A0JLR7	MOUSE|A0JLR7
data/OBJ38812_TMT10.txt	1	data/OBJ38812_TMT10.txt_1	128N	A0JLR7_MOUSE|A0JLR7_K438	15.5548	KO_Late_1	KO_Late	NA	Model	NA	NA	Model	48135.6	702292	0.0685406	A0JLR7_MOUSE|A0JLR7	A0JLR7	MOUSE|A0JLR7
data/OBJ38812_TMT10.txt	1	data/OBJ38812_TMT10.txt_1	131N	A0JLR7_MOUSE|A0JLR7_K438	15.4527	KO_Late_2	KO_Late	NA	Model	NA	NA	Model	44846	702292	0.0638565	A0JLR7_MOUSE|A0JLR7	A0JLR7	MOUSE|A0JLR7
data/OBJ38812_TMT10.txt	1	data/OBJ38812_TMT10.txt_1	129N	A0JLR7_MOUSE|A0JLR7_K438	15.683	KO_Uninfect_1	KO_Uninfect	NA	Model	NA	NA	Model	52607.5	702292	0.0749082	A0JLR7_MOUSE|A0JLR7	A0JLR7	MOUSE|A0JLR7
data/OBJ38812_TMT10.txt	1	data/OBJ38812_TMT10.txt_1	131C	A0JLR7_MOUSE|A0JLR7_K438	15.6059	KO_Uninfect_2	KO_Uninfect	NA	Model	NA	NA	Model	49871.9	702292	0.071013	A0JLR7_MOUSE|A0JLR7	A0JLR7	MOUSE|A0JLR7
data/OBJ38812_TMT10.txt	1	data/OBJ38812_TMT10.txt_1	126C	A0JLR7_MOUSE|A0JLR7_K438	16.0862	WT_Early_1	WT_Early	NA	Model	NA	NA	Model	69573.2	702292	0.0990659	A0JLR7_MOUSE|A0JLR7	A0JLR7	MOUSE|A0JLR7
data/OBJ38812_TMT10.txt	1	data/OBJ38812_TMT10.txt_1	129C	A0JLR7_MOUSE|A0JLR7_K438	16.0964	WT_Early_2	WT_Early	NA	Model	NA	NA	Model	70065.6	702292	0.0997671	A0JLR7_MOUSE|A0JLR7	A0JLR7	MOUSE|A0JLR7
data/OBJ38812_TMT10.txt	1	data/OBJ38812_TMT10.txt_1	127C	A0JLR7_MOUSE|A0JLR7_K438	16.0524	WT_Late_1	WT_Late	NA	Model	NA	NA	Model	67958.2	702292	0.0967663	A0JLR7_MOUSE|A0JLR7	A0JLR7	MOUSE|A0JLR7
data/OBJ38812_TMT10.txt	1	data/OBJ38812_TMT10.txt_1	130C	A0JLR7_MOUSE|A0JLR7_K438	15.9592	WT_Late_2	WT_Late	NA	Model	NA	NA	Model	63709	702292	0.0907158	A0JLR7_MOUSE|A0JLR7	A0JLR7	MOUSE|A0JLR7
data/OBJ38812_TMT10.txt	1	data/OBJ38812_TMT10.txt_1	128C	A0JLR7_MOUSE|A0JLR7_K438	16.1502	WT_Uninfect_1	WT_Uninfect	NA	Model	NA	NA	Model	72726	702292	0.103555	A0JLR7_MOUSE|A0JLR7	A0JLR7	MOUSE|A0JLR7
data/OBJ38812_TMT10_p2.txt	1	data/OBJ38812_TMT10_p2.txt_1	127N	A0JLR7_MOUSE|A0JLR7_K51	15.4007	KO_Early_3	KO_Early	NA	Model	NA	NA	Model	43259.9	621618	0.0695924	A0JLR7_MOUSE|A0JLR7	A0JLR7	MOUSE|A0JLR7
data/OBJ38812_TMT10_p2.txt	1	data/OBJ38812_TMT10_p2.txt_1	130N	A0JLR7_MOUSE|A0JLR7_K51	15.6339	KO_Early_4	KO_Early	NA	Model	NA	NA	Model	50847.3	621618	0.0817982	A0JLR7_MOUSE|A0JLR7	A0JLR7	MOUSE|A0JLR7
data/OBJ38812_TMT10_p2.txt	1	data/OBJ38812_TMT10_p2.txt_1	128N	A0JLR7_MOUSE|A0JLR7_K51	15.4523	KO_Late_3	KO_Late	NA	Model	NA	NA	Model	44833.8	621618	0.0721243	A0JLR7_MOUSE|A0JLR7	A0JLR7	MOUSE|A0JLR7
data/OBJ38812_TMT10_p2.txt	1	data/OBJ38812_TMT10_p2.txt_1	131N	A0JLR7_MOUSE|A0JLR7_K51	15.2371	KO_Late_4	KO_Late	NA	Model	NA	NA	Model	38620.1	621618	0.0621283	A0JLR7_MOUSE|A0JLR7	A0JLR7	MOUSE|A0JLR7
data/OBJ38812_TMT10_p2.txt	1	data/OBJ38812_TMT10_p2.txt_1	129N	A0JLR7_MOUSE|A0JLR7_K51	15.6207	KO_Uninfect_3	KO_Uninfect	NA	Model	NA	NA	Model	50383.5	621618	0.0810522	A0JLR7_MOUSE|A0JLR7	A0JLR7	MOUSE|A0JLR7
data/OBJ38812_TMT10_p2.txt	1	data/OBJ38812_TMT10_p2.txt_1	126C	A0JLR7_MOUSE|A0JLR7_K51	15.8871	WT_Early_3	WT_Early	NA	Model	NA	NA	Model	60603	621618	0.0974924	A0JLR7_MOUSE|A0JLR7	A0JLR7	MOUSE|A0JLR7
data/OBJ38812_TMT10_p2.txt	1	data/OBJ38812_TMT10_p2.txt_1	129C	A0JLR7_MOUSE|A0JLR7_K51	16.1837	WT_Early_4	WT_Early	NA	Model	NA	NA	Model	74436.6	621618	0.119747	A0JLR7_MOUSE|A0JLR7	A0JLR7	MOUSE|A0JLR7
data/OBJ38812_TMT10_p2.txt	1	data/OBJ38812_TMT10_p2.txt_1	127C	A0JLR7_MOUSE|A0JLR7_K51	15.7722	WT_Late_3	WT_Late	NA	Model	NA	NA	Model	55963.3	621618	0.0900284	A0JLR7_MOUSE|A0JLR7	A0JLR7	MOUSE|A0JLR7
data/OBJ38812_TMT10_p2.txt	1	data/OBJ38812_TMT10_p2.txt_1	130C	A0JLR7_MOUSE|A0JLR7_K51	15.7267	WT_Late_4	WT_Late	NA	Model	NA	NA	Model	54225.3	621618	0.0872325	A0JLR7_MOUSE|A0JLR7	A0JLR7	MOUSE|A0JLR7
data/OBJ38812_TMT10_p2.txt	1	data/OBJ38812_TMT10_p2.txt_1	128C	A0JLR7_MOUSE|A0JLR7_K51	15.9271	WT_Uninfect_3	WT_Uninfect	NA	Model	NA	NA	Model	62308	621618	0.100235	A0JLR7_MOUSE|A0JLR7	A0JLR7	MOUSE|A0JLR7
data/OBJ38812_TMT10_p2.txt	1	data/OBJ38812_TMT10_p2.txt_1	131C	A0JLR7_MOUSE|A0JLR7_K51	15.0313	WT_Uninfect_4	WT_Uninfect	NA	Model	NA	NA	Model	33487.4	621618	0.0538713	A0JLR7_MOUSE|A0JLR7	A0JLR7	MOUSE|A0JLR7
data/OBJ38812_TMT10.txt	1	data/OBJ38812_TMT10.txt_1	127N	A0JLR7_MOUSE|A0JLR7_K51	15.3592	KO_Early_1	KO_Early	NA	Model	NA	NA	Model	42031.4	637412	0.0659407	A0JLR7_MOUSE|A0JLR7	A0JLR7	MOUSE|A0JLR7
data/OBJ38812_TMT10.txt	1	data/OBJ38812_TMT10.txt_1	130N	A0JLR7_MOUSE|A0JLR7_K51	15.2901	KO_Early_2	KO_Early	NA	Model	NA	NA	Model	40066.1	637412	0.0628575	A0JLR7_MOUSE|A0JLR7	A0JLR7	MOUSE|A0JLR7
data/OBJ38812_TMT10.txt	1	data/OBJ38812_TMT10.txt_1	128N	A0JLR7_MOUSE|A0JLR7_K51	15.2253	KO_Late_1	KO_Late	NA	Model	NA	NA	Model	38307.1	637412	0.0600978	A0JLR7_MOUSE|A0JLR7	A0JLR7	MOUSE|A0JLR7
data/OBJ38812_TMT10.txt	1	data/OBJ38812_TMT10.txt_1	131N	A0JLR7_MOUSE|A0JLR7_K51	15.3433	KO_Late_2	KO_Late	NA	Model	NA	NA	Model	41570.2	637412	0.0652172	A0JLR7_MOUSE|A0JLR7	A0JLR7	MOUSE|A0JLR7
data/OBJ38812_TMT10.txt	1	data/OBJ38812_TMT10.txt_1	129N	A0JLR7_MOUSE|A0JLR7_K51	15.7041	KO_Uninfect_1	KO_Uninfect	NA	Model	NA	NA	Model	53383.7	637412	0.0837507	A0JLR7_MOUSE|A0JLR7	A0JLR7	MOUSE|A0JLR7
data/OBJ38812_TMT10.txt	1	data/OBJ38812_TMT10.txt_1	131C	A0JLR7_MOUSE|A0JLR7_K51	15.427	KO_Uninfect_2	KO_Uninfect	NA	Model	NA	NA	Model	44055.8	637412	0.0691166	A0JLR7_MOUSE|A0JLR7	A0JLR7	MOUSE|A0JLR7
data/OBJ38812_TMT10.txt	1	data/OBJ38812_TMT10.txt_1	126C	A0JLR7_MOUSE|A0JLR7_K51	16.0929	WT_Early_1	WT_Early	NA	Model	NA	NA	Model	69895	637412	0.109654	A0JLR7_MOUSE|A0JLR7	A0JLR7	MOUSE|A0JLR7
data/OBJ38812_TMT10.txt	1	data/OBJ38812_TMT10.txt_1	129C	A0JLR7_MOUSE|A0JLR7_K51	16.1278	WT_Early_2	WT_Early	NA	Model	NA	NA	Model	71606.5	637412	0.112339	A0JLR7_MOUSE|A0JLR7	A0JLR7	MOUSE|A0JLR7
data/OBJ38812_TMT10.txt	1	data/OBJ38812_TMT10.txt_1	127C	A0JLR7_MOUSE|A0JLR7_K51	15.8094	WT_Late_1	WT_Late	NA	Model	NA	NA	Model	57425.2	637412	0.0900912	A0JLR7_MOUSE|A0JLR7	A0JLR7	MOUSE|A0JLR7
data/OBJ38812_TMT10.txt	1	data/OBJ38812_TMT10.txt_1	130C	A0JLR7_MOUSE|A0JLR7_K51	15.849	WT_Late_2	WT_Late	NA	Model	NA	NA	Model	59021.8	637412	0.092596	A0JLR7_MOUSE|A0JLR7	A0JLR7	MOUSE|A0JLR7
data/OBJ38812_TMT10.txt	1	data/OBJ38812_TMT10.txt_1	128C	A0JLR7_MOUSE|A0JLR7_K51	16.0404	WT_Uninfect_1	WT_Uninfect	NA	Model	NA	NA	Model	67399.3	637412	0.105739	A0JLR7_MOUSE|A0JLR7	A0JLR7	MOUSE|A0JLR7
data/OBJ38812_TMT10.txt	1	data/OBJ38812_TMT10.txt_1	127N	A0JLR7_MOUSE|A0JLR7_K547	15.9737	KO_Early_1	KO_Early	NA	Model	NA	NA	Model	64352.3	891235	0.0722058	A0JLR7_MOUSE|A0JLR7	A0JLR7	MOUSE|A0JLR7
data/OBJ38812_TMT10.txt	1	data/OBJ38812_TMT10.txt_1	130N	A0JLR7_MOUSE|A0JLR7_K547	15.7898	KO_Early_2	KO_Early	NA	Model	NA	NA	Model	56649.9	891235	0.0635634	A0JLR7_MOUSE|A0JLR7	A0JLR7	MOUSE|A0JLR7
data/OBJ38812_TMT10.txt	1	data/OBJ38812_TMT10.txt_1	128N	A0JLR7_MOUSE|A0JLR7_K547	15.6594	KO_Late_1	KO_Late	NA	Model	NA	NA	Model	51753.7	891235	0.0580697	A0JLR7_MOUSE|A0JLR7	A0JLR7	MOUSE|A0JLR7
data/OBJ38812_TMT10.txt	1	data/OBJ38812_TMT10.txt_1	131N	A0JLR7_MOUSE|A0JLR7_K547	15.772	KO_Late_2	KO_Late	NA	Model	NA	NA	Model	55956.8	891235	0.0627857	A0JLR7_MOUSE|A0JLR7	A0JLR7	MOUSE|A0JLR7
data/OBJ38812_TMT10.txt	1	data/OBJ38812_TMT10.txt_1	129N	A0JLR7_MOUSE|A0JLR7_K547	16.2702	KO_Uninfect_1	KO_Uninfect	NA	Model	NA	NA	Model	79036	891235	0.0886815	A0JLR7_MOUSE|A0JLR7	A0JLR7	MOUSE|A0JLR7
data/OBJ38812_TMT10.txt	1	data/OBJ38812_TMT10.txt_1	131C	A0JLR7_MOUSE|A0JLR7_K547	16.0149	KO_Uninfect_2	KO_Uninfect	NA	Model	NA	NA	Model	66215.3	891235	0.0742961	A0JLR7_MOUSE|A0JLR7	A0JLR7	MOUSE|A0JLR7
data/OBJ38812_TMT10.txt	1	data/OBJ38812_TMT10.txt_1	126C	A0JLR7_MOUSE|A0JLR7_K547	16.461	WT_Early_1	WT_Early	NA	Model	NA	NA	Model	90211	891235	0.10122	A0JLR7_MOUSE|A0JLR7	A0JLR7	MOUSE|A0JLR7
data/OBJ38812_TMT10.txt	1	data/OBJ38812_TMT10.txt_1	129C	A0JLR7_MOUSE|A0JLR7_K547	16.5751	WT_Early_2	WT_Early	NA	Model	NA	NA	Model	97634.5	891235	0.10955	A0JLR7_MOUSE|A0JLR7	A0JLR7	MOUSE|A0JLR7
data/OBJ38812_TMT10.txt	1	data/OBJ38812_TMT10.txt_1	127C	A0JLR7_MOUSE|A0JLR7_K547	16.2902	WT_Late_1	WT_Late	NA	Model	NA	NA	Model	80137.7	891235	0.0899176	A0JLR7_MOUSE|A0JLR7	A0JLR7	MOUSE|A0JLR7
data/OBJ38812_TMT10.txt	1	data/OBJ38812_TMT10.txt_1	130C	A0JLR7_MOUSE|A0JLR7_K547	16.2611	WT_Late_2	WT_Late	NA	Model	NA	NA	Model	78535.9	891235	0.0881203	A0JLR7_MOUSE|A0JLR7	A0JLR7	MOUSE|A0JLR7
data/OBJ38812_TMT10.txt	1	data/OBJ38812_TMT10.txt_1	128C	A0JLR7_MOUSE|A0JLR7_K547	16.5717	WT_Uninfect_1	WT_Uninfect	NA	Model	NA	NA	Model	97406.2	891235	0.109294	A0JLR7_MOUSE|A0JLR7	A0JLR7	MOUSE|A0JLR7
data/OBJ38812_TMT10_p2.txt	1	data/OBJ38812_TMT10_p2.txt_1	127N	A0JLR7_MOUSE|A0JLR7_K56	15.807	KO_Early_3	KO_Early	NA	Model	NA	NA	Model	57329.3	940093	0.0609826	A0JLR7_MOUSE|A0JLR7	A0JLR7	MOUSE|A0JLR7
data/OBJ38812_TMT10_p2.txt	1	data/OBJ38812_TMT10_p2.txt_1	130N	A0JLR7_MOUSE|A0JLR7_K56	16.3052	KO_Early_4	KO_Early	NA	Model	NA	NA	Model	80978.3	940093	0.0861386	A0JLR7_MOUSE|A0JLR7	A0JLR7	MOUSE|A0JLR7
data/OBJ38812_TMT10_p2.txt	1	data/OBJ38812_TMT10_p2.txt_1	128N	A0JLR7_MOUSE|A0JLR7_K56	15.7569	KO_Late_3	KO_Late	NA	Model	NA	NA	Model	55373.4	940093	0.058902	A0JLR7_MOUSE|A0JLR7	A0JLR7	MOUSE|A0JLR7
data/OBJ38812_TMT10_p2.txt	1	data/OBJ38812_TMT10_p2.txt_1	131N	A0JLR7_MOUSE|A0JLR7_K56	16.1453	KO_Late_4	KO_Late	NA	Model	NA	NA	Model	72477.9	940093	0.0770966	A0JLR7_MOUSE|A0JLR7	A0JLR7	MOUSE|A0JLR7
data/OBJ38812_TMT10_p2.txt	1	data/OBJ38812_TMT10_p2.txt_1	129N	A0JLR7_MOUSE|A0JLR7_K56	15.5313	KO_Uninfect_3	KO_Uninfect	NA	Model	NA	NA	Model	47358.5	940093	0.0503764	A0JLR7_MOUSE|A0JLR7	A0JLR7	MOUSE|A0JLR7
data/OBJ38812_TMT10_p2.txt	1	data/OBJ38812_TMT10_p2.txt_1	126C	A0JLR7_MOUSE|A0JLR7_K56	16.6704	WT_Early_3	WT_Early	NA	Model	NA	NA	Model	104301	940093	0.110948	A0JLR7_MOUSE|A0JLR7	A0JLR7	MOUSE|A0JLR7
data/OBJ38812_TMT10_p2.txt	1	data/OBJ38812_TMT10_p2.txt_1	129C	A0JLR7_MOUSE|A0JLR7_K56	16.1566	WT_Early_4	WT_Early	NA	Model	NA	NA	Model	73048.3	940093	0.0777033	A0JLR7_MOUSE|A0JLR7	A0JLR7	MOUSE|A0JLR7
data/OBJ38812_TMT10_p2.txt	1	data/OBJ38812_TMT10_p2.txt_1	127C	A0JLR7_MOUSE|A0JLR7_K56	16.2532	WT_Late_3	WT_Late	NA	Model	NA	NA	Model	78108.4	940093	0.0830858	A0JLR7_MOUSE|A0JLR7	A0JLR7	MOUSE|A0JLR7
data/OBJ38812_TMT10_p2.txt	1	data/OBJ38812_TMT10_p2.txt_1	130C	A0JLR7_MOUSE|A0JLR7_K56	16.3839	WT_Late_4	WT_Late	NA	Model	NA	NA	Model	85514.5	940093	0.0909639	A0JLR7_MOUSE|A0JLR7	A0JLR7	MOUSE|A0JLR7
data/OBJ38812_TMT10_p2.txt	1	data/OBJ38812_TMT10_p2.txt_1	128C	A0JLR7_MOUSE|A0JLR7_K56	16.2386	WT_Uninfect_3	WT_Uninfect	NA	Model	NA	NA	Model	77323.9	940093	0.0822513	A0JLR7_MOUSE|A0JLR7	A0JLR7	MOUSE|A0JLR7
data/OBJ38812_TMT10_p2.txt	1	data/OBJ38812_TMT10_p2.txt_1	131C	A0JLR7_MOUSE|A0JLR7_K56	17.0619	WT_Uninfect_4	WT_Uninfect	NA	Model	NA	NA	Model	136820	940093	0.145539	A0JLR7_MOUSE|A0JLR7	A0JLR7	MOUSE|A0JLR7
data/OBJ38812_TMT10.txt	1	data/OBJ38812_TMT10.txt_1	127N	A0JLR7_MOUSE|A0JLR7_K56	16.1142	KO_Early_1	KO_Early	NA	Model	NA	NA	Model	70934.8	863855	0.0821142	A0JLR7_MOUSE|A0JLR7	A0JLR7	MOUSE|A0JLR7
data/OBJ38812_TMT10.txt	1	data/OBJ38812_TMT10.txt_1	130N	A0JLR7_MOUSE|A0JLR7_K56	15.7686	KO_Early_2	KO_Early	NA	Model	NA	NA	Model	55822.8	863855	0.0646206	A0JLR7_MOUSE|A0JLR7	A0JLR7	MOUSE|A0JLR7
data/OBJ38812_TMT10.txt	1	data/OBJ38812_TMT10.txt_1	128N	A0JLR7_MOUSE|A0JLR7_K56	15.8348	KO_Late_1	KO_Late	NA	Model	NA	NA	Model	58445	863855	0.067656	A0JLR7_MOUSE|A0JLR7	A0JLR7	MOUSE|A0JLR7
data/OBJ38812_TMT10.txt	1	data/OBJ38812_TMT10.txt_1	131N	A0JLR7_MOUSE|A0JLR7_K56	15.545	KO_Late_2	KO_Late	NA	Model	NA	NA	Model	47810.1	863855	0.0553451	A0JLR7_MOUSE|A0JLR7	A0JLR7	MOUSE|A0JLR7
data/OBJ38812_TMT10.txt	1	data/OBJ38812_TMT10.txt_1	129N	A0JLR7_MOUSE|A0JLR7_K56	16.2635	KO_Uninfect_1	KO_Uninfect	NA	Model	NA	NA	Model	78667.8	863855	0.091066	A0JLR7_MOUSE|A0JLR7	A0JLR7	MOUSE|A0JLR7
data/OBJ38812_TMT10.txt	1	data/OBJ38812_TMT10.txt_1	131C	A0JLR7_MOUSE|A0JLR7_K56	15.8954	KO_Uninfect_2	KO_Uninfect	NA	Model	NA	NA	Model	60952.4	863855	0.0705586	A0JLR7_MOUSE|A0JLR7	A0JLR7	MOUSE|A0JLR7
data/OBJ38812_TMT10.txt	1	data/OBJ38812_TMT10.txt_1	126C	A0JLR7_MOUSE|A0JLR7_K56	16.3926	WT_Early_1	WT_Early	NA	Model	NA	NA	Model	86034.5	863855	0.0995937	A0JLR7_MOUSE|A0JLR7	A0JLR7	MOUSE|A0JLR7
data/OBJ38812_TMT10.txt	1	data/OBJ38812_TMT10.txt_1	129C	A0JLR7_MOUSE|A0JLR7_K56	16.5672	WT_Early_2	WT_Early	NA	Model	NA	NA	Model	97102.9	863855	0.112407	A0JLR7_MOUSE|A0JLR7	A0JLR7	MOUSE|A0JLR7
data/OBJ38812_TMT10.txt	1	data/OBJ38812_TMT10.txt_1	127C	A0JLR7_MOUSE|A0JLR7_K56	16.1224	WT_Late_1	WT_Late	NA	Model	NA	NA	Model	71337.7	863855	0.0825807	A0JLR7_MOUSE|A0JLR7	A0JLR7	MOUSE|A0JLR7
data/OBJ38812_TMT10.txt	1	data/OBJ38812_TMT10.txt_1	130C	A0JLR7_MOUSE|A0JLR7_K56	16.1146	WT_Late_2	WT_Late	NA	Model	NA	NA	Model	70953	863855	0.0821353	A0JLR7_MOUSE|A0JLR7	A0JLR7	MOUSE|A0JLR7
data/OBJ38812_TMT10.txt	1	data/OBJ38812_TMT10.txt_1	128C	A0JLR7_MOUSE|A0JLR7_K56	16.5255	WT_Uninfect_1	WT_Uninfect	NA	Model	NA	NA	Model	94334.5	863855	0.109202	A0JLR7_MOUSE|A0JLR7	A0JLR7	MOUSE|A0JLR7
data/OBJ38812_TMT10_p2.txt	1	data/OBJ38812_TMT10_p2.txt_1	127N	A0JLR7_MOUSE|A0JLR7_K561	14.1485	KO_Early_3	KO_Early	NA	Model	NA	NA	Model	18160.6	272800	0.066571	A0JLR7_MOUSE|A0JLR7	A0JLR7	MOUSE|A0JLR7
data/OBJ38812_TMT10_p2.txt	1	data/OBJ38812_TMT10_p2.txt_1	130N	A0JLR7_MOUSE|A0JLR7_K561	14.3788	KO_Early_4	KO_Early	NA	Model	NA	NA	Model	21303.3	272800	0.0780912	A0JLR7_MOUSE|A0JLR7	A0JLR7	MOUSE|A0JLR7
data/OBJ38812_TMT10_p2.txt	1	data/OBJ38812_TMT10_p2.txt_1	128N	A0JLR7_MOUSE|A0JLR7_K561	14.3512	KO_Late_3	KO_Late	NA	Model	NA	NA	Model	20900.2	272800	0.0766137	A0JLR7_MOUSE|A0JLR7	A0JLR7	MOUSE|A0JLR7
data/OBJ38812_TMT10_p2.txt	1	data/OBJ38812_TMT10_p2.txt_1	131N	A0JLR7_MOUSE|A0JLR7_K561	14.2818	KO_Late_4	KO_Late	NA	Model	NA	NA	Model	19918.9	272800	0.0730163	A0JLR7_MOUSE|A0JLR7	A0JLR7	MOUSE|A0JLR7
data/OBJ38812_TMT10_p2.txt	1	data/OBJ38812_TMT10_p2.txt_1	129N	A0JLR7_MOUSE|A0JLR7_K561	14.4	KO_Uninfect_3	KO_Uninfect	NA	Model	NA	NA	Model	21619.3	272800	0.0792496	A0JLR7_MOUSE|A0JLR7	A0JLR7	MOUSE|A0JLR7
data/OBJ38812_TMT10_p2.txt	1	data/OBJ38812_TMT10_p2.txt_1	126C	A0JLR7_MOUSE|A0JLR7_K561	14.3742	WT_Early_3	WT_Early	NA	Model	NA	NA	Model	21235.1	272800	0.0778412	A0JLR7_MOUSE|A0JLR7	A0JLR7	MOUSE|A0JLR7
data/OBJ38812_TMT10_p2.txt	1	data/OBJ38812_TMT10_p2.txt_1	129C	A0JLR7_MOUSE|A0JLR7_K561	14.646	WT_Early_4	WT_Early	NA	Model	NA	NA	Model	25637.5	272800	0.0939789	A0JLR7_MOUSE|A0JLR7	A0JLR7	MOUSE|A0JLR7
data/OBJ38812_TMT10_p2.txt	1	data/OBJ38812_TMT10_p2.txt_1	127C	A0JLR7_MOUSE|A0JLR7_K561	14.8497	WT_Late_3	WT_Late	NA	Model	NA	NA	Model	29525.2	272800	0.10823	A0JLR7_MOUSE|A0JLR7	A0JLR7	MOUSE|A0JLR7
data/OBJ38812_TMT10_p2.txt	1	data/OBJ38812_TMT10_p2.txt_1	130C	A0JLR7_MOUSE|A0JLR7_K561	14.7495	WT_Late_4	WT_Late	NA	Model	NA	NA	Model	27544.8	272800	0.100971	A0JLR7_MOUSE|A0JLR7	A0JLR7	MOUSE|A0JLR7
data/OBJ38812_TMT10_p2.txt	1	data/OBJ38812_TMT10_p2.txt_1	128C	A0JLR7_MOUSE|A0JLR7_K561	14.5831	WT_Uninfect_3	WT_Uninfect	NA	Model	NA	NA	Model	24544.4	272800	0.089972	A0JLR7_MOUSE|A0JLR7	A0JLR7	MOUSE|A0JLR7
data/OBJ38812_TMT10_p2.txt	1	data/OBJ38812_TMT10_p2.txt_1	131C	A0JLR7_MOUSE|A0JLR7_K561	14.2599	WT_Uninfect_4	WT_Uninfect	NA	Model	NA	NA	Model	19618.3	272800	0.0719147	A0JLR7_MOUSE|A0JLR7	A0JLR7	MOUSE|A0JLR7
data/OBJ38812_TMT10.txt	1	data/OBJ38812_TMT10.txt_1	127N	A0JLR7_MOUSE|A0JLR7_K561	14.1275	KO_Early_1	KO_Early	NA	Model	NA	NA	Model	17898.1	278964	0.0641593	A0JLR7_MOUSE|A0JLR7	A0JLR7	MOUSE|A0JLR7
data/OBJ38812_TMT10.txt	1	data/OBJ38812_TMT10.txt_1	130N	A0JLR7_MOUSE|A0JLR7_K561	14.1981	KO_Early_2	KO_Early	NA	Model	NA	NA	Model	18795.6	278964	0.0673766	A0JLR7_MOUSE|A0JLR7	A0JLR7	MOUSE|A0JLR7
data/OBJ38812_TMT10.txt	1	data/OBJ38812_TMT10.txt_1	128N	A0JLR7_MOUSE|A0JLR7_K561	14.1169	KO_Late_1	KO_Late	NA	Model	NA	NA	Model	17766.9	278964	0.063689	A0JLR7_MOUSE|A0JLR7	A0JLR7	MOUSE|A0JLR7
data/OBJ38812_TMT10.txt	1	data/OBJ38812_TMT10.txt_1	131N	A0JLR7_MOUSE|A0JLR7_K561	14.2634	KO_Late_2	KO_Late	NA	Model	NA	NA	Model	19666	278964	0.0704964	A0JLR7_MOUSE|A0JLR7	A0JLR7	MOUSE|A0JLR7
data/OBJ38812_TMT10.txt	1	data/OBJ38812_TMT10.txt_1	129N	A0JLR7_MOUSE|A0JLR7_K561	14.2655	KO_Uninfect_1	KO_Uninfect	NA	Model	NA	NA	Model	19694.7	278964	0.0705994	A0JLR7_MOUSE|A0JLR7	A0JLR7	MOUSE|A0JLR7
data/OBJ38812_TMT10.txt	1	data/OBJ38812_TMT10.txt_1	131C	A0JLR7_MOUSE|A0JLR7_K561	14.5293	KO_Uninfect_2	KO_Uninfect	NA	Model	NA	NA	Model	23645.4	278964	0.0847615	A0JLR7_MOUSE|A0JLR7	A0JLR7	MOUSE|A0JLR7
data/OBJ38812_TMT10.txt	1	data/OBJ38812_TMT10.txt_1	126C	A0JLR7_MOUSE|A0JLR7_K561	14.7297	WT_Early_1	WT_Early	NA	Model	NA	NA	Model	27168.8	278964	0.0973918	A0JLR7_MOUSE|A0JLR7	A0JLR7	MOUSE|A0JLR7
data/OBJ38812_TMT10.txt	1	data/OBJ38812_TMT10.txt_1	129C	A0JLR7_MOUSE|A0JLR7_K561	14.8226	WT_Early_2	WT_Early	NA	Model	NA	NA	Model	28975.7	278964	0.103869	A0JLR7_MOUSE|A0JLR7	A0JLR7	MOUSE|A0JLR7
data/OBJ38812_TMT10.txt	1	data/OBJ38812_TMT10.txt_1	127C	A0JLR7_MOUSE|A0JLR7_K561	14.7072	WT_Late_1	WT_Late	NA	Model	NA	NA	Model	26748.5	278964	0.0958852	A0JLR7_MOUSE|A0JLR7	A0JLR7	MOUSE|A0JLR7
data/OBJ38812_TMT10.txt	1	data/OBJ38812_TMT10.txt_1	130C	A0JLR7_MOUSE|A0JLR7_K561	14.6845	WT_Late_2	WT_Late	NA	Model	NA	NA	Model	26330.7	278964	0.0943876	A0JLR7_MOUSE|A0JLR7	A0JLR7	MOUSE|A0JLR7
data/OBJ38812_TMT10.txt	1	data/OBJ38812_TMT10.txt_1	128C	A0JLR7_MOUSE|A0JLR7_K561	14.8475	WT_Uninfect_1	WT_Uninfect	NA	Model	NA	NA	Model	29480.9	278964	0.10568	A0JLR7_MOUSE|A0JLR7	A0JLR7	MOUSE|A0JLR7
data/OBJ38812_TMT10.txt	1	data/OBJ38812_TMT10.txt_1	127N	A0JLR7_MOUSE|A0JLR7_K566	15.5469	KO_Early_1	KO_Early	NA	Model	NA	NA	Model	47870.7	753378	0.0635415	A0JLR7_MOUSE|A0JLR7	A0JLR7	MOUSE|A0JLR7
data/OBJ38812_TMT10.txt	1	data/OBJ38812_TMT10.txt_1	130N	A0JLR7_MOUSE|A0JLR7_K566	15.397	KO_Early_2	KO_Early	NA	Model	NA	NA	Model	43147	753378	0.0572714	A0JLR7_MOUSE|A0JLR7	A0JLR7	MOUSE|A0JLR7
data/OBJ38812_TMT10.txt	1	data/OBJ38812_TMT10.txt_1	128N	A0JLR7_MOUSE|A0JLR7_K566	15.6579	KO_Late_1	KO_Late	NA	Model	NA	NA	Model	51701.4	753378	0.0686261	A0JLR7_MOUSE|A0JLR7	A0JLR7	MOUSE|A0JLR7
data/OBJ38812_TMT10.txt	1	data/OBJ38812_TMT10.txt_1	131N	A0JLR7_MOUSE|A0JLR7_K566	15.7066	KO_Late_2	KO_Late	NA	Model	NA	NA	Model	53474.2	753378	0.0709793	A0JLR7_MOUSE|A0JLR7	A0JLR7	MOUSE|A0JLR7
data/OBJ38812_TMT10.txt	1	data/OBJ38812_TMT10.txt_1	129N	A0JLR7_MOUSE|A0JLR7_K566	15.9195	KO_Uninfect_1	KO_Uninfect	NA	Model	NA	NA	Model	61980.8	753378	0.0822706	A0JLR7_MOUSE|A0JLR7	A0JLR7	MOUSE|A0JLR7
data/OBJ38812_TMT10.txt	1	data/OBJ38812_TMT10.txt_1	131C	A0JLR7_MOUSE|A0JLR7_K566	15.7363	KO_Uninfect_2	KO_Uninfect	NA	Model	NA	NA	Model	54589.5	753378	0.0724597	A0JLR7_MOUSE|A0JLR7	A0JLR7	MOUSE|A0JLR7
data/OBJ38812_TMT10.txt	1	data/OBJ38812_TMT10.txt_1	126C	A0JLR7_MOUSE|A0JLR7_K566	16.3	WT_Early_1	WT_Early	NA	Model	NA	NA	Model	80683.5	753378	0.107096	A0JLR7_MOUSE|A0JLR7	A0JLR7	MOUSE|A0JLR7
data/OBJ38812_TMT10.txt	1	data/OBJ38812_TMT10.txt_1	129C	A0JLR7_MOUSE|A0JLR7_K566	16.1837	WT_Early_2	WT_Early	NA	Model	NA	NA	Model	74434.6	753378	0.0988011	A0JLR7_MOUSE|A0JLR7	A0JLR7	MOUSE|A0JLR7
data/OBJ38812_TMT10.txt	1	data/OBJ38812_TMT10.txt_1	127C	A0JLR7_MOUSE|A0JLR7_K566	16.0404	WT_Late_1	WT_Late	NA	Model	NA	NA	Model	67398	753378	0.0894611	A0JLR7_MOUSE|A0JLR7	A0JLR7	MOUSE|A0JLR7
data/OBJ38812_TMT10.txt	1	data/OBJ38812_TMT10.txt_1	130C	A0JLR7_MOUSE|A0JLR7_K566	16.2002	WT_Late_2	WT_Late	NA	Model	NA	NA	Model	75290.3	753378	0.099937	A0JLR7_MOUSE|A0JLR7	A0JLR7	MOUSE|A0JLR7
data/OBJ38812_TMT10.txt	1	data/OBJ38812_TMT10.txt_1	128C	A0JLR7_MOUSE|A0JLR7_K566	16.2983	WT_Uninfect_1	WT_Uninfect	NA	Model	NA	NA	Model	80589.7	753378	0.106971	A0JLR7_MOUSE|A0JLR7	A0JLR7	MOUSE|A0JLR7
data/OBJ38812_TMT10_p2.txt	1	data/OBJ38812_TMT10_p2.txt_1	127N	A0JLR7_MOUSE|A0JLR7_K591	12.5175	KO_Early_3	KO_Early	NA	Model	NA	NA	Model	5863.23	112516	0.0521104	A0JLR7_MOUSE|A0JLR7	A0JLR7	MOUSE|A0JLR7
data/OBJ38812_TMT10_p2.txt	1	data/OBJ38812_TMT10_p2.txt_1	130N	A0JLR7_MOUSE|A0JLR7_K591	13.1923	KO_Early_4	KO_Early	NA	Model	NA	NA	Model	9360.14	112516	0.0831897	A0JLR7_MOUSE|A0JLR7	A0JLR7	MOUSE|A0JLR7
data/OBJ38812_TMT10_p2.txt	1	data/OBJ38812_TMT10_p2.txt_1	128N	A0JLR7_MOUSE|A0JLR7_K591	13.1174	KO_Late_3	KO_Late	NA	Model	NA	NA	Model	8886.67	112516	0.0789817	A0JLR7_MOUSE|A0JLR7	A0JLR7	MOUSE|A0JLR7
data/OBJ38812_TMT10_p2.txt	1	data/OBJ38812_TMT10_p2.txt_1	131N	A0JLR7_MOUSE|A0JLR7_K591	13.3492	KO_Late_4	KO_Late	NA	Model	NA	NA	Model	10435.7	112516	0.0927486	A0JLR7_MOUSE|A0JLR7	A0JLR7	MOUSE|A0JLR7
data/OBJ38812_TMT10_p2.txt	1	data/OBJ38812_TMT10_p2.txt_1	129N	A0JLR7_MOUSE|A0JLR7_K591	12.8413	KO_Uninfect_3	KO_Uninfect	NA	Model	NA	NA	Model	7338.71	112516	0.065224	A0JLR7_MOUSE|A0JLR7	A0JLR7	MOUSE|A0JLR7
data/OBJ38812_TMT10_p2.txt	1	data/OBJ38812_TMT10_p2.txt_1	126C	A0JLR7_MOUSE|A0JLR7_K591	13.2229	WT_Early_3	WT_Early	NA	Model	NA	NA	Model	9560.69	112516	0.0849722	A0JLR7_MOUSE|A0JLR7	A0JLR7	MOUSE|A0JLR7
data/OBJ38812_TMT10_p2.txt	1	data/OBJ38812_TMT10_p2.txt_1	129C	A0JLR7_MOUSE|A0JLR7_K591	12.8437	WT_Early_4	WT_Early	NA	Model	NA	NA	Model	7350.78	112516	0.0653312	A0JLR7_MOUSE|A0JLR7	A0JLR7	MOUSE|A0JLR7
data/OBJ38812_TMT10_p2.txt	1	data/OBJ38812_TMT10_p2.txt_1	127C	A0JLR7_MOUSE|A0JLR7_K591	13.4924	WT_Late_3	WT_Late	NA	Model	NA	NA	Model	11524.1	112516	0.102422	A0JLR7_MOUSE|A0JLR7	A0JLR7	MOUSE|A0JLR7
data/OBJ38812_TMT10_p2.txt	1	data/OBJ38812_TMT10_p2.txt_1	130C	A0JLR7_MOUSE|A0JLR7_K591	13.3745	WT_Late_4	WT_Late	NA	Model	NA	NA	Model	10619.8	112516	0.0943852	A0JLR7_MOUSE|A0JLR7	A0JLR7	MOUSE|A0JLR7
data/OBJ38812_TMT10_p2.txt	1	data/OBJ38812_TMT10_p2.txt_1	128C	A0JLR7_MOUSE|A0JLR7_K591	13.3731	WT_Uninfect_3	WT_Uninfect	NA	Model	NA	NA	Model	10609.9	112516	0.0942976	A0JLR7_MOUSE|A0JLR7	A0JLR7	MOUSE|A0JLR7
data/OBJ38812_TMT10_p2.txt	1	data/OBJ38812_TMT10_p2.txt_1	131C	A0JLR7_MOUSE|A0JLR7_K591	13.5491	WT_Uninfect_4	WT_Uninfect	NA	Model	NA	NA	Model	11986.3	112516	0.10653	A0JLR7_MOUSE|A0JLR7	A0JLR7	MOUSE|A0JLR7
data/OBJ38812_TMT10.txt	1	data/OBJ38812_TMT10.txt_1	127N	A0JLR7_MOUSE|A0JLR7_K591	12.787	KO_Early_1	KO_Early	NA	Model	NA	NA	Model	7067.36	110481	0.0639689	A0JLR7_MOUSE|A0JLR7	A0JLR7	MOUSE|A0JLR7
data/OBJ38812_TMT10.txt	1	data/OBJ38812_TMT10.txt_1	130N	A0JLR7_MOUSE|A0JLR7_K591	12.6146	KO_Early_2	KO_Early	NA	Model	NA	NA	Model	6271.56	110481	0.0567658	A0JLR7_MOUSE|A0JLR7	A0JLR7	MOUSE|A0JLR7
data/OBJ38812_TMT10.txt	1	data/OBJ38812_TMT10.txt_1	128N	A0JLR7_MOUSE|A0JLR7_K591	12.7197	KO_Late_1	KO_Late	NA	Model	NA	NA	Model	6745.58	110481	0.0610563	A0JLR7_MOUSE|A0JLR7	A0JLR7	MOUSE|A0JLR7
data/OBJ38812_TMT10.txt	1	data/OBJ38812_TMT10.txt_1	131N	A0JLR7_MOUSE|A0JLR7_K591	12.928	KO_Late_2	KO_Late	NA	Model	NA	NA	Model	7793.02	110481	0.070537	A0JLR7_MOUSE|A0JLR7	A0JLR7	MOUSE|A0JLR7
data/OBJ38812_TMT10.txt	1	data/OBJ38812_TMT10.txt_1	129N	A0JLR7_MOUSE|A0JLR7_K591	13.4683	KO_Uninfect_1	KO_Uninfect	NA	Model	NA	NA	Model	11333.1	110481	0.102579	A0JLR7_MOUSE|A0JLR7	A0JLR7	MOUSE|A0JLR7
data/OBJ38812_TMT10.txt	1	data/OBJ38812_TMT10.txt_1	131C	A0JLR7_MOUSE|A0JLR7_K591	13.1702	KO_Uninfect_2	KO_Uninfect	NA	Model	NA	NA	Model	9217.51	110481	0.0834305	A0JLR7_MOUSE|A0JLR7	A0JLR7	MOUSE|A0JLR7
data/OBJ38812_TMT10.txt	1	data/OBJ38812_TMT10.txt_1	126C	A0JLR7_MOUSE|A0JLR7_K591	13.165	WT_Early_1	WT_Early	NA	Model	NA	NA	Model	9184.57	110481	0.0831324	A0JLR7_MOUSE|A0JLR7	A0JLR7	MOUSE|A0JLR7
data/OBJ38812_TMT10.txt	1	data/OBJ38812_TMT10.txt_1	129C	A0JLR7_MOUSE|A0JLR7_K591	13.1778	WT_Early_2	WT_Early	NA	Model	NA	NA	Model	9266.46	110481	0.0838735	A0JLR7_MOUSE|A0JLR7	A0JLR7	MOUSE|A0JLR7
data/OBJ38812_TMT10.txt	1	data/OBJ38812_TMT10.txt_1	127C	A0JLR7_MOUSE|A0JLR7_K591	13.3374	WT_Late_1	WT_Late	NA	Model	NA	NA	Model	10350.5	110481	0.0936856	A0JLR7_MOUSE|A0JLR7	A0JLR7	MOUSE|A0JLR7
data/OBJ38812_TMT10.txt	1	data/OBJ38812_TMT10.txt_1	130C	A0JLR7_MOUSE|A0JLR7_K591	13.4596	WT_Late_2	WT_Late	NA	Model	NA	NA	Model	11265.5	110481	0.101968	A0JLR7_MOUSE|A0JLR7	A0JLR7	MOUSE|A0JLR7
data/OBJ38812_TMT10.txt	1	data/OBJ38812_TMT10.txt_1	128C	A0JLR7_MOUSE|A0JLR7_K591	13.667	WT_Uninfect_1	WT_Uninfect	NA	Model	NA	NA	Model	13006.6	110481	0.117726	A0JLR7_MOUSE|A0JLR7	A0JLR7	MOUSE|A0JLR7
data/OBJ38812_TMT10.txt	1	data/OBJ38812_TMT10.txt_1	127N	A0JLR7_MOUSE|A0JLR7_K609	17.1003	KO_Early_1	KO_Early	NA	Model	NA	NA	Model	140504	2.19012e+06	0.0641535	A0JLR7_MOUSE|A0JLR7	A0JLR7	MOUSE|A0JLR7
data/OBJ38812_TMT10.txt	1	data/OBJ38812_TMT10.txt_1	130N	A0JLR7_MOUSE|A0JLR7_K609	17.1835	KO_Early_2	KO_Early	NA	Model	NA	NA	Model	148854	2.19012e+06	0.067966	A0JLR7_MOUSE|A0JLR7	A0JLR7	MOUSE|A0JLR7
data/OBJ38812_TMT10.txt	1	data/OBJ38812_TMT10.txt_1	128N	A0JLR7_MOUSE|A0JLR7_K609	17.1574	KO_Late_1	KO_Late	NA	Model	NA	NA	Model	146184	2.19012e+06	0.0667469	A0JLR7_MOUSE|A0JLR7	A0JLR7	MOUSE|A0JLR7
data/OBJ38812_TMT10.txt	1	data/OBJ38812_TMT10.txt_1	131N	A0JLR7_MOUSE|A0JLR7_K609	17.1894	KO_Late_2	KO_Late	NA	Model	NA	NA	Model	149465	2.19012e+06	0.0682449	A0JLR7_MOUSE|A0JLR7	A0JLR7	MOUSE|A0JLR7
data/OBJ38812_TMT10.txt	1	data/OBJ38812_TMT10.txt_1	129N	A0JLR7_MOUSE|A0JLR7_K609	17.4113	KO_Uninfect_1	KO_Uninfect	NA	Model	NA	NA	Model	174316	2.19012e+06	0.0795917	A0JLR7_MOUSE|A0JLR7	A0JLR7	MOUSE|A0JLR7
data/OBJ38812_TMT10.txt	1	data/OBJ38812_TMT10.txt_1	131C	A0JLR7_MOUSE|A0JLR7_K609	17.2422	KO_Uninfect_2	KO_Uninfect	NA	Model	NA	NA	Model	155028	2.19012e+06	0.0707848	A0JLR7_MOUSE|A0JLR7	A0JLR7	MOUSE|A0JLR7
data/OBJ38812_TMT10.txt	1	data/OBJ38812_TMT10.txt_1	126C	A0JLR7_MOUSE|A0JLR7_K609	17.7676	WT_Early_1	WT_Early	NA	Model	NA	NA	Model	223136	2.19012e+06	0.101883	A0JLR7_MOUSE|A0JLR7	A0JLR7	MOUSE|A0JLR7
data/OBJ38812_TMT10.txt	1	data/OBJ38812_TMT10.txt_1	129C	A0JLR7_MOUSE|A0JLR7_K609	17.7633	WT_Early_2	WT_Early	NA	Model	NA	NA	Model	222485	2.19012e+06	0.101586	A0JLR7_MOUSE|A0JLR7	A0JLR7	MOUSE|A0JLR7
data/OBJ38812_TMT10.txt	1	data/OBJ38812_TMT10.txt_1	127C	A0JLR7_MOUSE|A0JLR7_K609	17.605	WT_Late_1	WT_Late	NA	Model	NA	NA	Model	199355	2.19012e+06	0.0910245	A0JLR7_MOUSE|A0JLR7	A0JLR7	MOUSE|A0JLR7
data/OBJ38812_TMT10.txt	1	data/OBJ38812_TMT10.txt_1	130C	A0JLR7_MOUSE|A0JLR7_K609	17.7762	WT_Late_2	WT_Late	NA	Model	NA	NA	Model	224475	2.19012e+06	0.102494	A0JLR7_MOUSE|A0JLR7	A0JLR7	MOUSE|A0JLR7
data/OBJ38812_TMT10.txt	1	data/OBJ38812_TMT10.txt_1	128C	A0JLR7_MOUSE|A0JLR7_K609	17.7757	WT_Uninfect_1	WT_Uninfect	NA	Model	NA	NA	Model	224399	2.19012e+06	0.102459	A0JLR7_MOUSE|A0JLR7	A0JLR7	MOUSE|A0JLR7
data/OBJ38812_TMT10.txt	1	data/OBJ38812_TMT10.txt_1	127N	A0JLR7_MOUSE|A0JLR7_K635	15.1494	KO_Early_1	KO_Early	NA	Model	NA	NA	Model	36343.3	499861	0.0727069	A0JLR7_MOUSE|A0JLR7	A0JLR7	MOUSE|A0JLR7
data/OBJ38812_TMT10.txt	1	data/OBJ38812_TMT10.txt_1	130N	A0JLR7_MOUSE|A0JLR7_K635	14.9224	KO_Early_2	KO_Early	NA	Model	NA	NA	Model	31052.2	499861	0.0621216	A0JLR7_MOUSE|A0JLR7	A0JLR7	MOUSE|A0JLR7
data/OBJ38812_TMT10.txt	1	data/OBJ38812_TMT10.txt_1	128N	A0JLR7_MOUSE|A0JLR7_K635	14.9023	KO_Late_1	KO_Late	NA	Model	NA	NA	Model	30622.8	499861	0.0612627	A0JLR7_MOUSE|A0JLR7	A0JLR7	MOUSE|A0JLR7
data/OBJ38812_TMT10.txt	1	data/OBJ38812_TMT10.txt_1	131N	A0JLR7_MOUSE|A0JLR7_K635	15.1128	KO_Late_2	KO_Late	NA	Model	NA	NA	Model	35432.8	499861	0.0708854	A0JLR7_MOUSE|A0JLR7	A0JLR7	MOUSE|A0JLR7
data/OBJ38812_TMT10.txt	1	data/OBJ38812_TMT10.txt_1	129N	A0JLR7_MOUSE|A0JLR7_K635	15.5513	KO_Uninfect_1	KO_Uninfect	NA	Model	NA	NA	Model	48019.9	499861	0.0960666	A0JLR7_MOUSE|A0JLR7	A0JLR7	MOUSE|A0JLR7
data/OBJ38812_TMT10.txt	1	data/OBJ38812_TMT10.txt_1	131C	A0JLR7_MOUSE|A0JLR7_K635	15.2993	KO_Uninfect_2	KO_Uninfect	NA	Model	NA	NA	Model	40323.1	499861	0.0806687	A0JLR7_MOUSE|A0JLR7	A0JLR7	MOUSE|A0JLR7
data/OBJ38812_TMT10.txt	1	data/OBJ38812_TMT10.txt_1	126C	A0JLR7_MOUSE|A0JLR7_K635	15.3399	WT_Early_1	WT_Early	NA	Model	NA	NA	Model	41473.1	499861	0.0829693	A0JLR7_MOUSE|A0JLR7	A0JLR7	MOUSE|A0JLR7
data/OBJ38812_TMT10.txt	1	data/OBJ38812_TMT10.txt_1	129C	A0JLR7_MOUSE|A0JLR7_K635	15.7497	WT_Early_2	WT_Early	NA	Model	NA	NA	Model	55097.3	499861	0.110225	A0JLR7_MOUSE|A0JLR7	A0JLR7	MOUSE|A0JLR7
data/OBJ38812_TMT10.txt	1	data/OBJ38812_TMT10.txt_1	127C	A0JLR7_MOUSE|A0JLR7_K635	15.2861	WT_Late_1	WT_Late	NA	Model	NA	NA	Model	39955.8	499861	0.0799339	A0JLR7_MOUSE|A0JLR7	A0JLR7	MOUSE|A0JLR7
data/OBJ38812_TMT10.txt	1	data/OBJ38812_TMT10.txt_1	130C	A0JLR7_MOUSE|A0JLR7_K635	15.6207	WT_Late_2	WT_Late	NA	Model	NA	NA	Model	50386	499861	0.1008	A0JLR7_MOUSE|A0JLR7	A0JLR7	MOUSE|A0JLR7
data/OBJ38812_TMT10.txt	1	data/OBJ38812_TMT10.txt_1	128C	A0JLR7_MOUSE|A0JLR7_K635	15.6129	WT_Uninfect_1	WT_Uninfect	NA	Model	NA	NA	Model	50113.7	499861	0.100255	A0JLR7_MOUSE|A0JLR7	A0JLR7	MOUSE|A0JLR7
data/OBJ38812_TMT10_p2.txt	1	data/OBJ38812_TMT10_p2.txt_1	127N	A0JLR7_MOUSE|A0JLR7_K640	17.0256	KO_Early_3	KO_Early	NA	Model	NA	NA	Model	133414	2.31726e+06	0.0575741	A0JLR7_MOUSE|A0JLR7	A0JLR7	MOUSE|A0JLR7
data/OBJ38812_TMT10_p2.txt	1	data/OBJ38812_TMT10_p2.txt_1	130N	A0JLR7_MOUSE|A0JLR7_K640	17.6303	KO_Early_4	KO_Early	NA	Model	NA	NA	Model	202880	2.31726e+06	0.0875516	A0JLR7_MOUSE|A0JLR7	A0JLR7	MOUSE|A0JLR7
data/OBJ38812_TMT10_p2.txt	1	data/OBJ38812_TMT10_p2.txt_1	128N	A0JLR7_MOUSE|A0JLR7_K640	17.1749	KO_Late_3	KO_Late	NA	Model	NA	NA	Model	147968	2.31726e+06	0.0638546	A0JLR7_MOUSE|A0JLR7	A0JLR7	MOUSE|A0JLR7
data/OBJ38812_TMT10_p2.txt	1	data/OBJ38812_TMT10_p2.txt_1	131N	A0JLR7_MOUSE|A0JLR7_K640	17.5664	KO_Late_4	KO_Late	NA	Model	NA	NA	Model	194100	2.31726e+06	0.0837628	A0JLR7_MOUSE|A0JLR7	A0JLR7	MOUSE|A0JLR7
data/OBJ38812_TMT10_p2.txt	1	data/OBJ38812_TMT10_p2.txt_1	129N	A0JLR7_MOUSE|A0JLR7_K640	16.9653	KO_Uninfect_3	KO_Uninfect	NA	Model	NA	NA	Model	127956	2.31726e+06	0.0552188	A0JLR7_MOUSE|A0JLR7	A0JLR7	MOUSE|A0JLR7
data/OBJ38812_TMT10_p2.txt	1	data/OBJ38812_TMT10_p2.txt_1	126C	A0JLR7_MOUSE|A0JLR7_K640	18.0063	WT_Early_3	WT_Early	NA	Model	NA	NA	Model	263299	2.31726e+06	0.113625	A0JLR7_MOUSE|A0JLR7	A0JLR7	MOUSE|A0JLR7
data/OBJ38812_TMT10_p2.txt	1	data/OBJ38812_TMT10_p2.txt_1	129C	A0JLR7_MOUSE|A0JLR7_K640	17.4672	WT_Early_4	WT_Early	NA	Model	NA	NA	Model	181195	2.31726e+06	0.0781935	A0JLR7_MOUSE|A0JLR7	A0JLR7	MOUSE|A0JLR7
data/OBJ38812_TMT10_p2.txt	1	data/OBJ38812_TMT10_p2.txt_1	127C	A0JLR7_MOUSE|A0JLR7_K640	17.8096	WT_Late_3	WT_Late	NA	Model	NA	NA	Model	229736	2.31726e+06	0.0991411	A0JLR7_MOUSE|A0JLR7	A0JLR7	MOUSE|A0JLR7
data/OBJ38812_TMT10_p2.txt	1	data/OBJ38812_TMT10_p2.txt_1	130C	A0JLR7_MOUSE|A0JLR7_K640	17.6081	WT_Late_4	WT_Late	NA	Model	NA	NA	Model	199792	2.31726e+06	0.0862193	A0JLR7_MOUSE|A0JLR7	A0JLR7	MOUSE|A0JLR7
data/OBJ38812_TMT10_p2.txt	1	data/OBJ38812_TMT10_p2.txt_1	128C	A0JLR7_MOUSE|A0JLR7_K640	17.2337	WT_Uninfect_3	WT_Uninfect	NA	Model	NA	NA	Model	154115	2.31726e+06	0.0665076	A0JLR7_MOUSE|A0JLR7	A0JLR7	MOUSE|A0JLR7
data/OBJ38812_TMT10_p2.txt	1	data/OBJ38812_TMT10_p2.txt_1	131C	A0JLR7_MOUSE|A0JLR7_K640	18.2133	WT_Uninfect_4	WT_Uninfect	NA	Model	NA	NA	Model	303910	2.31726e+06	0.131151	A0JLR7_MOUSE|A0JLR7	A0JLR7	MOUSE|A0JLR7
data/OBJ38812_TMT10.txt	1	data/OBJ38812_TMT10.txt_1	127N	A0JLR7_MOUSE|A0JLR7_K640	17.3213	KO_Early_1	KO_Early	NA	Model	NA	NA	Model	163771	2.15916e+06	0.0758496	A0JLR7_MOUSE|A0JLR7	A0JLR7	MOUSE|A0JLR7
data/OBJ38812_TMT10.txt	1	data/OBJ38812_TMT10.txt_1	130N	A0JLR7_MOUSE|A0JLR7_K640	17.0097	KO_Early_2	KO_Early	NA	Model	NA	NA	Model	131960	2.15916e+06	0.0611166	A0JLR7_MOUSE|A0JLR7	A0JLR7	MOUSE|A0JLR7
data/OBJ38812_TMT10.txt	1	data/OBJ38812_TMT10.txt_1	128N	A0JLR7_MOUSE|A0JLR7_K640	17.2189	KO_Late_1	KO_Late	NA	Model	NA	NA	Model	152548	2.15916e+06	0.0706516	A0JLR7_MOUSE|A0JLR7	A0JLR7	MOUSE|A0JLR7
data/OBJ38812_TMT10.txt	1	data/OBJ38812_TMT10.txt_1	131N	A0JLR7_MOUSE|A0JLR7_K640	16.942	KO_Late_2	KO_Late	NA	Model	NA	NA	Model	125906	2.15916e+06	0.0583124	A0JLR7_MOUSE|A0JLR7	A0JLR7	MOUSE|A0JLR7
data/OBJ38812_TMT10.txt	1	data/OBJ38812_TMT10.txt_1	129N	A0JLR7_MOUSE|A0JLR7_K640	17.2582	KO_Uninfect_1	KO_Uninfect	NA	Model	NA	NA	Model	156762	2.15916e+06	0.0726033	A0JLR7_MOUSE|A0JLR7	A0JLR7	MOUSE|A0JLR7
data/OBJ38812_TMT10.txt	1	data/OBJ38812_TMT10.txt_1	131C	A0JLR7_MOUSE|A0JLR7_K640	17.1457	KO_Uninfect_2	KO_Uninfect	NA	Model	NA	NA	Model	145001	2.15916e+06	0.0671562	A0JLR7_MOUSE|A0JLR7	A0JLR7	MOUSE|A0JLR7
data/OBJ38812_TMT10.txt	1	data/OBJ38812_TMT10.txt_1	126C	A0JLR7_MOUSE|A0JLR7_K640	17.6406	WT_Early_1	WT_Early	NA	Model	NA	NA	Model	204338	2.15916e+06	0.0946377	A0JLR7_MOUSE|A0JLR7	A0JLR7	MOUSE|A0JLR7
data/OBJ38812_TMT10.txt	1	data/OBJ38812_TMT10.txt_1	129C	A0JLR7_MOUSE|A0JLR7_K640	17.9631	WT_Early_2	WT_Early	NA	Model	NA	NA	Model	255520	2.15916e+06	0.118342	A0JLR7_MOUSE|A0JLR7	A0JLR7	MOUSE|A0JLR7
data/OBJ38812_TMT10.txt	1	data/OBJ38812_TMT10.txt_1	127C	A0JLR7_MOUSE|A0JLR7_K640	17.8005	WT_Late_1	WT_Late	NA	Model	NA	NA	Model	228283	2.15916e+06	0.105728	A0JLR7_MOUSE|A0JLR7	A0JLR7	MOUSE|A0JLR7
data/OBJ38812_TMT10.txt	1	data/OBJ38812_TMT10.txt_1	130C	A0JLR7_MOUSE|A0JLR7_K640	17.6954	WT_Late_2	WT_Late	NA	Model	NA	NA	Model	212246	2.15916e+06	0.0983005	A0JLR7_MOUSE|A0JLR7	A0JLR7	MOUSE|A0JLR7
data/OBJ38812_TMT10.txt	1	data/OBJ38812_TMT10.txt_1	128C	A0JLR7_MOUSE|A0JLR7_K640	17.6377	WT_Uninfect_1	WT_Uninfect	NA	Model	NA	NA	Model	203930	2.15916e+06	0.0944488	A0JLR7_MOUSE|A0JLR7	A0JLR7	MOUSE|A0JLR7
data/OBJ38812_TMT10_p2.txt	1	data/OBJ38812_TMT10_p2.txt_1	127N	A0JLR7_MOUSE|A0JLR7_K655	15.0947	KO_Early_3	KO_Early	NA	Model	NA	NA	Model	34991.3	651741	0.0536889	A0JLR7_MOUSE|A0JLR7	A0JLR7	MOUSE|A0JLR7
data/OBJ38812_TMT10_p2.txt	1	data/OBJ38812_TMT10_p2.txt_1	130N	A0JLR7_MOUSE|A0JLR7_K655	15.8832	KO_Early_4	KO_Early	NA	Model	NA	NA	Model	60439.4	651741	0.0927353	A0JLR7_MOUSE|A0JLR7	A0JLR7	MOUSE|A0JLR7
data/OBJ38812_TMT10_p2.txt	1	data/OBJ38812_TMT10_p2.txt_1	128N	A0JLR7_MOUSE|A0JLR7_K655	15.6372	KO_Late_3	KO_Late	NA	Model	NA	NA	Model	50966	651741	0.0781998	A0JLR7_MOUSE|A0JLR7	A0JLR7	MOUSE|A0JLR7
data/OBJ38812_TMT10_p2.txt	1	data/OBJ38812_TMT10_p2.txt_1	131N	A0JLR7_MOUSE|A0JLR7_K655	15.7596	KO_Late_4	KO_Late	NA	Model	NA	NA	Model	55476.5	651741	0.0851205	A0JLR7_MOUSE|A0JLR7	A0JLR7	MOUSE|A0JLR7
data/OBJ38812_TMT10_p2.txt	1	data/OBJ38812_TMT10_p2.txt_1	129N	A0JLR7_MOUSE|A0JLR7_K655	15.6419	KO_Uninfect_3	KO_Uninfect	NA	Model	NA	NA	Model	51132.3	651741	0.078455	A0JLR7_MOUSE|A0JLR7	A0JLR7	MOUSE|A0JLR7
data/OBJ38812_TMT10_p2.txt	1	data/OBJ38812_TMT10_p2.txt_1	126C	A0JLR7_MOUSE|A0JLR7_K655	15.8948	WT_Early_3	WT_Early	NA	Model	NA	NA	Model	60926	651741	0.0934819	A0JLR7_MOUSE|A0JLR7	A0JLR7	MOUSE|A0JLR7
data/OBJ38812_TMT10_p2.txt	1	data/OBJ38812_TMT10_p2.txt_1	129C	A0JLR7_MOUSE|A0JLR7_K655	15.32	WT_Early_4	WT_Early	NA	Model	NA	NA	Model	40905.7	651741	0.0627637	A0JLR7_MOUSE|A0JLR7	A0JLR7	MOUSE|A0JLR7
data/OBJ38812_TMT10_p2.txt	1	data/OBJ38812_TMT10_p2.txt_1	127C	A0JLR7_MOUSE|A0JLR7_K655	15.7406	WT_Late_3	WT_Late	NA	Model	NA	NA	Model	54750.4	651741	0.0840065	A0JLR7_MOUSE|A0JLR7	A0JLR7	MOUSE|A0JLR7
data/OBJ38812_TMT10_p2.txt	1	data/OBJ38812_TMT10_p2.txt_1	130C	A0JLR7_MOUSE|A0JLR7_K655	15.9509	WT_Late_4	WT_Late	NA	Model	NA	NA	Model	63345.2	651741	0.0971938	A0JLR7_MOUSE|A0JLR7	A0JLR7	MOUSE|A0JLR7
data/OBJ38812_TMT10_p2.txt	1	data/OBJ38812_TMT10_p2.txt_1	128C	A0JLR7_MOUSE|A0JLR7_K655	15.6745	WT_Uninfect_3	WT_Uninfect	NA	Model	NA	NA	Model	52299.4	651741	0.0802457	A0JLR7_MOUSE|A0JLR7	A0JLR7	MOUSE|A0JLR7
data/OBJ38812_TMT10_p2.txt	1	data/OBJ38812_TMT10_p2.txt_1	131C	A0JLR7_MOUSE|A0JLR7_K655	16.1896	WT_Uninfect_4	WT_Uninfect	NA	Model	NA	NA	Model	74741.4	651741	0.11468	A0JLR7_MOUSE|A0JLR7	A0JLR7	MOUSE|A0JLR7
data/OBJ38812_TMT10.txt	1	data/OBJ38812_TMT10.txt_1	127N	A0JLR7_MOUSE|A0JLR7_K655	15.2264	KO_Early_1	KO_Early	NA	Model	NA	NA	Model	38334.4	633001	0.0605598	A0JLR7_MOUSE|A0JLR7	A0JLR7	MOUSE|A0JLR7
data/OBJ38812_TMT10.txt	1	data/OBJ38812_TMT10.txt_1	130N	A0JLR7_MOUSE|A0JLR7_K655	15.3275	KO_Early_2	KO_Early	NA	Model	NA	NA	Model	41117.6	633001	0.0649565	A0JLR7_MOUSE|A0JLR7	A0JLR7	MOUSE|A0JLR7
data/OBJ38812_TMT10.txt	1	data/OBJ38812_TMT10.txt_1	128N	A0JLR7_MOUSE|A0JLR7_K655	15.1139	KO_Late_1	KO_Late	NA	Model	NA	NA	Model	35459.1	633001	0.0560175	A0JLR7_MOUSE|A0JLR7	A0JLR7	MOUSE|A0JLR7
data/OBJ38812_TMT10.txt	1	data/OBJ38812_TMT10.txt_1	131N	A0JLR7_MOUSE|A0JLR7_K655	15.2779	KO_Late_2	KO_Late	NA	Model	NA	NA	Model	39729.6	633001	0.0627638	A0JLR7_MOUSE|A0JLR7	A0JLR7	MOUSE|A0JLR7
data/OBJ38812_TMT10.txt	1	data/OBJ38812_TMT10.txt_1	129N	A0JLR7_MOUSE|A0JLR7_K655	15.8992	KO_Uninfect_1	KO_Uninfect	NA	Model	NA	NA	Model	61112.7	633001	0.0965443	A0JLR7_MOUSE|A0JLR7	A0JLR7	MOUSE|A0JLR7
data/OBJ38812_TMT10.txt	1	data/OBJ38812_TMT10.txt_1	131C	A0JLR7_MOUSE|A0JLR7_K655	15.474	KO_Uninfect_2	KO_Uninfect	NA	Model	NA	NA	Model	45514.8	633001	0.0719031	A0JLR7_MOUSE|A0JLR7	A0JLR7	MOUSE|A0JLR7
data/OBJ38812_TMT10.txt	1	data/OBJ38812_TMT10.txt_1	126C	A0JLR7_MOUSE|A0JLR7_K655	15.6814	WT_Early_1	WT_Early	NA	Model	NA	NA	Model	52550.2	633001	0.0830176	A0JLR7_MOUSE|A0JLR7	A0JLR7	MOUSE|A0JLR7
data/OBJ38812_TMT10.txt	1	data/OBJ38812_TMT10.txt_1	129C	A0JLR7_MOUSE|A0JLR7_K655	16.2828	WT_Early_2	WT_Early	NA	Model	NA	NA	Model	79726.8	633001	0.125951	A0JLR7_MOUSE|A0JLR7	A0JLR7	MOUSE|A0JLR7
data/OBJ38812_TMT10.txt	1	data/OBJ38812_TMT10.txt_1	127C	A0JLR7_MOUSE|A0JLR7_K655	15.8664	WT_Late_1	WT_Late	NA	Model	NA	NA	Model	59740.6	633001	0.0943768	A0JLR7_MOUSE|A0JLR7	A0JLR7	MOUSE|A0JLR7
data/OBJ38812_TMT10.txt	1	data/OBJ38812_TMT10.txt_1	130C	A0JLR7_MOUSE|A0JLR7_K655	16.0705	WT_Late_2	WT_Late	NA	Model	NA	NA	Model	68817.9	633001	0.108717	A0JLR7_MOUSE|A0JLR7	A0JLR7	MOUSE|A0JLR7
data/OBJ38812_TMT10.txt	1	data/OBJ38812_TMT10.txt_1	128C	A0JLR7_MOUSE|A0JLR7_K655	15.8516	WT_Uninfect_1	WT_Uninfect	NA	Model	NA	NA	Model	59130.2	633001	0.0934125	A0JLR7_MOUSE|A0JLR7	A0JLR7	MOUSE|A0JLR7
data/OBJ38812_TMT10.txt	1	data/OBJ38812_TMT10.txt_1	127N	A0JLR7_MOUSE|A0JLR7_K672	15.825	KO_Early_1	KO_Early	NA	Model	NA	NA	Model	58049.7	667744	0.086934	A0JLR7_MOUSE|A0JLR7	A0JLR7	MOUSE|A0JLR7
data/OBJ38812_TMT10.txt	1	data/OBJ38812_TMT10.txt_1	130N	A0JLR7_MOUSE|A0JLR7_K672	15.5325	KO_Early_2	KO_Early	NA	Model	NA	NA	Model	47396.3	667744	0.0709797	A0JLR7_MOUSE|A0JLR7	A0JLR7	MOUSE|A0JLR7
data/OBJ38812_TMT10.txt	1	data/OBJ38812_TMT10.txt_1	128N	A0JLR7_MOUSE|A0JLR7_K672	16.0005	KO_Late_1	KO_Late	NA	Model	NA	NA	Model	65560.4	667744	0.0981819	A0JLR7_MOUSE|A0JLR7	A0JLR7	MOUSE|A0JLR7
data/OBJ38812_TMT10.txt	1	data/OBJ38812_TMT10.txt_1	131N	A0JLR7_MOUSE|A0JLR7_K672	15.2454	KO_Late_2	KO_Late	NA	Model	NA	NA	Model	38845	667744	0.0581735	A0JLR7_MOUSE|A0JLR7	A0JLR7	MOUSE|A0JLR7
data/OBJ38812_TMT10.txt	1	data/OBJ38812_TMT10.txt_1	129N	A0JLR7_MOUSE|A0JLR7_K672	15.0267	KO_Uninfect_1	KO_Uninfect	NA	Model	NA	NA	Model	33379.3	667744	0.0499882	A0JLR7_MOUSE|A0JLR7	A0JLR7	MOUSE|A0JLR7
data/OBJ38812_TMT10.txt	1	data/OBJ38812_TMT10.txt_1	131C	A0JLR7_MOUSE|A0JLR7_K672	15.34	KO_Uninfect_2	KO_Uninfect	NA	Model	NA	NA	Model	41475.8	667744	0.0621133	A0JLR7_MOUSE|A0JLR7	A0JLR7	MOUSE|A0JLR7
data/OBJ38812_TMT10.txt	1	data/OBJ38812_TMT10.txt_1	126C	A0JLR7_MOUSE|A0JLR7_K672	15.9606	WT_Early_1	WT_Early	NA	Model	NA	NA	Model	63769	667744	0.0954991	A0JLR7_MOUSE|A0JLR7	A0JLR7	MOUSE|A0JLR7
data/OBJ38812_TMT10.txt	1	data/OBJ38812_TMT10.txt_1	129C	A0JLR7_MOUSE|A0JLR7_K672	15.6049	WT_Early_2	WT_Early	NA	Model	NA	NA	Model	49834.7	667744	0.0746314	A0JLR7_MOUSE|A0JLR7	A0JLR7	MOUSE|A0JLR7
data/OBJ38812_TMT10.txt	1	data/OBJ38812_TMT10.txt_1	127C	A0JLR7_MOUSE|A0JLR7_K672	15.8532	WT_Late_1	WT_Late	NA	Model	NA	NA	Model	59194.6	667744	0.0886486	A0JLR7_MOUSE|A0JLR7	A0JLR7	MOUSE|A0JLR7
data/OBJ38812_TMT10.txt	1	data/OBJ38812_TMT10.txt_1	130C	A0JLR7_MOUSE|A0JLR7_K672	16.2568	WT_Late_2	WT_Late	NA	Model	NA	NA	Model	78303.4	667744	0.117266	A0JLR7_MOUSE|A0JLR7	A0JLR7	MOUSE|A0JLR7
data/OBJ38812_TMT10.txt	1	data/OBJ38812_TMT10.txt_1	128C	A0JLR7_MOUSE|A0JLR7_K672	16.227	WT_Uninfect_1	WT_Uninfect	NA	Model	NA	NA	Model	76702.8	667744	0.114869	A0JLR7_MOUSE|A0JLR7	A0JLR7	MOUSE|A0JLR7
data/OBJ38812_TMT10_p2.txt	1	data/OBJ38812_TMT10_p2.txt_1	127N	A0JLR7_MOUSE|A0JLR7_K678	16.978	KO_Early_3	KO_Early	NA	Model	NA	NA	Model	129090	1.66937e+06	0.0773285	A0JLR7_MOUSE|A0JLR7	A0JLR7	MOUSE|A0JLR7
data/OBJ38812_TMT10_p2.txt	1	data/OBJ38812_TMT10_p2.txt_1	130N	A0JLR7_MOUSE|A0JLR7_K678	17.2757	KO_Early_4	KO_Early	NA	Model	NA	NA	Model	158672	1.66937e+06	0.095049	A0JLR7_MOUSE|A0JLR7	A0JLR7	MOUSE|A0JLR7
data/OBJ38812_TMT10_p2.txt	1	data/OBJ38812_TMT10_p2.txt_1	128N	A0JLR7_MOUSE|A0JLR7_K678	16.7525	KO_Late_3	KO_Late	NA	Model	NA	NA	Model	110407	1.66937e+06	0.0661368	A0JLR7_MOUSE|A0JLR7	A0JLR7	MOUSE|A0JLR7
data/OBJ38812_TMT10_p2.txt	1	data/OBJ38812_TMT10_p2.txt_1	131N	A0JLR7_MOUSE|A0JLR7_K678	16.731	KO_Late_4	KO_Late	NA	Model	NA	NA	Model	108775	1.66937e+06	0.0651592	A0JLR7_MOUSE|A0JLR7	A0JLR7	MOUSE|A0JLR7
data/OBJ38812_TMT10_p2.txt	1	data/OBJ38812_TMT10_p2.txt_1	129N	A0JLR7_MOUSE|A0JLR7_K678	16.8723	KO_Uninfect_3	KO_Uninfect	NA	Model	NA	NA	Model	119970	1.66937e+06	0.0718651	A0JLR7_MOUSE|A0JLR7	A0JLR7	MOUSE|A0JLR7
data/OBJ38812_TMT10_p2.txt	1	data/OBJ38812_TMT10_p2.txt_1	126C	A0JLR7_MOUSE|A0JLR7_K678	17.6479	WT_Early_3	WT_Early	NA	Model	NA	NA	Model	205379	1.66937e+06	0.123028	A0JLR7_MOUSE|A0JLR7	A0JLR7	MOUSE|A0JLR7
data/OBJ38812_TMT10_p2.txt	1	data/OBJ38812_TMT10_p2.txt_1	129C	A0JLR7_MOUSE|A0JLR7_K678	17.3528	WT_Early_4	WT_Early	NA	Model	NA	NA	Model	167383	1.66937e+06	0.100267	A0JLR7_MOUSE|A0JLR7	A0JLR7	MOUSE|A0JLR7
data/OBJ38812_TMT10_p2.txt	1	data/OBJ38812_TMT10_p2.txt_1	127C	A0JLR7_MOUSE|A0JLR7_K678	17.3032	WT_Late_3	WT_Late	NA	Model	NA	NA	Model	161727	1.66937e+06	0.0968789	A0JLR7_MOUSE|A0JLR7	A0JLR7	MOUSE|A0JLR7
data/OBJ38812_TMT10_p2.txt	1	data/OBJ38812_TMT10_p2.txt_1	130C	A0JLR7_MOUSE|A0JLR7_K678	16.8478	WT_Late_4	WT_Late	NA	Model	NA	NA	Model	117947	1.66937e+06	0.0706536	A0JLR7_MOUSE|A0JLR7	A0JLR7	MOUSE|A0JLR7
data/OBJ38812_TMT10_p2.txt	1	data/OBJ38812_TMT10_p2.txt_1	128C	A0JLR7_MOUSE|A0JLR7_K678	16.7942	WT_Uninfect_3	WT_Uninfect	NA	Model	NA	NA	Model	113650	1.66937e+06	0.0680793	A0JLR7_MOUSE|A0JLR7	A0JLR7	MOUSE|A0JLR7
data/OBJ38812_TMT10_p2.txt	1	data/OBJ38812_TMT10_p2.txt_1	131C	A0JLR7_MOUSE|A0JLR7_K678	17.0967	WT_Uninfect_4	WT_Uninfect	NA	Model	NA	NA	Model	140156	1.66937e+06	0.0839574	A0JLR7_MOUSE|A0JLR7	A0JLR7	MOUSE|A0JLR7
data/OBJ38812_TMT10.txt	1	data/OBJ38812_TMT10.txt_1	127N	A0JLR7_MOUSE|A0JLR7_K678	17.128	KO_Early_1	KO_Early	NA	Model	NA	NA	Model	143231	1.65073e+06	0.0867682	A0JLR7_MOUSE|A0JLR7	A0JLR7	MOUSE|A0JLR7
data/OBJ38812_TMT10.txt	1	data/OBJ38812_TMT10.txt_1	130N	A0JLR7_MOUSE|A0JLR7_K678	17.1697	KO_Early_2	KO_Early	NA	Model	NA	NA	Model	147434	1.65073e+06	0.0893143	A0JLR7_MOUSE|A0JLR7	A0JLR7	MOUSE|A0JLR7
data/OBJ38812_TMT10.txt	1	data/OBJ38812_TMT10.txt_1	128N	A0JLR7_MOUSE|A0JLR7_K678	17.4634	KO_Late_1	KO_Late	NA	Model	NA	NA	Model	180714	1.65073e+06	0.109475	A0JLR7_MOUSE|A0JLR7	A0JLR7	MOUSE|A0JLR7
data/OBJ38812_TMT10.txt	1	data/OBJ38812_TMT10.txt_1	131N	A0JLR7_MOUSE|A0JLR7_K678	16.7125	KO_Late_2	KO_Late	NA	Model	NA	NA	Model	107387	1.65073e+06	0.0650542	A0JLR7_MOUSE|A0JLR7	A0JLR7	MOUSE|A0JLR7
data/OBJ38812_TMT10.txt	1	data/OBJ38812_TMT10.txt_1	129N	A0JLR7_MOUSE|A0JLR7_K678	16.8795	KO_Uninfect_1	KO_Uninfect	NA	Model	NA	NA	Model	120567	1.65073e+06	0.0730384	A0JLR7_MOUSE|A0JLR7	A0JLR7	MOUSE|A0JLR7
data/OBJ38812_TMT10.txt	1	data/OBJ38812_TMT10.txt_1	131C	A0JLR7_MOUSE|A0JLR7_K678	16.8038	KO_Uninfect_2	KO_Uninfect	NA	Model	NA	NA	Model	114409	1.65073e+06	0.069308	A0JLR7_MOUSE|A0JLR7	A0JLR7	MOUSE|A0JLR7
data/OBJ38812_TMT10.txt	1	data/OBJ38812_TMT10.txt_1	126C	A0JLR7_MOUSE|A0JLR7_K678	16.961	WT_Early_1	WT_Early	NA	Model	NA	NA	Model	127577	1.65073e+06	0.077285	A0JLR7_MOUSE|A0JLR7	A0JLR7	MOUSE|A0JLR7
data/OBJ38812_TMT10.txt	1	data/OBJ38812_TMT10.txt_1	129C	A0JLR7_MOUSE|A0JLR7_K678	17.0279	WT_Early_2	WT_Early	NA	Model	NA	NA	Model	133633	1.65073e+06	0.080954	A0JLR7_MOUSE|A0JLR7	A0JLR7	MOUSE|A0JLR7
data/OBJ38812_TMT10.txt	1	data/OBJ38812_TMT10.txt_1	127C	A0JLR7_MOUSE|A0JLR7_K678	16.7426	WT_Late_1	WT_Late	NA	Model	NA	NA	Model	109654	1.65073e+06	0.0664275	A0JLR7_MOUSE|A0JLR7	A0JLR7	MOUSE|A0JLR7
data/OBJ38812_TMT10.txt	1	data/OBJ38812_TMT10.txt_1	130C	A0JLR7_MOUSE|A0JLR7_K678	16.7025	WT_Late_2	WT_Late	NA	Model	NA	NA	Model	106651	1.65073e+06	0.0646083	A0JLR7_MOUSE|A0JLR7	A0JLR7	MOUSE|A0JLR7
data/OBJ38812_TMT10.txt	1	data/OBJ38812_TMT10.txt_1	128C	A0JLR7_MOUSE|A0JLR7_K678	17.7684	WT_Uninfect_1	WT_Uninfect	NA	Model	NA	NA	Model	223258	1.65073e+06	0.135248	A0JLR7_MOUSE|A0JLR7	A0JLR7	MOUSE|A0JLR7
data/OBJ38812_TMT10_p2.txt	1	data/OBJ38812_TMT10_p2.txt_1	127N	A0JLR7_MOUSE|A0JLR7_K688	13.804	KO_Early_3	KO_Early	NA	Model	NA	NA	Model	14302.5	277342	0.0515699	A0JLR7_MOUSE|A0JLR7	A0JLR7	MOUSE|A0JLR7
data/OBJ38812_TMT10_p2.txt	1	data/OBJ38812_TMT10_p2.txt_1	130N	A0JLR7_MOUSE|A0JLR7_K688	13.8102	KO_Early_4	KO_Early	NA	Model	NA	NA	Model	14364.7	277342	0.0517941	A0JLR7_MOUSE|A0JLR7	A0JLR7	MOUSE|A0JLR7
data/OBJ38812_TMT10_p2.txt	1	data/OBJ38812_TMT10_p2.txt_1	128N	A0JLR7_MOUSE|A0JLR7_K688	15.2746	KO_Late_3	KO_Late	NA	Model	NA	NA	Model	39636.8	277342	0.142917	A0JLR7_MOUSE|A0JLR7	A0JLR7	MOUSE|A0JLR7
data/OBJ38812_TMT10_p2.txt	1	data/OBJ38812_TMT10_p2.txt_1	131N	A0JLR7_MOUSE|A0JLR7_K688	14.8891	KO_Late_4	KO_Late	NA	Model	NA	NA	Model	30343.6	277342	0.109408	A0JLR7_MOUSE|A0JLR7	A0JLR7	MOUSE|A0JLR7
data/OBJ38812_TMT10_p2.txt	1	data/OBJ38812_TMT10_p2.txt_1	129N	A0JLR7_MOUSE|A0JLR7_K688	14.1392	KO_Uninfect_3	KO_Uninfect	NA	Model	NA	NA	Model	18044.1	277342	0.0650607	A0JLR7_MOUSE|A0JLR7	A0JLR7	MOUSE|A0JLR7
data/OBJ38812_TMT10_p2.txt	1	data/OBJ38812_TMT10_p2.txt_1	126C	A0JLR7_MOUSE|A0JLR7_K688	14.1622	WT_Early_3	WT_Early	NA	Model	NA	NA	Model	18333.5	277342	0.0661041	A0JLR7_MOUSE|A0JLR7	A0JLR7	MOUSE|A0JLR7
data/OBJ38812_TMT10_p2.txt	1	data/OBJ38812_TMT10_p2.txt_1	129C	A0JLR7_MOUSE|A0JLR7_K688	14.1574	WT_Early_4	WT_Early	NA	Model	NA	NA	Model	18272.2	277342	0.0658834	A0JLR7_MOUSE|A0JLR7	A0JLR7	MOUSE|A0JLR7
data/OBJ38812_TMT10_p2.txt	1	data/OBJ38812_TMT10_p2.txt_1	127C	A0JLR7_MOUSE|A0JLR7_K688	15.1757	WT_Late_3	WT_Late	NA	Model	NA	NA	Model	37012	277342	0.133452	A0JLR7_MOUSE|A0JLR7	A0JLR7	MOUSE|A0JLR7
data/OBJ38812_TMT10_p2.txt	1	data/OBJ38812_TMT10_p2.txt_1	130C	A0JLR7_MOUSE|A0JLR7_K688	15.2002	WT_Late_4	WT_Late	NA	Model	NA	NA	Model	37646.4	277342	0.13574	A0JLR7_MOUSE|A0JLR7	A0JLR7	MOUSE|A0JLR7
data/OBJ38812_TMT10_p2.txt	1	data/OBJ38812_TMT10_p2.txt_1	128C	A0JLR7_MOUSE|A0JLR7_K688	14.2088	WT_Uninfect_3	WT_Uninfect	NA	Model	NA	NA	Model	18934.8	277342	0.0682724	A0JLR7_MOUSE|A0JLR7	A0JLR7	MOUSE|A0JLR7
data/OBJ38812_TMT10_p2.txt	1	data/OBJ38812_TMT10_p2.txt_1	131C	A0JLR7_MOUSE|A0JLR7_K688	12.8854	WT_Uninfect_4	WT_Uninfect	NA	Model	NA	NA	Model	7566.3	277342	0.0272814	A0JLR7_MOUSE|A0JLR7	A0JLR7	MOUSE|A0JLR7
data/OBJ38812_TMT10.txt	1	data/OBJ38812_TMT10.txt_1	127N	A0JLR7_MOUSE|A0JLR7_K688	13.9702	KO_Early_1	KO_Early	NA	Model	NA	NA	Model	16049.2	292733	0.0548256	A0JLR7_MOUSE|A0JLR7	A0JLR7	MOUSE|A0JLR7
data/OBJ38812_TMT10.txt	1	data/OBJ38812_TMT10.txt_1	130N	A0JLR7_MOUSE|A0JLR7_K688	13.8213	KO_Early_2	KO_Early	NA	Model	NA	NA	Model	14475.4	292733	0.0494493	A0JLR7_MOUSE|A0JLR7	A0JLR7	MOUSE|A0JLR7
data/OBJ38812_TMT10.txt	1	data/OBJ38812_TMT10.txt_1	128N	A0JLR7_MOUSE|A0JLR7_K688	15.405	KO_Late_1	KO_Late	NA	Model	NA	NA	Model	43386.3	292733	0.148211	A0JLR7_MOUSE|A0JLR7	A0JLR7	MOUSE|A0JLR7
data/OBJ38812_TMT10.txt	1	data/OBJ38812_TMT10.txt_1	131N	A0JLR7_MOUSE|A0JLR7_K688	14.4974	KO_Late_2	KO_Late	NA	Model	NA	NA	Model	23128.3	292733	0.0790081	A0JLR7_MOUSE|A0JLR7	A0JLR7	MOUSE|A0JLR7
data/OBJ38812_TMT10.txt	1	data/OBJ38812_TMT10.txt_1	129N	A0JLR7_MOUSE|A0JLR7_K688	14.1152	KO_Uninfect_1	KO_Uninfect	NA	Model	NA	NA	Model	17746.1	292733	0.0606223	A0JLR7_MOUSE|A0JLR7	A0JLR7	MOUSE|A0JLR7
data/OBJ38812_TMT10.txt	1	data/OBJ38812_TMT10.txt_1	131C	A0JLR7_MOUSE|A0JLR7_K688	14.0659	KO_Uninfect_2	KO_Uninfect	NA	Model	NA	NA	Model	17149.6	292733	0.0585846	A0JLR7_MOUSE|A0JLR7	A0JLR7	MOUSE|A0JLR7
data/OBJ38812_TMT10.txt	1	data/OBJ38812_TMT10.txt_1	126C	A0JLR7_MOUSE|A0JLR7_K688	14.8264	WT_Early_1	WT_Early	NA	Model	NA	NA	Model	29053.3	292733	0.0992486	A0JLR7_MOUSE|A0JLR7	A0JLR7	MOUSE|A0JLR7
data/OBJ38812_TMT10.txt	1	data/OBJ38812_TMT10.txt_1	129C	A0JLR7_MOUSE|A0JLR7_K688	13.3989	WT_Early_2	WT_Early	NA	Model	NA	NA	Model	10801.3	292733	0.0368982	A0JLR7_MOUSE|A0JLR7	A0JLR7	MOUSE|A0JLR7
data/OBJ38812_TMT10.txt	1	data/OBJ38812_TMT10.txt_1	127C	A0JLR7_MOUSE|A0JLR7_K688	15.5068	WT_Late_1	WT_Late	NA	Model	NA	NA	Model	46558.5	292733	0.159048	A0JLR7_MOUSE|A0JLR7	A0JLR7	MOUSE|A0JLR7
data/OBJ38812_TMT10.txt	1	data/OBJ38812_TMT10.txt_1	130C	A0JLR7_MOUSE|A0JLR7_K688	14.4524	WT_Late_2	WT_Late	NA	Model	NA	NA	Model	22419.1	292733	0.0765854	A0JLR7_MOUSE|A0JLR7	A0JLR7	MOUSE|A0JLR7
data/OBJ38812_TMT10.txt	1	data/OBJ38812_TMT10.txt_1	128C	A0JLR7_MOUSE|A0JLR7_K688	14.8278	WT_Uninfect_1	WT_Uninfect	NA	Model	NA	NA	Model	29080.3	292733	0.0993407	A0JLR7_MOUSE|A0JLR7	A0JLR7	MOUSE|A0JLR7
data/OBJ38812_TMT10_p2.txt	1	data/OBJ38812_TMT10_p2.txt_1	127N	A0JLR7_MOUSE|A0JLR7_K695	16.8868	KO_Early_3	KO_Early	NA	Model	NA	NA	Model	121185	2.45795e+06	0.0493031	A0JLR7_MOUSE|A0JLR7	A0JLR7	MOUSE|A0JLR7
data/OBJ38812_TMT10_p2.txt	1	data/OBJ38812_TMT10_p2.txt_1	130N	A0JLR7_MOUSE|A0JLR7_K695	17.7741	KO_Early_4	KO_Early	NA	Model	NA	NA	Model	224147	2.45795e+06	0.0911927	A0JLR7_MOUSE|A0JLR7	A0JLR7	MOUSE|A0JLR7
data/OBJ38812_TMT10_p2.txt	1	data/OBJ38812_TMT10_p2.txt_1	128N	A0JLR7_MOUSE|A0JLR7_K695	16.9319	KO_Late_3	KO_Late	NA	Model	NA	NA	Model	125032	2.45795e+06	0.0508682	A0JLR7_MOUSE|A0JLR7	A0JLR7	MOUSE|A0JLR7
data/OBJ38812_TMT10_p2.txt	1	data/OBJ38812_TMT10_p2.txt_1	131N	A0JLR7_MOUSE|A0JLR7_K695	17.4456	KO_Late_4	KO_Late	NA	Model	NA	NA	Model	178510	2.45795e+06	0.0726255	A0JLR7_MOUSE|A0JLR7	A0JLR7	MOUSE|A0JLR7
data/OBJ38812_TMT10_p2.txt	1	data/OBJ38812_TMT10_p2.txt_1	129N	A0JLR7_MOUSE|A0JLR7_K695	16.8128	KO_Uninfect_3	KO_Uninfect	NA	Model	NA	NA	Model	115118	2.45795e+06	0.0468348	A0JLR7_MOUSE|A0JLR7	A0JLR7	MOUSE|A0JLR7
data/OBJ38812_TMT10_p2.txt	1	data/OBJ38812_TMT10_p2.txt_1	126C	A0JLR7_MOUSE|A0JLR7_K695	18.5442	WT_Early_3	WT_Early	NA	Model	NA	NA	Model	382266	2.45795e+06	0.155522	A0JLR7_MOUSE|A0JLR7	A0JLR7	MOUSE|A0JLR7
data/OBJ38812_TMT10_p2.txt	1	data/OBJ38812_TMT10_p2.txt_1	129C	A0JLR7_MOUSE|A0JLR7_K695	17.9175	WT_Early_4	WT_Early	NA	Model	NA	NA	Model	247577	2.45795e+06	0.100725	A0JLR7_MOUSE|A0JLR7	A0JLR7	MOUSE|A0JLR7
data/OBJ38812_TMT10_p2.txt	1	data/OBJ38812_TMT10_p2.txt_1	127C	A0JLR7_MOUSE|A0JLR7_K695	18.0273	WT_Late_3	WT_Late	NA	Model	NA	NA	Model	267152	2.45795e+06	0.108689	A0JLR7_MOUSE|A0JLR7	A0JLR7	MOUSE|A0JLR7
data/OBJ38812_TMT10_p2.txt	1	data/OBJ38812_TMT10_p2.txt_1	130C	A0JLR7_MOUSE|A0JLR7_K695	17.7146	WT_Late_4	WT_Late	NA	Model	NA	NA	Model	215094	2.45795e+06	0.0875094	A0JLR7_MOUSE|A0JLR7	A0JLR7	MOUSE|A0JLR7
data/OBJ38812_TMT10_p2.txt	1	data/OBJ38812_TMT10_p2.txt_1	128C	A0JLR7_MOUSE|A0JLR7_K695	17.4675	WT_Uninfect_3	WT_Uninfect	NA	Model	NA	NA	Model	181231	2.45795e+06	0.0737323	A0JLR7_MOUSE|A0JLR7	A0JLR7	MOUSE|A0JLR7
data/OBJ38812_TMT10_p2.txt	1	data/OBJ38812_TMT10_p2.txt_1	131C	A0JLR7_MOUSE|A0JLR7_K695	17.6693	WT_Uninfect_4	WT_Uninfect	NA	Model	NA	NA	Model	208443	2.45795e+06	0.0848035	A0JLR7_MOUSE|A0JLR7	A0JLR7	MOUSE|A0JLR7
data/OBJ38812_TMT10.txt	1	data/OBJ38812_TMT10.txt_1	127N	A0JLR7_MOUSE|A0JLR7_K695	17.264	KO_Early_1	KO_Early	NA	Model	NA	NA	Model	157395	2.33843e+06	0.0673081	A0JLR7_MOUSE|A0JLR7	A0JLR7	MOUSE|A0JLR7
data/OBJ38812_TMT10.txt	1	data/OBJ38812_TMT10.txt_1	130N	A0JLR7_MOUSE|A0JLR7_K695	17.199	KO_Early_2	KO_Early	NA	Model	NA	NA	Model	150460	2.33843e+06	0.0643421	A0JLR7_MOUSE|A0JLR7	A0JLR7	MOUSE|A0JLR7
data/OBJ38812_TMT10.txt	1	data/OBJ38812_TMT10.txt_1	128N	A0JLR7_MOUSE|A0JLR7_K695	17.0513	KO_Late_1	KO_Late	NA	Model	NA	NA	Model	135814	2.33843e+06	0.058079	A0JLR7_MOUSE|A0JLR7	A0JLR7	MOUSE|A0JLR7
data/OBJ38812_TMT10.txt	1	data/OBJ38812_TMT10.txt_1	131N	A0JLR7_MOUSE|A0JLR7_K695	16.9417	KO_Late_2	KO_Late	NA	Model	NA	NA	Model	125882	2.33843e+06	0.053832	A0JLR7_MOUSE|A0JLR7	A0JLR7	MOUSE|A0JLR7
data/OBJ38812_TMT10.txt	1	data/OBJ38812_TMT10.txt_1	129N	A0JLR7_MOUSE|A0JLR7_K695	17.4334	KO_Uninfect_1	KO_Uninfect	NA	Model	NA	NA	Model	177007	2.33843e+06	0.0756947	A0JLR7_MOUSE|A0JLR7	A0JLR7	MOUSE|A0JLR7
data/OBJ38812_TMT10.txt	1	data/OBJ38812_TMT10.txt_1	131C	A0JLR7_MOUSE|A0JLR7_K695	17.0642	KO_Uninfect_2	KO_Uninfect	NA	Model	NA	NA	Model	137033	2.33843e+06	0.0586005	A0JLR7_MOUSE|A0JLR7	A0JLR7	MOUSE|A0JLR7
data/OBJ38812_TMT10.txt	1	data/OBJ38812_TMT10.txt_1	126C	A0JLR7_MOUSE|A0JLR7_K695	18.1179	WT_Early_1	WT_Early	NA	Model	NA	NA	Model	284476	2.33843e+06	0.121652	A0JLR7_MOUSE|A0JLR7	A0JLR7	MOUSE|A0JLR7
data/OBJ38812_TMT10.txt	1	data/OBJ38812_TMT10.txt_1	129C	A0JLR7_MOUSE|A0JLR7_K695	18.2458	WT_Early_2	WT_Early	NA	Model	NA	NA	Model	310847	2.33843e+06	0.13293	A0JLR7_MOUSE|A0JLR7	A0JLR7	MOUSE|A0JLR7
data/OBJ38812_TMT10.txt	1	data/OBJ38812_TMT10.txt_1	127C	A0JLR7_MOUSE|A0JLR7_K695	17.9501	WT_Late_1	WT_Late	NA	Model	NA	NA	Model	253234	2.33843e+06	0.108292	A0JLR7_MOUSE|A0JLR7	A0JLR7	MOUSE|A0JLR7
data/OBJ38812_TMT10.txt	1	data/OBJ38812_TMT10.txt_1	130C	A0JLR7_MOUSE|A0JLR7_K695	17.6739	WT_Late_2	WT_Late	NA	Model	NA	NA	Model	209113	2.33843e+06	0.0894246	A0JLR7_MOUSE|A0JLR7	A0JLR7	MOUSE|A0JLR7
data/OBJ38812_TMT10.txt	1	data/OBJ38812_TMT10.txt_1	128C	A0JLR7_MOUSE|A0JLR7_K695	17.6451	WT_Uninfect_1	WT_Uninfect	NA	Model	NA	NA	Model	204972	2.33843e+06	0.0876537	A0JLR7_MOUSE|A0JLR7	A0JLR7	MOUSE|A0JLR7
data/OBJ38812_TMT10_p2.txt	1	data/OBJ38812_TMT10_p2.txt_1	127N	A0JLR7_MOUSE|A0JLR7_K704	15.1659	KO_Early_3	KO_Early	NA	Model	NA	NA	Model	36762.2	668563	0.0549869	A0JLR7_MOUSE|A0JLR7	A0JLR7	MOUSE|A0JLR7
data/OBJ38812_TMT10_p2.txt	1	data/OBJ38812_TMT10_p2.txt_1	130N	A0JLR7_MOUSE|A0JLR7_K704	16.2002	KO_Early_4	KO_Early	NA	Model	NA	NA	Model	75290	668563	0.112615	A0JLR7_MOUSE|A0JLR7	A0JLR7	MOUSE|A0JLR7
data/OBJ38812_TMT10_p2.txt	1	data/OBJ38812_TMT10_p2.txt_1	128N	A0JLR7_MOUSE|A0JLR7_K704	15.0094	KO_Late_3	KO_Late	NA	Model	NA	NA	Model	32982.6	668563	0.0493335	A0JLR7_MOUSE|A0JLR7	A0JLR7	MOUSE|A0JLR7
data/OBJ38812_TMT10_p2.txt	1	data/OBJ38812_TMT10_p2.txt_1	131N	A0JLR7_MOUSE|A0JLR7_K704	15.8095	KO_Late_4	KO_Late	NA	Model	NA	NA	Model	57428.5	668563	0.0858985	A0JLR7_MOUSE|A0JLR7	A0JLR7	MOUSE|A0JLR7
data/OBJ38812_TMT10_p2.txt	1	data/OBJ38812_TMT10_p2.txt_1	129N	A0JLR7_MOUSE|A0JLR7_K704	15.2248	KO_Uninfect_3	KO_Uninfect	NA	Model	NA	NA	Model	38293.6	668563	0.0572775	A0JLR7_MOUSE|A0JLR7	A0JLR7	MOUSE|A0JLR7
data/OBJ38812_TMT10_p2.txt	1	data/OBJ38812_TMT10_p2.txt_1	126C	A0JLR7_MOUSE|A0JLR7_K704	15.9569	WT_Early_3	WT_Early	NA	Model	NA	NA	Model	63606	668563	0.0951384	A0JLR7_MOUSE|A0JLR7	A0JLR7	MOUSE|A0JLR7
data/OBJ38812_TMT10_p2.txt	1	data/OBJ38812_TMT10_p2.txt_1	129C	A0JLR7_MOUSE|A0JLR7_K704	15.704	WT_Early_4	WT_Early	NA	Model	NA	NA	Model	53380.3	668563	0.0798433	A0JLR7_MOUSE|A0JLR7	A0JLR7	MOUSE|A0JLR7
data/OBJ38812_TMT10_p2.txt	1	data/OBJ38812_TMT10_p2.txt_1	127C	A0JLR7_MOUSE|A0JLR7_K704	15.6078	WT_Late_3	WT_Late	NA	Model	NA	NA	Model	49937.4	668563	0.0746937	A0JLR7_MOUSE|A0JLR7	A0JLR7	MOUSE|A0JLR7
data/OBJ38812_TMT10_p2.txt	1	data/OBJ38812_TMT10_p2.txt_1	130C	A0JLR7_MOUSE|A0JLR7_K704	15.6568	WT_Late_4	WT_Late	NA	Model	NA	NA	Model	51659.9	668563	0.07727	A0JLR7_MOUSE|A0JLR7	A0JLR7	MOUSE|A0JLR7
data/OBJ38812_TMT10_p2.txt	1	data/OBJ38812_TMT10_p2.txt_1	128C	A0JLR7_MOUSE|A0JLR7_K704	15.8012	WT_Uninfect_3	WT_Uninfect	NA	Model	NA	NA	Model	57101.4	668563	0.0854092	A0JLR7_MOUSE|A0JLR7	A0JLR7	MOUSE|A0JLR7
data/OBJ38812_TMT10_p2.txt	1	data/OBJ38812_TMT10_p2.txt_1	131C	A0JLR7_MOUSE|A0JLR7_K704	16.638	WT_Uninfect_4	WT_Uninfect	NA	Model	NA	NA	Model	101982	668563	0.152539	A0JLR7_MOUSE|A0JLR7	A0JLR7	MOUSE|A0JLR7
data/OBJ38812_TMT10.txt	1	data/OBJ38812_TMT10.txt_1	127N	A0JLR7_MOUSE|A0JLR7_K704	15.4487	KO_Early_1	KO_Early	NA	Model	NA	NA	Model	44723.6	607427	0.0736279	A0JLR7_MOUSE|A0JLR7	A0JLR7	MOUSE|A0JLR7
data/OBJ38812_TMT10.txt	1	data/OBJ38812_TMT10.txt_1	130N	A0JLR7_MOUSE|A0JLR7_K704	15.1185	KO_Early_2	KO_Early	NA	Model	NA	NA	Model	35573.3	607427	0.0585639	A0JLR7_MOUSE|A0JLR7	A0JLR7	MOUSE|A0JLR7
data/OBJ38812_TMT10.txt	1	data/OBJ38812_TMT10.txt_1	128N	A0JLR7_MOUSE|A0JLR7_K704	15.2141	KO_Late_1	KO_Late	NA	Model	NA	NA	Model	38010.3	607427	0.062576	A0JLR7_MOUSE|A0JLR7	A0JLR7	MOUSE|A0JLR7
data/OBJ38812_TMT10.txt	1	data/OBJ38812_TMT10.txt_1	131N	A0JLR7_MOUSE|A0JLR7_K704	15.0633	KO_Late_2	KO_Late	NA	Model	NA	NA	Model	34237.4	607427	0.0563646	A0JLR7_MOUSE|A0JLR7	A0JLR7	MOUSE|A0JLR7
data/OBJ38812_TMT10.txt	1	data/OBJ38812_TMT10.txt_1	129N	A0JLR7_MOUSE|A0JLR7_K704	15.6643	KO_Uninfect_1	KO_Uninfect	NA	Model	NA	NA	Model	51931.2	607427	0.0854937	A0JLR7_MOUSE|A0JLR7	A0JLR7	MOUSE|A0JLR7
data/OBJ38812_TMT10.txt	1	data/OBJ38812_TMT10.txt_1	131C	A0JLR7_MOUSE|A0JLR7_K704	15.3074	KO_Uninfect_2	KO_Uninfect	NA	Model	NA	NA	Model	40550.6	607427	0.0667579	A0JLR7_MOUSE|A0JLR7	A0JLR7	MOUSE|A0JLR7
data/OBJ38812_TMT10.txt	1	data/OBJ38812_TMT10.txt_1	126C	A0JLR7_MOUSE|A0JLR7_K704	15.8206	WT_Early_1	WT_Early	NA	Model	NA	NA	Model	57872.2	607427	0.0952743	A0JLR7_MOUSE|A0JLR7	A0JLR7	MOUSE|A0JLR7
data/OBJ38812_TMT10.txt	1	data/OBJ38812_TMT10.txt_1	129C	A0JLR7_MOUSE|A0JLR7_K704	16.1388	WT_Early_2	WT_Early	NA	Model	NA	NA	Model	72156.7	607427	0.118791	A0JLR7_MOUSE|A0JLR7	A0JLR7	MOUSE|A0JLR7
data/OBJ38812_TMT10.txt	1	data/OBJ38812_TMT10.txt_1	127C	A0JLR7_MOUSE|A0JLR7_K704	15.9287	WT_Late_1	WT_Late	NA	Model	NA	NA	Model	62377.7	607427	0.102692	A0JLR7_MOUSE|A0JLR7	A0JLR7	MOUSE|A0JLR7
data/OBJ38812_TMT10.txt	1	data/OBJ38812_TMT10.txt_1	130C	A0JLR7_MOUSE|A0JLR7_K704	15.9291	WT_Late_2	WT_Late	NA	Model	NA	NA	Model	62392.2	607427	0.102715	A0JLR7_MOUSE|A0JLR7	A0JLR7	MOUSE|A0JLR7
data/OBJ38812_TMT10.txt	1	data/OBJ38812_TMT10.txt_1	128C	A0JLR7_MOUSE|A0JLR7_K704	15.8103	WT_Uninfect_1	WT_Uninfect	NA	Model	NA	NA	Model	57462.7	607427	0.0946001	A0JLR7_MOUSE|A0JLR7	A0JLR7	MOUSE|A0JLR7
data/OBJ38812_TMT10_p2.txt	1	data/OBJ38812_TMT10_p2.txt_1	127N	A0JLR7_MOUSE|A0JLR7_K706	15.5617	KO_Early_3	KO_Early	NA	Model	NA	NA	Model	48364.7	682088	0.0709069	A0JLR7_MOUSE|A0JLR7	A0JLR7	MOUSE|A0JLR7
data/OBJ38812_TMT10_p2.txt	1	data/OBJ38812_TMT10_p2.txt_1	130N	A0JLR7_MOUSE|A0JLR7_K706	15.5949	KO_Early_4	KO_Early	NA	Model	NA	NA	Model	49492.8	682088	0.0725606	A0JLR7_MOUSE|A0JLR7	A0JLR7	MOUSE|A0JLR7
data/OBJ38812_TMT10_p2.txt	1	data/OBJ38812_TMT10_p2.txt_1	128N	A0JLR7_MOUSE|A0JLR7_K706	15.6842	KO_Late_3	KO_Late	NA	Model	NA	NA	Model	52653.3	682088	0.0771943	A0JLR7_MOUSE|A0JLR7	A0JLR7	MOUSE|A0JLR7
data/OBJ38812_TMT10_p2.txt	1	data/OBJ38812_TMT10_p2.txt_1	131N	A0JLR7_MOUSE|A0JLR7_K706	15.3841	KO_Late_4	KO_Late	NA	Model	NA	NA	Model	42765.1	682088	0.0626973	A0JLR7_MOUSE|A0JLR7	A0JLR7	MOUSE|A0JLR7
data/OBJ38812_TMT10_p2.txt	1	data/OBJ38812_TMT10_p2.txt_1	129N	A0JLR7_MOUSE|A0JLR7_K706	15.4669	KO_Uninfect_3	KO_Uninfect	NA	Model	NA	NA	Model	45289.8	682088	0.0663987	A0JLR7_MOUSE|A0JLR7	A0JLR7	MOUSE|A0JLR7
data/OBJ38812_TMT10_p2.txt	1	data/OBJ38812_TMT10_p2.txt_1	126C	A0JLR7_MOUSE|A0JLR7_K706	15.9811	WT_Early_3	WT_Early	NA	Model	NA	NA	Model	64684.7	682088	0.0948333	A0JLR7_MOUSE|A0JLR7	A0JLR7	MOUSE|A0JLR7
data/OBJ38812_TMT10_p2.txt	1	data/OBJ38812_TMT10_p2.txt_1	129C	A0JLR7_MOUSE|A0JLR7_K706	15.855	WT_Early_4	WT_Early	NA	Model	NA	NA	Model	59268	682088	0.086892	A0JLR7_MOUSE|A0JLR7	A0JLR7	MOUSE|A0JLR7
data/OBJ38812_TMT10_p2.txt	1	data/OBJ38812_TMT10_p2.txt_1	127C	A0JLR7_MOUSE|A0JLR7_K706	16.0542	WT_Late_3	WT_Late	NA	Model	NA	NA	Model	68045.8	682088	0.0997611	A0JLR7_MOUSE|A0JLR7	A0JLR7	MOUSE|A0JLR7
data/OBJ38812_TMT10_p2.txt	1	data/OBJ38812_TMT10_p2.txt_1	130C	A0JLR7_MOUSE|A0JLR7_K706	15.8588	WT_Late_4	WT_Late	NA	Model	NA	NA	Model	59427	682088	0.0871251	A0JLR7_MOUSE|A0JLR7	A0JLR7	MOUSE|A0JLR7
data/OBJ38812_TMT10_p2.txt	1	data/OBJ38812_TMT10_p2.txt_1	128C	A0JLR7_MOUSE|A0JLR7_K706	16.0383	WT_Uninfect_3	WT_Uninfect	NA	Model	NA	NA	Model	67299.4	682088	0.0986667	A0JLR7_MOUSE|A0JLR7	A0JLR7	MOUSE|A0JLR7
data/OBJ38812_TMT10_p2.txt	1	data/OBJ38812_TMT10_p2.txt_1	131C	A0JLR7_MOUSE|A0JLR7_K706	16.0903	WT_Uninfect_4	WT_Uninfect	NA	Model	NA	NA	Model	69767.4	682088	0.102285	A0JLR7_MOUSE|A0JLR7	A0JLR7	MOUSE|A0JLR7
data/OBJ38812_TMT10.txt	1	data/OBJ38812_TMT10.txt_1	127N	A0JLR7_MOUSE|A0JLR7_K706	15.3639	KO_Early_1	KO_Early	NA	Model	NA	NA	Model	42169.7	669467	0.0629899	A0JLR7_MOUSE|A0JLR7	A0JLR7	MOUSE|A0JLR7
data/OBJ38812_TMT10.txt	1	data/OBJ38812_TMT10.txt_1	130N	A0JLR7_MOUSE|A0JLR7_K706	15.1257	KO_Early_2	KO_Early	NA	Model	NA	NA	Model	35752	669467	0.0534036	A0JLR7_MOUSE|A0JLR7	A0JLR7	MOUSE|A0JLR7
data/OBJ38812_TMT10.txt	1	data/OBJ38812_TMT10.txt_1	128N	A0JLR7_MOUSE|A0JLR7_K706	15.6087	KO_Late_1	KO_Late	NA	Model	NA	NA	Model	49967.4	669467	0.0746376	A0JLR7_MOUSE|A0JLR7	A0JLR7	MOUSE|A0JLR7
data/OBJ38812_TMT10.txt	1	data/OBJ38812_TMT10.txt_1	131N	A0JLR7_MOUSE|A0JLR7_K706	15.5196	KO_Late_2	KO_Late	NA	Model	NA	NA	Model	46973.9	669467	0.0701661	A0JLR7_MOUSE|A0JLR7	A0JLR7	MOUSE|A0JLR7
data/OBJ38812_TMT10.txt	1	data/OBJ38812_TMT10.txt_1	129N	A0JLR7_MOUSE|A0JLR7_K706	15.6962	KO_Uninfect_1	KO_Uninfect	NA	Model	NA	NA	Model	53090.5	669467	0.0793026	A0JLR7_MOUSE|A0JLR7	A0JLR7	MOUSE|A0JLR7
data/OBJ38812_TMT10.txt	1	data/OBJ38812_TMT10.txt_1	131C	A0JLR7_MOUSE|A0JLR7_K706	15.6392	KO_Uninfect_2	KO_Uninfect	NA	Model	NA	NA	Model	51034.2	669467	0.0762311	A0JLR7_MOUSE|A0JLR7	A0JLR7	MOUSE|A0JLR7
data/OBJ38812_TMT10.txt	1	data/OBJ38812_TMT10.txt_1	126C	A0JLR7_MOUSE|A0JLR7_K706	16.0635	WT_Early_1	WT_Early	NA	Model	NA	NA	Model	68486.7	669467	0.1023	A0JLR7_MOUSE|A0JLR7	A0JLR7	MOUSE|A0JLR7
data/OBJ38812_TMT10.txt	1	data/OBJ38812_TMT10.txt_1	129C	A0JLR7_MOUSE|A0JLR7_K706	15.9478	WT_Early_2	WT_Early	NA	Model	NA	NA	Model	63207	669467	0.0944139	A0JLR7_MOUSE|A0JLR7	A0JLR7	MOUSE|A0JLR7
data/OBJ38812_TMT10.txt	1	data/OBJ38812_TMT10.txt_1	127C	A0JLR7_MOUSE|A0JLR7_K706	16.0186	WT_Late_1	WT_Late	NA	Model	NA	NA	Model	66385.4	669467	0.0991616	A0JLR7_MOUSE|A0JLR7	A0JLR7	MOUSE|A0JLR7
data/OBJ38812_TMT10.txt	1	data/OBJ38812_TMT10.txt_1	130C	A0JLR7_MOUSE|A0JLR7_K706	16.0787	WT_Late_2	WT_Late	NA	Model	NA	NA	Model	69209.4	669467	0.10338	A0JLR7_MOUSE|A0JLR7	A0JLR7	MOUSE|A0JLR7
data/OBJ38812_TMT10.txt	1	data/OBJ38812_TMT10.txt_1	128C	A0JLR7_MOUSE|A0JLR7_K706	16.0567	WT_Uninfect_1	WT_Uninfect	NA	Model	NA	NA	Model	68160.9	669467	0.101814	A0JLR7_MOUSE|A0JLR7	A0JLR7	MOUSE|A0JLR7
data/OBJ38812_TMT10_p2.txt	1	data/OBJ38812_TMT10_p2.txt_1	127N	A0JLR7_MOUSE|A0JLR7_K71	14.5559	KO_Early_3	KO_Early	NA	Model	NA	NA	Model	24086.5	419341	0.0574389	A0JLR7_MOUSE|A0JLR7	A0JLR7	MOUSE|A0JLR7
data/OBJ38812_TMT10_p2.txt	1	data/OBJ38812_TMT10_p2.txt_1	130N	A0JLR7_MOUSE|A0JLR7_K71	15.4952	KO_Early_4	KO_Early	NA	Model	NA	NA	Model	46188.6	419341	0.110146	A0JLR7_MOUSE|A0JLR7	A0JLR7	MOUSE|A0JLR7
data/OBJ38812_TMT10_p2.txt	1	data/OBJ38812_TMT10_p2.txt_1	128N	A0JLR7_MOUSE|A0JLR7_K71	14.6049	KO_Late_3	KO_Late	NA	Model	NA	NA	Model	24918	419341	0.0594217	A0JLR7_MOUSE|A0JLR7	A0JLR7	MOUSE|A0JLR7
data/OBJ38812_TMT10_p2.txt	1	data/OBJ38812_TMT10_p2.txt_1	131N	A0JLR7_MOUSE|A0JLR7_K71	15.2003	KO_Late_4	KO_Late	NA	Model	NA	NA	Model	37648.3	419341	0.0897796	A0JLR7_MOUSE|A0JLR7	A0JLR7	MOUSE|A0JLR7
data/OBJ38812_TMT10_p2.txt	1	data/OBJ38812_TMT10_p2.txt_1	129N	A0JLR7_MOUSE|A0JLR7_K71	14.5232	KO_Uninfect_3	KO_Uninfect	NA	Model	NA	NA	Model	23546.3	419341	0.0561508	A0JLR7_MOUSE|A0JLR7	A0JLR7	MOUSE|A0JLR7
data/OBJ38812_TMT10_p2.txt	1	data/OBJ38812_TMT10_p2.txt_1	126C	A0JLR7_MOUSE|A0JLR7_K71	15.364	WT_Early_3	WT_Early	NA	Model	NA	NA	Model	42171.6	419341	0.100566	A0JLR7_MOUSE|A0JLR7	A0JLR7	MOUSE|A0JLR7
data/OBJ38812_TMT10_p2.txt	1	data/OBJ38812_TMT10_p2.txt_1	129C	A0JLR7_MOUSE|A0JLR7_K71	14.822	WT_Early_4	WT_Early	NA	Model	NA	NA	Model	28964.6	419341	0.0690716	A0JLR7_MOUSE|A0JLR7	A0JLR7	MOUSE|A0JLR7
data/OBJ38812_TMT10_p2.txt	1	data/OBJ38812_TMT10_p2.txt_1	127C	A0JLR7_MOUSE|A0JLR7_K71	15.0218	WT_Late_3	WT_Late	NA	Model	NA	NA	Model	33266.7	419341	0.0793307	A0JLR7_MOUSE|A0JLR7	A0JLR7	MOUSE|A0JLR7
data/OBJ38812_TMT10_p2.txt	1	data/OBJ38812_TMT10_p2.txt_1	130C	A0JLR7_MOUSE|A0JLR7_K71	15.0105	WT_Late_4	WT_Late	NA	Model	NA	NA	Model	33007.3	419341	0.0787122	A0JLR7_MOUSE|A0JLR7	A0JLR7	MOUSE|A0JLR7
data/OBJ38812_TMT10_p2.txt	1	data/OBJ38812_TMT10_p2.txt_1	128C	A0JLR7_MOUSE|A0JLR7_K71	15.0526	WT_Uninfect_3	WT_Uninfect	NA	Model	NA	NA	Model	33983.8	419341	0.0810409	A0JLR7_MOUSE|A0JLR7	A0JLR7	MOUSE|A0JLR7
data/OBJ38812_TMT10_p2.txt	1	data/OBJ38812_TMT10_p2.txt_1	131C	A0JLR7_MOUSE|A0JLR7_K71	15.8624	WT_Uninfect_4	WT_Uninfect	NA	Model	NA	NA	Model	59576.1	419341	0.142071	A0JLR7_MOUSE|A0JLR7	A0JLR7	MOUSE|A0JLR7
data/OBJ38812_TMT10.txt	1	data/OBJ38812_TMT10.txt_1	127N	A0JLR7_MOUSE|A0JLR7_K71	14.7915	KO_Early_1	KO_Early	NA	Model	NA	NA	Model	28357.7	385725	0.073518	A0JLR7_MOUSE|A0JLR7	A0JLR7	MOUSE|A0JLR7
data/OBJ38812_TMT10.txt	1	data/OBJ38812_TMT10.txt_1	130N	A0JLR7_MOUSE|A0JLR7_K71	14.6195	KO_Early_2	KO_Early	NA	Model	NA	NA	Model	25171.3	385725	0.0652571	A0JLR7_MOUSE|A0JLR7	A0JLR7	MOUSE|A0JLR7
data/OBJ38812_TMT10.txt	1	data/OBJ38812_TMT10.txt_1	128N	A0JLR7_MOUSE|A0JLR7_K71	14.532	KO_Late_1	KO_Late	NA	Model	NA	NA	Model	23689.4	385725	0.0614153	A0JLR7_MOUSE|A0JLR7	A0JLR7	MOUSE|A0JLR7
data/OBJ38812_TMT10.txt	1	data/OBJ38812_TMT10.txt_1	131N	A0JLR7_MOUSE|A0JLR7_K71	14.563	KO_Late_2	KO_Late	NA	Model	NA	NA	Model	24204.9	385725	0.0627517	A0JLR7_MOUSE|A0JLR7	A0JLR7	MOUSE|A0JLR7
data/OBJ38812_TMT10.txt	1	data/OBJ38812_TMT10.txt_1	129N	A0JLR7_MOUSE|A0JLR7_K71	15.1967	KO_Uninfect_1	KO_Uninfect	NA	Model	NA	NA	Model	37554.4	385725	0.0973607	A0JLR7_MOUSE|A0JLR7	A0JLR7	MOUSE|A0JLR7
data/OBJ38812_TMT10.txt	1	data/OBJ38812_TMT10.txt_1	131C	A0JLR7_MOUSE|A0JLR7_K71	14.7292	KO_Uninfect_2	KO_Uninfect	NA	Model	NA	NA	Model	27160.1	385725	0.0704132	A0JLR7_MOUSE|A0JLR7	A0JLR7	MOUSE|A0JLR7
data/OBJ38812_TMT10.txt	1	data/OBJ38812_TMT10.txt_1	126C	A0JLR7_MOUSE|A0JLR7_K71	15.1108	WT_Early_1	WT_Early	NA	Model	NA	NA	Model	35382.5	385725	0.0917301	A0JLR7_MOUSE|A0JLR7	A0JLR7	MOUSE|A0JLR7
data/OBJ38812_TMT10.txt	1	data/OBJ38812_TMT10.txt_1	129C	A0JLR7_MOUSE|A0JLR7_K71	15.41	WT_Early_2	WT_Early	NA	Model	NA	NA	Model	43537.2	385725	0.112871	A0JLR7_MOUSE|A0JLR7	A0JLR7	MOUSE|A0JLR7
data/OBJ38812_TMT10.txt	1	data/OBJ38812_TMT10.txt_1	127C	A0JLR7_MOUSE|A0JLR7_K71	15.023	WT_Late_1	WT_Late	NA	Model	NA	NA	Model	33295.1	385725	0.0863184	A0JLR7_MOUSE|A0JLR7	A0JLR7	MOUSE|A0JLR7
data/OBJ38812_TMT10.txt	1	data/OBJ38812_TMT10.txt_1	130C	A0JLR7_MOUSE|A0JLR7_K71	15.196	WT_Late_2	WT_Late	NA	Model	NA	NA	Model	37536.2	385725	0.0973134	A0JLR7_MOUSE|A0JLR7	A0JLR7	MOUSE|A0JLR7
data/OBJ38812_TMT10.txt	1	data/OBJ38812_TMT10.txt_1	128C	A0JLR7_MOUSE|A0JLR7_K71	15.2081	WT_Uninfect_1	WT_Uninfect	NA	Model	NA	NA	Model	37852.2	385725	0.0981328	A0JLR7_MOUSE|A0JLR7	A0JLR7	MOUSE|A0JLR7
data/OBJ38812_TMT10_p2.txt	1	data/OBJ38812_TMT10_p2.txt_1	127N	A0JLR7_MOUSE|A0JLR7_K729	14.8474	KO_Early_3	KO_Early	NA	Model	NA	NA	Model	29479.1	417284	0.0706453	A0JLR7_MOUSE|A0JLR7	A0JLR7	MOUSE|A0JLR7
data/OBJ38812_TMT10_p2.txt	1	data/OBJ38812_TMT10_p2.txt_1	130N	A0JLR7_MOUSE|A0JLR7_K729	14.8566	KO_Early_4	KO_Early	NA	Model	NA	NA	Model	29667	417284	0.0710955	A0JLR7_MOUSE|A0JLR7	A0JLR7	MOUSE|A0JLR7
data/OBJ38812_TMT10_p2.txt	1	data/OBJ38812_TMT10_p2.txt_1	128N	A0JLR7_MOUSE|A0JLR7_K729	14.7458	KO_Late_3	KO_Late	NA	Model	NA	NA	Model	27474.1	417284	0.0658403	A0JLR7_MOUSE|A0JLR7	A0JLR7	MOUSE|A0JLR7
data/OBJ38812_TMT10_p2.txt	1	data/OBJ38812_TMT10_p2.txt_1	131N	A0JLR7_MOUSE|A0JLR7_K729	14.9362	KO_Late_4	KO_Late	NA	Model	NA	NA	Model	31351.4	417284	0.0751321	A0JLR7_MOUSE|A0JLR7	A0JLR7	MOUSE|A0JLR7
data/OBJ38812_TMT10_p2.txt	1	data/OBJ38812_TMT10_p2.txt_1	129N	A0JLR7_MOUSE|A0JLR7_K729	14.7529	KO_Uninfect_3	KO_Uninfect	NA	Model	NA	NA	Model	27609.8	417284	0.0661656	A0JLR7_MOUSE|A0JLR7	A0JLR7	MOUSE|A0JLR7
data/OBJ38812_TMT10_p2.txt	1	data/OBJ38812_TMT10_p2.txt_1	126C	A0JLR7_MOUSE|A0JLR7_K729	15.198	WT_Early_3	WT_Early	NA	Model	NA	NA	Model	37587.9	417284	0.0900776	A0JLR7_MOUSE|A0JLR7	A0JLR7	MOUSE|A0JLR7
data/OBJ38812_TMT10_p2.txt	1	data/OBJ38812_TMT10_p2.txt_1	129C	A0JLR7_MOUSE|A0JLR7_K729	15.3455	WT_Early_4	WT_Early	NA	Model	NA	NA	Model	41634.5	417284	0.0997751	A0JLR7_MOUSE|A0JLR7	A0JLR7	MOUSE|A0JLR7
data/OBJ38812_TMT10_p2.txt	1	data/OBJ38812_TMT10_p2.txt_1	127C	A0JLR7_MOUSE|A0JLR7_K729	15.3506	WT_Late_3	WT_Late	NA	Model	NA	NA	Model	41782.3	417284	0.100129	A0JLR7_MOUSE|A0JLR7	A0JLR7	MOUSE|A0JLR7
data/OBJ38812_TMT10_p2.txt	1	data/OBJ38812_TMT10_p2.txt_1	130C	A0JLR7_MOUSE|A0JLR7_K729	15.1835	WT_Late_4	WT_Late	NA	Model	NA	NA	Model	37211.9	417284	0.0891766	A0JLR7_MOUSE|A0JLR7	A0JLR7	MOUSE|A0JLR7
data/OBJ38812_TMT10_p2.txt	1	data/OBJ38812_TMT10_p2.txt_1	128C	A0JLR7_MOUSE|A0JLR7_K729	15.3114	WT_Uninfect_3	WT_Uninfect	NA	Model	NA	NA	Model	40661.8	417284	0.097444	A0JLR7_MOUSE|A0JLR7	A0JLR7	MOUSE|A0JLR7
data/OBJ38812_TMT10_p2.txt	1	data/OBJ38812_TMT10_p2.txt_1	131C	A0JLR7_MOUSE|A0JLR7_K729	15.2451	WT_Uninfect_4	WT_Uninfect	NA	Model	NA	NA	Model	38834.7	417284	0.0930655	A0JLR7_MOUSE|A0JLR7	A0JLR7	MOUSE|A0JLR7
data/OBJ38812_TMT10.txt	1	data/OBJ38812_TMT10.txt_1	127N	A0JLR7_MOUSE|A0JLR7_K729	15.0021	KO_Early_1	KO_Early	NA	Model	NA	NA	Model	32816.4	410825	0.0798793	A0JLR7_MOUSE|A0JLR7	A0JLR7	MOUSE|A0JLR7
data/OBJ38812_TMT10.txt	1	data/OBJ38812_TMT10.txt_1	130N	A0JLR7_MOUSE|A0JLR7_K729	14.8633	KO_Early_2	KO_Early	NA	Model	NA	NA	Model	29805.2	410825	0.0725496	A0JLR7_MOUSE|A0JLR7	A0JLR7	MOUSE|A0JLR7
data/OBJ38812_TMT10.txt	1	data/OBJ38812_TMT10.txt_1	128N	A0JLR7_MOUSE|A0JLR7_K729	14.7348	KO_Late_1	KO_Late	NA	Model	NA	NA	Model	27266	410825	0.066369	A0JLR7_MOUSE|A0JLR7	A0JLR7	MOUSE|A0JLR7
data/OBJ38812_TMT10.txt	1	data/OBJ38812_TMT10.txt_1	131N	A0JLR7_MOUSE|A0JLR7_K729	14.8405	KO_Late_2	KO_Late	NA	Model	NA	NA	Model	29339.3	410825	0.0714156	A0JLR7_MOUSE|A0JLR7	A0JLR7	MOUSE|A0JLR7
data/OBJ38812_TMT10.txt	1	data/OBJ38812_TMT10.txt_1	129N	A0JLR7_MOUSE|A0JLR7_K729	15.0552	KO_Uninfect_1	KO_Uninfect	NA	Model	NA	NA	Model	34045.2	410825	0.0828704	A0JLR7_MOUSE|A0JLR7	A0JLR7	MOUSE|A0JLR7
data/OBJ38812_TMT10.txt	1	data/OBJ38812_TMT10.txt_1	131C	A0JLR7_MOUSE|A0JLR7_K729	15.0235	KO_Uninfect_2	KO_Uninfect	NA	Model	NA	NA	Model	33306.8	410825	0.081073	A0JLR7_MOUSE|A0JLR7	A0JLR7	MOUSE|A0JLR7
data/OBJ38812_TMT10.txt	1	data/OBJ38812_TMT10.txt_1	126C	A0JLR7_MOUSE|A0JLR7_K729	15.3113	WT_Early_1	WT_Early	NA	Model	NA	NA	Model	40660	410825	0.0989716	A0JLR7_MOUSE|A0JLR7	A0JLR7	MOUSE|A0JLR7
data/OBJ38812_TMT10.txt	1	data/OBJ38812_TMT10.txt_1	129C	A0JLR7_MOUSE|A0JLR7_K729	15.1724	WT_Early_2	WT_Early	NA	Model	NA	NA	Model	36927.6	410825	0.0898865	A0JLR7_MOUSE|A0JLR7	A0JLR7	MOUSE|A0JLR7
data/OBJ38812_TMT10.txt	1	data/OBJ38812_TMT10.txt_1	127C	A0JLR7_MOUSE|A0JLR7_K729	14.895	WT_Late_1	WT_Late	NA	Model	NA	NA	Model	30467.1	410825	0.0741607	A0JLR7_MOUSE|A0JLR7	A0JLR7	MOUSE|A0JLR7
data/OBJ38812_TMT10.txt	1	data/OBJ38812_TMT10.txt_1	130C	A0JLR7_MOUSE|A0JLR7_K729	15.3556	WT_Late_2	WT_Late	NA	Model	NA	NA	Model	41926	410825	0.102053	A0JLR7_MOUSE|A0JLR7	A0JLR7	MOUSE|A0JLR7
data/OBJ38812_TMT10.txt	1	data/OBJ38812_TMT10.txt_1	128C	A0JLR7_MOUSE|A0JLR7_K729	15.2976	WT_Uninfect_1	WT_Uninfect	NA	Model	NA	NA	Model	40276.3	410825	0.0980375	A0JLR7_MOUSE|A0JLR7	A0JLR7	MOUSE|A0JLR7
data/OBJ38812_TMT10_p2.txt	1	data/OBJ38812_TMT10_p2.txt_1	127N	A0JLR7_MOUSE|A0JLR7_K762	13.3441	KO_Early_3	KO_Early	NA	Model	NA	NA	Model	10398.4	185344	0.0561035	A0JLR7_MOUSE|A0JLR7	A0JLR7	MOUSE|A0JLR7
data/OBJ38812_TMT10_p2.txt	1	data/OBJ38812_TMT10_p2.txt_1	130N	A0JLR7_MOUSE|A0JLR7_K762	14.0436	KO_Early_4	KO_Early	NA	Model	NA	NA	Model	16886.4	185344	0.0911088	A0JLR7_MOUSE|A0JLR7	A0JLR7	MOUSE|A0JLR7
data/OBJ38812_TMT10_p2.txt	1	data/OBJ38812_TMT10_p2.txt_1	128N	A0JLR7_MOUSE|A0JLR7_K762	13.6445	KO_Late_3	KO_Late	NA	Model	NA	NA	Model	12805.4	185344	0.0690902	A0JLR7_MOUSE|A0JLR7	A0JLR7	MOUSE|A0JLR7
data/OBJ38812_TMT10_p2.txt	1	data/OBJ38812_TMT10_p2.txt_1	131N	A0JLR7_MOUSE|A0JLR7_K762	13.8879	KO_Late_4	KO_Late	NA	Model	NA	NA	Model	15158.8	185344	0.0817876	A0JLR7_MOUSE|A0JLR7	A0JLR7	MOUSE|A0JLR7
data/OBJ38812_TMT10_p2.txt	1	data/OBJ38812_TMT10_p2.txt_1	129N	A0JLR7_MOUSE|A0JLR7_K762	13.3425	KO_Uninfect_3	KO_Uninfect	NA	Model	NA	NA	Model	10386.9	185344	0.0560413	A0JLR7_MOUSE|A0JLR7	A0JLR7	MOUSE|A0JLR7
data/OBJ38812_TMT10_p2.txt	1	data/OBJ38812_TMT10_p2.txt_1	126C	A0JLR7_MOUSE|A0JLR7_K762	13.9927	WT_Early_3	WT_Early	NA	Model	NA	NA	Model	16300.8	185344	0.087949	A0JLR7_MOUSE|A0JLR7	A0JLR7	MOUSE|A0JLR7
data/OBJ38812_TMT10_p2.txt	1	data/OBJ38812_TMT10_p2.txt_1	129C	A0JLR7_MOUSE|A0JLR7_K762	13.8559	WT_Early_4	WT_Early	NA	Model	NA	NA	Model	14826.2	185344	0.0799932	A0JLR7_MOUSE|A0JLR7	A0JLR7	MOUSE|A0JLR7
data/OBJ38812_TMT10_p2.txt	1	data/OBJ38812_TMT10_p2.txt_1	127C	A0JLR7_MOUSE|A0JLR7_K762	14.0838	WT_Late_3	WT_Late	NA	Model	NA	NA	Model	17364.1	185344	0.0936859	A0JLR7_MOUSE|A0JLR7	A0JLR7	MOUSE|A0JLR7
data/OBJ38812_TMT10_p2.txt	1	data/OBJ38812_TMT10_p2.txt_1	130C	A0JLR7_MOUSE|A0JLR7_K762	14.161	WT_Late_4	WT_Late	NA	Model	NA	NA	Model	18318.2	185344	0.0988337	A0JLR7_MOUSE|A0JLR7	A0JLR7	MOUSE|A0JLR7
data/OBJ38812_TMT10_p2.txt	1	data/OBJ38812_TMT10_p2.txt_1	128C	A0JLR7_MOUSE|A0JLR7_K762	13.8943	WT_Uninfect_3	WT_Uninfect	NA	Model	NA	NA	Model	15226.5	185344	0.0821528	A0JLR7_MOUSE|A0JLR7	A0JLR7	MOUSE|A0JLR7
data/OBJ38812_TMT10_p2.txt	1	data/OBJ38812_TMT10_p2.txt_1	131C	A0JLR7_MOUSE|A0JLR7_K762	14.4993	WT_Uninfect_4	WT_Uninfect	NA	Model	NA	NA	Model	23159.4	185344	0.124953	A0JLR7_MOUSE|A0JLR7	A0JLR7	MOUSE|A0JLR7
data/OBJ38812_TMT10.txt	1	data/OBJ38812_TMT10.txt_1	127N	A0JLR7_MOUSE|A0JLR7_K762	13.7176	KO_Early_1	KO_Early	NA	Model	NA	NA	Model	13471.4	175566	0.0767314	A0JLR7_MOUSE|A0JLR7	A0JLR7	MOUSE|A0JLR7
data/OBJ38812_TMT10.txt	1	data/OBJ38812_TMT10.txt_1	130N	A0JLR7_MOUSE|A0JLR7_K762	13.472	KO_Early_2	KO_Early	NA	Model	NA	NA	Model	11362.9	175566	0.0647218	A0JLR7_MOUSE|A0JLR7	A0JLR7	MOUSE|A0JLR7
data/OBJ38812_TMT10.txt	1	data/OBJ38812_TMT10.txt_1	128N	A0JLR7_MOUSE|A0JLR7_K762	13.5194	KO_Late_1	KO_Late	NA	Model	NA	NA	Model	11742.4	175566	0.0668833	A0JLR7_MOUSE|A0JLR7	A0JLR7	MOUSE|A0JLR7
data/OBJ38812_TMT10.txt	1	data/OBJ38812_TMT10.txt_1	131N	A0JLR7_MOUSE|A0JLR7_K762	13.2658	KO_Late_2	KO_Late	NA	Model	NA	NA	Model	9848.93	175566	0.0560983	A0JLR7_MOUSE|A0JLR7	A0JLR7	MOUSE|A0JLR7
data/OBJ38812_TMT10.txt	1	data/OBJ38812_TMT10.txt_1	129N	A0JLR7_MOUSE|A0JLR7_K762	13.9269	KO_Uninfect_1	KO_Uninfect	NA	Model	NA	NA	Model	15574.6	175566	0.0887113	A0JLR7_MOUSE|A0JLR7	A0JLR7	MOUSE|A0JLR7
data/OBJ38812_TMT10.txt	1	data/OBJ38812_TMT10.txt_1	131C	A0JLR7_MOUSE|A0JLR7_K762	13.6302	KO_Uninfect_2	KO_Uninfect	NA	Model	NA	NA	Model	12679.7	175566	0.0722223	A0JLR7_MOUSE|A0JLR7	A0JLR7	MOUSE|A0JLR7
data/OBJ38812_TMT10.txt	1	data/OBJ38812_TMT10.txt_1	126C	A0JLR7_MOUSE|A0JLR7_K762	13.9298	WT_Early_1	WT_Early	NA	Model	NA	NA	Model	15605.9	175566	0.0888894	A0JLR7_MOUSE|A0JLR7	A0JLR7	MOUSE|A0JLR7
data/OBJ38812_TMT10.txt	1	data/OBJ38812_TMT10.txt_1	129C	A0JLR7_MOUSE|A0JLR7_K762	14.3105	WT_Early_2	WT_Early	NA	Model	NA	NA	Model	20318.7	175566	0.115733	A0JLR7_MOUSE|A0JLR7	A0JLR7	MOUSE|A0JLR7
data/OBJ38812_TMT10.txt	1	data/OBJ38812_TMT10.txt_1	127C	A0JLR7_MOUSE|A0JLR7_K762	13.9583	WT_Late_1	WT_Late	NA	Model	NA	NA	Model	15917.3	175566	0.0906627	A0JLR7_MOUSE|A0JLR7	A0JLR7	MOUSE|A0JLR7
data/OBJ38812_TMT10.txt	1	data/OBJ38812_TMT10.txt_1	130C	A0JLR7_MOUSE|A0JLR7_K762	14.0283	WT_Late_2	WT_Late	NA	Model	NA	NA	Model	16708.2	175566	0.0951678	A0JLR7_MOUSE|A0JLR7	A0JLR7	MOUSE|A0JLR7
data/OBJ38812_TMT10.txt	1	data/OBJ38812_TMT10.txt_1	128C	A0JLR7_MOUSE|A0JLR7_K762	14.1215	WT_Uninfect_1	WT_Uninfect	NA	Model	NA	NA	Model	17823	175566	0.101518	A0JLR7_MOUSE|A0JLR7	A0JLR7	MOUSE|A0JLR7
data/OBJ38812_TMT10_p2.txt	1	data/OBJ38812_TMT10_p2.txt_1	127N	A0JLR7_MOUSE|A0JLR7_K777	13.458	KO_Early_3	KO_Early	NA	Model	NA	NA	Model	11252.6	245488	0.0458377	A0JLR7_MOUSE|A0JLR7	A0JLR7	MOUSE|A0JLR7
data/OBJ38812_TMT10_p2.txt	1	data/OBJ38812_TMT10_p2.txt_1	130N	A0JLR7_MOUSE|A0JLR7_K777	14.7013	KO_Early_4	KO_Early	NA	Model	NA	NA	Model	26639.8	245488	0.108517	A0JLR7_MOUSE|A0JLR7	A0JLR7	MOUSE|A0JLR7
data/OBJ38812_TMT10_p2.txt	1	data/OBJ38812_TMT10_p2.txt_1	128N	A0JLR7_MOUSE|A0JLR7_K777	13.9257	KO_Late_3	KO_Late	NA	Model	NA	NA	Model	15561.5	245488	0.0633901	A0JLR7_MOUSE|A0JLR7	A0JLR7	MOUSE|A0JLR7
data/OBJ38812_TMT10_p2.txt	1	data/OBJ38812_TMT10_p2.txt_1	131N	A0JLR7_MOUSE|A0JLR7_K777	14.4624	KO_Late_4	KO_Late	NA	Model	NA	NA	Model	22574.5	245488	0.0919574	A0JLR7_MOUSE|A0JLR7	A0JLR7	MOUSE|A0JLR7
data/OBJ38812_TMT10_p2.txt	1	data/OBJ38812_TMT10_p2.txt_1	129N	A0JLR7_MOUSE|A0JLR7_K777	13.8941	KO_Uninfect_3	KO_Uninfect	NA	Model	NA	NA	Model	15224.8	245488	0.0620184	A0JLR7_MOUSE|A0JLR7	A0JLR7	MOUSE|A0JLR7
data/OBJ38812_TMT10_p2.txt	1	data/OBJ38812_TMT10_p2.txt_1	126C	A0JLR7_MOUSE|A0JLR7_K777	14.4472	WT_Early_3	WT_Early	NA	Model	NA	NA	Model	22338.4	245488	0.0909957	A0JLR7_MOUSE|A0JLR7	A0JLR7	MOUSE|A0JLR7
data/OBJ38812_TMT10_p2.txt	1	data/OBJ38812_TMT10_p2.txt_1	129C	A0JLR7_MOUSE|A0JLR7_K777	13.8996	WT_Early_4	WT_Early	NA	Model	NA	NA	Model	15282.6	245488	0.0622539	A0JLR7_MOUSE|A0JLR7	A0JLR7	MOUSE|A0JLR7
data/OBJ38812_TMT10_p2.txt	1	data/OBJ38812_TMT10_p2.txt_1	127C	A0JLR7_MOUSE|A0JLR7_K777	14.4039	WT_Late_3	WT_Late	NA	Model	NA	NA	Model	21677.4	245488	0.088303	A0JLR7_MOUSE|A0JLR7	A0JLR7	MOUSE|A0JLR7
data/OBJ38812_TMT10_p2.txt	1	data/OBJ38812_TMT10_p2.txt_1	130C	A0JLR7_MOUSE|A0JLR7_K777	14.1972	WT_Late_4	WT_Late	NA	Model	NA	NA	Model	18783.2	245488	0.0765138	A0JLR7_MOUSE|A0JLR7	A0JLR7	MOUSE|A0JLR7
data/OBJ38812_TMT10_p2.txt	1	data/OBJ38812_TMT10_p2.txt_1	128C	A0JLR7_MOUSE|A0JLR7_K777	14.0574	WT_Uninfect_3	WT_Uninfect	NA	Model	NA	NA	Model	17048.9	245488	0.0694489	A0JLR7_MOUSE|A0JLR7	A0JLR7	MOUSE|A0JLR7
data/OBJ38812_TMT10_p2.txt	1	data/OBJ38812_TMT10_p2.txt_1	131C	A0JLR7_MOUSE|A0JLR7_K777	15.3231	WT_Uninfect_4	WT_Uninfect	NA	Model	NA	NA	Model	40992.5	245488	0.166983	A0JLR7_MOUSE|A0JLR7	A0JLR7	MOUSE|A0JLR7
data/OBJ38812_TMT10.txt	1	data/OBJ38812_TMT10.txt_1	127N	A0JLR7_MOUSE|A0JLR7_K777	14.0223	KO_Early_1	KO_Early	NA	Model	NA	NA	Model	16639.2	217431	0.0765263	A0JLR7_MOUSE|A0JLR7	A0JLR7	MOUSE|A0JLR7
data/OBJ38812_TMT10.txt	1	data/OBJ38812_TMT10.txt_1	130N	A0JLR7_MOUSE|A0JLR7_K777	13.6852	KO_Early_2	KO_Early	NA	Model	NA	NA	Model	13171.8	217431	0.0605794	A0JLR7_MOUSE|A0JLR7	A0JLR7	MOUSE|A0JLR7
data/OBJ38812_TMT10.txt	1	data/OBJ38812_TMT10.txt_1	128N	A0JLR7_MOUSE|A0JLR7_K777	13.936	KO_Late_1	KO_Late	NA	Model	NA	NA	Model	15672.8	217431	0.0720818	A0JLR7_MOUSE|A0JLR7	A0JLR7	MOUSE|A0JLR7
data/OBJ38812_TMT10.txt	1	data/OBJ38812_TMT10.txt_1	131N	A0JLR7_MOUSE|A0JLR7_K777	13.7151	KO_Late_2	KO_Late	NA	Model	NA	NA	Model	13447.8	217431	0.0618485	A0JLR7_MOUSE|A0JLR7	A0JLR7	MOUSE|A0JLR7
data/OBJ38812_TMT10.txt	1	data/OBJ38812_TMT10.txt_1	129N	A0JLR7_MOUSE|A0JLR7_K777	14.3962	KO_Uninfect_1	KO_Uninfect	NA	Model	NA	NA	Model	21561.5	217431	0.0991649	A0JLR7_MOUSE|A0JLR7	A0JLR7	MOUSE|A0JLR7
data/OBJ38812_TMT10.txt	1	data/OBJ38812_TMT10.txt_1	131C	A0JLR7_MOUSE|A0JLR7_K777	13.8804	KO_Uninfect_2	KO_Uninfect	NA	Model	NA	NA	Model	15080.9	217431	0.0693596	A0JLR7_MOUSE|A0JLR7	A0JLR7	MOUSE|A0JLR7
data/OBJ38812_TMT10.txt	1	data/OBJ38812_TMT10.txt_1	126C	A0JLR7_MOUSE|A0JLR7_K777	14.3205	WT_Early_1	WT_Early	NA	Model	NA	NA	Model	20459.6	217431	0.0940972	A0JLR7_MOUSE|A0JLR7	A0JLR7	MOUSE|A0JLR7
data/OBJ38812_TMT10.txt	1	data/OBJ38812_TMT10.txt_1	129C	A0JLR7_MOUSE|A0JLR7_K777	14.4777	WT_Early_2	WT_Early	NA	Model	NA	NA	Model	22815.9	217431	0.104934	A0JLR7_MOUSE|A0JLR7	A0JLR7	MOUSE|A0JLR7
data/OBJ38812_TMT10.txt	1	data/OBJ38812_TMT10.txt_1	127C	A0JLR7_MOUSE|A0JLR7_K777	14.3728	WT_Late_1	WT_Late	NA	Model	NA	NA	Model	21215.4	217431	0.0975732	A0JLR7_MOUSE|A0JLR7	A0JLR7	MOUSE|A0JLR7
data/OBJ38812_TMT10.txt	1	data/OBJ38812_TMT10.txt_1	130C	A0JLR7_MOUSE|A0JLR7_K777	14.2547	WT_Late_2	WT_Late	NA	Model	NA	NA	Model	19548	217431	0.0899046	A0JLR7_MOUSE|A0JLR7	A0JLR7	MOUSE|A0JLR7
data/OBJ38812_TMT10.txt	1	data/OBJ38812_TMT10.txt_1	128C	A0JLR7_MOUSE|A0JLR7_K777	14.2663	WT_Uninfect_1	WT_Uninfect	NA	Model	NA	NA	Model	19705.5	217431	0.0906291	A0JLR7_MOUSE|A0JLR7	A0JLR7	MOUSE|A0JLR7
data/OBJ38812_TMT10_p2.txt	1	data/OBJ38812_TMT10_p2.txt_1	127N	A0JLR7_MOUSE|A0JLR7_K78	16.4397	KO_Early_3	KO_Early	NA	Model	NA	NA	Model	88889.8	1.69836e+06	0.0523384	A0JLR7_MOUSE|A0JLR7	A0JLR7	MOUSE|A0JLR7
data/OBJ38812_TMT10_p2.txt	1	data/OBJ38812_TMT10_p2.txt_1	130N	A0JLR7_MOUSE|A0JLR7_K78	17.3134	KO_Early_4	KO_Early	NA	Model	NA	NA	Model	162880	1.69836e+06	0.0959038	A0JLR7_MOUSE|A0JLR7	A0JLR7	MOUSE|A0JLR7
data/OBJ38812_TMT10_p2.txt	1	data/OBJ38812_TMT10_p2.txt_1	128N	A0JLR7_MOUSE|A0JLR7_K78	16.4312	KO_Late_3	KO_Late	NA	Model	NA	NA	Model	88368.7	1.69836e+06	0.0520316	A0JLR7_MOUSE|A0JLR7	A0JLR7	MOUSE|A0JLR7
data/OBJ38812_TMT10_p2.txt	1	data/OBJ38812_TMT10_p2.txt_1	131N	A0JLR7_MOUSE|A0JLR7_K78	17.035	KO_Late_4	KO_Late	NA	Model	NA	NA	Model	134294	1.69836e+06	0.0790725	A0JLR7_MOUSE|A0JLR7	A0JLR7	MOUSE|A0JLR7
data/OBJ38812_TMT10_p2.txt	1	data/OBJ38812_TMT10_p2.txt_1	129N	A0JLR7_MOUSE|A0JLR7_K78	16.65	KO_Uninfect_3	KO_Uninfect	NA	Model	NA	NA	Model	102840	1.69836e+06	0.0605526	A0JLR7_MOUSE|A0JLR7	A0JLR7	MOUSE|A0JLR7
data/OBJ38812_TMT10_p2.txt	1	data/OBJ38812_TMT10_p2.txt_1	126C	A0JLR7_MOUSE|A0JLR7_K78	17.2669	WT_Early_3	WT_Early	NA	Model	NA	NA	Model	157705	1.69836e+06	0.0928569	A0JLR7_MOUSE|A0JLR7	A0JLR7	MOUSE|A0JLR7
data/OBJ38812_TMT10_p2.txt	1	data/OBJ38812_TMT10_p2.txt_1	129C	A0JLR7_MOUSE|A0JLR7_K78	17.1009	WT_Early_4	WT_Early	NA	Model	NA	NA	Model	140566	1.69836e+06	0.0827658	A0JLR7_MOUSE|A0JLR7	A0JLR7	MOUSE|A0JLR7
data/OBJ38812_TMT10_p2.txt	1	data/OBJ38812_TMT10_p2.txt_1	127C	A0JLR7_MOUSE|A0JLR7_K78	16.9381	WT_Late_3	WT_Late	NA	Model	NA	NA	Model	125568	1.69836e+06	0.0739348	A0JLR7_MOUSE|A0JLR7	A0JLR7	MOUSE|A0JLR7
data/OBJ38812_TMT10_p2.txt	1	data/OBJ38812_TMT10_p2.txt_1	130C	A0JLR7_MOUSE|A0JLR7_K78	17.0259	WT_Late_4	WT_Late	NA	Model	NA	NA	Model	133450	1.69836e+06	0.0785755	A0JLR7_MOUSE|A0JLR7	A0JLR7	MOUSE|A0JLR7
data/OBJ38812_TMT10_p2.txt	1	data/OBJ38812_TMT10_p2.txt_1	128C	A0JLR7_MOUSE|A0JLR7_K78	17.008	WT_Uninfect_3	WT_Uninfect	NA	Model	NA	NA	Model	131801	1.69836e+06	0.0776047	A0JLR7_MOUSE|A0JLR7	A0JLR7	MOUSE|A0JLR7
data/OBJ38812_TMT10_p2.txt	1	data/OBJ38812_TMT10_p2.txt_1	131C	A0JLR7_MOUSE|A0JLR7_K78	18.2322	WT_Uninfect_4	WT_Uninfect	NA	Model	NA	NA	Model	307920	1.69836e+06	0.181304	A0JLR7_MOUSE|A0JLR7	A0JLR7	MOUSE|A0JLR7
data/OBJ38812_TMT10.txt	1	data/OBJ38812_TMT10.txt_1	127N	A0JLR7_MOUSE|A0JLR7_K78	16.4338	KO_Early_1	KO_Early	NA	Model	NA	NA	Model	88528.2	1.55474e+06	0.056941	A0JLR7_MOUSE|A0JLR7	A0JLR7	MOUSE|A0JLR7
data/OBJ38812_TMT10.txt	1	data/OBJ38812_TMT10.txt_1	130N	A0JLR7_MOUSE|A0JLR7_K78	16.7129	KO_Early_2	KO_Early	NA	Model	NA	NA	Model	107421	1.55474e+06	0.0690928	A0JLR7_MOUSE|A0JLR7	A0JLR7	MOUSE|A0JLR7
data/OBJ38812_TMT10.txt	1	data/OBJ38812_TMT10.txt_1	128N	A0JLR7_MOUSE|A0JLR7_K78	16.2381	KO_Late_1	KO_Late	NA	Model	NA	NA	Model	77294.2	1.55474e+06	0.0497153	A0JLR7_MOUSE|A0JLR7	A0JLR7	MOUSE|A0JLR7
data/OBJ38812_TMT10.txt	1	data/OBJ38812_TMT10.txt_1	131N	A0JLR7_MOUSE|A0JLR7_K78	16.6964	KO_Late_2	KO_Late	NA	Model	NA	NA	Model	106195	1.55474e+06	0.0683042	A0JLR7_MOUSE|A0JLR7	A0JLR7	MOUSE|A0JLR7
data/OBJ38812_TMT10.txt	1	data/OBJ38812_TMT10.txt_1	129N	A0JLR7_MOUSE|A0JLR7_K78	17.3987	KO_Uninfect_1	KO_Uninfect	NA	Model	NA	NA	Model	172790	1.55474e+06	0.111138	A0JLR7_MOUSE|A0JLR7	A0JLR7	MOUSE|A0JLR7
data/OBJ38812_TMT10.txt	1	data/OBJ38812_TMT10.txt_1	131C	A0JLR7_MOUSE|A0JLR7_K78	16.9162	KO_Uninfect_2	KO_Uninfect	NA	Model	NA	NA	Model	123674	1.55474e+06	0.0795464	A0JLR7_MOUSE|A0JLR7	A0JLR7	MOUSE|A0JLR7
data/OBJ38812_TMT10.txt	1	data/OBJ38812_TMT10.txt_1	126C	A0JLR7_MOUSE|A0JLR7_K78	16.8506	WT_Early_1	WT_Early	NA	Model	NA	NA	Model	118178	1.55474e+06	0.0760119	A0JLR7_MOUSE|A0JLR7	A0JLR7	MOUSE|A0JLR7
data/OBJ38812_TMT10.txt	1	data/OBJ38812_TMT10.txt_1	129C	A0JLR7_MOUSE|A0JLR7_K78	17.7113	WT_Early_2	WT_Early	NA	Model	NA	NA	Model	214599	1.55474e+06	0.138029	A0JLR7_MOUSE|A0JLR7	A0JLR7	MOUSE|A0JLR7
data/OBJ38812_TMT10.txt	1	data/OBJ38812_TMT10.txt_1	127C	A0JLR7_MOUSE|A0JLR7_K78	16.5232	WT_Late_1	WT_Late	NA	Model	NA	NA	Model	94181.4	1.55474e+06	0.0605771	A0JLR7_MOUSE|A0JLR7	A0JLR7	MOUSE|A0JLR7
data/OBJ38812_TMT10.txt	1	data/OBJ38812_TMT10.txt_1	130C	A0JLR7_MOUSE|A0JLR7_K78	17.3471	WT_Late_2	WT_Late	NA	Model	NA	NA	Model	166728	1.55474e+06	0.107239	A0JLR7_MOUSE|A0JLR7	A0JLR7	MOUSE|A0JLR7
data/OBJ38812_TMT10.txt	1	data/OBJ38812_TMT10.txt_1	128C	A0JLR7_MOUSE|A0JLR7_K78	17.2973	WT_Uninfect_1	WT_Uninfect	NA	Model	NA	NA	Model	161065	1.55474e+06	0.103597	A0JLR7_MOUSE|A0JLR7	A0JLR7	MOUSE|A0JLR7
data/OBJ38812_TMT10_p2.txt	1	data/OBJ38812_TMT10_p2.txt_1	127N	A0JLR7_MOUSE|A0JLR7_K780	15.8993	KO_Early_3	KO_Early	NA	Model	NA	NA	Model	61118.6	805962	0.0758332	A0JLR7_MOUSE|A0JLR7	A0JLR7	MOUSE|A0JLR7
data/OBJ38812_TMT10_p2.txt	1	data/OBJ38812_TMT10_p2.txt_1	130N	A0JLR7_MOUSE|A0JLR7_K780	15.9293	KO_Early_4	KO_Early	NA	Model	NA	NA	Model	62402.7	805962	0.0774263	A0JLR7_MOUSE|A0JLR7	A0JLR7	MOUSE|A0JLR7
data/OBJ38812_TMT10_p2.txt	1	data/OBJ38812_TMT10_p2.txt_1	128N	A0JLR7_MOUSE|A0JLR7_K780	15.9031	KO_Late_3	KO_Late	NA	Model	NA	NA	Model	61277.2	805962	0.0760299	A0JLR7_MOUSE|A0JLR7	A0JLR7	MOUSE|A0JLR7
data/OBJ38812_TMT10_p2.txt	1	data/OBJ38812_TMT10_p2.txt_1	131N	A0JLR7_MOUSE|A0JLR7_K780	15.8778	KO_Late_4	KO_Late	NA	Model	NA	NA	Model	60215.5	805962	0.0747126	A0JLR7_MOUSE|A0JLR7	A0JLR7	MOUSE|A0JLR7
data/OBJ38812_TMT10_p2.txt	1	data/OBJ38812_TMT10_p2.txt_1	129N	A0JLR7_MOUSE|A0JLR7_K780	16.0282	KO_Uninfect_3	KO_Uninfect	NA	Model	NA	NA	Model	66829	805962	0.0829184	A0JLR7_MOUSE|A0JLR7	A0JLR7	MOUSE|A0JLR7
data/OBJ38812_TMT10_p2.txt	1	data/OBJ38812_TMT10_p2.txt_1	126C	A0JLR7_MOUSE|A0JLR7_K780	16.0728	WT_Early_3	WT_Early	NA	Model	NA	NA	Model	68930.3	805962	0.0855255	A0JLR7_MOUSE|A0JLR7	A0JLR7	MOUSE|A0JLR7
data/OBJ38812_TMT10_p2.txt	1	data/OBJ38812_TMT10_p2.txt_1	129C	A0JLR7_MOUSE|A0JLR7_K780	16.143	WT_Early_4	WT_Early	NA	Model	NA	NA	Model	72364.3	805962	0.0897863	A0JLR7_MOUSE|A0JLR7	A0JLR7	MOUSE|A0JLR7
data/OBJ38812_TMT10_p2.txt	1	data/OBJ38812_TMT10_p2.txt_1	127C	A0JLR7_MOUSE|A0JLR7_K780	16.2976	WT_Late_3	WT_Late	NA	Model	NA	NA	Model	80553	805962	0.0999464	A0JLR7_MOUSE|A0JLR7	A0JLR7	MOUSE|A0JLR7
data/OBJ38812_TMT10_p2.txt	1	data/OBJ38812_TMT10_p2.txt_1	130C	A0JLR7_MOUSE|A0JLR7_K780	16.0216	WT_Late_4	WT_Late	NA	Model	NA	NA	Model	66523.5	805962	0.0825393	A0JLR7_MOUSE|A0JLR7	A0JLR7	MOUSE|A0JLR7
data/OBJ38812_TMT10_p2.txt	1	data/OBJ38812_TMT10_p2.txt_1	128C	A0JLR7_MOUSE|A0JLR7_K780	16.0698	WT_Uninfect_3	WT_Uninfect	NA	Model	NA	NA	Model	68785.5	805962	0.0853458	A0JLR7_MOUSE|A0JLR7	A0JLR7	MOUSE|A0JLR7
data/OBJ38812_TMT10_p2.txt	1	data/OBJ38812_TMT10_p2.txt_1	131C	A0JLR7_MOUSE|A0JLR7_K780	16.1015	WT_Uninfect_4	WT_Uninfect	NA	Model	NA	NA	Model	70314.7	805962	0.0872433	A0JLR7_MOUSE|A0JLR7	A0JLR7	MOUSE|A0JLR7
data/OBJ38812_TMT10.txt	1	data/OBJ38812_TMT10.txt_1	127N	A0JLR7_MOUSE|A0JLR7_K780	15.8025	KO_Early_1	KO_Early	NA	Model	NA	NA	Model	57150.6	807362	0.0707868	A0JLR7_MOUSE|A0JLR7	A0JLR7	MOUSE|A0JLR7
data/OBJ38812_TMT10.txt	1	data/OBJ38812_TMT10.txt_1	130N	A0JLR7_MOUSE|A0JLR7_K780	15.6078	KO_Early_2	KO_Early	NA	Model	NA	NA	Model	49937.5	807362	0.0618526	A0JLR7_MOUSE|A0JLR7	A0JLR7	MOUSE|A0JLR7
data/OBJ38812_TMT10.txt	1	data/OBJ38812_TMT10.txt_1	128N	A0JLR7_MOUSE|A0JLR7_K780	16.0425	KO_Late_1	KO_Late	NA	Model	NA	NA	Model	67495.2	807362	0.0835997	A0JLR7_MOUSE|A0JLR7	A0JLR7	MOUSE|A0JLR7
data/OBJ38812_TMT10.txt	1	data/OBJ38812_TMT10.txt_1	131N	A0JLR7_MOUSE|A0JLR7_K780	15.7256	KO_Late_2	KO_Late	NA	Model	NA	NA	Model	54183.2	807362	0.0671114	A0JLR7_MOUSE|A0JLR7	A0JLR7	MOUSE|A0JLR7
data/OBJ38812_TMT10.txt	1	data/OBJ38812_TMT10.txt_1	129N	A0JLR7_MOUSE|A0JLR7_K780	15.7631	KO_Uninfect_1	KO_Uninfect	NA	Model	NA	NA	Model	55611.9	807362	0.0688809	A0JLR7_MOUSE|A0JLR7	A0JLR7	MOUSE|A0JLR7
data/OBJ38812_TMT10.txt	1	data/OBJ38812_TMT10.txt_1	131C	A0JLR7_MOUSE|A0JLR7_K780	15.8782	KO_Uninfect_2	KO_Uninfect	NA	Model	NA	NA	Model	60231.3	807362	0.0746026	A0JLR7_MOUSE|A0JLR7	A0JLR7	MOUSE|A0JLR7
data/OBJ38812_TMT10.txt	1	data/OBJ38812_TMT10.txt_1	126C	A0JLR7_MOUSE|A0JLR7_K780	16.1637	WT_Early_1	WT_Early	NA	Model	NA	NA	Model	73408.2	807362	0.0909235	A0JLR7_MOUSE|A0JLR7	A0JLR7	MOUSE|A0JLR7
data/OBJ38812_TMT10.txt	1	data/OBJ38812_TMT10.txt_1	129C	A0JLR7_MOUSE|A0JLR7_K780	16.0049	WT_Early_2	WT_Early	NA	Model	NA	NA	Model	65757.7	807362	0.0814477	A0JLR7_MOUSE|A0JLR7	A0JLR7	MOUSE|A0JLR7
[truncated: 151,127 more rows]
